# Supplementary material for: An accurate coarse-grained model for chitosan polysaccharides in aqueous solution
Source: PLoS One. 2017 Jul 21;12(7):e0180938. doi: 10.1371/journal.pone.0180938 (PMC5521771; doi:10.1371/journal.pone.0180938)
Supplement: S1 File — Numeric data for the free energy maps of all glycosidic link types, and CG input structure with 2200 Monomers. (ZIP) [file pone.0180938.s001.zip]

Archive with 49 entries (38 files):
- S1_File.tar/
- S1_File.tar/PMFsAndTopology/
- S1_File.tar/PMFsAndTopology/b-D-GlcNAc_1-4_b-D-GlcNAc/
- S1_File.tar/PMFsAndTopology/b-D-GlcNAc_1-4_b-D-GlcNAc/10kT.txt
- S1_File.tar/PMFsAndTopology/b-D-GlcNAc_1-4_b-D-GlcNAc/12kT.txt
- S1_File.tar/PMFsAndTopology/b-D-GlcNAc_1-4_b-D-GlcNAc/7kT.txt
- S1_File.tar/PMFsAndTopology/b-D-GlcNAc_1-4_b-D-GlcNAc/Original.dat
- S1_File.tar/PMFsAndTopology/b-D-GlcNAc_1-4_b-D-GlcNH2/
- S1_File.tar/PMFsAndTopology/b-D-GlcNAc_1-4_b-D-GlcNH2/10kT.txt
- S1_File.tar/PMFsAndTopology/b-D-GlcNAc_1-4_b-D-GlcNH2/12kT.txt
- S1_File.tar/PMFsAndTopology/b-D-GlcNAc_1-4_b-D-GlcNH2/7kT.txt
- S1_File.tar/PMFsAndTopology/b-D-GlcNAc_1-4_b-D-GlcNH2/Original.dat
- S1_File.tar/PMFsAndTopology/b-D-GlcNAc_1-4_b-D-GlcNH3/
- S1_File.tar/PMFsAndTopology/b-D-GlcNAc_1-4_b-D-GlcNH3/10kT.txt
- S1_File.tar/PMFsAndTopology/b-D-GlcNAc_1-4_b-D-GlcNH3/12kT.txt
- S1_File.tar/PMFsAndTopology/b-D-GlcNAc_1-4_b-D-GlcNH3/7kT.txt
- S1_File.tar/PMFsAndTopology/b-D-GlcNAc_1-4_b-D-GlcNH3/MapToPlot.dat
- S1_File.tar/PMFsAndTopology/b-D-GlcNH2_1-4_b-D-GlcNAc/
- S1_File.tar/PMFsAndTopology/b-D-GlcNH2_1-4_b-D-GlcNAc/10kT.txt
- S1_File.tar/PMFsAndTopology/b-D-GlcNH2_1-4_b-D-GlcNAc/12kT.txt
- S1_File.tar/PMFsAndTopology/b-D-GlcNH2_1-4_b-D-GlcNAc/7kT.txt
- S1_File.tar/PMFsAndTopology/b-D-GlcNH2_1-4_b-D-GlcNAc/Original.dat
- S1_File.tar/PMFsAndTopology/b-D-GlcNH2_1-4_b-D-GlcNH2/
- S1_File.tar/PMFsAndTopology/b-D-GlcNH2_1-4_b-D-GlcNH2/10kT.txt
- S1_File.tar/PMFsAndTopology/b-D-GlcNH2_1-4_b-D-GlcNH2/12kT.txt
- S1_File.tar/PMFsAndTopology/b-D-GlcNH2_1-4_b-D-GlcNH2/7kT.txt
- S1_File.tar/PMFsAndTopology/b-D-GlcNH2_1-4_b-D-GlcNH2/Original.dat
- S1_File.tar/PMFsAndTopology/b-D-GlcNH2_1-4_b-D-GlcNH3/
- S1_File.tar/PMFsAndTopology/b-D-GlcNH2_1-4_b-D-GlcNH3/10kT.txt
- S1_File.tar/PMFsAndTopology/b-D-GlcNH2_1-4_b-D-GlcNH3/12kT.txt
- S1_File.tar/PMFsAndTopology/b-D-GlcNH2_1-4_b-D-GlcNH3/7kT.txt
- S1_File.tar/PMFsAndTopology/b-D-GlcNH2_1-4_b-D-GlcNH3/Original.dat
- S1_File.tar/PMFsAndTopology/b-D-GlcNH3_1-4_b-D-GlcNAc/
- S1_File.tar/PMFsAndTopology/b-D-GlcNH3_1-4_b-D-GlcNAc/10kT.txt
- S1_File.tar/PMFsAndTopology/b-D-GlcNH3_1-4_b-D-GlcNAc/12kT.txt
- S1_File.tar/PMFsAndTopology/b-D-GlcNH3_1-4_b-D-GlcNAc/7kT.txt
- S1_File.tar/PMFsAndTopology/b-D-GlcNH3_1-4_b-D-GlcNAc/Original.dat
- S1_File.tar/PMFsAndTopology/b-D-GlcNH3_1-4_b-D-GlcNH2/
- S1_File.tar/PMFsAndTopology/b-D-GlcNH3_1-4_b-D-GlcNH2/10kT.txt
- S1_File.tar/PMFsAndTopology/b-D-GlcNH3_1-4_b-D-GlcNH2/12kT.txt
- S1_File.tar/PMFsAndTopology/b-D-GlcNH3_1-4_b-D-GlcNH2/7kT.txt
- S1_File.tar/PMFsAndTopology/b-D-GlcNH3_1-4_b-D-GlcNH2/Original.dat
- S1_File.tar/PMFsAndTopology/b-D-GlcNH3_1-4_b-D-GlcNH3/
- S1_File.tar/PMFsAndTopology/b-D-GlcNH3_1-4_b-D-GlcNH3/10kT.txt
- S1_File.tar/PMFsAndTopology/b-D-GlcNH3_1-4_b-D-GlcNH3/12kT.txt
- S1_File.tar/PMFsAndTopology/b-D-GlcNH3_1-4_b-D-GlcNH3/7kT.txt
- S1_File.tar/PMFsAndTopology/b-D-GlcNH3_1-4_b-D-GlcNH3/Original.dat
- S1_File.tar/PMFsAndTopology/CGSystemFINAL.xyz
- S1_File.tar/README.txt
