# Supplementary material for: An accurate coarse-grained model for chitosan polysaccharides in aqueous solution
Source: PLoS One. 2017 Jul 21;12(7):e0180938. doi: 10.1371/journal.pone.0180938 (PMC5521771; doi:10.1371/journal.pone.0180938)
Supplement: S1 File — Numeric data for the free energy maps of all glycosidic link types, and CG input structure with 2200 Monomers. (ZIP) [file pone.0180938.s001.zip › S1_File.tar/PMFsAndTopology/b-D-GlcNAc_1-4_b-D-GlcNH2/10kT.txt]

0.8796452000 2.1676971000 24.7863
0.8796452000 2.1991130000 24.7517
0.9110611000 2.1362812000 24.6995
0.9110611000 2.1676971000 24.5128
0.9110611000 2.1991130000 24.4632
0.9110611000 2.2305289000 24.5485
0.9110611000 2.2619448000 24.7606
0.9424770000 2.1362812000 24.4951
0.9424770000 2.1676971000 24.2936
0.9424770000 2.1991130000 24.229
0.9424770000 2.2305289000 24.2986
0.9424770000 2.2619448000 24.4942
0.9738929000 2.1048653000 24.707
0.9738929000 2.1362812000 24.3573
0.9738929000 2.1676971000 24.1409
0.9738929000 2.1991130000 24.0606
0.9738929000 2.2305289000 24.1132
0.9738929000 2.2619448000 24.2903
0.9738929000 2.2933607000 24.5788
1.0053088000 2.1048653000 24.6616
1.0053088000 2.1362812000 24.2973
1.0053088000 2.1676971000 24.0653
1.0053088000 2.1991130000 23.9678
1.0053088000 2.2305289000 24.0012
1.0053088000 2.2619448000 24.157
1.0053088000 2.2933607000 24.4217
1.0053088000 2.3247766000 24.7782
1.0367247000 2.1048653000 24.7032
1.0367247000 2.1362812000 24.3238
1.0367247000 2.1676971000 24.0747
1.0367247000 2.1991130000 23.9576
1.0367247000 2.2305289000 23.9687
1.0367247000 2.2619448000 24.0992
1.0367247000 2.2933607000 24.3357
1.0367247000 2.3247766000 24.661
1.0681406000 2.1362812000 24.4415
1.0681406000 2.1676971000 24.173
1.0681406000 2.1991130000 24.0332
1.0681406000 2.2305289000 24.0179
1.0681406000 2.2619448000 24.1182
1.0681406000 2.2933607000 24.3209
1.0681406000 2.3247766000 24.609
1.0995565000 2.1362812000 24.6509
1.0995565000 2.1676971000 24.3599
1.0995565000 2.1991130000 24.1933
1.0995565000 2.2305289000 24.1466
1.0995565000 2.2619448000 24.211
1.0995565000 2.2933607000 24.3734
1.0995565000 2.3247766000 24.6175
1.1309724000 2.1676971000 24.6301
1.1309724000 2.1991130000 24.4317
1.1309724000 2.2305289000 24.3479
1.1309724000 2.2619448000 24.3698
1.1309724000 2.2933607000 24.4849
1.1309724000 2.3247766000 24.6776
1.1623883000 2.1991130000 24.7376
1.1623883000 2.2305289000 24.6102
1.1623883000 2.2619448000 24.5826
1.1623883000 2.2933607000 24.6431
1.1623883000 2.3247766000 24.7772
1.3508837000 2.4190243000 24.6568
1.3508837000 2.4504402000 24.5598
1.3508837000 2.4818561000 24.5142
1.3508837000 2.5132720000 24.5182
1.3508837000 2.5446879000 24.5706
1.3508837000 2.5761038000 24.671
1.3822996000 2.3876084000 24.5966
1.3822996000 2.4190243000 24.393
1.3822996000 2.4504402000 24.2559
1.3822996000 2.4818561000 24.1845
1.3822996000 2.5132720000 24.1777
1.3822996000 2.5446879000 24.2345
1.3822996000 2.5761038000 24.3537
1.3822996000 2.6075197000 24.5343
1.3822996000 2.6389356000 24.776
1.4137155000 2.3561925000 24.6612
1.4137155000 2.3876084000 24.3352
1.4137155000 2.4190243000 24.0887
1.4137155000 2.4504402000 23.9231
1.4137155000 2.4818561000 23.8386
1.4137155000 2.5132720000 23.8346
1.4137155000 2.5446879000 23.9096
1.4137155000 2.5761038000 24.0616
1.4137155000 2.6075197000 24.2881
1.4137155000 2.6389356000 24.5867
1.4451314000 2.3561925000 24.4007
1.4451314000 2.3876084000 24.03
1.4451314000 2.4190243000 23.7528
1.4451314000 2.4504402000 23.5718
1.4451314000 2.4818561000 23.4881
1.4451314000 2.5132720000 23.501
1.4451314000 2.5446879000 23.6085
1.4451314000 2.5761038000 23.8073
1.4451314000 2.6075197000 24.0931
1.4451314000 2.6389356000 24.4613
1.4765473000 2.3247766000 24.6009
1.4765473000 2.3561925000 24.0954
1.4765473000 2.3876084000 23.6927
1.4765473000 2.4190243000 23.3984
1.4765473000 2.4504402000 23.2164
1.4765473000 2.4818561000 23.148
1.4765473000 2.5132720000 23.1923
1.4765473000 2.5446879000 23.3463
1.4765473000 2.5761038000 23.6053
1.4765473000 2.6075197000 23.9628
1.4765473000 2.6389356000 24.4117
1.5079632000 2.3247766000 24.2981
1.5079632000 2.3561925000 23.7601
1.5079632000 2.3876084000 23.3393
1.5079632000 2.4190243000 23.0426
1.5079632000 2.4504402000 22.8743
1.5079632000 2.4818561000 22.8359
1.5079632000 2.5132720000 22.9257
1.5079632000 2.5446879000 23.1396
1.5079632000 2.5761038000 23.4707
1.5079632000 2.6075197000 23.9107
1.5079632000 2.6389356000 24.4499
1.5393791000 2.2933607000 24.6474
1.5393791000 2.3247766000 23.9695
1.5393791000 2.3561925000 23.4134
1.5393791000 2.3876084000 22.9894
1.5393791000 2.4190243000 22.7052
1.5393791000 2.4504402000 22.5655
1.5393791000 2.4818561000 22.5712
1.5393791000 2.5132720000 22.7198
1.5393791000 2.5446879000 23.0054
1.5393791000 2.5761038000 23.4192
1.5393791000 2.6075197000 23.9505
1.5393791000 2.6389356000 24.5868
1.5707950000 2.2933607000 24.3311
1.5707950000 2.3247766000 23.6358
1.5707950000 2.3561925000 23.0765
1.5707950000 2.3876084000 22.6646
1.5707950000 2.4190243000 22.408
1.5707950000 2.4504402000 22.3111
1.5707950000 2.4818561000 22.3742
1.5707950000 2.5132720000 22.5933
1.5707950000 2.5446879000 22.9607
1.5707950000 2.5761038000 23.4654
1.5707950000 2.6075197000 24.0942
1.6022109000 2.2933607000 24.0173
1.6022109000 2.3247766000 23.3198
1.6022109000 2.3561925000 22.7728
1.6022109000 2.3876084000 22.3879
1.6022109000 2.4190243000 22.1733
1.6022109000 2.4504402000 22.1326
1.6022109000 2.4818561000 22.2647
1.6022109000 2.5132720000 22.5641
1.6022109000 2.5446879000 23.0212
1.6022109000 2.5761038000 23.6226
1.6022109000 2.6075197000 24.3526
1.6336268000 2.2619448000 24.5632
1.6336268000 2.2933607000 23.7294
1.6336268000 2.3247766000 23.0452
1.6336268000 2.3561925000 22.5257
1.6336268000 2.3876084000 22.1826
1.6336268000 2.4190243000 22.0232
1.6336268000 2.4504402000 22.0502
1.6336268000 2.4818561000 22.2612
1.6336268000 2.5132720000 22.6486
1.6336268000 2.5446879000 23.2006
1.6336268000 2.5761038000 23.9016
1.6336268000 2.6075197000 24.7336
1.6650427000 2.2619448000 24.3095
1.6650427000 2.2933607000 23.491
1.6650427000 2.3247766000 22.8356
1.6650427000 2.3561925000 22.3583
1.6650427000 2.3876084000 22.0702
1.6650427000 2.4190243000 21.9779
1.6650427000 2.4504402000 22.0826
1.6650427000 2.4818561000 22.3798
1.6650427000 2.5132720000 22.8603
1.6650427000 2.5446879000 23.5099
1.6650427000 2.5761038000 24.3107
1.6964586000 2.2619448000 24.1124
1.6964586000 2.2933607000 23.3247
1.6964586000 2.3247766000 22.7129
1.6964586000 2.3561925000 22.2915
1.6964586000 2.3876084000 22.0706
1.6964586000 2.4190243000 22.0553
1.6964586000 2.4504402000 22.2451
1.6964586000 2.4818561000 22.6338
1.6964586000 2.5132720000 23.2097
1.6964586000 2.5446879000 23.9567
1.7278745000 2.2619448000 23.9928
1.7278745000 2.2933607000 23.2511
1.7278745000 2.3247766000 22.6968
1.7278745000 2.3561925000 22.3436
1.7278745000 2.3876084000 22.2
1.7278745000 2.4190243000 22.2696
1.7278745000 2.4504402000 22.5498
1.7278745000 2.4818561000 23.0324
1.7278745000 2.5132720000 23.7036
1.7278745000 2.5446879000 24.545
1.7592904000 2.2619448000 23.9692
1.7592904000 2.2933607000 23.2877
1.7592904000 2.3247766000 22.8036
1.7592904000 2.3561925000 22.529
1.7592904000 2.3876084000 22.471
1.7592904000 2.4190243000 22.631
1.7592904000 2.4504402000 23.0045
1.7592904000 2.4818561000 23.5809
1.7592904000 2.5132720000 24.3445
1.7907063000 2.2619448000 24.0566
1.7907063000 2.2933607000 23.4483
1.7907063000 2.3247766000 23.0454
1.7907063000 2.3561925000 22.8582
1.7907063000 2.3876084000 22.8917
1.7907063000 2.4190243000 23.1454
1.7907063000 2.4504402000 23.6123
1.7907063000 2.4818561000 24.2801
1.8221222000 2.2619448000 24.2662
1.8221222000 2.2933607000 23.7425
1.8221222000 2.3247766000 23.4298
1.8221222000 2.3561925000 23.3365
1.8221222000 2.3876084000 23.4654
1.8221222000 2.4190243000 23.8136
1.8221222000 2.4504402000 24.3721
1.8535381000 2.2619448000 24.6045
1.8535381000 2.2933607000 24.175
1.8535381000 2.3247766000 23.9597
1.8535381000 2.3561925000 23.9647
1.8535381000 2.3876084000 24.1905
1.8535381000 2.4190243000 24.6319
1.8849540000 2.2933607000 24.746
1.8849540000 2.3247766000 24.6331
1.8849540000 2.3561925000 24.7387
2.8274310000 1.3508837000 24.6215
2.8274310000 1.3822996000 24.4567
2.8274310000 1.4137155000 24.3987
2.8274310000 1.4451314000 24.4406
2.8274310000 1.4765473000 24.575
2.8588469000 1.2252201000 24.5813
2.8588469000 1.2566360000 24.0336
2.8588469000 1.2880519000 23.608
2.8588469000 1.3194678000 23.3031
2.8588469000 1.3508837000 23.1159
2.8588469000 1.3822996000 23.0417
2.8588469000 1.4137155000 23.0745
2.8588469000 1.4451314000 23.207
2.8588469000 1.4765473000 23.4312
2.8588469000 1.5079632000 23.7386
2.8588469000 1.5393791000 24.1206
2.8588469000 1.5707950000 24.5691
2.8902628000 1.1623883000 24.124
2.8902628000 1.1938042000 23.4129
2.8902628000 1.2252201000 22.8265
2.8902628000 1.2566360000 22.365
2.8902628000 1.2880519000 22.0271
2.8902628000 1.3194678000 21.8102
2.8902628000 1.3508837000 21.7102
2.8902628000 1.3822996000 21.7219
2.8902628000 1.4137155000 21.8387
2.8902628000 1.4451314000 22.053
2.8902628000 1.4765473000 22.3567
2.8902628000 1.5079632000 22.7412
2.8902628000 1.5393791000 23.198
2.8902628000 1.5707950000 23.7187
2.8902628000 1.6022109000 24.2958
2.9216787000 1.0995565000 23.9513
2.9216787000 1.1309724000 23.0679
2.9216787000 1.1623883000 22.3126
2.9216787000 1.1938042000 21.6857
2.9216787000 1.2252201000 21.1863
2.9216787000 1.2566360000 20.8128
2.9216787000 1.2880519000 20.5621
2.9216787000 1.3194678000 20.4304
2.9216787000 1.3508837000 20.4126
2.9216787000 1.3822996000 20.5029
2.9216787000 1.4137155000 20.6943
2.9216787000 1.4451314000 20.9794
2.9216787000 1.4765473000 21.3501
2.9216787000 1.5079632000 21.7981
2.9216787000 1.5393791000 22.3153
2.9216787000 1.5707950000 22.8937
2.9216787000 1.6022109000 23.5257
2.9216787000 1.6336268000 24.2046
2.9530946000 1.0367247000 24.1099
2.9530946000 1.0681406000 23.038
2.9530946000 1.0995565000 22.0998
2.9530946000 1.1309724000 21.2959
2.9530946000 1.1623883000 20.6255
2.9530946000 1.1938042000 20.0866
2.9530946000 1.2252201000 19.6759
2.9530946000 1.2566360000 19.3897
2.9530946000 1.2880519000 19.2234
2.9530946000 1.3194678000 19.1716
2.9530946000 1.3508837000 19.2285
2.9530946000 1.3822996000 19.3879
2.9530946000 1.4137155000 19.6426
2.9530946000 1.4451314000 19.9855
2.9530946000 1.4765473000 20.409
2.9530946000 1.5079632000 20.9055
2.9530946000 1.5393791000 21.4674
2.9530946000 1.5707950000 22.0877
2.9530946000 1.6022109000 22.7593
2.9530946000 1.6336268000 23.4758
2.9530946000 1.6650427000 24.2313
2.9845105000 0.9738929000 24.6661
2.9845105000 1.0053088000 23.384
2.9845105000 1.0367247000 22.2407
2.9845105000 1.0681406000 21.2393
2.9845105000 1.0995565000 20.3802
2.9845105000 1.1309724000 19.6615
2.9845105000 1.1623883000 19.0797
2.9845105000 1.1938042000 18.6301
2.9845105000 1.2252201000 18.3073
2.9845105000 1.2566360000 18.1054
2.9845105000 1.2880519000 18.0179
2.9845105000 1.3194678000 18.0385
2.9845105000 1.3508837000 18.1607
2.9845105000 1.3822996000 18.3776
2.9845105000 1.4137155000 18.6826
2.9845105000 1.4451314000 19.0689
2.9845105000 1.4765473000 19.5298
2.9845105000 1.5079632000 20.0586
2.9845105000 1.5393791000 20.6491
2.9845105000 1.5707950000 21.295
2.9845105000 1.6022109000 21.9905
2.9845105000 1.6336268000 22.7298
2.9845105000 1.6650427000 23.5077
2.9845105000 1.6964586000 24.3186
3.0159264000 0.9424770000 24.1769
3.0159264000 0.9738929000 22.807
3.0159264000 1.0053088000 21.5827
3.0159264000 1.0367247000 20.5085
3.0159264000 1.0681406000 19.5852
3.0159264000 1.0995565000 18.8107
3.0159264000 1.1309724000 18.1805
3.0159264000 1.1623883000 17.6884
3.0159264000 1.1938042000 17.3272
3.0159264000 1.2252201000 17.089
3.0159264000 1.2566360000 16.9657
3.0159264000 1.2880519000 16.9496
3.0159264000 1.3194678000 17.0331
3.0159264000 1.3508837000 17.2089
3.0159264000 1.3822996000 17.4705
3.0159264000 1.4137155000 17.8114
3.0159264000 1.4451314000 18.2257
3.0159264000 1.4765473000 18.7079
3.0159264000 1.5079632000 19.2527
3.0159264000 1.5393791000 19.8552
3.0159264000 1.5707950000 20.5107
3.0159264000 1.6022109000 21.2146
3.0159264000 1.6336268000 21.9623
3.0159264000 1.6650427000 22.7493
3.0159264000 1.6964586000 23.5707
3.0159264000 1.7278745000 24.4212
3.0473423000 0.9110611000 23.862
3.0473423000 0.9424770000 22.3987
3.0473423000 0.9738929000 21.0854
3.0473423000 1.0053088000 19.9287
3.0473423000 1.0367247000 18.9314
3.0473423000 1.0681406000 18.0918
3.0473423000 1.0995565000 17.4053
3.0473423000 1.1309724000 16.8648
3.0473423000 1.1623883000 16.4612
3.0473423000 1.1938042000 16.1848
3.0473423000 1.2252201000 16.0255
3.0473423000 1.2566360000 15.9733
3.0473423000 1.2880519000 16.0189
3.0473423000 1.3194678000 16.1538
3.0473423000 1.3508837000 16.3705
3.0473423000 1.3822996000 16.6626
3.0473423000 1.4137155000 17.0242
3.0473423000 1.4451314000 17.4508
3.0473423000 1.4765473000 17.9381
3.0473423000 1.5079632000 18.4827
3.0473423000 1.5393791000 19.0812
3.0473423000 1.5707950000 19.7308
3.0473423000 1.6022109000 20.4285
3.0473423000 1.6336268000 21.1711
3.0473423000 1.6650427000 21.955
3.0473423000 1.6964586000 22.7759
3.0473423000 1.7278745000 23.6291
3.0473423000 1.7592904000 24.5085
3.0787582000 0.8796452000 23.7291
3.0787582000 0.9110611000 22.1719
3.0787582000 0.9424770000 20.7651
3.0787582000 0.9738929000 19.5188
3.0787582000 1.0053088000 18.4382
3.0787582000 1.0367247000 17.5237
3.0787582000 1.0681406000 16.7714
3.0787582000 1.0995565000 16.174
3.0787582000 1.1309724000 15.7218
3.0787582000 1.1623883000 15.4032
3.0787582000 1.1938042000 15.2059
3.0787582000 1.2252201000 15.1176
3.0787582000 1.2566360000 15.1267
3.0787582000 1.2880519000 15.2227
3.0787582000 1.3194678000 15.3963
3.0787582000 1.3508837000 15.6401
3.0787582000 1.3822996000 15.9479
3.0787582000 1.4137155000 16.315
3.0787582000 1.4451314000 16.7381
3.0787582000 1.4765473000 17.2148
3.0787582000 1.5079632000 17.7436
3.0787582000 1.5393791000 18.3231
3.0787582000 1.5707950000 18.9526
3.0787582000 1.6022109000 19.6308
3.0787582000 1.6336268000 20.356
3.0787582000 1.6650427000 21.1259
3.0787582000 1.6964586000 21.937
3.0787582000 1.7278745000 22.7847
3.0787582000 1.7592904000 23.6629
3.0787582000 1.7907063000 24.5646
3.1101741000 0.8482293000 23.7752
3.1101741000 0.8796452000 22.1297
3.1101741000 0.9110611000 20.6304
3.1101741000 0.9424770000 19.2913
3.1101741000 0.9738929000 18.1212
3.1101741000 1.0053088000 17.1231
3.1101741000 1.0367247000 16.2954
3.1101741000 1.0681406000 15.6317
3.1101741000 1.0995565000 15.1224
3.1101741000 1.1309724000 14.7548
3.1101741000 1.1623883000 14.5152
3.1101741000 1.1938042000 14.389
3.1101741000 1.2252201000 14.362
3.1101741000 1.2566360000 14.4211
3.1101741000 1.2880519000 14.5549
3.1101741000 1.3194678000 14.7537
3.1101741000 1.3508837000 15.0101
3.1101741000 1.3822996000 15.3187
3.1101741000 1.4137155000 15.6763
3.1101741000 1.4451314000 16.0809
3.1101741000 1.4765473000 16.5322
3.1101741000 1.5079632000 17.0309
3.1101741000 1.5393791000 17.578
3.1101741000 1.5707950000 18.1746
3.1101741000 1.6022109000 18.8217
3.1101741000 1.6336268000 19.5191
3.1101741000 1.6650427000 20.2657
3.1101741000 1.6964586000 21.059
3.1101741000 1.7278745000 21.8945
3.1101741000 1.7592904000 22.7663
3.1101741000 1.7907063000 23.6666
3.1101741000 1.8221222000 24.5862
3.1415900000 0.8168134000 23.9864
3.1415900000 0.8482293000 22.2643
3.1415900000 0.8796452000 20.6797
3.1415900000 0.9110611000 19.2504
3.1415900000 0.9424770000 17.9889
3.1415900000 0.9738929000 16.902
3.1415900000 1.0053088000 15.9911
3.1415900000 1.0367247000 15.252
3.1415900000 1.0681406000 14.6761
3.1415900000 1.0995565000 14.2513
3.1415900000 1.1309724000 13.9627
3.1415900000 1.1623883000 13.7942
3.1415900000 1.1938042000 13.7292
3.1415900000 1.2252201000 13.7522
3.1415900000 1.2566360000 13.8487
3.1415900000 1.2880519000 14.0066
3.1415900000 1.3194678000 14.2164
3.1415900000 1.3508837000 14.471
3.1415900000 1.3822996000 14.7661
3.1415900000 1.4137155000 15.0997
3.1415900000 1.4451314000 15.4719
3.1415900000 1.4765473000 15.8847
3.1415900000 1.5079632000 16.3408
3.1415900000 1.5393791000 16.8437
3.1415900000 1.5707950000 17.3969
3.1415900000 1.6022109000 18.0032
3.1415900000 1.6336268000 18.6643
3.1415900000 1.6650427000 19.3803
3.1415900000 1.6964586000 20.1495
3.1415900000 1.7278745000 20.9677
3.1415900000 1.7592904000 21.829
3.1415900000 1.7907063000 22.7249
3.1415900000 1.8221222000 23.6454
3.1415900000 1.8535381000 24.579
3.1730059000 0.7853975000 24.3397
3.1730059000 0.8168134000 22.558
3.1730059000 0.8482293000 20.9012
3.1730059000 0.8796452000 19.3902
3.1730059000 0.9110611000 18.0413
3.1730059000 0.9424770000 16.8652
3.1730059000 0.9738929000 15.8669
3.1730059000 1.0053088000 15.0455
3.1730059000 1.0367247000 14.3947
3.1730059000 1.0681406000 13.9036
3.1730059000 1.0995565000 13.5578
3.1730059000 1.1309724000 13.3403
3.1730059000 1.1623883000 13.233
3.1730059000 1.1938042000 13.218
3.1730059000 1.2252201000 13.2782
3.1730059000 1.2566360000 13.3986
3.1730059000 1.2880519000 13.5668
3.1730059000 1.3194678000 13.7734
3.1730059000 1.3508837000 14.0121
3.1730059000 1.3822996000 14.2799
3.1730059000 1.4137155000 14.5765
3.1730059000 1.4451314000 14.9041
3.1730059000 1.4765473000 15.2669
3.1730059000 1.5079632000 15.67
3.1730059000 1.5393791000 16.1194
3.1730059000 1.5707950000 16.6208
3.1730059000 1.6022109000 17.179
3.1730059000 1.6336268000 17.7974
3.1730059000 1.6650427000 18.4774
3.1730059000 1.6964586000 19.218
3.1730059000 1.7278745000 20.0154
3.1730059000 1.7592904000 20.8633
3.1730059000 1.7907063000 21.7529
3.1730059000 1.8221222000 22.6731
3.1730059000 1.8535381000 23.6113
3.1730059000 1.8849540000 24.5541
3.2044218000 0.7853975000 22.9857
3.2044218000 0.8168134000 21.2743
3.2044218000 0.8482293000 19.6957
3.2044218000 0.8796452000 18.2691
3.2044218000 0.9110611000 17.009
3.2044218000 0.9424770000 15.9242
3.2044218000 0.9738929000 15.0175
3.2044218000 1.0053088000 14.2858
3.2044218000 1.0367247000 13.7207
3.2044218000 1.0681406000 13.3092
3.2044218000 1.0995565000 13.0348
3.2044218000 1.1309724000 12.8788
3.2044218000 1.1623883000 12.8216
3.2044218000 1.1938042000 12.8439
3.2044218000 1.2252201000 12.9279
3.2044218000 1.2566360000 13.0582
3.2044218000 1.2880519000 13.2226
3.2044218000 1.3194678000 13.4122
3.2044218000 1.3508837000 13.6218
3.2044218000 1.3822996000 13.8499
3.2044218000 1.4137155000 14.0981
3.2044218000 1.4451314000 14.3707
3.2044218000 1.4765473000 14.6742
3.2044218000 1.5079632000 15.0163
3.2044218000 1.5393791000 15.4052
3.2044218000 1.5707950000 15.8488
3.2044218000 1.6022109000 16.354
3.2044218000 1.6336268000 16.9256
3.2044218000 1.6650427000 17.5663
3.2044218000 1.6964586000 18.2756
3.2044218000 1.7278745000 19.0502
3.2044218000 1.7592904000 19.8833
3.2044218000 1.7907063000 20.7656
3.2044218000 1.8221222000 21.6851
3.2044218000 1.8535381000 22.628
3.2044218000 1.8849540000 23.5797
3.2044218000 1.9163699000 24.5254
3.2358377000 0.7539816000 23.5181
3.2358377000 0.7853975000 21.7726
3.2358377000 0.8168134000 20.1443
3.2358377000 0.8482293000 18.6546
3.2358377000 0.8796452000 17.3211
3.2358377000 0.9110611000 16.1559
3.2358377000 0.9424770000 15.1659
3.2358377000 0.9738929000 14.3515
3.2358377000 1.0053088000 13.7075
3.2358377000 1.0367247000 13.2235
3.2358377000 1.0681406000 12.8845
3.2358377000 1.0995565000 12.6723
3.2358377000 1.1309724000 12.5667
3.2358377000 1.1623883000 12.547
3.2358377000 1.1938042000 12.5932
3.2358377000 1.2252201000 12.687
3.2358377000 1.2566360000 12.8133
3.2358377000 1.2880519000 12.9602
3.2358377000 1.3194678000 13.1198
3.2358377000 1.3508837000 13.2883
3.2358377000 1.3822996000 13.4659
3.2358377000 1.4137155000 13.6561
3.2358377000 1.4451314000 13.8656
3.2358377000 1.4765473000 14.103
3.2358377000 1.5079632000 14.3784
3.2358377000 1.5393791000 14.7024
3.2358377000 1.5707950000 15.0849
3.2358377000 1.6022109000 15.5344
3.2358377000 1.6336268000 16.0574
3.2358377000 1.6650427000 16.6574
3.2358377000 1.6964586000 17.3346
3.2358377000 1.7278745000 18.0857
3.2358377000 1.7592904000 18.9038
3.2358377000 1.7907063000 19.7789
3.2358377000 1.8221222000 20.698
3.2358377000 1.8535381000 21.6463
3.2358377000 1.8849540000 22.6079
3.2358377000 1.9163699000 23.5668
3.2358377000 1.9477858000 24.5081
3.2672536000 0.7225657000 24.126
3.2672536000 0.7539816000 22.3673
3.2672536000 0.7853975000 20.7093
3.2672536000 0.8168134000 19.1745
3.2672536000 0.8482293000 17.7823
3.2672536000 0.8796452000 16.548
3.2672536000 0.9110611000 15.4815
3.2672536000 0.9424770000 14.5873
3.2672536000 0.9738929000 13.8636
3.2672536000 1.0053088000 13.3031
3.2672536000 1.0367247000 12.8935
3.2672536000 1.0681406000 12.6181
3.2672536000 1.0995565000 12.4573
3.2672536000 1.1309724000 12.3899
3.2672536000 1.1623883000 12.3944
3.2672536000 1.1938042000 12.4506
3.2672536000 1.2252201000 12.5404
3.2672536000 1.2566360000 12.649
3.2672536000 1.2880519000 12.7655
3.2672536000 1.3194678000 12.8833
3.2672536000 1.3508837000 13.0002
3.2672536000 1.3822996000 13.1183
3.2672536000 1.4137155000 13.2431
3.2672536000 1.4451314000 13.3835
3.2672536000 1.4765473000 13.5504
3.2672536000 1.5079632000 13.7562
3.2672536000 1.5393791000 14.0133
3.2672536000 1.5707950000 14.3336
3.2672536000 1.6022109000 14.7272
3.2672536000 1.6336268000 15.2017
3.2672536000 1.6650427000 15.7616
3.2672536000 1.6964586000 16.4074
3.2672536000 1.7278745000 17.1359
3.2672536000 1.7592904000 17.9398
3.2672536000 1.7907063000 18.8085
3.2672536000 1.8221222000 19.7282
3.2672536000 1.8535381000 20.6829
3.2672536000 1.8849540000 21.6557
3.2672536000 1.9163699000 22.6294
3.2672536000 1.9477858000 23.588
3.2672536000 1.9792017000 24.5178
3.2986695000 0.6911498000 24.7839
3.2986695000 0.7225657000 23.0312
3.2986695000 0.7539816000 21.3632
3.2986695000 0.7853975000 19.8025
3.2986695000 0.8168134000 18.3692
3.2986695000 0.8482293000 17.0804
3.2986695000 0.8796452000 15.9489
3.2986695000 0.9110611000 14.9822
3.2986695000 0.9424770000 14.1824
3.2986695000 0.9738929000 13.5455
3.2986695000 1.0053088000 13.0623
3.2986695000 1.0367247000 12.7186
3.2986695000 1.0681406000 12.4964
3.2986695000 1.0995565000 12.3751
3.2986695000 1.1309724000 12.3328
3.2986695000 1.1623883000 12.3479
3.2986695000 1.1938042000 12.4002
3.2986695000 1.2252201000 12.4723
3.2986695000 1.2566360000 12.5503
3.2986695000 1.2880519000 12.6246
3.2986695000 1.3194678000 12.6903
3.2986695000 1.3508837000 12.7469
3.2986695000 1.3822996000 12.7984
3.2986695000 1.4137155000 12.8526
3.2986695000 1.4451314000 12.9204
3.2986695000 1.4765473000 13.0149
3.2986695000 1.5079632000 13.1503
3.2986695000 1.5393791000 13.341
3.2986695000 1.5707950000 13.6004
3.2986695000 1.6022109000 13.9399
3.2986695000 1.6336268000 14.3681
3.2986695000 1.6650427000 14.8901
3.2986695000 1.6964586000 15.5066
3.2986695000 1.7278745000 16.2145
3.2986695000 1.7592904000 17.0061
3.2986695000 1.7907063000 17.87
3.2986695000 1.8221222000 18.7917
3.2986695000 1.8535381000 19.7542
3.2986695000 1.8849540000 20.7396
3.2986695000 1.9163699000 21.7297
3.2986695000 1.9477858000 22.7074
3.2986695000 1.9792017000 23.6582
3.2986695000 2.0106176000 24.5705
3.3300854000 0.6911498000 23.7409
3.3300854000 0.7225657000 22.081
3.3300854000 0.7539816000 20.5129
3.3300854000 0.7853975000 19.0567
3.3300854000 0.8168134000 17.7303
3.3300854000 0.8482293000 16.5481
3.3300854000 0.8796452000 15.5203
3.3300854000 0.9110611000 14.6521
3.3300854000 0.9424770000 13.9429
3.3300854000 0.9738929000 13.3868
3.3300854000 1.0053088000 12.9727
3.3300854000 1.0367247000 12.6848
3.3300854000 1.0681406000 12.5042
3.3300854000 1.0995565000 12.4096
3.3300854000 1.1309724000 12.3789
3.3300854000 1.1623883000 12.3908
3.3300854000 1.1938042000 12.4257
3.3300854000 1.2252201000 12.4672
3.3300854000 1.2566360000 12.5029
3.3300854000 1.2880519000 12.5247
3.3300854000 1.3194678000 12.5296
3.3300854000 1.3508837000 12.519
3.3300854000 1.3822996000 12.4991
3.3300854000 1.4137155000 12.4796
3.3300854000 1.4451314000 12.4736
3.3300854000 1.4765473000 12.4959
3.3300854000 1.5079632000 12.5626
3.3300854000 1.5393791000 12.6895
3.3300854000 1.5707950000 12.8913
3.3300854000 1.6022109000 13.1803
3.3300854000 1.6336268000 13.566
3.3300854000 1.6650427000 14.0537
3.3300854000 1.6964586000 14.6443
3.3300854000 1.7278745000 15.3345
3.3300854000 1.7592904000 16.1162
3.3300854000 1.7907063000 16.9775
3.3300854000 1.8221222000 17.9031
3.3300854000 1.8535381000 18.8751
3.3300854000 1.8849540000 19.8746
3.3300854000 1.9163699000 20.8825
3.3300854000 1.9477858000 21.8811
3.3300854000 1.9792017000 22.8549
3.3300854000 2.0106176000 23.7915
3.3300854000 2.0420335000 24.6826
3.3615013000 0.6597339000 24.4787
3.3615013000 0.6911498000 22.8419
3.3615013000 0.7225657000 21.2831
3.3615013000 0.7539816000 19.8213
3.3615013000 0.7853975000 18.4743
3.3615013000 0.8168134000 17.2574
3.3615013000 0.8482293000 16.1823
3.3615013000 0.8796452000 15.2566
3.3615013000 0.9110611000 14.4829
3.3615013000 0.9424770000 13.8583
3.3615013000 0.9738929000 13.375
3.3615013000 1.0053088000 13.0201
3.3615013000 1.0367247000 12.7768
3.3615013000 1.0681406000 12.6253
3.3615013000 1.0995565000 12.5442
3.3615013000 1.1309724000 12.5117
3.3615013000 1.1623883000 12.5069
3.3615013000 1.1938042000 12.5116
3.3615013000 1.2252201000 12.5108
3.3615013000 1.2566360000 12.4937
3.3615013000 1.2880519000 12.4543
3.3615013000 1.3194678000 12.3914
3.3615013000 1.3508837000 12.3088
3.3615013000 1.3822996000 12.2146
3.3615013000 1.4137155000 12.1206
3.3615013000 1.4451314000 12.0416
3.3615013000 1.4765473000 11.9941
3.3615013000 1.5079632000 11.9956
3.3615013000 1.5393791000 12.0632
3.3615013000 1.5707950000 12.2123
3.3615013000 1.6022109000 12.4562
3.3615013000 1.6336268000 12.8044
3.3615013000 1.6650427000 13.2625
3.3615013000 1.6964586000 13.8316
3.3615013000 1.7278745000 14.5078
3.3615013000 1.7592904000 15.2827
3.3615013000 1.7907063000 16.1439
3.3615013000 1.8221222000 17.0753
3.3615013000 1.8535381000 18.0585
3.3615013000 1.8849540000 19.0736
3.3615013000 1.9163699000 20.1009
3.3615013000 1.9477858000 21.1217
3.3615013000 1.9792017000 22.12
3.3615013000 2.0106176000 23.0826
3.3615013000 2.0420335000 24.0007
3.3929172000 0.6597339000 23.6299
3.3929172000 0.6911498000 22.0944
3.3929172000 0.7225657000 20.6425
3.3929172000 0.7539816000 19.2911
3.3929172000 0.7853975000 18.0553
3.3929172000 0.8168134000 16.9479
3.3929172000 0.8482293000 15.9779
3.3929172000 0.8796452000 15.1501
3.3929172000 0.9110611000 14.4646
3.3929172000 0.9424770000 13.9166
3.3929172000 0.9738929000 13.4963
3.3929172000 1.0053088000 13.1895
3.3929172000 1.0367247000 12.9785
3.3929172000 1.0681406000 12.8432
3.3929172000 1.0995565000 12.7623
3.3929172000 1.1309724000 12.7146
3.3929172000 1.1623883000 12.6806
3.3929172000 1.1938042000 12.6434
3.3929172000 1.2252201000 12.5898
3.3929172000 1.2566360000 12.5111
3.3929172000 1.2880519000 12.4035
3.3929172000 1.3194678000 12.2679
3.3929172000 1.3508837000 12.1104
3.3929172000 1.3822996000 11.9411
3.3929172000 1.4137155000 11.7736
3.3929172000 1.4451314000 11.6243
3.3929172000 1.4765473000 11.5112
3.3929172000 1.5079632000 11.4528
3.3929172000 1.5393791000 11.467
3.3929172000 1.5707950000 11.5698
3.3929172000 1.6022109000 11.7748
3.3929172000 1.6336268000 12.0916
3.3929172000 1.6650427000 12.5258
3.3929172000 1.6964586000 13.0781
3.3929172000 1.7278745000 13.7445
3.3929172000 1.7592904000 14.5161
3.3929172000 1.7907063000 15.3799
3.3929172000 1.8221222000 16.3193
3.3929172000 1.8535381000 17.3152
3.3929172000 1.8849540000 18.3472
3.3929172000 1.9163699000 19.395
3.3929172000 1.9477858000 20.4392
3.3929172000 1.9792017000 21.4631
3.3929172000 2.0106176000 22.4531
3.3929172000 2.0420335000 23.3996
3.3929172000 2.0734494000 24.2972
3.4243331000 0.6283180000 24.4333
3.4243331000 0.6597339000 22.9322
3.4243331000 0.6911498000 21.5033
3.4243331000 0.7225657000 20.1619
3.4243331000 0.7539816000 18.9225
3.4243331000 0.7853975000 17.7975
3.4243331000 0.8168134000 16.797
3.4243331000 0.8482293000 15.9275
3.4243331000 0.8796452000 15.1911
3.4243331000 0.9110611000 14.5858
3.4243331000 0.9424770000 14.1045
3.4243331000 0.9738929000 13.7361
3.4243331000 1.0053088000 13.4652
3.4243331000 1.0367247000 13.2737
3.4243331000 1.0681406000 13.1415
3.4243331000 1.0995565000 13.0478
3.4243331000 1.1309724000 12.9725
3.4243331000 1.1623883000 12.8976
3.4243331000 1.1938042000 12.8081
3.4243331000 1.2252201000 12.6928
3.4243331000 1.2566360000 12.5455
3.4243331000 1.2880519000 12.3645
3.4243331000 1.3194678000 12.1533
3.4243331000 1.3508837000 11.9199
3.4243331000 1.3822996000 11.6764
3.4243331000 1.4137155000 11.4382
3.4243331000 1.4451314000 11.223
3.4243331000 1.4765473000 11.0499
3.4243331000 1.5079632000 10.9381
3.4243331000 1.5393791000 10.9059
3.4243331000 1.5707950000 10.9696
3.4243331000 1.6022109000 11.1428
3.4243331000 1.6336268000 11.4349
3.4243331000 1.6650427000 11.8512
3.4243331000 1.6964586000 12.3921
3.4243331000 1.7278745000 13.0531
3.4243331000 1.7592904000 13.8249
3.4243331000 1.7907063000 14.694
3.4243331000 1.8221222000 15.6434
3.4243331000 1.8535381000 16.6536
3.4243331000 1.8849540000 17.7036
3.4243331000 1.9163699000 18.7726
3.4243331000 1.9477858000 19.8409
3.4243331000 1.9792017000 20.891
3.4243331000 2.0106176000 21.9089
3.4243331000 2.0420335000 22.8844
3.4243331000 2.0734494000 23.8114
3.4243331000 2.1048653000 24.6882
3.4557490000 0.6283180000 23.7851
3.4557490000 0.6597339000 22.3901
3.4557490000 0.6911498000 21.0712
3.4557490000 0.7225657000 19.8416
3.4557490000 0.7539816000 18.7133
3.4557490000 0.7853975000 17.6963
3.4557490000 0.8168134000 16.7979
3.4557490000 0.8482293000 16.022
3.4557490000 0.8796452000 15.3686
3.4557490000 0.9110611000 14.8334
3.4557490000 0.9424770000 14.4077
3.4557490000 0.9738929000 14.079
3.4557490000 1.0053088000 13.8314
3.4557490000 1.0367247000 13.6464
3.4557490000 1.0681406000 13.5044
3.4557490000 1.0995565000 13.3855
3.4557490000 1.1309724000 13.2712
3.4557490000 1.1623883000 13.1451
3.4557490000 1.1938042000 12.9943
3.4557490000 1.2252201000 12.8103
3.4557490000 1.2566360000 12.5891
3.4557490000 1.2880519000 12.3316
3.4557490000 1.3194678000 12.0435
3.4557490000 1.3508837000 11.735
3.4557490000 1.3822996000 11.4199
3.4557490000 1.4137155000 11.1153
3.4557490000 1.4451314000 10.8398
3.4557490000 1.4765473000 10.6133
3.4557490000 1.5079632000 10.4554
3.4557490000 1.5393791000 10.3846
3.4557490000 1.5707950000 10.4171
3.4557490000 1.6022109000 10.5659
3.4557490000 1.6336268000 10.8403
3.4557490000 1.6650427000 11.2449
3.4557490000 1.6964586000 11.7798
3.4557490000 1.7278745000 12.4398
3.4557490000 1.7592904000 13.2153
3.4557490000 1.7907063000 14.0924
3.4557490000 1.8221222000 15.0536
3.4557490000 1.8535381000 16.0791
3.4557490000 1.8849540000 17.1478
3.4557490000 1.9163699000 18.2384
3.4557490000 1.9477858000 19.3307
3.4557490000 1.9792017000 20.4071
3.4557490000 2.0106176000 21.4528
3.4557490000 2.0420335000 22.4572
3.4557490000 2.0734494000 23.4135
3.4557490000 2.1048653000 24.3191
3.4871649000 0.5969021000 24.6431
3.4871649000 0.6283180000 23.2911
3.4871649000 0.6597339000 22.0054
3.4871649000 0.6911498000 20.7977
3.4871649000 0.7225657000 19.679
3.4871649000 0.7539816000 18.6589
3.4871649000 0.7853975000 17.7447
3.4871649000 0.8168134000 16.9415
3.4871649000 0.8482293000 16.2507
3.4871649000 0.8796452000 15.6701
3.4871649000 0.9110611000 15.1937
3.4871649000 0.9424770000 14.8114
3.4871649000 0.9738929000 14.5097
3.4871649000 1.0053088000 14.2723
3.4871649000 1.0367247000 14.0811
3.4871649000 1.0681406000 13.9171
3.4871649000 1.0995565000 13.7617
3.4871649000 1.1309724000 13.598
3.4871649000 1.1623883000 13.4119
3.4871649000 1.1938042000 13.1928
3.4871649000 1.2252201000 12.9348
3.4871649000 1.2566360000 12.6363
3.4871649000 1.2880519000 12.3008
3.4871649000 1.3194678000 11.9363
3.4871649000 1.3508837000 11.555
3.4871649000 1.3822996000 11.1725
3.4871649000 1.4137155000 10.8067
3.4871649000 1.4451314000 10.4775
3.4871649000 1.4765473000 10.205
3.4871649000 1.5079632000 10.009
3.4871649000 1.5393791000 9.90769
3.4871649000 1.5707950000 9.91682
3.4871649000 1.6022109000 10.0489
3.4871649000 1.6336268000 10.3125
3.4871649000 1.6650427000 10.7116
3.4871649000 1.6964586000 11.2455
3.4871649000 1.7278745000 11.9087
3.4871649000 1.7592904000 12.6911
3.4871649000 1.7907063000 13.5784
3.4871649000 1.8221222000 14.5529
3.4871649000 1.8535381000 15.5946
3.4871649000 1.8849540000 16.6821
3.4871649000 1.9163699000 17.794
3.4871649000 1.9477858000 18.9099
3.4871649000 1.9792017000 20.0118
3.4871649000 2.0106176000 21.0845
3.4871649000 2.0420335000 22.1167
3.4871649000 2.0734494000 23.1012
3.4871649000 2.1048653000 24.0346
3.5185808000 0.5969021000 24.1951
3.5185808000 0.6283180000 22.9521
3.5185808000 0.6597339000 21.7771
3.5185808000 0.6911498000 20.6799
3.5185808000 0.7225657000 19.6691
3.5185808000 0.7539816000 18.752
3.5185808000 0.7853975000 17.9338
3.5185808000 0.8168134000 17.217
3.5185808000 0.8482293000 16.6011
3.5185808000 0.8796452000 16.082
3.5185808000 0.9110611000 15.6521
3.5185808000 0.9424770000 15.3004
3.5185808000 0.9738929000 15.0127
3.5185808000 1.0053088000 14.7729
3.5185808000 1.0367247000 14.5632
3.5185808000 1.0681406000 14.3658
3.5185808000 1.0995565000 14.1637
3.5185808000 1.1309724000 13.9419
3.5185808000 1.1623883000 13.6887
3.5185808000 1.1938042000 13.396
3.5185808000 1.2252201000 13.0604
3.5185808000 1.2566360000 12.6831
3.5185808000 1.2880519000 12.27
3.5185808000 1.3194678000 11.8312
3.5185808000 1.3508837000 11.3808
3.5185808000 1.3822996000 10.9357
3.5185808000 1.4137155000 10.5152
3.5185808000 1.4451314000 10.1393
3.5185808000 1.4765473000 9.8286
3.5185808000 1.5079632000 9.60249
3.5185808000 1.5393791000 9.47871
3.5185808000 1.5707950000 9.4723
3.5185808000 1.6022109000 9.59494
3.5185808000 1.6336268000 9.85429
3.5185808000 1.6650427000 10.2536
3.5185808000 1.6964586000 10.7914
3.5185808000 1.7278745000 11.4617
3.5185808000 1.7592904000 12.2538
3.5185808000 1.7907063000 13.1532
3.5185808000 1.8221222000 14.142
3.5185808000 1.8535381000 15.2001
3.5185808000 1.8849540000 16.3061
3.5185808000 1.9163699000 17.4384
3.5185808000 1.9477858000 18.5766
3.5185808000 1.9792017000 19.7024
3.5185808000 2.0106176000 20.8004
3.5185808000 2.0420335000 21.8587
3.5185808000 2.0734494000 22.8693
3.5185808000 2.1048653000 23.8282
3.5185808000 2.1362812000 24.7348
3.5499967000 0.5969021000 23.8989
3.5499967000 0.6283180000 22.7664
3.5499967000 0.6597339000 21.7015
3.5499967000 0.6911498000 20.712
3.5499967000 0.7225657000 19.8043
3.5499967000 0.7539816000 18.9834
3.5499967000 0.7853975000 18.2525
3.5499967000 0.8168134000 17.6121
3.5499967000 0.8482293000 17.0596
3.5499967000 0.8796452000 16.5897
3.5499967000 0.9110611000 16.1935
3.5499967000 0.9424770000 15.8594
3.5499967000 0.9738929000 15.573
3.5499967000 1.0053088000 15.3184
3.5499967000 1.0367247000 15.0789
3.5499967000 1.0681406000 14.8379
3.5499967000 1.0995565000 14.5803
3.5499967000 1.1309724000 14.2934
3.5499967000 1.1623883000 13.9677
3.5499967000 1.1938042000 13.5978
3.5499967000 1.2252201000 13.183
3.5499967000 1.2566360000 12.727
3.5499967000 1.2880519000 12.2381
3.5499967000 1.3194678000 11.7284
3.5499967000 1.3508837000 11.2136
3.5499967000 1.3822996000 10.712
3.5499967000 1.4137155000 10.2434
3.5499967000 1.4451314000 9.82835
3.5499967000 1.4765473000 9.48717
3.5499967000 1.5079632000 9.23886
3.5499967000 1.5393791000 9.10036
3.5499967000 1.5707950000 9.08579
3.5499967000 1.6022109000 9.20579
3.5499967000 1.6336268000 9.46699
3.5499967000 1.6650427000 9.8717
3.5499967000 1.6964586000 10.4177
3.5499967000 1.7278745000 11.0982
3.5499967000 1.7592904000 11.9023
3.5499967000 1.7907063000 12.815
3.5499967000 1.8221222000 13.8186
3.5499967000 1.8535381000 14.8928
3.5499967000 1.8849540000 16.0163
3.5499967000 1.9163699000 17.1676
3.5499967000 1.9477858000 18.3262
3.5499967000 1.9792017000 19.4736
3.5499967000 2.0106176000 20.5943
3.5499967000 2.0420335000 21.6758
3.5499967000 2.0734494000 22.7098
3.5499967000 2.1048653000 23.6913
3.5499967000 2.1362812000 24.6189
3.5814126000 0.5969021000 23.7521
3.5814126000 0.6283180000 22.7295
3.5814126000 0.6597339000 21.7722
3.5814126000 0.6911498000 20.8857
3.5814126000 0.7225657000 20.0744
3.5814126000 0.7539816000 19.3414
3.5814126000 0.7853975000 18.6879
3.5814126000 0.8168134000 18.1125
3.5814126000 0.8482293000 17.6114
3.5814126000 0.8796452000 17.1779
3.5814126000 0.9110611000 16.8024
3.5814126000 0.9424770000 16.473
3.5814126000 0.9738929000 16.1756
3.5814126000 1.0053088000 15.8949
3.5814126000 1.0367247000 15.6154
3.5814126000 1.0681406000 15.3221
3.5814126000 1.0995565000 15.0018
3.5814126000 1.1309724000 14.6442
3.5814126000 1.1623883000 14.2424
3.5814126000 1.1938042000 13.7936
3.5814126000 1.2252201000 13.2997
3.5814126000 1.2566360000 12.7666
3.5814126000 1.2880519000 12.205
3.5814126000 1.3194678000 11.6288
3.5814126000 1.3508837000 11.0553
3.5814126000 1.3822996000 10.5035
3.5814126000 1.4137155000 9.99395
3.5814126000 1.4451314000 9.54719
3.5814126000 1.4765473000 9.18314
3.5814126000 1.5079632000 8.92012
3.5814126000 1.5393791000 8.77412
3.5814126000 1.5707950000 8.75812
3.5814126000 1.6022109000 8.88158
3.5814126000 1.6336268000 9.14997
3.5814126000 1.6650427000 9.56456
3.5814126000 1.6964586000 10.1222
3.5814126000 1.7278745000 10.8156
3.5814126000 1.7592904000 11.6333
3.5814126000 1.7907063000 12.5602
3.5814126000 1.8221222000 13.5784
3.5814126000 1.8535381000 14.6678
3.5814126000 1.8849540000 15.8072
3.5814126000 1.9163699000 16.9752
3.5814126000 1.9477858000 18.1515
3.5814126000 1.9792017000 19.3175
3.5814126000 2.0106176000 20.4575
3.5814126000 2.0420335000 21.5588
3.5814126000 2.0734494000 22.6123
3.5814126000 2.1048653000 23.6126
3.5814126000 2.1362812000 24.5574
3.6128285000 0.5654862000 24.721
3.6128285000 0.5969021000 23.7496
3.6128285000 0.6283180000 22.8346
3.6128285000 0.6597339000 21.9803
3.6128285000 0.6911498000 21.1904
3.6128285000 0.7225657000 20.4674
3.6128285000 0.7539816000 19.8126
3.6128285000 0.7853975000 19.2254
3.6128285000 0.8168134000 18.703
3.6128285000 0.8482293000 18.2406
3.6128285000 0.8796452000 17.8306
3.6128285000 0.9110611000 17.4631
3.6128285000 0.9424770000 17.1262
3.6128285000 0.9738929000 16.8063
3.6128285000 1.0053088000 16.4891
3.6128285000 1.0367247000 16.1606
3.6128285000 1.0681406000 15.8076
3.6128285000 1.0995565000 15.4192
3.6128285000 1.1309724000 14.9872
3.6128285000 1.1623883000 14.5074
3.6128285000 1.1938042000 13.9796
3.6128285000 1.2252201000 13.4079
3.6128285000 1.2566360000 12.8009
3.6128285000 1.2880519000 12.1708
3.6128285000 1.3194678000 11.5336
3.6128285000 1.3508837000 10.9074
3.6128285000 1.3822996000 10.3123
3.6128285000 1.4137155000 9.76887
3.6128285000 1.4451314000 9.29761
3.6128285000 1.4765473000 8.91786
3.6128285000 1.5079632000 8.64705
3.6128285000 1.5393791000 8.50005
3.6128285000 1.5707950000 8.48859
3.6128285000 1.6022109000 8.62079
3.6128285000 1.6336268000 8.9009
3.6128285000 1.6650427000 9.32906
3.6128285000 1.6964586000 9.90126
3.6128285000 1.7278745000 10.6094
3.6128285000 1.7592904000 11.4417
3.6128285000 1.7907063000 12.3828
3.6128285000 1.8221222000 13.4149
3.6128285000 1.8535381000 14.5179
3.6128285000 1.8849540000 15.671
3.6128285000 1.9163699000 16.8529
3.6128285000 1.9477858000 18.0434
3.6128285000 1.9792017000 19.2243
3.6128285000 2.0106176000 20.3794
3.6128285000 2.0420335000 21.496
3.6128285000 2.0734494000 22.5647
3.6128285000 2.1048653000 23.5793
3.6128285000 2.1362812000 24.5369
3.6442444000 0.5654862000 24.748
3.6442444000 0.5969021000 23.8842
3.6442444000 0.6283180000 23.0722
3.6442444000 0.6597339000 22.3147
3.6442444000 0.6911498000 21.6134
3.6442444000 0.7225657000 20.9692
3.6442444000 0.7539816000 20.3817
3.6442444000 0.7853975000 19.849
3.6442444000 0.8168134000 19.3673
3.6442444000 0.8482293000 18.9307
3.6442444000 0.8796452000 18.5315
3.6442444000 0.9110611000 18.1596
3.6442444000 0.9424770000 17.8036
3.6442444000 0.9738929000 17.4508
3.6442444000 1.0053088000 17.0882
3.6442444000 1.0367247000 16.7032
3.6442444000 1.0681406000 16.2848
3.6442444000 1.0995565000 15.8243
3.6442444000 1.1309724000 15.3159
3.6442444000 1.1623883000 14.7578
3.6442444000 1.1938042000 14.1523
3.6442444000 1.2252201000 13.5058
3.6442444000 1.2566360000 12.8288
3.6442444000 1.2880519000 12.1356
3.6442444000 1.3194678000 11.4433
3.6442444000 1.3508837000 10.771
3.6442444000 1.3822996000 10.1394
3.6442444000 1.4137155000 9.56913
3.6442444000 1.4451314000 9.08028
3.6442444000 1.4765473000 8.69146
3.6442444000 1.5079632000 8.41911
3.6442444000 1.5393791000 8.27684
3.6442444000 1.5707950000 8.27501
3.6442444000 1.6022109000 8.42038
3.6442444000 1.6336268000 8.71588
3.6442444000 1.6650427000 9.16047
3.6442444000 1.6964586000 9.74919
3.6442444000 1.7278745000 10.4733
3.6442444000 1.7592904000 11.3204
3.6442444000 1.7907063000 12.2753
3.6442444000 1.8221222000 13.3198
3.6442444000 1.8535381000 14.4343
3.6442444000 1.8849540000 15.5981
3.6442444000 1.9163699000 16.7904
3.6442444000 1.9477858000 17.9912
3.6442444000 1.9792017000 19.1823
3.6442444000 2.0106176000 20.3479
3.6442444000 2.0420335000 21.4749
3.6442444000 2.0734494000 22.5536
3.6442444000 2.1048653000 23.5774
3.6442444000 2.1362812000 24.5429
3.6756603000 0.5969021000 24.1459
3.6756603000 0.6283180000 23.4306
3.6756603000 0.6597339000 22.7619
3.6756603000 0.6911498000 22.1398
3.6756603000 0.7225657000 21.5637
3.6756603000 0.7539816000 21.032
3.6756603000 0.7853975000 20.5415
3.6756603000 0.8168134000 20.0878
3.6756603000 0.8482293000 19.6645
3.6756603000 0.8796452000 19.2638
3.6756603000 0.9110611000 18.8761
3.6756603000 0.9424770000 18.4904
3.6756603000 0.9738929000 18.0955
3.6756603000 1.0053088000 17.6797
3.6756603000 1.0367247000 17.2323
3.6756603000 1.0681406000 16.7444
3.6756603000 1.0995565000 16.2094
3.6756603000 1.1309724000 15.6241
3.6756603000 1.1623883000 14.9889
3.6756603000 1.1938042000 14.3083
3.6756603000 1.2252201000 13.591
3.6756603000 1.2566360000 12.8492
3.6756603000 1.2880519000 12.0987
3.6756603000 1.3194678000 11.3577
3.6756603000 1.3508837000 10.6462
3.6756603000 1.3822996000 9.98499
3.6756603000 1.4137155000 9.39458
3.6756603000 1.4451314000 8.89459
3.6756603000 1.4765473000 8.50276
3.6756603000 1.5079632000 8.23439
3.6756603000 1.5393791000 8.10178
3.6756603000 1.5707950000 8.11386
3.6756603000 1.6022109000 8.27596
3.6756603000 1.6336268000 8.58966
3.6756603000 1.6650427000 9.05273
3.6756603000 1.6964586000 9.65924
3.6756603000 1.7278745000 10.3997
3.6756603000 1.7592904000 11.2614
3.6756603000 1.7907063000 12.2287
3.6756603000 1.8221222000 13.2837
3.6756603000 1.8535381000 14.4069
3.6756603000 1.8849540000 15.578
3.6756603000 1.9163699000 16.7766
3.6756603000 1.9477858000 17.983
3.6756603000 1.9792017000 19.1794
3.6756603000 2.0106176000 20.35
3.6756603000 2.0420335000 21.4819
3.6756603000 2.0734494000 22.5651
3.6756603000 2.1048653000 23.5927
3.6756603000 2.1362812000 24.5607
3.7070762000 0.5969021000 24.5228
3.7070762000 0.6283180000 23.8961
3.7070762000 0.6597339000 23.3067
3.7070762000 0.6911498000 22.7532
3.7070762000 0.7225657000 22.2338
3.7070762000 0.7539816000 21.7456
3.7070762000 0.7853975000 21.2848
3.7070762000 0.8168134000 20.8466
3.7070762000 0.8482293000 20.4244
3.7070762000 0.8796452000 20.0106
3.7070762000 0.9110611000 19.5963
3.7070762000 0.9424770000 19.1718
3.7070762000 0.9738929000 18.7268
3.7070762000 1.0053088000 18.2516
3.7070762000 1.0367247000 17.7373
3.7070762000 1.0681406000 17.1772
3.7070762000 1.0995565000 16.567
3.7070762000 1.1309724000 15.9056
3.7070762000 1.1623883000 15.1958
3.7070762000 1.1938042000 14.444
3.7070762000 1.2252201000 13.6608
3.7070762000 1.2566360000 12.8601
3.7070762000 1.2880519000 12.0587
3.7070762000 1.3194678000 11.2759
3.7070762000 1.3508837000 10.532
3.7070762000 1.3822996000 9.84788
3.7070762000 1.4137155000 9.24381
3.7070762000 1.4451314000 8.7387
3.7070762000 1.4765473000 8.34934
3.7070762000 1.5079632000 8.08981
3.7070762000 1.5393791000 7.97104
3.7070762000 1.5707950000 8.00052
3.7070762000 1.6022109000 8.18212
3.7070762000 1.6336268000 8.51605
3.7070762000 1.6650427000 8.99889
3.7070762000 1.6964586000 9.62372
3.7070762000 1.7278745000 10.3803
3.7070762000 1.7592904000 11.2555
3.7070762000 1.7907063000 12.2334
3.7070762000 1.8221222000 13.2963
3.7070762000 1.8535381000 14.425
3.7070762000 1.8849540000 15.5994
3.7070762000 1.9163699000 16.7996
3.7070762000 1.9477858000 18.0066
3.7070762000 1.9792017000 19.2027
3.7070762000 2.0106176000 20.3726
3.7070762000 2.0420335000 21.5034
3.7070762000 2.0734494000 22.5851
3.7070762000 2.1048653000 23.6108
3.7070762000 2.1362812000 24.5761
3.7384921000 0.6283180000 24.4529
3.7384921000 0.6597339000 23.932
3.7384921000 0.6911498000 23.4356
3.7384921000 0.7225657000 22.9606
3.7384921000 0.7539816000 22.5036
3.7384921000 0.7853975000 22.0601
3.7384921000 0.8168134000 21.6251
3.7384921000 0.8482293000 21.1924
3.7384921000 0.8796452000 20.7549
3.7384921000 0.9110611000 20.3046
3.7384921000 0.9424770000 19.833
3.7384921000 0.9738929000 19.3314
3.7384921000 1.0053088000 18.792
3.7384921000 1.0367247000 18.2079
3.7384921000 1.0681406000 17.5745
3.7384921000 1.0995565000 16.8895
3.7384921000 1.1309724000 16.1542
3.7384921000 1.1623883000 15.3733
3.7384921000 1.1938042000 14.5552
3.7384921000 1.2252201000 13.7118
3.7384921000 1.2566360000 12.8586
3.7384921000 1.2880519000 12.0132
3.7384921000 1.3194678000 11.1956
3.7384921000 1.3508837000 10.4262
3.7384921000 1.3822996000 9.72584
3.7384921000 1.4137155000 9.1143
3.7384921000 1.4451314000 8.6097
3.7384921000 1.4765473000 8.22778
3.7384921000 1.5079632000 7.98135
3.7384921000 1.5393791000 7.87997
3.7384921000 1.5707950000 7.92965
3.7384921000 1.6022109000 8.13282
3.7384921000 1.6336268000 8.48833
3.7384921000 1.6650427000 8.99155
3.7384921000 1.6964586000 9.63456
3.7384921000 1.7278745000 10.4064
3.7384921000 1.7592904000 11.2934
3.7384921000 1.7907063000 12.2797
3.7384921000 1.8221222000 13.3474
3.7384921000 1.8535381000 14.4777
3.7384921000 1.8849540000 15.6509
3.7384921000 1.9163699000 16.8478
3.7384921000 1.9477858000 18.0497
3.7384921000 1.9792017000 19.2397
3.7384921000 2.0106176000 20.4027
3.7384921000 2.0420335000 21.5263
3.7384921000 2.0734494000 22.6006
3.7384921000 2.1048653000 23.6185
3.7384921000 2.1362812000 24.5755
3.7699080000 0.6597339000 24.6194
3.7699080000 0.6911498000 24.1678
3.7699080000 0.7225657000 23.7248
3.7699080000 0.7539816000 23.2863
3.7699080000 0.7853975000 22.8479
3.7699080000 0.8168134000 22.4046
3.7699080000 0.8482293000 21.9506
3.7699080000 0.8796452000 21.4797
3.7699080000 0.9110611000 20.9851
3.7699080000 0.9424770000 20.4596
3.7699080000 0.9738929000 19.8964
3.7699080000 1.0053088000 19.2894
3.7699080000 1.0367247000 18.6339
3.7699080000 1.0681406000 17.9272
3.7699080000 1.0995565000 17.1694
3.7699080000 1.1309724000 16.3634
3.7699080000 1.1623883000 15.516
3.7699080000 1.1938042000 14.6371
3.7699080000 1.2252201000 13.7401
3.7699080000 1.2566360000 12.8412
3.7699080000 1.2880519000 11.9591
3.7699080000 1.3194678000 11.1137
3.7699080000 1.3508837000 10.3258
3.7699080000 1.3822996000 9.61575
3.7699080000 1.4137155000 9.00271
3.7699080000 1.4451314000 8.50392
3.7699080000 1.4765473000 8.13399
3.7699080000 1.5079632000 7.90447
3.7699080000 1.5393791000 7.8235
3.7699080000 1.5707950000 7.89563
3.7699080000 1.6022109000 8.12187
3.7699080000 1.6336268000 8.49971
3.7699080000 1.6650427000 9.02334
3.7699080000 1.6964586000 9.68384
3.7699080000 1.7278745000 10.4695
3.7699080000 1.7592904000 11.3663
3.7699080000 1.7907063000 12.358
3.7699080000 1.8221222000 13.4269
3.7699080000 1.8535381000 14.5545
3.7699080000 1.8849540000 15.7218
3.7699080000 1.9163699000 16.9099
3.7699080000 1.9477858000 18.101
3.7699080000 1.9792017000 19.2786
3.7699080000 2.0106176000 20.4285
3.7699080000 2.0420335000 21.5386
3.7699080000 2.0734494000 22.5992
3.7699080000 2.1048653000 23.6035
3.7699080000 2.1362812000 24.547
3.8013239000 0.7225657000 24.506
3.8013239000 0.7539816000 24.0739
3.8013239000 0.7853975000 23.6289
3.8013239000 0.8168134000 23.1663
3.8013239000 0.8482293000 22.6813
3.8013239000 0.8796452000 22.1686
3.8013239000 0.9110611000 21.6225
3.8013239000 0.9424770000 21.0377
3.8013239000 0.9738929000 20.4091
3.8013239000 1.0053088000 19.7326
3.8013239000 1.0367247000 19.0053
3.8013239000 1.0681406000 18.2268
3.8013239000 1.0995565000 17.3989
3.8013239000 1.1309724000 16.5266
3.8013239000 1.1623883000 15.6181
3.8013239000 1.1938042000 14.6848
3.8013239000 1.2252201000 13.741
3.8013239000 1.2566360000 12.8039
3.8013239000 1.2880519000 11.8924
3.8013239000 1.3194678000 11.0266
3.8013239000 1.3508837000 10.2272
3.8013239000 1.3822996000 9.51392
3.8013239000 1.4137155000 8.9052
3.8013239000 1.4451314000 8.4173
3.8013239000 1.4765473000 8.06367
3.8013239000 1.5079632000 7.85453
3.8013239000 1.5393791000 7.7966
3.8013239000 1.5707950000 7.89302
3.8013239000 1.6022109000 8.14337
3.8013239000 1.6336268000 8.54383
3.8013239000 1.6650427000 9.08739
3.8013239000 1.6964586000 9.76418
3.8013239000 1.7278745000 10.5618
3.8013239000 1.7592904000 11.4656
3.8013239000 1.7907063000 12.4594
3.8013239000 1.8221222000 13.5256
3.8013239000 1.8535381000 14.646
3.8013239000 1.8849540000 15.802
3.8013239000 1.9163699000 16.9757
3.8013239000 1.9477858000 18.1499
3.8013239000 1.9792017000 19.309
3.8013239000 2.0106176000 20.4394
3.8013239000 2.0420335000 21.5296
3.8013239000 2.0734494000 22.5705
3.8013239000 2.1048653000 23.5555
3.8013239000 2.1362812000 24.4804
3.8327398000 0.7853975000 24.3837
3.8327398000 0.8168134000 23.8921
3.8327398000 0.8482293000 23.3674
3.8327398000 0.8796452000 22.8055
3.8327398000 0.9110611000 22.2023
3.8327398000 0.9424770000 21.5541
3.8327398000 0.9738929000 20.8577
3.8327398000 1.0053088000 20.1109
3.8327398000 1.0367247000 19.3128
3.8327398000 1.0681406000 18.4649
3.8327398000 1.0995565000 17.571
3.8327398000 1.1309724000 16.6375
3.8327398000 1.1623883000 15.674
3.8327398000 1.1938042000 14.6931
3.8327398000 1.2252201000 13.71
3.8327398000 1.2566360000 12.7423
3.8327398000 1.2880519000 11.8091
3.8327398000 1.3194678000 10.9305
3.8327398000 1.3508837000 10.1266
3.8327398000 1.3822996000 9.41658
3.8327398000 1.4137155000 8.81796
3.8327398000 1.4451314000 8.34594
3.8327398000 1.4765473000 8.01273
3.8327398000 1.5079632000 7.82722
3.8327398000 1.5393791000 7.79472
3.8327398000 1.5707950000 7.91696
3.8327398000 1.6022109000 8.19212
3.8327398000 1.6336268000 8.61509
3.8327398000 1.6650427000 9.17771
3.8327398000 1.6964586000 9.86917
3.8327398000 1.7278745000 10.6763
3.8327398000 1.7592904000 11.5842
3.8327398000 1.7907063000 12.5764
3.8327398000 1.8221222000 13.6355
3.8327398000 1.8535381000 14.7437
3.8327398000 1.8849540000 15.8831
3.8327398000 1.9163699000 17.0365
3.8327398000 1.9477858000 18.1876
3.8327398000 1.9792017000 19.3219
3.8327398000 2.0106176000 20.4265
3.8327398000 2.0420335000 21.4906
3.8327398000 2.0734494000 22.5059
3.8327398000 2.1048653000 23.4663
3.8327398000 2.1362812000 24.3675
3.8641557000 0.8168134000 24.5643
3.8641557000 0.8482293000 23.9925
3.8641557000 0.8796452000 23.3755
3.8641557000 0.9110611000 22.7109
3.8641557000 0.9424770000 21.9966
3.8641557000 0.9738929000 21.2313
3.8641557000 1.0053088000 20.4146
3.8641557000 1.0367247000 19.5479
3.8641557000 1.0681406000 18.6342
3.8641557000 1.0995565000 17.6789
3.8641557000 1.1309724000 16.69
3.8641557000 1.1623883000 15.6784
3.8641557000 1.1938042000 14.6574
3.8641557000 1.2252201000 13.6428
3.8641557000 1.2566360000 12.6525
3.8641557000 1.2880519000 11.7056
3.8641557000 1.3194678000 10.8218
3.8641557000 1.3508837000 10.0206
3.8641557000 1.3822996000 9.32039
3.8641557000 1.4137155000 8.73767
3.8641557000 1.4451314000 8.28647
3.8641557000 1.4765473000 7.97774
3.8641557000 1.5079632000 7.81898
3.8641557000 1.5393791000 7.81413
3.8641557000 1.5707950000 7.96348
3.8641557000 1.6022109000 8.26387
3.8641557000 1.6336268000 8.70892
3.8641557000 1.6650427000 9.28938
3.8641557000 1.6964586000 9.9935
3.8641557000 1.7278745000 10.8075
3.8641557000 1.7592904000 11.716
3.8641557000 1.7907063000 12.7025
3.8641557000 1.8221222000 13.7499
3.8641557000 1.8535381000 14.8407
3.8641557000 1.8849540000 15.9578
3.8641557000 1.9163699000 17.085
3.8641557000 1.9477858000 18.207
3.8641557000 1.9792017000 19.3102
3.8641557000 2.0106176000 20.3828
3.8641557000 2.0420335000 21.4149
3.8641557000 2.0734494000 22.3991
3.8641557000 2.1048653000 23.3296
3.8641557000 2.1362812000 24.2028
3.8955716000 0.8482293000 24.5419
3.8955716000 0.8796452000 23.8653
3.8955716000 0.9110611000 23.1362
3.8955716000 0.9424770000 22.3544
3.8955716000 0.9738929000 21.5203
3.8955716000 1.0053088000 20.6356
3.8955716000 1.0367247000 19.7033
3.8955716000 1.0681406000 18.7282
3.8955716000 1.0995565000 17.7172
3.8955716000 1.1309724000 16.6796
3.8955716000 1.1623883000 15.6271
3.8955716000 1.1938042000 14.5739
3.8955716000 1.2252201000 13.5361
3.8955716000 1.2566360000 12.5315
3.8955716000 1.2880519000 11.5791
3.8955716000 1.3194678000 10.6979
3.8955716000 1.3508837000 9.90668
3.8955716000 1.3822996000 9.22288
3.8955716000 1.4137155000 8.66189
3.8955716000 1.4451314000 8.23647
3.8955716000 1.4765473000 7.95622
3.8955716000 1.5079632000 7.82726
3.8955716000 1.5393791000 7.8521
3.8955716000 1.5707950000 8.02967
3.8955716000 1.6022109000 8.35546
3.8955716000 1.6336268000 8.82188
3.8955716000 1.6650427000 9.41861
3.8955716000 1.6964586000 10.133
3.8955716000 1.7278745000 10.9508
3.8955716000 1.7592904000 11.8562
3.8955716000 1.7907063000 12.8327
3.8955716000 1.8221222000 13.8634
3.8955716000 1.8535381000 14.9315
3.8955716000 1.8849540000 16.0207
3.8955716000 1.9163699000 17.1158
3.8955716000 1.9477858000 18.2025
3.8955716000 1.9792017000 19.2686
3.8955716000 2.0106176000 20.3033
3.8955716000 2.0420335000 21.2979
3.8955716000 2.0734494000 22.2456
3.8955716000 2.1048653000 23.1416
3.8955716000 2.1362812000 23.9826
3.8955716000 2.1676971000 24.7669
3.9269875000 0.8796452000 24.2631
3.9269875000 0.9110611000 23.468
3.9269875000 0.9424770000 22.6186
3.9269875000 0.9738929000 21.7172
3.9269875000 1.0053088000 20.7673
3.9269875000 1.0367247000 19.7735
3.9269875000 1.0681406000 18.7423
3.9269875000 1.0995565000 17.682
3.9269875000 1.1309724000 16.6029
3.9269875000 1.1623883000 15.5175
3.9269875000 1.1938042000 14.4404
3.9269875000 1.2252201000 13.3879
3.9269875000 1.2566360000 12.3776
3.9269875000 1.2880519000 11.4279
3.9269875000 1.3194678000 10.5573
3.9269875000 1.3508837000 9.78351
3.9269875000 1.3822996000 9.12283
3.9269875000 1.4137155000 8.58941
3.9269875000 1.4451314000 8.19469
3.9269875000 1.4765473000 7.94684
3.9269875000 1.5079632000 7.85058
3.9269875000 1.5393791000 7.90701
3.9269875000 1.5707950000 8.11365
3.9269875000 1.6022109000 8.46473
3.9269875000 1.6336268000 8.95148
3.9269875000 1.6650427000 9.56258
3.9269875000 1.6964586000 10.2846
3.9269875000 1.7278745000 11.1027
3.9269875000 1.7592904000 12.0009
3.9269875000 1.7907063000 12.9628
3.9269875000 1.8221222000 13.9717
3.9269875000 1.8535381000 15.0117
3.9269875000 1.8849540000 16.0674
3.9269875000 1.9163699000 17.1245
3.9269875000 1.9477858000 18.1702
3.9269875000 1.9792017000 19.1935
3.9269875000 2.0106176000 20.1848
3.9269875000 2.0420335000 21.1366
3.9269875000 2.0734494000 22.0432
3.9269875000 2.1048653000 22.9004
3.9269875000 2.1362812000 23.7056
3.9269875000 2.1676971000 24.4573
3.9269875000 5.1836235000 24.6484
3.9269875000 5.2150394000 24.4997
3.9269875000 5.2464553000 24.4297
3.9269875000 5.2778712000 24.4459
3.9269875000 5.3092871000 24.5536
3.9269875000 5.3407030000 24.7558
3.9584034000 0.8796452000 24.5597
3.9584034000 0.9110611000 23.6984
3.9584034000 0.9424770000 22.7827
3.9584034000 0.9738929000 21.8167
3.9584034000 1.0053088000 20.8054
3.9584034000 1.0367247000 19.7553
3.9584034000 1.0681406000 18.6742
3.9584034000 1.0995565000 17.5716
3.9584034000 1.1309724000 16.4587
3.9584034000 1.1623883000 15.3487
3.9584034000 1.1938042000 14.2564
3.9584034000 1.2252201000 13.198
3.9584034000 1.2566360000 12.1908
3.9584034000 1.2880519000 11.2524
3.9584034000 1.3194678000 10.4004
3.9584034000 1.3508837000 9.65138
3.9584034000 1.3822996000 9.02044
3.9584034000 1.4137155000 8.52036
3.9584034000 1.4451314000 8.1611
3.9584034000 1.4765473000 7.9494
3.9584034000 1.5079632000 7.88852
3.9584034000 1.5393791000 7.9781
3.9584034000 1.5707950000 8.21436
3.9584034000 1.6022109000 8.59026
3.9584034000 1.6336268000 9.09591
3.9584034000 1.6650427000 9.71907
3.9584034000 1.6964586000 10.4457
3.9584034000 1.7278745000 11.2603
3.9584034000 1.7592904000 12.147
3.9584034000 1.7907063000 13.0894
3.9584034000 1.8221222000 14.0714
3.9584034000 1.8535381000 15.0779
3.9584034000 1.8849540000 16.0944
3.9584034000 1.9163699000 17.108
3.9584034000 1.9477858000 18.1073
3.9584034000 1.9792017000 19.0824
3.9584034000 2.0106176000 20.0254
3.9584034000 2.0420335000 20.9299
3.9584034000 2.0734494000 21.7911
3.9584034000 2.1048653000 22.6059
3.9584034000 2.1362812000 23.372
3.9584034000 2.1676971000 24.0885
3.9584034000 2.1991130000 24.7547
3.9584034000 5.0893758000 24.5371
3.9584034000 5.1207917000 24.2362
3.9584034000 5.1522076000 23.9922
3.9584034000 5.1836235000 23.8133
3.9584034000 5.2150394000 23.7078
3.9584034000 5.2464553000 23.6833
3.9584034000 5.2778712000 23.7462
3.9584034000 5.3092871000 23.9005
3.9584034000 5.3407030000 24.1477
3.9584034000 5.3721189000 24.486
3.9898193000 0.8796452000 24.7484
3.9898193000 0.9110611000 23.8222
3.9898193000 0.9424770000 22.8427
3.9898193000 0.9738929000 21.8158
3.9898193000 1.0053088000 20.7482
3.9898193000 1.0367247000 19.6478
3.9898193000 1.0681406000 18.5237
3.9898193000 1.0995565000 17.3865
3.9898193000 1.1309724000 16.2482
3.9898193000 1.1623883000 15.1224
3.9898193000 1.1938042000 14.0238
3.9898193000 1.2252201000 12.9685
3.9898193000 1.2566360000 11.9731
3.9898193000 1.2880519000 11.0545
3.9898193000 1.3194678000 10.2291
3.9898193000 1.3508837000 9.51216
3.9898193000 1.3822996000 8.91742
3.9898193000 1.4137155000 8.45615
3.9898193000 1.4451314000 8.13682
3.9898193000 1.4765473000 7.96463
3.9898193000 1.5079632000 7.94136
3.9898193000 1.5393791000 8.06525
3.9898193000 1.5707950000 8.33117
3.9898193000 1.6022109000 8.7309
3.9898193000 1.6336268000 9.25353
3.9898193000 1.6650427000 9.88598
3.9898193000 1.6964586000 10.6136
3.9898193000 1.7278745000 11.4207
3.9898193000 1.7592904000 12.2912
3.9898193000 1.7907063000 13.2092
3.9898193000 1.8221222000 14.1591
3.9898193000 1.8535381000 15.1268
3.9898193000 1.8849540000 16.0988
3.9898193000 1.9163699000 17.0638
3.9898193000 1.9477858000 18.0116
3.9898193000 1.9792017000 18.9339
3.9898193000 2.0106176000 19.8242
3.9898193000 2.0420335000 20.6774
3.9898193000 2.0734494000 21.4898
3.9898193000 2.1048653000 22.2591
3.9898193000 2.1362812000 22.9836
3.9898193000 2.1676971000 23.6626
3.9898193000 2.1991130000 24.2956
3.9898193000 4.9951281000 24.7157
3.9898193000 5.0265440000 24.2951
3.9898193000 5.0579599000 23.9187
3.9898193000 5.0893758000 23.5916
3.9898193000 5.1207917000 23.3196
3.9898193000 5.1522076000 23.1099
3.9898193000 5.1836235000 22.9697
3.9898193000 5.2150394000 22.9064
3.9898193000 5.2464553000 22.9265
3.9898193000 5.2778712000 23.035
3.9898193000 5.3092871000 23.2347
3.9898193000 5.3407030000 23.5259
3.9898193000 5.3721189000 23.9055
3.9898193000 5.4035348000 24.3672
4.0212352000 0.9110611000 23.837
4.0212352000 0.9424770000 22.7976
4.0212352000 0.9738929000 21.7147
4.0212352000 1.0053088000 20.5967
4.0212352000 1.0367247000 19.4528
4.0212352000 1.0681406000 18.2934
4.0212352000 1.0995565000 17.13
4.0212352000 1.1309724000 15.975
4.0212352000 1.1623883000 14.8423
4.0212352000 1.1938042000 13.7467
4.0212352000 1.2252201000 12.7036
4.0212352000 1.2566360000 11.7289
4.0212352000 1.2880519000 10.8384
4.0212352000 1.3194678000 10.0472
4.0212352000 1.3508837000 9.36927
4.0212352000 1.3822996000 8.81674
4.0212352000 1.4137155000 8.39928
4.0212352000 1.4451314000 8.12377
4.0212352000 1.4765473000 7.99384
4.0212352000 1.5079632000 8.00978
4.0212352000 1.5393791000 8.16842
4.0212352000 1.5707950000 8.46337
4.0212352000 1.6022109000 8.88529
4.0212352000 1.6336268000 9.42233
4.0212352000 1.6650427000 10.0607
4.0212352000 1.6964586000 10.7854
4.0212352000 1.7278745000 11.5804
4.0212352000 1.7592904000 12.4299
4.0212352000 1.7907063000 13.3183
4.0212352000 1.8221222000 14.2311
4.0212352000 1.8535381000 15.1548
4.0212352000 1.8849540000 16.0775
4.0212352000 1.9163699000 16.9891
4.0212352000 1.9477858000 17.8811
4.0212352000 1.9792017000 18.7467
4.0212352000 2.0106176000 19.5808
4.0212352000 2.0420335000 20.3796
4.0212352000 2.0734494000 21.1405
4.0212352000 2.1048653000 21.862
4.0212352000 2.1362812000 22.5429
4.0212352000 2.1676971000 23.1828
4.0212352000 2.1991130000 23.7811
4.0212352000 2.2305289000 24.3373
4.0212352000 2.9530946000 24.7761
4.0212352000 2.9845105000 24.6639
4.0212352000 3.0159264000 24.6526
4.0212352000 3.0473423000 24.7628
4.0212352000 4.9322963000 24.6857
4.0212352000 4.9637122000 24.1808
4.0212352000 4.9951281000 23.7206
4.0212352000 5.0265440000 23.3077
4.0212352000 5.0579599000 22.9457
4.0212352000 5.0893758000 22.6392
4.0212352000 5.1207917000 22.3937
4.0212352000 5.1522076000 22.2156
4.0212352000 5.1836235000 22.1113
4.0212352000 5.2150394000 22.0874
4.0212352000 5.2464553000 22.1491
4.0212352000 5.2778712000 22.3005
4.0212352000 5.3092871000 22.5431
4.0212352000 5.3407030000 22.8759
4.0212352000 5.3721189000 23.2946
4.0212352000 5.4035348000 23.7921
4.0212352000 5.4349507000 24.3579
4.0526511000 0.9110611000 23.7433
4.0526511000 0.9424770000 22.649
4.0526511000 0.9738929000 21.5162
4.0526511000 1.0053088000 20.3547
4.0526511000 1.0367247000 19.1751
4.0526511000 1.0681406000 17.9887
4.0526511000 1.0995565000 16.8077
4.0526511000 1.1309724000 15.6452
4.0526511000 1.1623883000 14.515
4.0526511000 1.1938042000 13.4315
4.0526511000 1.2252201000 12.4095
4.0526511000 1.2566360000 11.4641
4.0526511000 1.2880519000 10.6096
4.0526511000 1.3194678000 9.85992
4.0526511000 1.3508837000 9.22736
4.0526511000 1.3822996000 8.72234
4.0526511000 1.4137155000 8.35292
4.0526511000 1.4451314000 8.12427
4.0526511000 1.4765473000 8.03847
4.0526511000 1.5079632000 8.09428
4.0526511000 1.5393791000 8.28721
4.0526511000 1.5707950000 8.60965
4.0526511000 1.6022109000 9.05125
4.0526511000 1.6336268000 9.59937
4.0526511000 1.6650427000 10.2397
4.0526511000 1.6964586000 10.9568
4.0526511000 1.7278745000 11.7349
4.0526511000 1.7592904000 12.5583
4.0526511000 1.7907063000 13.4121
4.0526511000 1.8221222000 14.2826
4.0526511000 1.8535381000 15.1576
4.0526511000 1.8849540000 16.0265
4.0526511000 1.9163699000 16.8808
4.0526511000 1.9477858000 17.7134
4.0526511000 1.9792017000 18.5193
4.0526511000 2.0106176000 19.2945
4.0526511000 2.0420335000 20.0368
4.0526511000 2.0734494000 20.7444
4.0526511000 2.1048653000 21.4165
4.0526511000 2.1362812000 22.0526
4.0526511000 2.1676971000 22.6522
4.0526511000 2.1991130000 23.2147
4.0526511000 2.2305289000 23.7394
4.0526511000 2.2619448000 24.2248
4.0526511000 2.2933607000 24.6696
4.0526511000 2.8588469000 24.625
4.0526511000 2.8902628000 24.3578
4.0526511000 2.9216787000 24.1341
4.0526511000 2.9530946000 23.975
4.0526511000 2.9845105000 23.902
4.0526511000 3.0159264000 23.9361
4.0526511000 3.0473423000 24.0969
4.0526511000 3.0787582000 24.4008
4.0526511000 4.9008804000 24.2675
4.0526511000 4.9322963000 23.7052
4.0526511000 4.9637122000 23.1919
4.0526511000 4.9951281000 22.7299
4.0526511000 5.0265440000 22.3216
4.0526511000 5.0579599000 21.9706
4.0526511000 5.0893758000 21.681
4.0526511000 5.1207917000 21.458
4.0526511000 5.1522076000 21.3073
4.0526511000 5.1836235000 21.2347
4.0526511000 5.2150394000 21.2457
4.0526511000 5.2464553000 21.3448
4.0526511000 5.2778712000 21.5348
4.0526511000 5.3092871000 21.8163
4.0526511000 5.3407030000 22.187
4.0526511000 5.3721189000 22.6418
4.0526511000 5.4035348000 23.1723
4.0526511000 5.4349507000 23.7675
4.0526511000 5.4663666000 24.4139
4.0840670000 0.8796452000 24.6446
4.0840670000 0.9110611000 23.5446
4.0840670000 0.9424770000 22.4015
4.0840670000 0.9738929000 21.2259
4.0840670000 1.0053088000 20.0287
4.0840670000 1.0367247000 18.8217
4.0840670000 1.0681406000 17.6172
4.0840670000 1.0995565000 16.4279
4.0840670000 1.1309724000 15.2672
4.0840670000 1.1623883000 14.1487
4.0840670000 1.1938042000 13.0865
4.0840670000 1.2252201000 12.0944
4.0840670000 1.2566360000 11.1862
4.0840670000 1.2880519000 10.3753
4.0840670000 1.3194678000 9.67358
4.0840670000 1.3508837000 9.09182
4.0840670000 1.3822996000 8.63868
4.0840670000 1.4137155000 8.32043
4.0840670000 1.4451314000 8.14057
4.0840670000 1.4765473000 8.09957
4.0840670000 1.5079632000 8.19475
4.0840670000 1.5393791000 8.42032
4.0840670000 1.5707950000 8.7676
4.0840670000 1.6022109000 9.22534
4.0840670000 1.6336268000 9.78029
4.0840670000 1.6650427000 10.4177
4.0840670000 1.6964586000 11.1222
4.0840670000 1.7278745000 11.878
4.0840670000 1.7592904000 12.67
4.0840670000 1.7907063000 13.4841
4.0840670000 1.8221222000 14.3076
4.0840670000 1.8535381000 15.1296
4.0840670000 1.8849540000 15.941
4.0840670000 1.9163699000 16.7347
4.0840670000 1.9477858000 17.5053
4.0840670000 1.9792017000 18.2493
4.0840670000 2.0106176000 18.9642
4.0840670000 2.0420335000 19.6487
4.0840670000 2.0734494000 20.3022
4.0840670000 2.1048653000 20.9245
4.0840670000 2.1362812000 21.5152
4.0840670000 2.1676971000 22.0741
4.0840670000 2.1991130000 22.6003
4.0840670000 2.2305289000 23.0925
4.0840670000 2.2619448000 23.5491
4.0840670000 2.2933607000 23.9677
4.0840670000 2.3247766000 24.3458
4.0840670000 2.3561925000 24.6808
4.0840670000 2.7645992000 24.5447
4.0840670000 2.7960151000 24.2596
4.0840670000 2.8274310000 23.9726
4.0840670000 2.8588469000 23.6992
4.0840670000 2.8902628000 23.4574
4.0840670000 2.9216787000 23.2667
4.0840670000 2.9530946000 23.1479
4.0840670000 2.9845105000 23.1221
4.0840670000 3.0159264000 23.2094
4.0840670000 3.0473423000 23.4283
4.0840670000 3.0787582000 23.7937
4.0840670000 3.1101741000 24.3165
4.0840670000 4.8380486000 24.6367
4.0840670000 4.8694645000 23.9537
4.0840670000 4.9008804000 23.3212
4.0840670000 4.9322963000 22.7416
4.0840670000 4.9637122000 22.217
4.0840670000 4.9951281000 21.7496
4.0840670000 5.0265440000 21.342
4.0840670000 5.0579599000 20.9974
4.0840670000 5.0893758000 20.7199
4.0840670000 5.1207917000 20.5143
4.0840670000 5.1522076000 20.3856
4.0840670000 5.1836235000 20.3392
4.0840670000 5.2150394000 20.3797
4.0840670000 5.2464553000 20.5107
4.0840670000 5.2778712000 20.7341
4.0840670000 5.3092871000 21.0495
4.0840670000 5.3407030000 21.4536
4.0840670000 5.3721189000 21.9403
4.0840670000 5.4035348000 22.5006
4.0840670000 5.4349507000 23.1226
4.0840670000 5.4663666000 23.7925
4.0840670000 5.4977825000 24.4947
4.1154829000 0.8796452000 24.3939
4.1154829000 0.9110611000 23.247
4.1154829000 0.9424770000 22.0623
4.1154829000 0.9738929000 20.8516
4.1154829000 1.0053088000 19.6272
4.1154829000 1.0367247000 18.4019
4.1154829000 1.0681406000 17.1885
4.1154829000 1.0995565000 16.0005
4.1154829000 1.1309724000 14.851
4.1154829000 1.1623883000 13.7535
4.1154829000 1.1938042000 12.7213
4.1154829000 1.2252201000 11.7673
4.1154829000 1.2566360000 10.9041
4.1154829000 1.2880519000 10.1431
4.1154829000 1.3194678000 9.49493
4.1154829000 1.3508837000 8.96833
4.1154829000 1.3822996000 8.57015
4.1154829000 1.4137155000 8.30487
4.1154829000 1.4451314000 8.1743
4.1154829000 1.4765473000 8.17735
4.1154829000 1.5079632000 8.30996
4.1154829000 1.5393791000 8.56517
4.1154829000 1.5707950000 8.93333
4.1154829000 1.6022109000 9.40252
4.1154829000 1.6336268000 9.95903
4.1154829000 1.6650427000 10.588
4.1154829000 1.6964586000 11.274
4.1154829000 1.7278745000 12.0018
4.1154829000 1.7592904000 12.757
4.1154829000 1.7907063000 13.5264
4.1154829000 1.8221222000 14.2985
4.1154829000 1.8535381000 15.0637
4.1154829000 1.8849540000 15.8144
4.1154829000 1.9163699000 16.5453
4.1154829000 1.9477858000 17.2523
4.1154829000 1.9792017000 17.9335
4.1154829000 2.0106176000 18.5875
4.1154829000 2.0420335000 19.2144
4.1154829000 2.0734494000 19.814
4.1154829000 2.1048653000 20.3868
4.1154829000 2.1362812000 20.9326
4.1154829000 2.1676971000 21.451
4.1154829000 2.1991130000 21.9408
4.1154829000 2.2305289000 22.4003
4.1154829000 2.2619448000 22.8271
4.1154829000 2.2933607000 23.2183
4.1154829000 2.3247766000 23.5707
4.1154829000 2.3561925000 23.8811
4.1154829000 2.3876084000 24.1462
4.1154829000 2.4190243000 24.3633
4.1154829000 2.4504402000 24.5301
4.1154829000 2.4818561000 24.6449
4.1154829000 2.5132720000 24.7069
4.1154829000 2.5446879000 24.7162
4.1154829000 2.5761038000 24.6736
4.1154829000 2.6075197000 24.581
4.1154829000 2.6389356000 24.4416
4.1154829000 2.6703515000 24.2596
4.1154829000 2.7017674000 24.0407
4.1154829000 2.7331833000 23.7924
4.1154829000 2.7645992000 23.5242
4.1154829000 2.7960151000 23.2477
4.1154829000 2.8274310000 22.9767
4.1154829000 2.8588469000 22.7272
4.1154829000 2.8902628000 22.5175
4.1154829000 2.9216787000 22.367
4.1154829000 2.9530946000 22.2961
4.1154829000 2.9845105000 22.3251
4.1154829000 3.0159264000 22.4731
4.1154829000 3.0473423000 22.7571
4.1154829000 3.0787582000 23.1904
4.1154829000 3.1101741000 23.782
4.1154829000 3.1415900000 24.5358
4.1154829000 4.8066327000 24.5384
4.1154829000 4.8380486000 23.7732
4.1154829000 4.8694645000 23.0602
4.1154829000 4.9008804000 22.4025
4.1154829000 4.9322963000 21.8028
4.1154829000 4.9637122000 21.2634
4.1154829000 4.9951281000 20.7865
4.1154829000 5.0265440000 20.3749
4.1154829000 5.0579599000 20.0316
4.1154829000 5.0893758000 19.7607
4.1154829000 5.1207917000 19.5665
4.1154829000 5.1522076000 19.4538
4.1154829000 5.1836235000 19.4273
4.1154829000 5.2150394000 19.491
4.1154829000 5.2464553000 19.6477
4.1154829000 5.2778712000 19.8985
4.1154829000 5.3092871000 20.242
4.1154829000 5.3407030000 20.6743
4.1154829000 5.3721189000 21.1883
4.1154829000 5.4035348000 21.7745
4.1154829000 5.4349507000 22.4204
4.1154829000 5.4663666000 23.1117
4.1154829000 5.4977825000 23.8328
4.1154829000 5.5291984000 24.5674
4.1468988000 0.8796452000 24.0454
4.1468988000 0.9110611000 22.8588
4.1468988000 0.9424770000 21.6405
4.1468988000 0.9738929000 20.4034
4.1468988000 1.0053088000 19.1609
4.1468988000 1.0367247000 17.9266
4.1468988000 1.0681406000 16.714
4.1468988000 1.0995565000 15.5367
4.1468988000 1.1309724000 14.4079
4.1468988000 1.1623883000 13.3403
4.1468988000 1.1938042000 12.3465
4.1468988000 1.2252201000 11.4382
4.1468988000 1.2566360000 10.6264
4.1468988000 1.2880519000 9.92106
4.1468988000 1.3194678000 9.33065
4.1468988000 1.3508837000 8.86217
4.1468988000 1.3822996000 8.52056
4.1468988000 1.4137155000 8.30849
4.1468988000 1.4451314000 8.2261
4.1468988000 1.4765473000 8.27081
4.1468988000 1.5079632000 8.43732
4.1468988000 1.5393791000 8.71762
4.1468988000 1.5707950000 9.10132
4.1468988000 1.6022109000 9.57601
4.1468988000 1.6336268000 10.1278
4.1468988000 1.6650427000 10.7418
4.1468988000 1.6964586000 11.403
4.1468988000 1.7278745000 12.0968
4.1468988000 1.7592904000 12.8097
4.1468988000 1.7907063000 13.5295
4.1468988000 1.8221222000 14.2461
4.1468988000 1.8535381000 14.9514
4.1468988000 1.8849540000 15.6393
4.1468988000 1.9163699000 16.3059
4.1468988000 1.9477858000 16.9489
4.1468988000 1.9792017000 17.5673
4.1468988000 2.0106176000 18.1614
4.1468988000 2.0420335000 18.7317
4.1468988000 2.0734494000 19.2789
4.1468988000 2.1048653000 19.8036
4.1468988000 2.1362812000 20.3057
4.1468988000 2.1676971000 20.7846
4.1468988000 2.1991130000 21.2386
4.1468988000 2.2305289000 21.6654
4.1468988000 2.2619448000 22.062
4.1468988000 2.2933607000 22.4249
4.1468988000 2.3247766000 22.7501
4.1468988000 2.3561925000 23.0339
4.1468988000 2.3876084000 23.2729
4.1468988000 2.4190243000 23.4639
4.1468988000 2.4504402000 23.6047
4.1468988000 2.4818561000 23.6938
4.1468988000 2.5132720000 23.7307
4.1468988000 2.5446879000 23.7159
4.1468988000 2.5761038000 23.6509
4.1468988000 2.6075197000 23.5385
4.1468988000 2.6389356000 23.3823
4.1468988000 2.6703515000 23.1877
4.1468988000 2.7017674000 22.9612
4.1468988000 2.7331833000 22.7114
4.1468988000 2.7645992000 22.4484
4.1468988000 2.7960151000 22.1848
4.1468988000 2.8274310000 21.9349
4.1468988000 2.8588469000 21.7153
4.1468988000 2.8902628000 21.5441
4.1468988000 2.9216787000 21.4406
4.1468988000 2.9530946000 21.4248
4.1468988000 2.9845105000 21.5158
4.1468988000 3.0159264000 21.7315
4.1468988000 3.0473423000 22.0871
4.1468988000 3.0787582000 22.5942
4.1468988000 3.1101741000 23.2595
4.1468988000 3.1415900000 24.0849
4.1468988000 4.7752168000 24.6015
4.1468988000 4.8066327000 23.7494
4.1468988000 4.8380486000 22.9488
4.1468988000 4.8694645000 22.2041
4.1468988000 4.9008804000 21.5189
4.1468988000 4.9322963000 20.8961
4.1468988000 4.9637122000 20.3381
4.1468988000 4.9951281000 19.8475
4.1468988000 5.0265440000 19.4268
4.1468988000 5.0579599000 19.0795
4.1468988000 5.0893758000 18.8093
4.1468988000 5.1207917000 18.6203
4.1468988000 5.1522076000 18.5172
4.1468988000 5.1836235000 18.5041
4.1468988000 5.2150394000 18.5844
4.1468988000 5.2464553000 18.7603
4.1468988000 5.2778712000 19.0321
4.1468988000 5.3092871000 19.3977
4.1468988000 5.3407030000 19.8525
4.1468988000 5.3721189000 20.3888
4.1468988000 5.4035348000 20.9965
4.1468988000 5.4349507000 21.6628
4.1468988000 5.4663666000 22.3732
4.1468988000 5.4977825000 23.1119
4.1468988000 5.5291984000 23.8628
4.1468988000 5.5606143000 24.6103
4.1783147000 0.8482293000 24.7883
4.1783147000 0.8796452000 23.6084
4.1783147000 0.9110611000 22.3901
4.1783147000 0.9424770000 21.1468
4.1783147000 0.9738929000 19.8924
4.1783147000 1.0053088000 18.6413
4.1783147000 1.0367247000 17.4078
4.1783147000 1.0681406000 16.2057
4.1783147000 1.0995565000 15.0487
4.1783147000 1.1309724000 13.9495
4.1783147000 1.1623883000 12.9204
4.1783147000 1.1938042000 11.9727
4.1783147000 1.2252201000 11.1168
4.1783147000 1.2566360000 10.3621
4.1783147000 1.2880519000 9.71648
4.1783147000 1.3194678000 9.18673
4.1783147000 1.3508837000 8.77778
4.1783147000 1.3822996000 8.49268
4.1783147000 1.4137155000 8.33232
4.1783147000 1.4451314000 8.29525
4.1783147000 1.4765473000 8.37751
4.1783147000 1.5079632000 8.5727
4.1783147000 1.5393791000 8.872
4.1783147000 1.5707950000 9.26448
4.1783147000 1.6022109000 9.73748
4.1783147000 1.6336268000 10.2771
4.1783147000 1.6650427000 10.8689
4.1783147000 1.6964586000 11.4985
4.1783147000 1.7278745000 12.152
4.1783147000 1.7592904000 12.817
4.1783147000 1.7907063000 13.4827
4.1783147000 1.8221222000 14.1403
4.1783147000 1.8535381000 14.7832
4.1783147000 1.8849540000 15.4069
4.1783147000 1.9163699000 16.0089
4.1783147000 1.9477858000 16.5884
4.1783147000 1.9792017000 17.1456
4.1783147000 2.0106176000 17.6815
4.1783147000 2.0420335000 18.1975
4.1783147000 2.0734494000 18.6947
4.1783147000 2.1048653000 19.1738
4.1783147000 2.1362812000 19.6344
4.1783147000 2.1676971000 20.0755
4.1783147000 2.1991130000 20.495
4.1783147000 2.2305289000 20.8898
4.1783147000 2.2619448000 21.2562
4.1783147000 2.2933607000 21.59
4.1783147000 2.3247766000 21.8869
4.1783147000 2.3561925000 22.1426
4.1783147000 2.3876084000 22.3534
4.1783147000 2.4190243000 22.5163
4.1783147000 2.4504402000 22.6289
4.1783147000 2.4818561000 22.6903
4.1783147000 2.5132720000 22.7004
4.1783147000 2.5446879000 22.6602
4.1783147000 2.5761038000 22.5721
4.1783147000 2.6075197000 22.4396
4.1783147000 2.6389356000 22.2673
4.1783147000 2.6703515000 22.0614
4.1783147000 2.7017674000 21.8296
4.1783147000 2.7331833000 21.5812
4.1783147000 2.7645992000 21.3273
4.1783147000 2.7960151000 21.0811
4.1783147000 2.8274310000 20.8575
4.1783147000 2.8588469000 20.6735
4.1783147000 2.8902628000 20.5471
4.1783147000 2.9216787000 20.4973
4.1783147000 2.9530946000 20.5431
4.1783147000 2.9845105000 20.7027
4.1783147000 3.0159264000 20.9924
4.1783147000 3.0473423000 21.4254
4.1783147000 3.0787582000 22.0112
4.1783147000 3.1101741000 22.7544
4.1783147000 3.1415900000 23.6546
4.1783147000 3.1730059000 24.7055
4.1783147000 4.7752168000 23.8969
4.1783147000 4.8066327000 23.006
4.1783147000 4.8380486000 22.1692
4.1783147000 4.8694645000 21.3915
4.1783147000 4.9008804000 20.6767
4.1783147000 4.9322963000 20.0279
4.1783147000 4.9637122000 19.4478
4.1783147000 4.9951281000 18.939
4.1783147000 5.0265440000 18.5046
4.1783147000 5.0579599000 18.1478
4.1783147000 5.0893758000 17.8725
4.1783147000 5.1207917000 17.6828
4.1783147000 5.1522076000 17.583
4.1783147000 5.1836235000 17.5768
4.1783147000 5.2150394000 17.6672
4.1783147000 5.2464553000 17.8558
4.1783147000 5.2778712000 18.1423
4.1783147000 5.3092871000 18.5239
4.1783147000 5.3407030000 18.9955
4.1783147000 5.3721189000 19.5489
4.1783147000 5.4035348000 20.1735
4.1783147000 5.4349507000 20.8565
4.1783147000 5.4663666000 21.5832
4.1783147000 5.4977825000 22.3378
4.1783147000 5.5291984000 23.1045
4.1783147000 5.5606143000 23.868
4.1783147000 5.5920302000 24.6142
4.2097306000 0.8482293000 24.3032
4.2097306000 0.8796452000 23.0938
4.2097306000 0.9110611000 21.8522
4.2097306000 0.9424770000 20.5929
4.2097306000 0.9738929000 19.3308
4.2097306000 1.0053088000 18.0808
4.2097306000 1.0367247000 16.8578
4.2097306000 1.0681406000 15.6759
4.2097306000 1.0995565000 14.5483
4.2097306000 1.1309724000 13.4875
4.2097306000 1.1623883000 12.5047
4.2097306000 1.1938042000 11.6099
4.2097306000 1.2252201000 10.8121
4.2097306000 1.2566360000 10.1186
4.2097306000 1.2880519000 9.53571
4.2097306000 1.3194678000 9.06793
4.2097306000 1.3508837000 8.71827
4.2097306000 1.3822996000 8.4879
4.2097306000 1.4137155000 8.37598
4.2097306000 1.4451314000 8.37958
4.2097306000 1.4765473000 8.49357
4.2097306000 1.5079632000 8.71061
4.2097306000 1.5393791000 9.02131
4.2097306000 1.5707950000 9.41446
4.2097306000 1.6022109000 9.87744
4.2097306000 1.6336268000 10.3967
4.2097306000 1.6650427000 10.9584
4.2097306000 1.6964586000 11.549
4.2097306000 1.7278745000 12.1557
4.2097306000 1.7592904000 12.7674
4.2097306000 1.7907063000 13.3747
4.2097306000 1.8221222000 13.9703
4.2097306000 1.8535381000 14.5491
4.2097306000 1.8849540000 15.1081
4.2097306000 1.9163699000 15.6463
4.2097306000 1.9477858000 16.1639
4.2097306000 1.9792017000 16.6622
4.2097306000 2.0106176000 17.1431
4.2097306000 2.0420335000 17.6082
4.2097306000 2.0734494000 18.0589
4.2097306000 2.1048653000 18.4955
4.2097306000 2.1362812000 18.9176
4.2097306000 2.1676971000 19.3235
4.2097306000 2.1991130000 19.7103
4.2097306000 2.2305289000 20.0743
4.2097306000 2.2619448000 20.411
4.2097306000 2.2933607000 20.7157
4.2097306000 2.3247766000 20.9836
4.2097306000 2.3561925000 21.2101
4.2097306000 2.3876084000 21.3914
4.2097306000 2.4190243000 21.5245
4.2097306000 2.4504402000 21.6076
4.2097306000 2.4818561000 21.64
4.2097306000 2.5132720000 21.6223
4.2097306000 2.5446879000 21.5564
4.2097306000 2.5761038000 21.4454
4.2097306000 2.6075197000 21.2936
4.2097306000 2.6389356000 21.1067
4.2097306000 2.6703515000 20.8919
4.2097306000 2.7017674000 20.6576
4.2097306000 2.7331833000 20.4143
4.2097306000 2.7645992000 20.1738
4.2097306000 2.7960151000 19.9499
4.2097306000 2.8274310000 19.7581
4.2097306000 2.8588469000 19.6154
4.2097306000 2.8902628000 19.5398
4.2097306000 2.9216787000 19.5498
4.2097306000 2.9530946000 19.6634
4.2097306000 2.9845105000 19.8973
4.2097306000 3.0159264000 20.2663
4.2097306000 3.0473423000 20.7814
4.2097306000 3.0787582000 21.4498
4.2097306000 3.1101741000 22.274
4.2097306000 3.1415900000 23.2508
4.2097306000 3.1730059000 24.3722
4.2097306000 4.7438009000 24.2196
4.2097306000 4.7752168000 23.2407
4.2097306000 4.8066327000 22.3115
4.2097306000 4.8380486000 21.4384
4.2097306000 4.8694645000 20.6267
4.2097306000 4.9008804000 19.8805
4.2097306000 4.9322963000 19.2031
4.2097306000 4.9637122000 18.5975
4.2097306000 4.9951281000 18.0669
4.2097306000 5.0265440000 17.6142
4.2097306000 5.0579599000 17.2432
4.2097306000 5.0893758000 16.9576
4.2097306000 5.1207917000 16.7617
4.2097306000 5.1522076000 16.6593
4.2097306000 5.1836235000 16.654
4.2097306000 5.2150394000 16.7485
4.2097306000 5.2464553000 16.9438
4.2097306000 5.2778712000 17.2389
4.2097306000 5.3092871000 17.6308
4.2097306000 5.3407030000 18.1136
4.2097306000 5.3721189000 18.6789
4.2097306000 5.4035348000 19.316
4.2097306000 5.4349507000 20.0118
4.2097306000 5.4663666000 20.7517
4.2097306000 5.4977825000 21.5202
4.2097306000 5.5291984000 22.3018
4.2097306000 5.5606143000 23.0813
4.2097306000 5.5920302000 23.8453
4.2097306000 5.6234461000 24.5823
4.2411465000 0.8482293000 23.7438
4.2411465000 0.8796452000 22.5131
4.2411465000 0.9110611000 21.2571
4.2411465000 0.9424770000 19.9911
4.2411465000 0.9738929000 18.7309
4.2411465000 1.0053088000 17.4918
4.2411465000 1.0367247000 16.2889
4.2411465000 1.0681406000 15.1364
4.2411465000 1.0995565000 14.0471
4.2411465000 1.1309724000 13.0326
4.2411465000 1.1623883000 12.103
4.2411465000 1.1938042000 11.267
4.2411465000 1.2252201000 10.5316
4.2411465000 1.2566360000 9.90243
4.2411465000 1.2880519000 9.38352
4.2411465000 1.3194678000 8.97743
4.2411465000 1.3508837000 8.68516
4.2411465000 1.3822996000 8.50601
4.2411465000 1.4137155000 8.43756
4.2411465000 1.4451314000 8.47555
4.2411465000 1.4765473000 8.61384
4.2411465000 1.5079632000 8.84443
4.2411465000 1.5393791000 9.15761
4.2411465000 1.5707950000 9.5422
4.2411465000 1.6022109000 9.98592
4.2411465000 1.6336268000 10.4759
4.2411465000 1.6650427000 10.9991
4.2411465000 1.6964586000 11.5431
4.2411465000 1.7278745000 12.0966
4.2411465000 1.7592904000 12.6498
4.2411465000 1.7907063000 13.1948
4.2411465000 1.8221222000 13.7259
4.2411465000 1.8535381000 14.2396
4.2411465000 1.8849540000 14.7344
4.2411465000 1.9163699000 15.2102
4.2411465000 1.9477858000 15.6686
4.2411465000 1.9792017000 16.1115
4.2411465000 2.0106176000 16.5412
4.2411465000 2.0420335000 16.9597
4.2411465000 2.0734494000 17.3681
4.2411465000 2.1048653000 17.7665
4.2411465000 2.1362812000 18.1537
4.2411465000 2.1676971000 18.5275
4.2411465000 2.1991130000 18.884
4.2411465000 2.2305289000 19.219
4.2411465000 2.2619448000 19.5272
4.2411465000 2.2933607000 19.8032
4.2411465000 2.3247766000 20.042
4.2411465000 2.3561925000 20.2389
4.2411465000 2.3876084000 20.39
4.2411465000 2.4190243000 20.4928
4.2411465000 2.4504402000 20.5459
4.2411465000 2.4818561000 20.5491
4.2411465000 2.5132720000 20.5039
4.2411465000 2.5446879000 20.413
4.2411465000 2.5761038000 20.2803
4.2411465000 2.6075197000 20.1113
4.2411465000 2.6389356000 19.9125
4.2411465000 2.6703515000 19.692
4.2411465000 2.7017674000 19.4593
4.2411465000 2.7331833000 19.2255
4.2411465000 2.7645992000 19.0033
4.2411465000 2.7960151000 18.807
4.2411465000 2.8274310000 18.6526
4.2411465000 2.8588469000 18.557
4.2411465000 2.8902628000 18.5379
4.2411465000 2.9216787000 18.6132
4.2411465000 2.9530946000 18.7998
4.2411465000 2.9845105000 19.1131
4.2411465000 3.0159264000 19.5655
4.2411465000 3.0473423000 20.1662
4.2411465000 3.0787582000 20.9199
4.2411465000 3.1101741000 21.8266
4.2411465000 3.1415900000 22.8808
4.2411465000 3.1730059000 24.0721
4.2411465000 4.7123850000 24.7096
4.2411465000 4.7438009000 23.6499
4.2411465000 4.7752168000 22.6329
4.2411465000 4.8066327000 21.6666
4.2411465000 4.8380486000 20.7576
4.2411465000 4.8694645000 19.9114
4.2411465000 4.9008804000 19.1325
4.2411465000 4.9322963000 18.4246
4.2411465000 4.9637122000 17.7912
4.2411465000 4.9951281000 17.2355
4.2411465000 5.0265440000 16.7611
4.2411465000 5.0579599000 16.3717
4.2411465000 5.0893758000 16.0715
4.2411465000 5.1207917000 15.8645
4.2411465000 5.1522076000 15.7547
4.2411465000 5.1836235000 15.7453
4.2411465000 5.2150394000 15.8386
4.2411465000 5.2464553000 16.0351
4.2411465000 5.2778712000 16.3336
4.2411465000 5.3092871000 16.7304
4.2411465000 5.3407030000 17.2193
4.2411465000 5.3721189000 17.7918
4.2411465000 5.4035348000 18.4368
4.2411465000 5.4349507000 19.1414
4.2411465000 5.4663666000 19.8913
4.2411465000 5.4977825000 20.6714
4.2411465000 5.5291984000 21.4663
4.2411465000 5.5606143000 22.2616
4.2411465000 5.5920302000 23.0441
4.2411465000 5.6234461000 23.8027
4.2411465000 5.6548620000 24.5287
4.2725624000 0.8168134000 24.3327
4.2725624000 0.8482293000 23.122
4.2725624000 0.8796452000 21.8784
4.2725624000 0.9110611000 20.6169
4.2725624000 0.9424770000 19.3537
4.2725624000 0.9738929000 18.1048
4.2725624000 1.0053088000 16.886
4.2725624000 1.0367247000 15.7126
4.2725624000 1.0681406000 14.5982
4.2725624000 1.0995565000 13.5552
4.2725624000 1.1309724000 12.5941
4.2725624000 1.1623883000 11.7238
4.2725624000 1.1938042000 10.9512
4.2725624000 1.2252201000 10.2814
4.2725624000 1.2566360000 9.71796
4.2725624000 1.2880519000 9.2629
4.2725624000 1.3194678000 8.91666
4.2725624000 1.3508837000 8.67826
4.2725624000 1.3822996000 8.54526
4.2725624000 1.4137155000 8.51379
4.2725624000 1.4451314000 8.57843
4.2725624000 1.4765473000 8.73227
4.2725624000 1.5079632000 8.96694
4.2725624000 1.5393791000 9.27269
4.2725624000 1.5707950000 9.63867
4.2725624000 1.6022109000 10.0533
4.2725624000 1.6336268000 10.5045
4.2725624000 1.6650427000 10.9807
4.2725624000 1.6964586000 11.4706
4.2725624000 1.7278745000 11.9646
4.2725624000 1.7592904000 12.4544
4.2725624000 1.7907063000 12.9338
4.2725624000 1.8221222000 13.3986
4.2725624000 1.8535381000 13.8469
4.2725624000 1.8849540000 14.2784
4.2725624000 1.9163699000 14.6943
4.2725624000 1.9477858000 15.0968
4.2725624000 1.9792017000 15.4884
4.2725624000 2.0106176000 15.8717
4.2725624000 2.0420335000 16.2484
4.2725624000 2.0734494000 16.6195
4.2725624000 2.1048653000 16.9843
4.2725624000 2.1362812000 17.3409
4.2725624000 2.1676971000 17.6861
4.2725624000 2.1991130000 18.0154
4.2725624000 2.2305289000 18.3236
4.2725624000 2.2619448000 18.6048
4.2725624000 2.2933607000 18.8533
4.2725624000 2.3247766000 19.0637
4.2725624000 2.3561925000 19.2313
4.2725624000 2.3876084000 19.3526
4.2725624000 2.4190243000 19.4254
4.2725624000 2.4504402000 19.449
4.2725624000 2.4818561000 19.4241
4.2725624000 2.5132720000 19.3529
4.2725624000 2.5446879000 19.239
4.2725624000 2.5761038000 19.0875
4.2725624000 2.6075197000 18.9046
4.2725624000 2.6389356000 18.6978
4.2725624000 2.6703515000 18.4761
4.2725624000 2.7017674000 18.2499
4.2725624000 2.7331833000 18.031
4.2725624000 2.7645992000 17.8327
4.2725624000 2.7960151000 17.6698
4.2725624000 2.8274310000 17.5585
4.2725624000 2.8588469000 17.5156
4.2725624000 2.8902628000 17.5584
4.2725624000 2.9216787000 17.704
4.2725624000 2.9530946000 17.9681
4.2725624000 2.9845105000 18.3642
4.2725624000 3.0159264000 18.9031
4.2725624000 3.0473423000 19.5915
4.2725624000 3.0787582000 20.4316
4.2725624000 3.1101741000 21.4207
4.2725624000 3.1415900000 22.5513
4.2725624000 3.1730059000 23.8105
4.2725624000 4.7123850000 24.2189
4.2725624000 4.7438009000 23.1237
4.2725624000 4.7752168000 22.071
4.2725624000 4.8066327000 21.0693
4.2725624000 4.8380486000 20.1253
4.2725624000 4.8694645000 19.245
4.2725624000 4.9008804000 18.433
4.2725624000 4.9322963000 17.6936
4.2725624000 4.9637122000 17.0306
4.2725624000 4.9951281000 16.4478
4.2725624000 5.0265440000 15.949
4.2725624000 5.0579599000 15.5384
4.2725624000 5.0893758000 15.2202
4.2725624000 5.1207917000 14.9986
4.2725624000 5.1522076000 14.8776
4.2725624000 5.1836235000 14.86
4.2725624000 5.2150394000 14.9479
4.2725624000 5.2464553000 15.1414
4.2725624000 5.2778712000 15.4387
4.2725624000 5.3092871000 15.8359
4.2725624000 5.3407030000 16.3264
4.2725624000 5.3721189000 16.9015
4.2725624000 5.4035348000 17.5502
4.2725624000 5.4349507000 18.2599
4.2725624000 5.4663666000 19.0165
4.2725624000 5.4977825000 19.8054
4.2725624000 5.5291984000 20.6118
4.2725624000 5.5606143000 21.4219
4.2725624000 5.5920302000 22.2229
4.2725624000 5.6234461000 23.0041
4.2725624000 5.6548620000 23.7569
4.2725624000 5.6862779000 24.4755
4.3039783000 0.8168134000 23.6723
4.3039783000 0.8482293000 22.4499
4.3039783000 0.8796452000 21.2018
4.3039783000 0.9110611000 19.9438
4.3039783000 0.9424770000 18.6924
4.3039783000 0.9738929000 17.464
4.3039783000 1.0053088000 16.2747
4.3039783000 1.0367247000 15.1393
4.3039783000 1.0681406000 14.0712
4.3039783000 1.0995565000 13.0816
4.3039783000 1.1309724000 12.1801
4.3039783000 1.1623883000 11.3737
4.3039783000 1.1938042000 10.6678
4.3039783000 1.2252201000 10.0653
4.3039783000 1.2566360000 9.56778
4.3039783000 1.2880519000 9.17496
4.3039783000 1.3194678000 8.88526
4.3039783000 1.3508837000 8.6958
4.3039783000 1.3822996000 8.60255
4.3039783000 1.4137155000 8.6003
4.3039783000 1.4451314000 8.68275
4.3039783000 1.4765473000 8.84246
4.3039783000 1.5079632000 9.07094
4.3039783000 1.5393791000 9.35874
4.3039783000 1.5707950000 9.69565
4.3039783000 1.6022109000 10.071
4.3039783000 1.6336268000 10.4742
4.3039783000 1.6650427000 10.8948
4.3039783000 1.6964586000 11.3234
4.3039783000 1.7278745000 11.7519
4.3039783000 1.7592904000 12.1739
4.3039783000 1.7907063000 12.5849
4.3039783000 1.8221222000 12.9823
4.3039783000 1.8535381000 13.3655
4.3039783000 1.8849540000 13.7355
4.3039783000 1.9163699000 14.0943
4.3039783000 1.9477858000 14.4448
4.3039783000 1.9792017000 14.7899
4.3039783000 2.0106176000 15.1318
4.3039783000 2.0420335000 15.4722
4.3039783000 2.0734494000 15.811
4.3039783000 2.1048653000 16.1471
4.3039783000 2.1362812000 16.4776
4.3039783000 2.1676971000 16.7982
4.3039783000 2.1991130000 17.1036
4.3039783000 2.2305289000 17.3876
4.3039783000 2.2619448000 17.644
4.3039783000 2.2933607000 17.8666
4.3039783000 2.3247766000 18.0499
4.3039783000 2.3561925000 18.1895
4.3039783000 2.3876084000 18.2823
4.3039783000 2.4190243000 18.3266
4.3039783000 2.4504402000 18.3226
4.3039783000 2.4818561000 18.2719
4.3039783000 2.5132720000 18.1777
4.3039783000 2.5446879000 18.0444
4.3039783000 2.5761038000 17.8782
4.3039783000 2.6075197000 17.6861
4.3039783000 2.6389356000 17.4766
4.3039783000 2.6703515000 17.2595
4.3039783000 2.7017674000 17.0457
4.3039783000 2.7331833000 16.8478
4.3039783000 2.7645992000 16.6796
4.3039783000 2.7960151000 16.5562
4.3039783000 2.8274310000 16.4937
4.3039783000 2.8588469000 16.5088
4.3039783000 2.8902628000 16.6185
4.3039783000 2.9216787000 16.8385
4.3039783000 2.9530946000 17.1834
4.3039783000 2.9845105000 17.665
4.3039783000 3.0159264000 18.2918
4.3039783000 3.0473423000 19.0682
4.3039783000 3.0787582000 19.994
4.3039783000 3.1101741000 21.064
4.3039783000 3.1415900000 22.2681
4.3039783000 3.1730059000 23.5916
4.3039783000 4.7123850000 23.7625
4.3039783000 4.7438009000 22.6353
4.3039783000 4.7752168000 21.55
4.3039783000 4.8066327000 20.5151
4.3039783000 4.8380486000 19.5379
4.3039783000 4.8694645000 18.6244
4.3039783000 4.9008804000 17.7799
4.3039783000 4.9322963000 17.0089
4.3039783000 4.9637122000 16.3158
4.3039783000 4.9951281000 15.7049
4.3039783000 5.0265440000 15.1803
4.3039783000 5.0579599000 14.7467
4.3039783000 5.0893758000 14.4086
4.3039783000 5.1207917000 14.1702
4.3039783000 5.1522076000 14.0354
4.3039783000 5.1836235000 14.0069
4.3039783000 5.2150394000 14.0864
4.3039783000 5.2464553000 14.2736
4.3039783000 5.2778712000 14.5663
4.3039783000 5.3092871000 14.9602
4.3039783000 5.3407030000 15.4486
4.3039783000 5.3721189000 16.0225
4.3039783000 5.4035348000 16.6713
4.3039783000 5.4349507000 17.3824
4.3039783000 5.4663666000 18.1423
4.3039783000 5.4977825000 18.9371
4.3039783000 5.5291984000 19.7528
4.3039783000 5.5606143000 20.576
4.3039783000 5.5920302000 21.3947
4.3039783000 5.6234461000 22.1985
4.3039783000 5.6548620000 22.9791
4.3039783000 5.6862779000 23.7304
4.3039783000 5.7176938000 24.4488
4.3353942000 0.7853975000 24.1588
4.3353942000 0.8168134000 22.9657
4.3353942000 0.8482293000 21.7395
4.3353942000 0.8796452000 20.4952
4.3353942000 0.9110611000 19.2493
4.3353942000 0.9424770000 18.0185
4.3353942000 0.9738929000 16.8195
4.3353942000 1.0053088000 15.668
4.3353942000 1.0367247000 14.5786
4.3353942000 1.0681406000 13.5637
4.3353942000 1.0995565000 12.6337
4.3353942000 1.1309724000 11.7965
4.3353942000 1.1623883000 11.0577
4.3353942000 1.1938042000 10.4204
4.3353942000 1.2252201000 9.88562
4.3353942000 1.2566360000 9.45264
4.3353942000 1.2880519000 9.11907
4.3353942000 1.3194678000 8.88131
4.3353942000 1.3508837000 8.7347
4.3353942000 1.3822996000 8.67373
4.3353942000 1.4137155000 8.6921
4.3353942000 1.4451314000 8.78281
4.3353942000 1.4765473000 8.93819
4.3353942000 1.5079632000 9.14992
4.3353942000 1.5393791000 9.40913
4.3353942000 1.5707950000 9.70657
4.3353942000 1.6022109000 10.0329
4.3353942000 1.6336268000 10.3789
4.3353942000 1.6650427000 10.7359
4.3353942000 1.6964586000 11.0965
4.3353942000 1.7278745000 11.4543
4.3353942000 1.7592904000 11.8048
4.3353942000 1.7907063000 12.1452
4.3353942000 1.8221222000 12.4746
4.3353942000 1.8535381000 12.7935
4.3353942000 1.8849540000 13.1042
4.3353942000 1.9163699000 13.4093
4.3353942000 1.9477858000 13.712
4.3353942000 1.9792017000 14.0153
4.3353942000 2.0106176000 14.3211
4.3353942000 2.0420335000 14.6304
4.3353942000 2.0734494000 14.9424
4.3353942000 2.1048653000 15.2547
4.3353942000 2.1362812000 15.5635
4.3353942000 2.1676971000 15.8635
4.3353942000 2.1991130000 16.1483
4.3353942000 2.2305289000 16.4111
4.3353942000 2.2619448000 16.6451
4.3353942000 2.2933607000 16.844
4.3353942000 2.3247766000 17.0022
4.3353942000 2.3561925000 17.1159
4.3353942000 2.3876084000 17.1824
4.3353942000 2.4190243000 17.2009
4.3353942000 2.4504402000 17.1725
4.3353942000 2.4818561000 17.0997
4.3353942000 2.5132720000 16.9868
4.3353942000 2.5446879000 16.8392
4.3353942000 2.5761038000 16.6638
4.3353942000 2.6075197000 16.4687
4.3353942000 2.6389356000 16.263
4.3353942000 2.6703515000 16.0571
4.3353942000 2.7017674000 15.8627
4.3353942000 2.7331833000 15.6926
4.3353942000 2.7645992000 15.5611
4.3353942000 2.7960151000 15.4833
4.3353942000 2.8274310000 15.4754
4.3353942000 2.8588469000 15.5537
4.3353942000 2.8902628000 15.7342
4.3353942000 2.9216787000 16.0319
4.3353942000 2.9530946000 16.4598
4.3353942000 2.9845105000 17.0278
4.3353942000 3.0159264000 17.7424
4.3353942000 3.0473423000 18.6057
4.3353942000 3.0787582000 19.6147
4.3353942000 3.1101741000 20.762
4.3353942000 3.1415900000 22.0351
4.3353942000 3.1730059000 23.4173
4.3353942000 4.6809691000 24.5191
4.3353942000 4.7123850000 23.3328
4.3353942000 4.7438009000 22.1774
4.3353942000 4.7752168000 21.0627
4.3353942000 4.8066327000 19.9976
4.3353942000 4.8380486000 18.9895
4.3353942000 4.8694645000 18.0448
4.3353942000 4.9008804000 17.1691
4.3353942000 4.9322963000 16.3676
4.3353942000 4.9637122000 15.6449
4.3353942000 4.9951281000 15.0061
4.3353942000 5.0265440000 14.4557
4.3353942000 5.0579599000 13.9989
4.3353942000 5.0893758000 13.6402
4.3353942000 5.1207917000 13.3841
4.3353942000 5.1522076000 13.2344
4.3353942000 5.1836235000 13.1936
4.3353942000 5.2150394000 13.263
4.3353942000 5.2464553000 13.4419
4.3353942000 5.2778712000 13.7277
4.3353942000 5.3092871000 14.1157
4.3353942000 5.3407030000 14.5991
4.3353942000 5.3721189000 15.1688
4.3353942000 5.4035348000 15.8142
4.3353942000 5.4349507000 16.5235
4.3353942000 5.4663666000 17.2837
4.3353942000 5.4977825000 18.0815
4.3353942000 5.5291984000 18.9038
4.3353942000 5.5606143000 19.738
4.3353942000 5.5920302000 20.5728
4.3353942000 5.6234461000 21.3983
4.3353942000 5.6548620000 22.2064
4.3353942000 5.6862779000 22.9908
4.3353942000 5.7176938000 23.7476
4.3353942000 5.7491097000 24.4744
4.3668101000 0.7539816000 24.5791
4.3668101000 0.7853975000 23.4217
4.3668101000 0.8168134000 22.2248
4.3668101000 0.8482293000 21.0024
4.3668101000 0.8796452000 19.7702
4.3668101000 0.9110611000 18.5448
4.3668101000 0.9424770000 17.3429
4.3668101000 0.9738929000 16.1813
4.3668101000 1.0053088000 15.0753
4.3668101000 1.0367247000 14.0386
4.3668101000 1.0681406000 13.083
4.3668101000 1.0995565000 12.2174
4.3668101000 1.1309724000 11.4481
4.3668101000 1.1623883000 10.7789
4.3668101000 1.1938042000 10.2108
4.3668101000 1.2252201000 9.74275
4.3668101000 1.2566360000 9.37169
4.3668101000 1.2880519000 9.0932
4.3668101000 1.3194678000 8.90173
4.3668101000 1.3508837000 8.79098
4.3668101000 1.3822996000 8.75415
4.3668101000 1.4137155000 8.78406
4.3668101000 1.4451314000 8.87326
4.3668101000 1.4765473000 9.01409
4.3668101000 1.5079632000 9.19869
4.3668101000 1.5393791000 9.41907
4.3668101000 1.5707950000 9.66721
4.3668101000 1.6022109000 9.93528
4.3668101000 1.6336268000 10.2159
4.3668101000 1.6650427000 10.5023
4.3668101000 1.6964586000 10.789
4.3668101000 1.7278745000 11.0717
4.3668101000 1.7592904000 11.3477
4.3668101000 1.7907063000 11.616
4.3668101000 1.8221222000 11.8773
4.3668101000 1.8535381000 12.1334
4.3668101000 1.8849540000 12.3871
4.3668101000 1.9163699000 12.642
4.3668101000 1.9477858000 12.9012
4.3668101000 1.9792017000 13.1674
4.3668101000 2.0106176000 13.4421
4.3668101000 2.0420335000 13.7253
4.3668101000 2.0734494000 14.0152
4.3668101000 2.1048653000 14.3084
4.3668101000 2.1362812000 14.5997
4.3668101000 2.1676971000 14.8827
4.3668101000 2.1991130000 15.1502
4.3668101000 2.2305289000 15.3948
4.3668101000 2.2619448000 15.6091
4.3668101000 2.2933607000 15.7868
4.3668101000 2.3247766000 15.9227
4.3668101000 2.3561925000 16.0133
4.3668101000 2.3876084000 16.0568
4.3668101000 2.4190243000 16.0533
4.3668101000 2.4504402000 16.0048
4.3668101000 2.4818561000 15.915
4.3668101000 2.5132720000 15.7891
4.3668101000 2.5446879000 15.6334
4.3668101000 2.5761038000 15.4558
4.3668101000 2.6075197000 15.2649
4.3668101000 2.6389356000 15.0706
4.3668101000 2.6703515000 14.8836
4.3668101000 2.7017674000 14.7161
4.3668101000 2.7331833000 14.5812
4.3668101000 2.7645992000 14.4932
4.3668101000 2.7960151000 14.4673
4.3668101000 2.8274310000 14.5193
4.3668101000 2.8588469000 14.6651
4.3668101000 2.8902628000 14.9198
4.3668101000 2.9216787000 15.2973
4.3668101000 2.9530946000 15.809
4.3668101000 2.9845105000 16.463
4.3668101000 3.0159264000 17.2636
4.3668101000 3.0473423000 18.2105
4.3668101000 3.0787582000 19.2985
4.3668101000 3.1101741000 20.5177
4.3668101000 3.1415900000 21.8535
4.3668101000 3.1730059000 23.2873
4.3668101000 4.6809691000 24.13
4.3668101000 4.7123850000 22.9211
4.3668101000 4.7438009000 21.7415
4.3668101000 4.7752168000 20.6013
4.3668101000 4.8066327000 19.5092
4.3668101000 4.8380486000 18.4731
4.3668101000 4.8694645000 17.4997
4.3668101000 4.9008804000 16.5952
4.3668101000 4.9322963000 15.765
4.3668101000 4.9637122000 15.0146
4.3668101000 4.9951281000 14.3493
4.3668101000 5.0265440000 13.7745
4.3668101000 5.0579599000 13.2953
4.3668101000 5.0893758000 12.9169
4.3668101000 5.1207917000 12.6437
4.3668101000 5.1522076000 12.4794
4.3668101000 5.1836235000 12.4263
4.3668101000 5.2150394000 12.4852
4.3668101000 5.2464553000 12.655
4.3668101000 5.2778712000 12.9328
4.3668101000 5.3092871000 13.3134
4.3668101000 5.3407030000 13.7897
4.3668101000 5.3721189000 14.3528
4.3668101000 5.4035348000 14.9924
4.3668101000 5.4349507000 15.697
4.3668101000 5.4663666000 16.4544
4.3668101000 5.4977825000 17.2523
4.3668101000 5.5291984000 18.0784
4.3668101000 5.5606143000 18.9211
4.3668101000 5.5920302000 19.7699
4.3668101000 5.6234461000 20.6153
4.3668101000 5.6548620000 21.4495
4.3668101000 5.6862779000 22.2662
4.3668101000 5.7176938000 23.0608
4.3668101000 5.7491097000 23.8302
4.3668101000 5.7805256000 24.5729
4.3982260000 0.7539816000 23.8162
4.3982260000 0.7853975000 22.6547
4.3982260000 0.8168134000 21.4613
4.3982260000 0.8482293000 20.2505
4.3982260000 0.8796452000 19.0382
4.3982260000 0.9110611000 17.841
4.3982260000 0.9424770000 16.6758
4.3982260000 0.9738929000 15.5588
4.3982260000 1.0053088000 14.5048
4.3982260000 1.0367247000 13.5268
4.3982260000 1.0681406000 12.6352
4.3982260000 1.0995565000 11.8375
4.3982260000 1.1309724000 11.1383
4.3982260000 1.1623883000 10.5394
4.3982260000 1.1938042000 10.0397
4.3982260000 1.2252201000 9.63595
4.3982260000 1.2566360000 9.323
4.3982260000 1.2880519000 9.09437
4.3982260000 1.3194678000 8.94273
4.3982260000 1.3508837000 8.8603
4.3982260000 1.3822996000 8.83916
4.3982260000 1.4137155000 8.87148
4.3982260000 1.4451314000 8.94962
4.3982260000 1.4765473000 9.06617
4.3982260000 1.5079632000 9.21399
4.3982260000 1.5393791000 9.3862
4.3982260000 1.5707950000 9.57625
4.3982260000 1.6022109000 9.77807
4.3982260000 1.6336268000 9.9862
4.3982260000 1.6650427000 10.1961
4.3982260000 1.6964586000 10.4042
4.3982260000 1.7278745000 10.6084
4.3982260000 1.7592904000 10.808
4.3982260000 1.7907063000 11.0036
4.3982260000 1.8221222000 11.1973
4.3982260000 1.8535381000 11.3921
4.3982260000 1.8849540000 11.5916
4.3982260000 1.9163699000 11.7995
4.3982260000 1.9477858000 12.0191
4.3982260000 1.9792017000 12.2525
4.3982260000 2.0106176000 12.5005
4.3982260000 2.0420335000 12.762
4.3982260000 2.0734494000 13.0341
4.3982260000 2.1048653000 13.312
4.3982260000 2.1362812000 13.5893
4.3982260000 2.1676971000 13.8586
4.3982260000 2.1991130000 14.1119
4.3982260000 2.2305289000 14.3409
4.3982260000 2.2619448000 14.5383
4.3982260000 2.2933607000 14.6976
4.3982260000 2.3247766000 14.8143
4.3982260000 2.3561925000 14.8853
4.3982260000 2.3876084000 14.9099
4.3982260000 2.4190243000 14.8891
4.3982260000 2.4504402000 14.8261
4.3982260000 2.4818561000 14.7255
4.3982260000 2.5132720000 14.5934
4.3982260000 2.5446879000 14.4372
4.3982260000 2.5761038000 14.2653
4.3982260000 2.6075197000 14.0869
4.3982260000 2.6389356000 13.9123
4.3982260000 2.6703515000 13.7526
4.3982260000 2.7017674000 13.62
4.3982260000 2.7331833000 13.5278
4.3982260000 2.7645992000 13.4901
4.3982260000 2.7960151000 13.5219
4.3982260000 2.8274310000 13.6386
4.3982260000 2.8588469000 13.8554
4.3982260000 2.8902628000 14.1866
4.3982260000 2.9216787000 14.6447
4.3982260000 2.9530946000 15.2395
4.3982260000 2.9845105000 15.9774
4.3982260000 3.0159264000 16.8604
4.3982260000 3.0473423000 17.8861
4.3982260000 3.0787582000 19.047
4.3982260000 3.1101741000 20.3308
4.3982260000 3.1415900000 21.7212
4.3982260000 3.1730059000 23.1981
4.3982260000 3.2044218000 24.7386
4.3982260000 4.6809691000 23.7467
4.3982260000 4.7123850000 22.5193
4.3982260000 4.7438009000 21.3194
4.3982260000 4.7752168000 20.1572
4.3982260000 4.8066327000 19.0418
4.3982260000 4.8380486000 17.9811
4.3982260000 4.8694645000 16.9823
4.3982260000 4.9008804000 16.0519
4.3982260000 4.9322963000 15.1961
4.3982260000 4.9637122000 14.4207
4.3982260000 4.9951281000 13.7316
4.3982260000 5.0265440000 13.1347
4.3982260000 5.0579599000 12.6356
4.3982260000 5.0893758000 12.2396
4.3982260000 5.1207917000 11.9511
4.3982260000 5.1522076000 11.7737
4.3982260000 5.1836235000 11.7095
4.3982260000 5.2150394000 11.7588
4.3982260000 5.2464553000 11.92
4.3982260000 5.2778712000 12.1896
4.3982260000 5.3092871000 12.5622
4.3982260000 5.3407030000 13.0304
4.3982260000 5.3721189000 13.5854
4.3982260000 5.4035348000 14.2171
4.3982260000 5.4349507000 14.9147
4.3982260000 5.4663666000 15.6668
4.3982260000 5.4977825000 16.4619
4.3982260000 5.5291984000 17.289
4.3982260000 5.5606143000 18.1374
4.3982260000 5.5920302000 18.9974
4.3982260000 5.6234461000 19.8602
4.3982260000 5.6548620000 20.7181
4.3982260000 5.6862779000 21.5649
4.3982260000 5.7176938000 22.3953
4.3982260000 5.7491097000 23.2055
4.3982260000 5.7805256000 23.9927
4.3982260000 5.8119415000 24.7552
4.4296419000 0.7225657000 24.1505
4.4296419000 0.7539816000 23.0283
4.4296419000 0.7853975000 21.8695
4.4296419000 0.8168134000 20.6869
4.4296419000 0.8482293000 19.4952
4.4296419000 0.8796452000 18.3103
4.4296419000 0.9110611000 17.1488
4.4296419000 0.9424770000 16.0272
4.4296419000 0.9738929000 14.9612
4.4296419000 1.0053088000 13.9649
4.4296419000 1.0367247000 13.05
4.4296419000 1.0681406000 12.2257
4.4296419000 1.0995565000 11.498
4.4296419000 1.1309724000 10.8696
4.4296419000 1.1623883000 10.3402
4.4296419000 1.1938042000 9.90675
4.4296419000 1.2252201000 9.56375
4.4296419000 1.2566360000 9.30405
4.4296419000 1.2880519000 9.11926
4.4296419000 1.3194678000 9.00043
4.4296419000 1.3508837000 8.9385
4.4296419000 1.3822996000 8.92466
4.4296419000 1.4137155000 8.95064
4.4296419000 1.4451314000 9.00883
4.4296419000 1.4765473000 9.09231
4.4296419000 1.5079632000 9.19485
4.4296419000 1.5393791000 9.31091
4.4296419000 1.5707950000 9.43559
4.4296419000 1.6022109000 9.56473
4.4296419000 1.6336268000 9.69495
4.4296419000 1.6650427000 9.82387
4.4296419000 1.6964586000 9.95019
4.4296419000 1.7278745000 10.0738
4.4296419000 1.7592904000 10.1959
4.4296419000 1.7907063000 10.3189
4.4296419000 1.8221222000 10.4461
4.4296419000 1.8535381000 10.5815
4.4296419000 1.8849540000 10.7293
4.4296419000 1.9163699000 10.8934
4.4296419000 1.9477858000 11.0768
4.4296419000 1.9792017000 11.281
4.4296419000 2.0106176000 11.5058
4.4296419000 2.0420335000 11.749
4.4296419000 2.0734494000 12.0064
4.4296419000 2.1048653000 12.2719
4.4296419000 2.1362812000 12.538
4.4296419000 2.1676971000 12.7961
4.4296419000 2.1991130000 13.0374
4.4296419000 2.2305289000 13.2533
4.4296419000 2.2619448000 13.4363
4.4296419000 2.2933607000 13.5803
4.4296419000 2.3247766000 13.6811
4.4296419000 2.3561925000 13.7367
4.4296419000 2.3876084000 13.7471
4.4296419000 2.4190243000 13.7147
4.4296419000 2.4504402000 13.6435
4.4296419000 2.4818561000 13.5392
4.4296419000 2.5132720000 13.4088
4.4296419000 2.5446879000 13.2604
4.4296419000 2.5761038000 13.103
4.4296419000 2.6075197000 12.946
4.4296419000 2.6389356000 12.8
4.4296419000 2.6703515000 12.6761
4.4296419000 2.7017674000 12.5864
4.4296419000 2.7331833000 12.5441
4.4296419000 2.7645992000 12.5631
4.4296419000 2.7960151000 12.6578
4.4296419000 2.8274310000 12.8432
4.4296419000 2.8588469000 13.1336
4.4296419000 2.8902628000 13.5422
4.4296419000 2.9216787000 14.0802
4.4296419000 2.9530946000 14.7559
4.4296419000 2.9845105000 15.5739
4.4296419000 3.0159264000 16.5341
4.4296419000 3.0473423000 17.632
4.4296419000 3.0787582000 18.8579
4.4296419000 3.1101741000 20.1977
4.4296419000 3.1415900000 21.6332
4.4296419000 3.1730059000 23.1431
4.4296419000 3.2044218000 24.7037
4.4296419000 4.6495532000 24.6194
4.4296419000 4.6809691000 23.3624
4.4296419000 4.7123850000 22.1201
4.4296419000 4.7438009000 20.9035
4.4296419000 4.7752168000 19.723
4.4296419000 4.8066327000 18.5878
4.4296419000 4.8380486000 17.5062
4.4296419000 4.8694645000 16.4857
4.4296419000 4.9008804000 15.5332
4.4296419000 4.9322963000 14.6554
4.4296419000 4.9637122000 13.8587
4.4296419000 4.9951281000 13.1495
4.4296419000 5.0265440000 12.534
4.4296419000 5.0579599000 12.0184
4.4296419000 5.0893758000 11.6079
4.4296419000 5.1207917000 11.3072
4.4296419000 5.1522076000 11.1195
4.4296419000 5.1836235000 11.0465
4.4296419000 5.2150394000 11.088
4.4296419000 5.2464553000 11.242
4.4296419000 5.2778712000 11.5044
4.4296419000 5.3092871000 11.8692
4.4296419000 5.3407030000 12.3291
4.4296419000 5.3721189000 12.8751
4.4296419000 5.4035348000 13.4977
4.4296419000 5.4349507000 14.1865
4.4296419000 5.4663666000 14.931
4.4296419000 5.4977825000 15.7209
4.4296419000 5.5291984000 16.5461
4.4296419000 5.5606143000 17.3972
4.4296419000 5.5920302000 18.2652
4.4296419000 5.6234461000 19.1421
4.4296419000 5.6548620000 20.0205
4.4296419000 5.6862779000 20.8941
4.4296419000 5.7176938000 21.7572
4.4296419000 5.7491097000 22.6048
4.4296419000 5.7805256000 23.4332
4.4296419000 5.8119415000 24.2389
4.4610578000 0.6911498000 24.4276
4.4610578000 0.7225657000 23.3474
4.4610578000 0.7539816000 22.2271
4.4610578000 0.7853975000 21.0781
4.4610578000 0.8168134000 19.9136
4.4610578000 0.8482293000 18.7482
4.4610578000 0.8796452000 17.5979
4.4610578000 0.9110611000 16.4789
4.4610578000 0.9424770000 15.4071
4.4610578000 0.9738929000 14.3975
4.4610578000 1.0053088000 13.4632
4.4610578000 1.0367247000 12.6147
4.4610578000 1.0681406000 11.8598
4.4610578000 1.0995565000 11.2027
4.4610578000 1.1309724000 10.6442
4.4610578000 1.1623883000 10.1822
4.4610578000 1.1938042000 9.81148
4.4610578000 1.2252201000 9.52455
4.4610578000 1.2566360000 9.31233
4.4610578000 1.2880519000 9.16475
4.4610578000 1.3194678000 9.07142
4.4610578000 1.3508837000 9.02221
4.4610578000 1.3822996000 9.00765
4.4610578000 1.4137155000 9.01925
4.4610578000 1.4451314000 9.04963
4.4610578000 1.4765473000 9.09256
4.4610578000 1.5079632000 9.14289
4.4610578000 1.5393791000 9.19656
4.4610578000 1.5707950000 9.25043
4.4610578000 1.6022109000 9.30233
4.4610578000 1.6336268000 9.35106
4.4610578000 1.6650427000 9.39642
4.4610578000 1.6964586000 9.43927
4.4610578000 1.7278745000 9.48159
4.4610578000 1.7592904000 9.52639
4.4610578000 1.7907063000 9.57761
4.4610578000 1.8221222000 9.63984
4.4610578000 1.8535381000 9.71792
4.4610578000 1.8849540000 9.81647
4.4610578000 1.9163699000 9.93934
4.4610578000 1.9477858000 10.0891
4.4610578000 1.9792017000 10.2666
4.4610578000 2.0106176000 10.4707
4.4610578000 2.0420335000 10.6979
4.4610578000 2.0734494000 10.9426
4.4610578000 2.1048653000 11.1975
4.4610578000 2.1362812000 11.4539
4.4610578000 2.1676971000 11.7024
4.4610578000 2.1991130000 11.9334
4.4610578000 2.2305289000 12.1381
4.4610578000 2.2619448000 12.309
4.4610578000 2.2933607000 12.4404
4.4610578000 2.3247766000 12.529
4.4610578000 2.3561925000 12.5734
4.4610578000 2.3876084000 12.575
4.4610578000 2.4190243000 12.537
4.4610578000 2.4504402000 12.4646
4.4610578000 2.4818561000 12.3645
4.4610578000 2.5132720000 12.2443
4.4610578000 2.5446879000 12.1126
4.4610578000 2.5761038000 11.9787
4.4610578000 2.6075197000 11.8524
4.4610578000 2.6389356000 11.7438
4.4610578000 2.6703515000 11.6642
4.4610578000 2.7017674000 11.6253
4.4610578000 2.7331833000 11.6397
4.4610578000 2.7645992000 11.721
4.4610578000 2.7960151000 11.883
4.4610578000 2.8274310000 12.1398
4.4610578000 2.8588469000 12.5049
4.4610578000 2.8902628000 12.9904
4.4610578000 2.9216787000 13.6062
4.4610578000 2.9530946000 14.359
4.4610578000 2.9845105000 15.2516
4.4610578000 3.0159264000 16.2821
4.4610578000 3.0473423000 17.4439
4.4610578000 3.0787582000 18.7255
4.4610578000 3.1101741000 20.1112
4.4610578000 3.1415900000 21.5812
4.4610578000 3.1730059000 23.1131
4.4610578000 3.2044218000 24.6828
4.4610578000 4.6495532000 24.2401
4.4610578000 4.6809691000 22.9726
4.4610578000 4.7123850000 21.7182
4.4610578000 4.7438009000 20.4881
4.4610578000 4.7752168000 19.2926
4.4610578000 4.8066327000 18.1412
4.4610578000 4.8380486000 17.0425
4.4610578000 4.8694645000 16.0042
4.4610578000 4.9008804000 15.0337
4.4610578000 4.9322963000 14.1382
4.4610578000 4.9637122000 13.3245
4.4610578000 4.9951281000 12.5996
4.4610578000 5.0265440000 11.97
4.4610578000 5.0579599000 11.4421
4.4610578000 5.0893758000 11.0214
4.4610578000 5.1207917000 10.7123
4.4610578000 5.1522076000 10.5178
4.4610578000 5.1836235000 10.4391
4.4610578000 5.2150394000 10.4756
4.4610578000 5.2464553000 10.6245
4.4610578000 5.2778712000 10.8812
4.4610578000 5.3092871000 11.2395
4.4610578000 5.3407030000 11.6915
4.4610578000 5.3721189000 12.2285
4.4610578000 5.4035348000 12.8412
4.4610578000 5.4349507000 13.5199
4.4610578000 5.4663666000 14.2551
4.4610578000 5.4977825000 15.0374
4.4610578000 5.5291984000 15.8581
4.4610578000 5.5606143000 16.7087
4.4610578000 5.5920302000 17.5813
4.4610578000 5.6234461000 18.4686
4.4610578000 5.6548620000 19.3635
4.4610578000 5.6862779000 20.2596
4.4610578000 5.7176938000 21.1508
4.4610578000 5.7491097000 22.0312
4.4610578000 5.7805256000 22.8958
4.4610578000 5.8119415000 23.7398
4.4610578000 5.8433574000 24.5591
4.4924737000 0.6597339000 24.6528
4.4924737000 0.6911498000 23.6156
4.4924737000 0.7225657000 22.5363
4.4924737000 0.7539816000 21.4249
4.4924737000 0.7853975000 20.2929
4.4924737000 0.8168134000 19.1537
4.4924737000 0.8482293000 18.0218
4.4924737000 0.8796452000 16.9128
4.4924737000 0.9110611000 15.8423
4.4924737000 0.9424770000 14.8257
4.4924737000 0.9738929000 13.8769
4.4924737000 1.0053088000 13.0078
4.4924737000 1.0367247000 12.2277
4.4924737000 1.0681406000 11.5426
4.4924737000 1.0995565000 10.9552
4.4924737000 1.1309724000 10.4646
4.4924737000 1.1623883000 10.0664
4.4924737000 1.1938042000 9.75372
4.4924737000 1.2252201000 9.51717
4.4924737000 1.2566360000 9.34594
4.4924737000 1.2880519000 9.2285
4.4924737000 1.3194678000 9.15327
4.4924737000 1.3508837000 9.10928
4.4924737000 1.3822996000 9.08662
4.4924737000 1.4137155000 9.07678
4.4924737000 1.4451314000 9.07281
4.4924737000 1.4765473000 9.06929
4.4924737000 1.5079632000 9.06231
4.4924737000 1.5393791000 9.04932
4.4924737000 1.5707950000 9.02903
4.4924737000 1.6022109000 9.00127
4.4924737000 1.6336268000 8.96696
4.4924737000 1.6650427000 8.92805
4.4924737000 1.6964586000 8.88751
4.4924737000 1.7278745000 8.84926
4.4924737000 1.7592904000 8.81804
4.4924737000 1.7907063000 8.79923
4.4924737000 1.8221222000 8.79849
4.4924737000 1.8535381000 8.82136
4.4924737000 1.8849540000 8.87274
4.4924737000 1.9163699000 8.95638
4.4924737000 1.9477858000 9.07438
4.4924737000 1.9792017000 9.22675
4.4924737000 2.0106176000 9.41121
4.4924737000 2.0420335000 9.62316
4.4924737000 2.0734494000 9.85579
4.4924737000 2.1048653000 10.1005
4.4924737000 2.1362812000 10.3477
4.4924737000 2.1676971000 10.5869
4.4924737000 2.1991130000 10.8083
4.4924737000 2.2305289000 11.003
4.4924737000 2.2619448000 11.1637
4.4924737000 2.2933607000 11.2853
4.4924737000 2.3247766000 11.3651
4.4924737000 2.3561925000 11.403
4.4924737000 2.3876084000 11.4012
4.4924737000 2.4190243000 11.3642
4.4924737000 2.4504402000 11.2981
4.4924737000 2.4818561000 11.2102
4.4924737000 2.5132720000 11.1089
4.4924737000 2.5446879000 11.0031
4.4924737000 2.5761038000 10.9019
4.4924737000 2.6075197000 10.8152
4.4924737000 2.6389356000 10.7528
4.4924737000 2.6703515000 10.7254
4.4924737000 2.7017674000 10.7442
4.4924737000 2.7331833000 10.8213
4.4924737000 2.7645992000 10.9693
4.4924737000 2.7960151000 11.2016
4.4924737000 2.8274310000 11.5313
4.4924737000 2.8588469000 11.9708
4.4924737000 2.8902628000 12.5313
4.4924737000 2.9216787000 13.2211
4.4924737000 2.9530946000 14.0455
4.4924737000 2.9845105000 15.0056
4.4924737000 3.0159264000 16.0979
4.4924737000 3.0473423000 17.3141
4.4924737000 3.0787582000 18.6409
4.4924737000 3.1101741000 20.0612
4.4924737000 3.1415900000 21.5542
4.4924737000 3.1730059000 23.0967
4.4924737000 3.2044218000 24.6642
4.4924737000 4.6495532000 23.8517
4.4924737000 4.6809691000 22.5756
4.4924737000 4.7123850000 21.3113
4.4924737000 4.7438009000 20.0701
4.4924737000 4.7752168000 18.8625
4.4924737000 4.8066327000 17.6983
4.4924737000 4.8380486000 16.586
4.4924737000 4.8694645000 15.534
4.4924737000 4.9008804000 14.5499
4.4924737000 4.9322963000 13.6412
4.4924737000 4.9637122000 12.8154
4.4924737000 4.9951281000 12.0796
4.4924737000 5.0265440000 11.4409
4.4924737000 5.0579599000 10.9056
4.4924737000 5.0893758000 10.4793
4.4924737000 5.1207917000 10.1662
4.4924737000 5.1522076000 9.96902
4.4924737000 5.1836235000 9.88839
4.4924737000 5.2150394000 9.92303
4.4924737000 5.2464553000 10.0696
4.4924737000 5.2778712000 10.3228
4.4924737000 5.3092871000 10.676
4.4924737000 5.3407030000 11.1211
4.4924737000 5.3721189000 11.6495
4.4924737000 5.4035348000 12.2521
4.4924737000 5.4349507000 12.92
4.4924737000 5.4663666000 13.6445
4.4924737000 5.4977825000 14.4174
4.4924737000 5.5291984000 15.231
4.4924737000 5.5606143000 16.078
4.4924737000 5.5920302000 16.9517
4.4924737000 5.6234461000 17.8451
4.4924737000 5.6548620000 18.7519
4.4924737000 5.6862779000 19.6655
4.4924737000 5.7176938000 20.5792
4.4924737000 5.7491097000 21.4866
4.4924737000 5.7805256000 22.3812
4.4924737000 5.8119415000 23.2571
4.4924737000 5.8433574000 24.1085
4.5238896000 0.6597339000 23.8378
4.5238896000 0.6911498000 22.8009
4.5238896000 0.7225657000 21.7297
4.5238896000 0.7539816000 20.6346
4.5238896000 0.7853975000 19.5271
4.5238896000 0.8168134000 18.4204
4.5238896000 0.8482293000 17.3289
4.5238896000 0.8796452000 16.2674
4.5238896000 0.9110611000 15.2509
4.5238896000 0.9424770000 14.2939
4.5238896000 0.9738929000 13.409
4.5238896000 1.0053088000 12.6071
4.5238896000 1.0367247000 11.8959
4.5238896000 1.0681406000 11.2799
4.5238896000 1.0995565000 10.76
4.5238896000 1.1309724000 10.3335
4.5238896000 1.1623883000 9.99445
4.5238896000 1.1938042000 9.73403
4.5238896000 1.2252201000 9.54132
4.5238896000 1.2566360000 9.40404
4.5238896000 1.2880519000 9.30943
4.5238896000 1.3194678000 9.24499
4.5238896000 1.3508837000 9.19916
4.5238896000 1.3822996000 9.16183
4.5238896000 1.4137155000 9.12467
4.5238896000 1.4451314000 9.08127
4.5238896000 1.4765473000 9.02717
4.5238896000 1.5079632000 8.95972
4.5238896000 1.5393791000 8.87794
4.5238896000 1.5707950000 8.78232
4.5238896000 1.6022109000 8.67465
4.5238896000 1.6336268000 8.55786
4.5238896000 1.6650427000 8.43595
4.5238896000 1.6964586000 8.31383
4.5238896000 1.7278745000 8.1972
4.5238896000 1.7592904000 8.09239
4.5238896000 1.7907063000 8.00602
4.5238896000 1.8221222000 7.94469
4.5238896000 1.8535381000 7.91449
4.5238896000 1.8849540000 7.92049
4.5238896000 1.9163699000 7.96624
4.5238896000 1.9477858000 8.05329
4.5238896000 1.9792017000 8.18083
4.5238896000 2.0106176000 8.34557
4.5238896000 2.0420335000 8.54175
4.5238896000 2.0734494000 8.76145
4.5238896000 2.1048653000 8.99506
4.5238896000 2.1362812000 9.23199
4.5238896000 2.1676971000 9.46141
4.5238896000 2.1991130000 9.67313
4.5238896000 2.2305289000 9.8583
4.5238896000 2.2619448000 10.0101
4.5238896000 2.2933607000 10.1241
4.5238896000 2.3247766000 10.1985
4.5238896000 2.3561925000 10.2343
4.5238896000 2.3876084000 10.2349
4.5238896000 2.4190243000 10.2055
4.5238896000 2.4504402000 10.153
4.5238896000 2.4818561000 10.0856
4.5238896000 2.5132720000 10.0119
4.5238896000 2.5446879000 9.94065
4.5238896000 2.5761038000 9.88111
4.5238896000 2.6075197000 9.84244
4.5238896000 2.6389356000 9.83407
4.5238896000 2.6703515000 9.86589
4.5238896000 2.7017674000 9.94837
4.5238896000 2.7331833000 10.0927
4.5238896000 2.7645992000 10.3108
4.5238896000 2.7960151000 10.6149
4.5238896000 2.8274310000 11.0173
4.5238896000 2.8588469000 11.5294
4.5238896000 2.8902628000 12.1611
4.5238896000 2.9216787000 12.9195
4.5238896000 2.9530946000 13.8086
4.5238896000 2.9845105000 14.8278
4.5238896000 3.0159264000 15.9722
4.5238896000 3.0473423000 17.2319
4.5238896000 3.0787582000 18.5925
4.5238896000 3.1101741000 20.0356
4.5238896000 3.1415900000 21.5395
4.5238896000 3.1730059000 23.0806
4.5238896000 3.2044218000 24.6347
4.5238896000 4.6181373000 24.7394
4.5238896000 4.6495532000 23.4568
4.5238896000 4.6809691000 22.1729
4.5238896000 4.7123850000 20.9
4.5238896000 4.7438009000 19.6495
4.5238896000 4.7752168000 18.4322
4.5238896000 4.8066327000 17.2578
4.5238896000 4.8380486000 16.1355
4.5238896000 4.8694645000 15.0736
4.5238896000 4.9008804000 14.0802
4.5238896000 4.9322963000 13.1632
4.5238896000 4.9637122000 12.3302
4.5238896000 4.9951281000 11.5887
4.5238896000 5.0265440000 10.946
4.5238896000 5.0579599000 10.4084
4.5238896000 5.0893758000 9.98147
4.5238896000 5.1207917000 9.66909
4.5238896000 5.1522076000 9.47346
4.5238896000 5.1836235000 9.39475
4.5238896000 5.2150394000 9.43095
4.5238896000 5.2464553000 9.57805
4.5238896000 5.2778712000 9.83021
4.5238896000 5.3092871000 10.1802
4.5238896000 5.3407030000 10.6198
4.5238896000 5.3721189000 11.1403
4.5238896000 5.4035348000 11.7331
4.5238896000 5.4349507000 12.3898
4.5238896000 5.4663666000 13.1026
4.5238896000 5.4977825000 13.8643
4.5238896000 5.5291984000 14.6685
4.5238896000 5.5606143000 15.5091
4.5238896000 5.5920302000 16.3799
4.5238896000 5.6234461000 17.2753
4.5238896000 5.6548620000 18.1888
4.5238896000 5.6862779000 19.114
4.5238896000 5.7176938000 20.044
4.5238896000 5.7491097000 20.9714
4.5238896000 5.7805256000 21.8889
4.5238896000 5.8119415000 22.7891
4.5238896000 5.8433574000 23.665
4.5238896000 5.8747733000 24.5101
4.5553055000 0.6283180000 24.0199
4.5553055000 0.6597339000 23.026
4.5553055000 0.6911498000 21.9969
4.5553055000 0.7225657000 20.9415
4.5553055000 0.7539816000 19.8703
4.5553055000 0.7853975000 18.7947
4.5553055000 0.8168134000 17.7277
4.5553055000 0.8482293000 16.683
4.5553055000 0.8796452000 15.6747
4.5553055000 0.9110611000 14.717
4.5553055000 0.9424770000 13.823
4.5553055000 0.9738929000 13.0043
4.5553055000 1.0053088000 12.2702
4.5553055000 1.0367247000 11.6271
4.5553055000 1.0681406000 11.0779
4.5553055000 1.0995565000 10.6219
4.5553055000 1.1309724000 10.2547
4.5553055000 1.1623883000 9.96888
4.5553055000 1.1938042000 9.75405
4.5553055000 1.2252201000 9.59795
4.5553055000 1.2566360000 9.48715
4.5553055000 1.2880519000 9.40797
4.5553055000 1.3194678000 9.34726
4.5553055000 1.3508837000 9.29313
4.5553055000 1.3822996000 9.23549
4.5553055000 1.4137155000 9.16635
4.5553055000 1.4451314000 9.08
4.5553055000 1.4765473000 8.97296
4.5553055000 1.5079632000 8.84387
4.5553055000 1.5393791000 8.69326
4.5553055000 1.5707950000 8.5233
4.5553055000 1.6022109000 8.3376
4.5553055000 1.6336268000 8.14096
4.5553055000 1.6650427000 7.93919
4.5553055000 1.6964586000 7.73896
4.5553055000 1.7278745000 7.54754
4.5553055000 1.7592904000 7.37261
4.5553055000 1.7907063000 7.22187
4.5553055000 1.8221222000 7.10267
4.5553055000 1.8535381000 7.02152
4.5553055000 1.8849540000 6.98356
4.5553055000 1.9163699000 6.99208
4.5553055000 1.9477858000 7.04807
4.5553055000 1.9792017000 7.14997
4.5553055000 2.0106176000 7.29355
4.5553055000 2.0420335000 7.47206
4.5553055000 2.0734494000 7.67663
4.5553055000 2.1048653000 7.89684
4.5553055000 2.1362812000 8.12147
4.5553055000 2.1676971000 8.33938
4.5553055000 2.1991130000 8.54033
4.5553055000 2.2305289000 8.71576
4.5553055000 2.2619448000 8.85944
4.5553055000 2.2933607000 8.96777
4.5553055000 2.3247766000 9.04
4.5553055000 2.3561925000 9.07806
4.5553055000 2.3876084000 9.08629
4.5553055000 2.4190243000 9.0709
4.5553055000 2.4504402000 9.03947
4.5553055000 2.4818561000 9.00037
4.5553055000 2.5132720000 8.9623
4.5553055000 2.5446879000 8.934
4.5553055000 2.5761038000 8.92407
4.5553055000 2.6075197000 8.94102
4.5553055000 2.6389356000 8.99343
4.5553055000 2.6703515000 9.09024
4.5553055000 2.7017674000 9.24091
4.5553055000 2.7331833000 9.45564
4.5553055000 2.7645992000 9.7453
4.5553055000 2.7960151000 10.1212
4.5553055000 2.8274310000 10.5945
4.5553055000 2.8588469000 11.1756
4.5553055000 2.8902628000 11.8732
4.5553055000 2.9216787000 12.6933
4.5553055000 2.9530946000 13.6386
4.5553055000 2.9845105000 14.7072
4.5553055000 3.0159264000 15.8929
4.5553055000 3.0473423000 17.1847
4.5553055000 3.0787582000 18.5669
4.5553055000 3.1101741000 20.0205
4.5553055000 3.1415900000 21.5232
4.5553055000 3.1730059000 23.0514
4.5553055000 3.2044218000 24.5811
4.5553055000 4.6181373000 24.3509
4.5553055000 4.6495532000 23.061
4.5553055000 4.6809691000 21.7693
4.5553055000 4.7123850000 20.4882
4.5553055000 4.7438009000 19.2295
4.5553055000 4.7752168000 18.0041
4.5553055000 4.8066327000 16.822
4.5553055000 4.8380486000 15.6926
4.5553055000 4.8694645000 14.6245
4.5553055000 4.9008804000 13.6259
4.5553055000 4.9322963000 12.7051
4.5553055000 4.9637122000 11.8698
4.5553055000 4.9951281000 11.1277
4.5553055000 5.0265440000 10.4861
4.5553055000 5.0579599000 9.95128
4.5553055000 5.0893758000 9.5285
4.5553055000 5.1207917000 9.22134
4.5553055000 5.1522076000 9.03146
4.5553055000 5.1836235000 8.95838
4.5553055000 5.2150394000 8.99942
4.5553055000 5.2464553000 9.14987
4.5553055000 5.2778712000 9.40327
4.5553055000 5.3092871000 9.75192
4.5553055000 5.3407030000 10.1874
4.5553055000 5.3721189000 10.7009
4.5553055000 5.4035348000 11.2843
4.5553055000 5.4349507000 11.9296
4.5553055000 5.4663666000 12.63
4.5553055000 5.4977825000 13.3793
4.5553055000 5.5291984000 14.172
4.5553055000 5.5606143000 15.0031
4.5553055000 5.5920302000 15.8676
4.5553055000 5.6234461000 16.7601
4.5553055000 5.6548620000 17.675
4.5553055000 5.6862779000 18.6057
4.5553055000 5.7176938000 19.545
4.5553055000 5.7491097000 20.485
4.5553055000 5.7805256000 21.4173
4.5553055000 5.8119415000 22.3335
4.5553055000 5.8433574000 23.2254
4.5553055000 5.8747733000 24.0854
4.5867214000 0.5969021000 24.1682
4.5867214000 0.6283180000 23.2179
4.5867214000 0.6597339000 22.2319
4.5867214000 0.6911498000 21.2184
4.5867214000 0.7225657000 20.1868
4.5867214000 0.7539816000 19.1472
4.5867214000 0.7853975000 18.1111
4.5867214000 0.8168134000 17.0906
4.5867214000 0.8482293000 16.0987
4.5867214000 0.8796452000 15.1487
4.5867214000 0.9110611000 14.2535
4.5867214000 0.9424770000 13.4249
4.5867214000 0.9738929000 12.6734
4.5867214000 1.0053088000 12.0067
4.5867214000 1.0367247000 11.4296
4.5867214000 1.0681406000 10.9437
4.5867214000 1.0995565000 10.5467
4.5867214000 1.1309724000 10.2329
4.5867214000 1.1623883000 9.99337
4.5867214000 1.1938042000 9.81666
4.5867214000 1.2252201000 9.68942
4.5867214000 1.2566360000 9.59738
4.5867214000 1.2880519000 9.52626
4.5867214000 1.3194678000 9.46255
4.5867214000 1.3508837000 9.39433
4.5867214000 1.3822996000 9.3117
4.5867214000 1.4137155000 9.20719
4.5867214000 1.4451314000 9.07584
4.5867214000 1.4765473000 8.91521
4.5867214000 1.5079632000 8.72516
4.5867214000 1.5393791000 8.50762
4.5867214000 1.5707950000 8.26631
4.5867214000 1.6022109000 8.00643
4.5867214000 1.6336268000 7.73441
4.5867214000 1.6650427000 7.45765
4.5867214000 1.6964586000 7.18427
4.5867214000 1.7278745000 6.92288
4.5867214000 1.7592904000 6.68225
4.5867214000 1.7907063000 6.47094
4.5867214000 1.8221222000 6.29688
4.5867214000 1.8535381000 6.16685
4.5867214000 1.8849540000 6.08599
4.5867214000 1.9163699000 6.0573
4.5867214000 1.9477858000 6.08128
4.5867214000 1.9792017000 6.15568
4.5867214000 2.0106176000 6.2755
4.5867214000 2.0420335000 6.43323
4.5867214000 2.0734494000 6.61928
4.5867214000 2.1048653000 6.82267
4.5867214000 2.1362812000 7.03185
4.5867214000 2.1676971000 7.23562
4.5867214000 2.1991130000 7.42396
4.5867214000 2.2305289000 7.58881
4.5867214000 2.2619448000 7.72468
4.5867214000 2.2933607000 7.82888
4.5867214000 2.3247766000 7.90167
4.5867214000 2.3561925000 7.94598
4.5867214000 2.3876084000 7.96701
4.5867214000 2.4190243000 7.97168
4.5867214000 2.4504402000 7.96799
4.5867214000 2.4818561000 7.96442
4.5867214000 2.5132720000 7.96948
4.5867214000 2.5446879000 7.99138
4.5867214000 2.5761038000 8.03797
4.5867214000 2.6075197000 8.11678
4.5867214000 2.6389356000 8.2353
4.5867214000 2.6703515000 8.40127
4.5867214000 2.7017674000 8.62299
4.5867214000 2.7331833000 8.90949
4.5867214000 2.7645992000 9.27051
4.5867214000 2.7960151000 9.71626
4.5867214000 2.8274310000 10.2569
4.5867214000 2.8588469000 10.9018
4.5867214000 2.8902628000 11.6585
4.5867214000 2.9216787000 12.532
4.5867214000 2.9530946000 13.5239
4.5867214000 2.9845105000 14.6313
4.5867214000 3.0159264000 15.8468
4.5867214000 3.0473423000 17.1585
4.5867214000 3.0787582000 18.5501
4.5867214000 3.1101741000 20.0019
4.5867214000 3.1415900000 21.4916
4.5867214000 3.1730059000 22.9958
4.5867214000 3.2044218000 24.4909
4.5867214000 4.6181373000 23.9714
4.5867214000 4.6495532000 22.6729
4.5867214000 4.6809691000 21.3725
4.5867214000 4.7123850000 20.0829
4.5867214000 4.7438009000 18.8164
4.5867214000 4.7752168000 17.584
4.5867214000 4.8066327000 16.3961
4.5867214000 4.8380486000 15.2621
4.5867214000 4.8694645000 14.1909
4.5867214000 4.9008804000 13.191
4.5867214000 4.9322963000 12.2705
4.5867214000 4.9637122000 11.4374
4.5867214000 4.9951281000 10.6994
4.5867214000 5.0265440000 10.0636
4.5867214000 5.0579599000 9.53621
4.5867214000 5.0893758000 9.12199
4.5867214000 5.1207917000 8.82411
4.5867214000 5.1522076000 8.64365
4.5867214000 5.1836235000 8.57946
4.5867214000 5.2150394000 8.62816
4.5867214000 5.2464553000 8.78434
4.5867214000 5.2778712000 9.04096
4.5867214000 5.3092871000 9.38987
4.5867214000 5.3407030000 9.82237
4.5867214000 5.3721189000 10.3298
4.5867214000 5.4035348000 10.9041
4.5867214000 5.4349507000 11.5381
4.5867214000 5.4663666000 12.2255
4.5867214000 5.4977825000 12.9611
4.5867214000 5.5291984000 13.7404
4.5867214000 5.5606143000 14.5593
4.5867214000 5.5920302000 15.4136
4.5867214000 5.6234461000 16.2989
4.5867214000 5.6548620000 17.2096
4.5867214000 5.6862779000 18.1393
4.5867214000 5.7176938000 19.0806
4.5867214000 5.7491097000 20.0252
4.5867214000 5.7805256000 20.9639
4.5867214000 5.8119415000 21.8874
4.5867214000 5.8433574000 22.7865
4.5867214000 5.8747733000 23.6528
4.5867214000 5.9061892000 24.4787
4.6181373000 0.5654862000 24.2883
4.6181373000 0.5969021000 23.3829
4.6181373000 0.6283180000 22.4412
4.6181373000 0.6597339000 21.4713
4.6181373000 0.6911498000 20.4818
4.6181373000 0.7225657000 19.482
4.6181373000 0.7539816000 18.4819
4.6181373000 0.7853975000 17.4924
4.6181373000 0.8168134000 16.5248
4.6181373000 0.8482293000 15.5913
4.6181373000 0.8796452000 14.7037
4.6181373000 0.9110611000 13.8738
4.6181373000 0.9424770000 13.1121
4.6181373000 0.9738929000 12.4275
4.6181373000 1.0053088000 11.8263
4.6181373000 1.0367247000 11.3121
4.6181373000 1.0681406000 10.8847
4.6181373000 1.0995565000 10.5408
4.6181373000 1.1309724000 10.2734
4.6181373000 1.1623883000 10.0726
4.6181373000 1.1938042000 9.92594
4.6181373000 1.2252201000 9.81945
4.6181373000 1.2566360000 9.73835
4.6181373000 1.2880519000 9.66807
4.6181373000 1.3194678000 9.59509
4.6181373000 1.3508837000 9.50765
4.6181373000 1.3822996000 9.39629
4.6181373000 1.4137155000 9.25416
4.6181373000 1.4451314000 9.07713
4.6181373000 1.4765473000 8.86377
4.6181373000 1.5079632000 8.61507
4.6181373000 1.5393791000 8.33422
4.6181373000 1.5707950000 8.02626
4.6181373000 1.6022109000 7.69774
4.6181373000 1.6336268000 7.35642
4.6181373000 1.6650427000 7.01095
4.6181373000 1.6964586000 6.67065
4.6181373000 1.7278745000 6.34512
4.6181373000 1.7592904000 6.04398
4.6181373000 1.7907063000 5.77639
4.6181373000 1.8221222000 5.55068
4.6181373000 1.8535381000 5.37378
4.6181373000 1.8849540000 5.25076
4.6181373000 1.9163699000 5.18435
4.6181373000 1.9477858000 5.17462
4.6181373000 1.9792017000 5.2188
4.6181373000 2.0106176000 5.31134
4.6181373000 2.0420335000 5.4442
4.6181373000 2.0734494000 5.60736
4.6181373000 2.1048653000 5.78962
4.6181373000 2.1362812000 5.97939
4.6181373000 2.1676971000 6.16569
4.6181373000 2.1991130000 6.33897
4.6181373000 2.2305289000 6.4919
4.6181373000 2.2619448000 6.61982
4.6181373000 2.2933607000 6.72105
4.6181373000 2.3247766000 6.79683
4.6181373000 2.3561925000 6.85098
4.6181373000 2.3876084000 6.88946
4.6181373000 2.4190243000 6.91966
4.6181373000 2.4504402000 6.94975
4.6181373000 2.4818561000 6.98805
4.6181373000 2.5132720000 7.04257
4.6181373000 2.5446879000 7.12073
4.6181373000 2.5761038000 7.22933
4.6181373000 2.6075197000 7.37467
4.6181373000 2.6389356000 7.56293
4.6181373000 2.6703515000 7.80047
4.6181373000 2.7017674000 8.09425
4.6181373000 2.7331833000 8.45203
4.6181373000 2.7645992000 8.88236
4.6181373000 2.7960151000 9.39434
4.6181373000 2.8274310000 9.99708
4.6181373000 2.8588469000 10.6989
4.6181373000 2.8902628000 11.5066
4.6181373000 2.9216787000 12.4241
4.6181373000 2.9530946000 13.4521
4.6181373000 2.9845105000 14.5868
4.6181373000 3.0159264000 15.8202
4.6181373000 3.0473423000 17.1396
4.6181373000 3.0787582000 18.5283
4.6181373000 3.1101741000 19.9665
4.6181373000 3.1415900000 21.432
4.6181373000 3.1730059000 22.9018
4.6181373000 3.2044218000 24.3533
4.6181373000 4.6181373000 23.6125
4.6181373000 4.6495532000 22.3034
4.6181373000 4.6809691000 20.9928
4.6181373000 4.7123850000 19.694
4.6181373000 4.7438009000 18.4194
4.6181373000 4.7752168000 17.1806
4.6181373000 4.8066327000 15.9881
4.6181373000 4.8380486000 14.8515
4.6181373000 4.8694645000 13.7798
4.6181373000 4.9008804000 12.7817
4.6181373000 4.9322963000 11.8652
4.6181373000 4.9637122000 11.0383
4.6181373000 4.9951281000 10.3085
4.6181373000 5.0265440000 9.68264
4.6181373000 5.0579599000 9.16651
4.6181373000 5.0893758000 8.76451
4.6181373000 5.1207917000 8.47922
4.6181373000 5.1522076000 8.31109
4.6181373000 5.1836235000 8.25827
4.6181373000 5.2150394000 8.3167
4.6181373000 5.2464553000 8.48032
4.6181373000 5.2778712000 8.74153
4.6181373000 5.3092871000 9.09176
4.6181373000 5.3407030000 9.52212
4.6181373000 5.3721189000 10.024
4.6181373000 5.4035348000 10.5895
4.6181373000 5.4349507000 11.2119
4.6181373000 5.4663666000 11.8857
4.6181373000 5.4977825000 12.6064
4.6181373000 5.5291984000 13.3704
4.6181373000 5.5606143000 14.1744
4.6181373000 5.5920302000 15.0151
4.6181373000 5.6234461000 15.8884
4.6181373000 5.6548620000 16.7894
4.6181373000 5.6862779000 17.7116
4.6181373000 5.7176938000 18.6477
4.6181373000 5.7491097000 19.5887
4.6181373000 5.7805256000 20.5253
4.6181373000 5.8119415000 21.4472
4.6181373000 5.8433574000 22.3448
4.6181373000 5.8747733000 23.2087
4.6181373000 5.9061892000 24.031
4.6495532000 0.5340703000 24.3853
4.6495532000 0.5654862000 23.5272
4.6495532000 0.5969021000 22.6317
4.6495532000 0.6283180000 21.707
4.6495532000 0.6597339000 20.7618
4.6495532000 0.6911498000 19.8048
4.6495532000 0.7225657000 18.845
4.6495532000 0.7539816000 17.892
4.6495532000 0.7853975000 16.9559
4.6495532000 0.8168134000 16.047
4.6495532000 0.8482293000 15.1763
4.6495532000 0.8796452000 14.3545
4.6495532000 0.9110611000 13.5917
4.6495532000 0.9424770000 12.897
4.6495532000 0.9738929000 12.2779
4.6495532000 1.0053088000 11.7393
4.6495532000 1.0367247000 11.2834
4.6495532000 1.0681406000 10.9088
4.6495532000 1.0995565000 10.6111
4.6495532000 1.1309724000 10.3824
4.6495532000 1.1623883000 10.212
4.6495532000 1.1938042000 10.087
4.6495532000 1.2252201000 9.99296
4.6495532000 1.2566360000 9.915
4.6495532000 1.2880519000 9.83862
4.6495532000 1.3194678000 9.75055
4.6495532000 1.3508837000 9.63947
4.6495532000 1.3822996000 9.4965
4.6495532000 1.4137155000 9.31553
4.6495532000 1.4451314000 9.09332
4.6495532000 1.4765473000 8.82935
4.6495532000 1.5079632000 8.52565
4.6495532000 1.5393791000 8.18647
4.6495532000 1.5707950000 7.81792
4.6495532000 1.6022109000 7.4276
4.6495532000 1.6336268000 7.02426
4.6495532000 1.6650427000 6.61751
4.6495532000 1.6964586000 6.21745
4.6495532000 1.7278745000 5.8344
4.6495532000 1.7592904000 5.47848
4.6495532000 1.7907063000 5.15926
4.6495532000 1.8221222000 4.88525
4.6495532000 1.8535381000 4.66341
4.6495532000 1.8849540000 4.49871
4.6495532000 1.9163699000 4.39364
4.6495532000 1.9477858000 4.34797
4.6495532000 1.9792017000 4.35858
4.6495532000 2.0106176000 4.41963
4.6495532000 2.0420335000 4.52283
4.6495532000 2.0734494000 4.6581
4.6495532000 2.1048653000 4.81431
4.6495532000 2.1362812000 4.98018
4.6495532000 2.1676971000 5.14524
4.6495532000 2.1991130000 5.30066
4.6495532000 2.2305289000 5.43998
4.6495532000 2.2619448000 5.55954
4.6495532000 2.2933607000 5.65865
4.6495532000 2.3247766000 5.73948
4.6495532000 2.3561925000 5.80665
4.6495532000 2.3876084000 5.86664
4.6495532000 2.4190243000 5.9271
4.6495532000 2.4504402000 5.9961
4.6495532000 2.4818561000 6.08151
4.6495532000 2.5132720000 6.19055
4.6495532000 2.5446879000 6.32956
4.6495532000 2.5761038000 6.50404
4.6495532000 2.6075197000 6.71884
4.6495532000 2.6389356000 6.97862
4.6495532000 2.6703515000 7.28822
4.6495532000 2.7017674000 7.65317
4.6495532000 2.7331833000 8.07987
4.6495532000 2.7645992000 8.57564
4.6495532000 2.7960151000 9.1485
4.6495532000 2.8274310000 9.80657
4.6495532000 2.8588469000 10.5573
4.6495532000 2.8902628000 11.4066
4.6495532000 2.9216787000 12.3578
4.6495532000 2.9530946000 13.4106
4.6495532000 2.9845105000 14.5609
4.6495532000 3.0159264000 15.8001
4.6495532000 3.0473423000 17.1152
4.6495532000 3.0787582000 18.4893
4.6495532000 3.1101741000 19.9028
4.6495532000 3.1415900000 21.3338
4.6495532000 3.1730059000 22.7601
4.6495532000 3.2044218000 24.1599
4.6495532000 4.5867214000 24.5939
4.6495532000 4.6181373000 23.287
4.6495532000 4.6495532000 21.9651
4.6495532000 4.6809691000 20.6425
4.6495532000 4.7123850000 19.3331
4.6495532000 4.7438009000 18.0499
4.6495532000 4.7752168000 16.8046
4.6495532000 4.8066327000 15.6082
4.6495532000 4.8380486000 14.4705
4.6495532000 4.8694645000 13.4004
4.6495532000 4.9008804000 12.4066
4.6495532000 4.9322963000 11.4971
4.6495532000 4.9637122000 10.6796
4.6495532000 4.9951281000 9.96123
4.6495532000 5.0265440000 9.34845
4.6495532000 5.0579599000 8.84659
4.6495532000 5.0893758000 8.4595
4.6495532000 5.1207917000 8.1891
4.6495532000 5.1522076000 8.03518
4.6495532000 5.1836235000 7.99522
4.6495532000 5.2150394000 8.06449
4.6495532000 5.2464553000 8.23633
4.6495532000 5.2778712000 8.50265
4.6495532000 5.3092871000 8.85453
4.6495532000 5.3407030000 9.28291
4.6495532000 5.3721189000 9.77918
4.6495532000 5.4035348000 10.3357
4.6495532000 5.4349507000 10.9461
4.6495532000 5.4663666000 11.6055
4.6495532000 5.4977825000 12.3101
4.6495532000 5.5291984000 13.0569
4.6495532000 5.5606143000 13.8434
4.6495532000 5.5920302000 14.6669
4.6495532000 5.6234461000 15.5238
4.6495532000 5.6548620000 16.4096
4.6495532000 5.6862779000 17.318
4.6495532000 5.7176938000 18.2416
4.6495532000 5.7491097000 19.1713
4.6495532000 5.7805256000 20.0973
4.6495532000 5.8119415000 21.0092
4.6495532000 5.8433574000 21.8967
4.6495532000 5.8747733000 22.7503
4.6495532000 5.9061892000 23.5615
4.6495532000 5.9376051000 24.3236
4.6809691000 0.5026544000 24.4633
4.6809691000 0.5340703000 23.6563
4.6809691000 0.5654862000 22.81
4.6809691000 0.5969021000 21.9332
4.6809691000 0.6283180000 21.0345
4.6809691000 0.6597339000 20.1228
4.6809691000 0.6911498000 19.2066
4.6809691000 0.7225657000 18.2947
4.6809691000 0.7539816000 17.3958
4.6809691000 0.7853975000 16.5191
4.6809691000 0.8168134000 15.6739
4.6809691000 0.8482293000 14.8696
4.6809691000 0.8796452000 14.1155
4.6809691000 0.9110611000 13.4204
4.6809691000 0.9424770000 12.7917
4.6809691000 0.9738929000 12.2355
4.6809691000 1.0053088000 11.7554
4.6809691000 1.0367247000 11.3522
4.6809691000 1.0681406000 11.0237
4.6809691000 1.0995565000 10.7646
4.6809691000 1.1309724000 10.5663
4.6809691000 1.1623883000 10.4177
4.6809691000 1.1938042000 10.3056
4.6809691000 1.2252201000 10.2157
4.6809691000 1.2566360000 10.1333
4.6809691000 1.2880519000 10.0442
4.6809691000 1.3194678000 9.93578
4.6809691000 1.3508837000 9.79727
4.6809691000 1.3822996000 9.62058
4.6809691000 1.4137155000 9.40043
4.6809691000 1.4451314000 9.13442
4.6809691000 1.4765473000 8.82294
4.6809691000 1.5079632000 8.46889
4.6809691000 1.5393791000 8.07734
4.6809691000 1.5707950000 7.65521
4.6809691000 1.6022109000 7.21083
4.6809691000 1.6336268000 6.7536
4.6809691000 1.6650427000 6.29368
4.6809691000 1.6964586000 5.84164
4.6809691000 1.7278745000 5.40814
4.6809691000 1.7592904000 5.00355
4.6809691000 1.7907063000 4.63753
4.6809691000 1.8221222000 4.31861
4.6809691000 1.8535381000 4.0537
4.6809691000 1.8849540000 3.84761
4.6809691000 1.9163699000 3.70267
4.6809691000 1.9477858000 3.61848
4.6809691000 1.9792017000 3.59182
4.6809691000 2.0106176000 3.61679
4.6809691000 2.0420335000 3.68521
4.6809691000 2.0734494000 3.78726
4.6809691000 2.1048653000 3.91225
4.6809691000 2.1362812000 4.04952
4.6809691000 2.1676971000 4.18942
4.6809691000 2.1991130000 4.32406
4.6809691000 2.2305289000 4.44799
4.6809691000 2.2619448000 4.55862
4.6809691000 2.2933607000 4.65624
4.6809691000 2.3247766000 4.74387
4.6809691000 2.3561925000 4.82675
4.6809691000 2.3876084000 4.91169
4.6809691000 2.4190243000 5.00633
4.6809691000 2.4504402000 5.11833
4.6809691000 2.4818561000 5.25484
4.6809691000 2.5132720000 5.42202
4.6809691000 2.5446879000 5.62486
4.6809691000 2.5761038000 5.86734
4.6809691000 2.6075197000 6.15268
4.6809691000 2.6389356000 6.48384
4.6809691000 2.6703515000 6.8641
4.6809691000 2.7017674000 7.29743
4.6809691000 2.7331833000 7.78887
4.6809691000 2.7645992000 8.34456
4.6809691000 2.7960151000 8.97143
4.6809691000 2.8274310000 9.67672
4.6809691000 2.8588469000 10.4671
4.6809691000 2.8902628000 11.3479
4.6809691000 2.9216787000 12.3217
4.6809691000 2.9530946000 13.388
4.6809691000 2.9845105000 14.5421
4.6809691000 3.0159264000 15.7753
4.6809691000 3.0473423000 17.0745
4.6809691000 3.0787582000 18.4231
4.6809691000 3.1101741000 19.8017
4.6809691000 3.1415900000 21.1891
4.6809691000 3.1730059000 22.564
4.6809691000 3.2044218000 23.9058
4.6809691000 4.5867214000 24.3308
4.6809691000 4.6181373000 23.0082
4.6809691000 4.6495532000 21.671
4.6809691000 4.6809691000 20.3345
4.6809691000 4.7123850000 19.0131
4.6809691000 4.7438009000 17.7203
4.6809691000 4.7752168000 16.4684
4.6809691000 4.8066327000 15.2684
4.6809691000 4.8380486000 14.1304
4.6809691000 4.8694645000 13.0634
4.6809691000 4.9008804000 12.0758
4.6809691000 4.9322963000 11.1754
4.6809691000 4.9637122000 10.3695
4.6809691000 4.9951281000 9.66484
4.6809691000 5.0265440000 9.06731
4.6809691000 5.0579599000 8.58162
4.6809691000 5.0893758000 8.21096
4.6809691000 5.1207917000 7.95659
4.6809691000 5.1522076000 7.8176
4.6809691000 5.1836235000 7.79081
4.6809691000 5.2150394000 7.87089
4.6809691000 5.2464553000 8.05066
4.6809691000 5.2778712000 8.32162
4.6809691000 5.3092871000 8.67457
4.6809691000 5.3407030000 9.10032
4.6809691000 5.3721189000 9.5903
4.6809691000 5.4035348000 10.1371
4.6809691000 5.4349507000 10.7347
4.6809691000 5.4663666000 11.3785
4.6809691000 5.4977825000 12.0654
4.6809691000 5.5291984000 12.793
4.6809691000 5.5606143000 13.5594
4.6809691000 5.5920302000 14.3622
4.6809691000 5.6234461000 15.1985
4.6809691000 5.6548620000 16.0638
4.6809691000 5.6862779000 16.9524
4.6809691000 5.7176938000 17.8566
4.6809691000 5.7491097000 18.7676
4.6809691000 5.7805256000 19.6754
4.6809691000 5.8119415000 20.5694
4.6809691000 5.8433574000 21.4392
4.6809691000 5.8747733000 22.2752
4.6809691000 5.9061892000 23.0688
4.6809691000 5.9376051000 23.8134
4.6809691000 5.9690210000 24.5042
4.7123850000 0.4712385000 24.5253
4.7123850000 0.5026544000 23.7748
4.7123850000 0.5340703000 22.9822
4.7123850000 0.5654862000 22.1567
4.7123850000 0.5969021000 21.3076
4.7123850000 0.6283180000 20.4439
4.7123850000 0.6597339000 19.5743
4.7123850000 0.6911498000 18.7071
4.7123850000 0.7225657000 17.8503
4.7123850000 0.7539816000 17.0119
4.7123850000 0.7853975000 16.1998
4.7123850000 0.8168134000 15.4219
4.7123850000 0.8482293000 14.6864
4.7123850000 0.8796452000 14.0008
4.7123850000 0.9110611000 13.3725
4.7123850000 0.9424770000 12.8074
4.7123850000 0.9738929000 12.3102
4.7123850000 1.0053088000 11.8833
4.7123850000 1.0367247000 11.5264
4.7123850000 1.0681406000 11.2366
4.7123850000 1.0995565000 11.0078
4.7123850000 1.1309724000 10.8311
4.7123850000 1.1623883000 10.6955
4.7123850000 1.1938042000 10.5877
4.7123850000 1.2252201000 10.4939
4.7123850000 1.2566360000 10.3997
4.7123850000 1.2880519000 10.2919
4.7123850000 1.3194678000 10.1583
4.7123850000 1.3508837000 9.98914
4.7123850000 1.3822996000 9.77728
4.7123850000 1.4137155000 9.51827
4.7123850000 1.4451314000 9.21056
4.7123850000 1.4765473000 8.85533
4.7123850000 1.5079632000 8.45618
4.7123850000 1.5393791000 8.01881
4.7123850000 1.5707950000 7.55064
4.7123850000 1.6022109000 7.0604
4.7123850000 1.6336268000 6.55779
4.7123850000 1.6650427000 6.05316
4.7123850000 1.6964586000 5.55718
4.7123850000 1.7278745000 5.08049
4.7123850000 1.7592904000 4.6334
4.7123850000 1.7907063000 4.22546
4.7123850000 1.8221222000 3.86502
4.7123850000 1.8535381000 3.55882
4.7123850000 1.8849540000 3.31154
4.7123850000 1.9163699000 3.1254
4.7123850000 1.9477858000 3.00001
4.7123850000 1.9792017000 2.93225
4.7123850000 2.0106176000 2.91649
4.7123850000 2.0420335000 2.945
4.7123850000 2.0734494000 3.00855
4.7123850000 2.1048653000 3.09724
4.7123850000 2.1362812000 3.20136
4.7123850000 2.1676971000 3.31231
4.7123850000 2.1991130000 3.42336
4.7123850000 2.2305289000 3.53021
4.7123850000 2.2619448000 3.63133
4.7123850000 2.2933607000 3.72799
4.7123850000 2.3247766000 3.8239
4.7123850000 2.3561925000 3.92473
4.7123850000 2.3876084000 4.03739
4.7123850000 2.4190243000 4.1692
4.7123850000 2.4504402000 4.3272
4.7123850000 2.4818561000 4.51749
4.7123850000 2.5132720000 4.7449
4.7123850000 2.5446879000 5.0129
4.7123850000 2.5761038000 5.32372
4.7123850000 2.6075197000 5.67881
4.7123850000 2.6389356000 6.07939
4.7123850000 2.6703515000 6.52704
4.7123850000 2.7017674000 7.02422
4.7123850000 2.7331833000 7.57462
4.7123850000 2.7645992000 8.18321
4.7123850000 2.7960151000 8.85597
4.7123850000 2.8274310000 9.59936
4.7123850000 2.8588469000 10.4194
4.7123850000 2.8902628000 11.3209
4.7123850000 2.9216787000 12.3062
4.7123850000 2.9530946000 13.3745
4.7123850000 2.9845105000 14.521
4.7123850000 3.0159264000 15.737
4.7123850000 3.0473423000 17.0097
4.7123850000 3.0787582000 18.3227
4.7123850000 3.1101741000 19.6574
4.7123850000 3.1415900000 20.9935
4.7123850000 3.1730059000 22.3107
4.7123850000 3.2044218000 23.5896
4.7123850000 4.5867214000 24.1297
4.7123850000 4.6181373000 22.789
4.7123850000 4.6495532000 21.4345
4.7123850000 4.6809691000 20.0822
4.7123850000 4.7123850000 18.7473
4.7123850000 4.7438009000 17.4439
4.7123850000 4.7752168000 16.1848
4.7123850000 4.8066327000 14.9813
4.7123850000 4.8380486000 13.8434
4.7123850000 4.8694645000 12.7803
4.7123850000 4.9008804000 11.7999
4.7123850000 4.9322963000 10.9099
4.7123850000 4.9637122000 10.1169
4.7123850000 4.9951281000 9.4272
4.7123850000 5.0265440000 8.84591
4.7123850000 5.0579599000 8.37707
4.7123850000 5.0893758000 8.02314
4.7123850000 5.1207917000 7.78465
4.7123850000 5.1522076000 7.66003
4.7123850000 5.1836235000 7.64549
4.7123850000 5.2150394000 7.73515
4.7123850000 5.2464553000 7.9214
4.7123850000 5.2778712000 8.19544
4.7123850000 5.3092871000 8.54787
4.7123850000 5.3407030000 8.96944
4.7123850000 5.3721189000 9.45164
4.7123850000 5.4035348000 9.98722
4.7123850000 5.4349507000 10.5705
4.7123850000 5.4663666000 11.1972
4.7123850000 5.4977825000 11.8646
4.7123850000 5.5291984000 12.5708
4.7123850000 5.5606143000 13.3142
4.7123850000 5.5920302000 14.093
4.7123850000 5.6234461000 14.9044
4.7123850000 5.6548620000 15.7445
4.7123850000 5.6862779000 16.6076
4.7123850000 5.7176938000 17.4864
4.7123850000 5.7491097000 18.372
4.7123850000 5.7805256000 19.2546
4.7123850000 5.8119415000 20.1239
4.7123850000 5.8433574000 20.9695
4.7123850000 5.8747733000 21.7819
4.7123850000 5.9061892000 22.5528
4.7123850000 5.9376051000 23.2757
4.7123850000 5.9690210000 23.9461
4.7123850000 6.0004369000 24.5615
4.7438009000 0.4398226000 24.5732
4.7438009000 0.4712385000 23.8859
4.7438009000 0.5026544000 23.1529
4.7438009000 0.5340703000 22.3838
4.7438009000 0.5654862000 21.5884
4.7438009000 0.5969021000 20.7762
4.7438009000 0.6283180000 19.9564
4.7438009000 0.6597339000 19.1372
4.7438009000 0.6911498000 18.3263
4.7438009000 0.7225657000 17.5311
4.7438009000 0.7539816000 16.7583
4.7438009000 0.7853975000 16.0147
4.7438009000 0.8168134000 15.3066
4.7438009000 0.8482293000 14.6406
4.7438009000 0.8796452000 14.0229
4.7438009000 0.9110611000 13.4592
4.7438009000 0.9424770000 12.954
4.7438009000 0.9738929000 12.5108
4.7438009000 1.0053088000 12.1307
4.7438009000 1.0367247000 11.8129
4.7438009000 1.0681406000 11.5536
4.7438009000 1.0995565000 11.3464
4.7438009000 1.1309724000 11.1826
4.7438009000 1.1623883000 11.0511
4.7438009000 1.1938042000 10.9392
4.7438009000 1.2252201000 10.8336
4.7438009000 1.2566360000 10.7209
4.7438009000 1.2880519000 10.5886
4.7438009000 1.3194678000 10.4256
4.7438009000 1.3508837000 10.2233
4.7438009000 1.3822996000 9.97537
4.7438009000 1.4137155000 9.67831
4.7438009000 1.4451314000 9.33142
4.7438009000 1.4765473000 8.93654
4.7438009000 1.5079632000 8.49784
4.7438009000 1.5393791000 8.02139
4.7438009000 1.5707950000 7.51484
4.7438009000 1.6022109000 6.987
4.7438009000 1.6336268000 6.44753
4.7438009000 1.6650427000 5.9066
4.7438009000 1.6964586000 5.37461
4.7438009000 1.7278745000 4.86189
4.7438009000 1.7592904000 4.37838
4.7438009000 1.7907063000 3.93326
4.7438009000 1.8221222000 3.53458
4.7438009000 1.8535381000 3.18883
4.7438009000 1.8849540000 2.90051
4.7438009000 1.9163699000 2.67188
4.7438009000 1.9477858000 2.5027
4.7438009000 1.9792017000 2.3902
4.7438009000 2.0106176000 2.32933
4.7438009000 2.0420335000 2.31309
4.7438009000 2.0734494000 2.33322
4.7438009000 2.1048653000 2.38093
4.7438009000 2.1362812000 2.44775
4.7438009000 2.1676971000 2.52639
4.7438009000 2.1991130000 2.6114
4.7438009000 2.2305289000 2.69973
4.7438009000 2.2619448000 2.79093
4.7438009000 2.2933607000 2.88711
4.7438009000 2.3247766000 2.99254
4.7438009000 2.3561925000 3.11312
4.7438009000 2.3876084000 3.25557
4.7438009000 2.4190243000 3.42667
4.7438009000 2.4504402000 3.63249
4.7438009000 2.4818561000 3.87788
4.7438009000 2.5132720000 4.16614
4.7438009000 2.5446879000 4.49896
4.7438009000 2.5761038000 4.87674
4.7438009000 2.6075197000 5.29908
4.7438009000 2.6389356000 5.76537
4.7438009000 2.6703515000 6.27551
4.7438009000 2.7017674000 6.83048
4.7438009000 2.7331833000 7.43267
4.7438009000 2.7645992000 8.08599
4.7438009000 2.7960151000 8.79558
4.7438009000 2.8274310000 9.56722
4.7438009000 2.8588469000 10.4065
4.7438009000 2.8902628000 11.3179
4.7438009000 2.9216787000 12.3036
4.7438009000 2.9530946000 13.3628
4.7438009000 2.9845105000 14.4909
4.7438009000 3.0159264000 15.6793
4.7438009000 3.0473423000 16.9158
4.7438009000 3.0787582000 18.1846
4.7438009000 3.1101741000 19.4679
4.7438009000 3.1415900000 20.7464
4.7438009000 3.1730059000 22.001
4.7438009000 3.2044218000 23.2137
4.7438009000 3.2358377000 24.3689
4.7438009000 4.5867214000 24.002
4.7438009000 4.6181373000 22.6412
4.7438009000 4.6495532000 21.2675
4.7438009000 4.6809691000 19.8979
4.7438009000 4.7123850000 18.5483
4.7438009000 4.7438009000 17.2335
4.7438009000 4.7752168000 15.9665
4.7438009000 4.8066327000 14.7592
4.7438009000 4.8380486000 13.6215
4.7438009000 4.8694645000 12.5625
4.7438009000 4.9008804000 11.5898
4.7438009000 4.9322963000 10.7105
4.7438009000 4.9637122000 9.93079
4.7438009000 4.9951281000 9.2561
4.7438009000 5.0265440000 8.69087
4.7438009000 5.0579599000 8.23832
4.7438009000 5.0893758000 7.90014
4.7438009000 5.1207917000 7.67613
4.7438009000 5.1522076000 7.56406
4.7438009000 5.1836235000 7.55959
4.7438009000 5.2150394000 7.65639
4.7438009000 5.2464553000 7.84653
4.7438009000 5.2778712000 8.12098
4.7438009000 5.3092871000 8.47027
4.7438009000 5.3407030000 8.88514
4.7438009000 5.3721189000 9.35718
4.7438009000 5.4035348000 9.87933
4.7438009000 5.4349507000 10.4461
4.7438009000 5.4663666000 11.0535
4.7438009000 5.4977825000 11.6992
4.7438009000 5.5291984000 12.3814
4.7438009000 5.5606143000 13.099
4.7438009000 5.5920302000 13.8504
4.7438009000 5.6234461000 14.6332
4.7438009000 5.6548620000 15.4435
4.7438009000 5.6862779000 16.2762
4.7438009000 5.7176938000 17.124
4.7438009000 5.7491097000 17.9786
4.7438009000 5.7805256000 18.8304
4.7438009000 5.8119415000 19.6693
4.7438009000 5.8433574000 20.4856
4.7438009000 5.8747733000 21.2699
4.7438009000 5.9061892000 22.0145
4.7438009000 5.9376051000 22.7131
4.7438009000 5.9690210000 23.3615
4.7438009000 6.0004369000 23.9576
4.7438009000 6.0318528000 24.5011
4.7752168000 0.4084067000 24.6085
4.7752168000 0.4398226000 23.9916
4.7752168000 0.4712385000 23.3252
4.7752168000 0.5026544000 22.6188
4.7752168000 0.5340703000 21.8826
4.7752168000 0.5654862000 21.1267
4.7752168000 0.5969021000 20.3605
4.7752168000 0.6283180000 19.5929
4.7752168000 0.6597339000 18.8316
4.7752168000 0.6911498000 18.0837
4.7752168000 0.7225657000 17.3553
4.7752168000 0.7539816000 16.6521
4.7752168000 0.7853975000 15.9792
4.7752168000 0.8168134000 15.3418
4.7752168000 0.8482293000 14.7447
4.7752168000 0.8796452000 14.1926
4.7752168000 0.9110611000 13.6897
4.7752168000 0.9424770000 13.2395
4.7752168000 0.9738929000 12.844
4.7752168000 1.0053088000 12.5036
4.7752168000 1.0367247000 12.2168
4.7752168000 1.0681406000 11.9794
4.7752168000 1.0995565000 11.7852
4.7752168000 1.1309724000 11.6253
4.7752168000 1.1623883000 11.4892
4.7752168000 1.1938042000 11.3651
4.7752168000 1.2252201000 11.2404
4.7752168000 1.2566360000 11.1029
4.7752168000 1.2880519000 10.9411
4.7752168000 1.3194678000 10.7452
4.7752168000 1.3508837000 10.5076
4.7752168000 1.3822996000 10.2231
4.7752168000 1.4137155000 9.88911
4.7752168000 1.4451314000 9.50576
4.7752168000 1.4765473000 9.07544
4.7752168000 1.5079632000 8.60268
4.7752168000 1.5393791000 8.09375
4.7752168000 1.5707950000 7.55624
4.7752168000 1.6022109000 6.99875
4.7752168000 1.6336268000 6.43056
4.7752168000 1.6650427000 5.86134
4.7752168000 1.6964586000 5.30089
4.7752168000 1.7278745000 4.75893
4.7752168000 1.7592904000 4.24475
4.7752168000 1.7907063000 3.76698
4.7752168000 1.8221222000 3.33319
4.7752168000 1.8535381000 2.94954
4.7752168000 1.8849540000 2.62043
4.7752168000 1.9163699000 2.34819
4.7752168000 1.9477858000 2.13292
4.7752168000 1.9792017000 1.97245
4.7752168000 2.0106176000 1.86257
4.7752168000 2.0420335000 1.79735
4.7752168000 2.0734494000 1.7698
4.7752168000 2.1048653000 1.77253
4.7752168000 2.1362812000 1.79859
4.7752168000 2.1676971000 1.84215
4.7752168000 2.1991130000 1.89921
4.7752168000 2.2305289000 1.96799
4.7752168000 2.2619448000 2.04907
4.7752168000 2.2933607000 2.14528
4.7752168000 2.3247766000 2.26129
4.7752168000 2.3561925000 2.40297
4.7752168000 2.3876084000 2.57662
4.7752168000 2.4190243000 2.78817
4.7752168000 2.4504402000 3.04253
4.7752168000 2.4818561000 3.34305
4.7752168000 2.5132720000 3.69129
4.7752168000 2.5446879000 4.08707
4.7752168000 2.5761038000 4.52887
4.7752168000 2.6075197000 5.01436
4.7752168000 2.6389356000 5.54114
4.7752168000 2.6703515000 6.1075
4.7752168000 2.7017674000 6.71296
4.7752168000 2.7331833000 7.35874
4.7752168000 2.7645992000 8.04779
4.7752168000 2.7960151000 8.78454
4.7752168000 2.8274310000 9.57428
4.7752168000 2.8588469000 10.4223
4.7752168000 2.8902628000 11.333
4.7752168000 2.9216787000 12.3085
4.7752168000 2.9530946000 13.3482
4.7752168000 2.9845105000 14.4479
4.7752168000 3.0159264000 15.5995
4.7752168000 3.0473423000 16.7914
4.7752168000 3.0787582000 18.0088
4.7752168000 3.1101741000 19.2347
4.7752168000 3.1415900000 20.4509
4.7752168000 3.1730059000 21.6396
4.7752168000 3.2044218000 22.7843
4.7752168000 3.2358377000 23.8708
4.7752168000 4.5867214000 23.9569
4.7752168000 4.6181373000 22.5748
4.7752168000 4.6495532000 21.1808
4.7752168000 4.6809691000 19.7928
4.7752168000 4.7123850000 18.4277
4.7752168000 4.7438009000 17.1006
4.7752168000 4.7752168000 15.8254
4.7752168000 4.8066327000 14.6138
4.7752168000 4.8380486000 13.476
4.7752168000 4.8694645000 12.4207
4.7752168000 4.9008804000 11.4554
4.7752168000 4.9322963000 10.5864
4.7752168000 4.9637122000 9.81931
4.7752168000 4.9951281000 9.15872
4.7752168000 5.0265440000 8.60824
4.7752168000 5.0579599000 8.17026
4.7752168000 5.0893758000 7.84564
4.7752168000 5.1207917000 7.63349
4.7752168000 5.1522076000 7.53097
4.7752168000 5.1836235000 7.53323
4.7752168000 5.2150394000 7.63361
4.7752168000 5.2464553000 7.82396
4.7752168000 5.2778712000 8.09513
4.7752168000 5.3092871000 8.43767
4.7752168000 5.3407030000 8.8424
4.7752168000 5.3721189000 9.30106
4.7752168000 5.4035348000 9.80674
4.7752168000 5.4349507000 10.3542
4.7752168000 5.4663666000 10.9396
4.7752168000 5.4977825000 11.5608
4.7752168000 5.5291984000 12.2163
4.7752168000 5.5606143000 12.905
4.7752168000 5.5920302000 13.6257
4.7752168000 5.6234461000 14.3761
4.7752168000 5.6548620000 15.1527
4.7752168000 5.6862779000 15.9506
4.7752168000 5.7176938000 16.763
4.7752168000 5.7491097000 17.582
4.7752168000 5.7805256000 18.3986
4.7752168000 5.8119415000 19.2032
4.7752168000 5.8433574000 19.9865
4.7752168000 5.8747733000 20.74
4.7752168000 5.9061892000 21.4563
4.7752168000 5.9376051000 22.1296
4.7752168000 5.9690210000 22.7562
4.7752168000 6.0004369000 23.3342
4.7752168000 6.0318528000 23.8633
4.7752168000 6.0632687000 24.3449
4.7752168000 6.0946846000 24.7815
4.8066327000 0.3769908000 24.6326
4.8066327000 0.4084067000 24.0932
4.8066327000 0.4398226000 23.5007
4.8066327000 0.4712385000 22.8643
4.8066327000 0.5026544000 22.1941
4.8066327000 0.5340703000 21.5003
4.8066327000 0.5654862000 20.7929
4.8066327000 0.5969021000 20.0812
4.8066327000 0.6283180000 19.3735
4.8066327000 0.6597339000 18.6768
4.8066327000 0.6911498000 17.9971
4.8066327000 0.7225657000 17.3394
4.8066327000 0.7539816000 16.708
4.8066327000 0.7853975000 16.1067
4.8066327000 0.8168134000 15.539
4.8066327000 0.8482293000 15.0085
4.8066327000 0.8796452000 14.5182
4.8066327000 0.9110611000 14.0711
4.8066327000 0.9424770000 13.6695
4.8066327000 0.9738929000 13.3145
4.8066327000 1.0053088000 13.0058
4.8066327000 1.0367247000 12.7415
4.8066327000 1.0681406000 12.5172
4.8066327000 1.0995565000 12.3269
4.8066327000 1.1309724000 12.1622
4.8066327000 1.1623883000 12.0134
4.8066327000 1.1938042000 11.8694
4.8066327000 1.2252201000 11.719
4.8066327000 1.2566360000 11.551
4.8066327000 1.2880519000 11.3553
4.8066327000 1.3194678000 11.1234
4.8066327000 1.3508837000 10.8488
4.8066327000 1.3822996000 10.5276
4.8066327000 1.4137155000 10.1581
4.8066327000 1.4451314000 9.74101
4.8066327000 1.4765473000 9.2793
4.8066327000 1.5079632000 8.7777
4.8066327000 1.5393791000 8.24244
4.8066327000 1.5707950000 7.68085
4.8066327000 1.6022109000 7.10104
4.8066327000 1.6336268000 6.51161
4.8066327000 1.6650427000 5.92144
4.8066327000 1.6964586000 5.33946
4.8066327000 1.7278745000 4.77446
4.8066327000 1.7592904000 4.2349
4.8066327000 1.7907063000 3.72865
4.8066327000 1.8221222000 3.26267
4.8066327000 1.8535381000 2.84277
4.8066327000 1.8849540000 2.47322
4.8066327000 1.9163699000 2.15655
4.8066327000 1.9477858000 1.89336
4.8066327000 1.9792017000 1.6823
4.8066327000 2.0106176000 1.52024
4.8066327000 2.0420335000 1.40262
4.8066327000 2.0734494000 1.32399
4.8066327000 2.1048653000 1.27864
4.8066327000 2.1362812000 1.2613
4.8066327000 2.1676971000 1.2678
4.8066327000 2.1991130000 1.29565
4.8066327000 2.2305289000 1.34431
4.8066327000 2.2619448000 1.41535
4.8066327000 2.2933607000 1.51217
4.8066327000 2.3247766000 1.63962
4.8066327000 2.3561925000 1.80332
4.8066327000 2.3876084000 2.00888
4.8066327000 2.4190243000 2.26118
4.8066327000 2.4504402000 2.56372
4.8066327000 2.4818561000 2.91816
4.8066327000 2.5132720000 3.32419
4.8066327000 2.5446879000 3.7797
4.8066327000 2.5761038000 4.28117
4.8066327000 2.6075197000 4.82441
4.8066327000 2.6389356000 5.40527
4.8066327000 2.6703515000 6.02046
4.8066327000 2.7017674000 6.66822
4.8066327000 2.7331833000 7.34871
4.8066327000 2.7645992000 8.06405
4.8066327000 2.7960151000 8.81811
4.8066327000 2.8274310000 9.61584
4.8066327000 2.8588469000 10.4624
4.8066327000 2.8902628000 11.3622
4.8066327000 2.9216787000 12.3177
4.8066327000 2.9530946000 13.3285
4.8066327000 2.9845105000 14.3911
4.8066327000 3.0159264000 15.4981
4.8066327000 3.0473423000 16.6385
4.8066327000 3.0787582000 17.7987
4.8066327000 3.1101741000 18.9627
4.8066327000 3.1415900000 20.1136
4.8066327000 3.1730059000 21.2348
4.8066327000 3.2044218000 22.3112
4.8066327000 3.2358377000 23.3299
4.8066327000 3.2672536000 24.2814
4.8066327000 4.5867214000 24.0016
4.8066327000 4.6181373000 22.5976
4.8066327000 4.6495532000 21.1829
4.8066327000 4.6809691000 19.7762
4.8066327000 4.7123850000 18.3951
4.8066327000 4.7438009000 17.0555
4.8066327000 4.7752168000 15.7715
4.8066327000 4.8066327000 14.5552
4.8066327000 4.8380486000 13.4167
4.8066327000 4.8694645000 12.3645
4.8066327000 4.9008804000 11.4056
4.8066327000 4.9322963000 10.5457
4.8066327000 4.9637122000 9.7897
4.8066327000 4.9951281000 9.14128
4.8066327000 5.0265440000 8.6032
4.8066327000 5.0579599000 8.17697
4.8066327000 5.0893758000 7.86267
4.8066327000 5.1207917000 7.65871
4.8066327000 5.1522076000 7.56167
4.8066327000 5.1836235000 7.56633
4.8066327000 5.2150394000 7.66575
4.8066327000 5.2464553000 7.85167
4.8066327000 5.2778712000 8.11498
4.8066327000 5.3092871000 8.44629
4.8066327000 5.3407030000 8.8366
4.8066327000 5.3721189000 9.27784
4.8066327000 5.4035348000 9.7633
4.8066327000 5.4349507000 10.2879
4.8066327000 5.4663666000 10.848
4.8066327000 5.4977825000 11.4415
4.8066327000 5.5291984000 12.0671
4.8066327000 5.5606143000 12.7238
4.8066327000 5.5920302000 13.4105
4.8066327000 5.6234461000 14.1251
4.8066327000 5.6548620000 14.8646
4.8066327000 5.6862779000 15.6242
4.8066327000 5.7176938000 16.3978
4.8066327000 5.7491097000 17.178
4.8066327000 5.7805256000 17.9564
4.8066327000 5.8119415000 18.7242
4.8066327000 5.8433574000 19.4729
4.8066327000 5.8747733000 20.1945
4.8066327000 5.9061892000 20.8823
4.8066327000 5.9376051000 21.5313
4.8066327000 5.9690210000 22.1378
4.8066327000 6.0004369000 22.7002
4.8066327000 6.0318528000 23.2184
4.8066327000 6.0632687000 23.6934
4.8066327000 6.0946846000 24.1274
4.8066327000 6.1261005000 24.5229
4.8380486000 0.3455749000 24.6473
4.8380486000 0.3769908000 24.1916
4.8380486000 0.4084067000 23.6801
4.8380486000 0.4398226000 23.1211
4.8380486000 0.4712385000 22.5242
4.8380486000 0.5026544000 21.8996
4.8380486000 0.5340703000 21.2573
4.8380486000 0.5654862000 20.6072
4.8380486000 0.5969021000 19.9577
4.8380486000 0.6283180000 19.3165
4.8380486000 0.6597339000 18.6897
4.8380486000 0.6911498000 18.082
4.8380486000 0.7225657000 17.4972
4.8380486000 0.7539816000 16.9383
4.8380486000 0.7853975000 16.4075
4.8380486000 0.8168134000 15.9071
4.8380486000 0.8482293000 15.439
4.8380486000 0.8796452000 15.0052
4.8380486000 0.9110611000 14.6075
4.8380486000 0.9424770000 14.2471
4.8380486000 0.9738929000 13.9245
4.8380486000 1.0053088000 13.6389
4.8380486000 1.0367247000 13.3881
4.8380486000 1.0681406000 13.168
4.8380486000 1.0995565000 12.9729
4.8380486000 1.1309724000 12.7951
4.8380486000 1.1623883000 12.6257
4.8380486000 1.1938042000 12.455
4.8380486000 1.2252201000 12.2727
4.8380486000 1.2566360000 12.0692
4.8380486000 1.2880519000 11.8358
4.8380486000 1.3194678000 11.5653
4.8380486000 1.3508837000 11.2527
4.8380486000 1.3822996000 10.8948
4.8380486000 1.4137155000 10.4911
4.8380486000 1.4451314000 10.0429
4.8380486000 1.4765473000 9.55356
4.8380486000 1.5079632000 9.02782
4.8380486000 1.5393791000 8.47175
4.8380486000 1.5707950000 7.89218
4.8380486000 1.6022109000 7.29652
4.8380486000 1.6336268000 6.69245
4.8380486000 1.6650427000 6.0878
4.8380486000 1.6964586000 5.49038
4.8380486000 1.7278745000 4.90785
4.8380486000 1.7592904000 4.3476
4.8380486000 1.7907063000 3.81661
4.8380486000 1.8221222000 3.32115
4.8380486000 1.8535381000 2.8666
4.8380486000 1.8849540000 2.45718
4.8380486000 1.9163699000 2.09567
4.8380486000 1.9477858000 1.78332
4.8380486000 1.9792017000 1.51979
4.8380486000 2.0106176000 1.30328
4.8380486000 2.0420335000 1.13083
4.8380486000 2.0734494000 0.998757
4.8380486000 2.1048653000 0.903217
4.8380486000 2.1362812000 0.840805
4.8380486000 2.1676971000 0.809109
4.8380486000 2.1991130000 0.807154
4.8380486000 2.2305289000 0.835647
4.8380486000 2.2619448000 0.89699
4.8380486000 2.2933607000 0.995028
4.8380486000 2.3247766000 1.13457
4.8380486000 2.3561925000 1.32075
4.8380486000 2.3876084000 1.55829
4.8380486000 2.4190243000 1.85077
4.8380486000 2.4504402000 2.2001
4.8380486000 2.4818561000 2.60613
4.8380486000 2.5132720000 3.06661
4.8380486000 2.5446879000 3.57743
4.8380486000 2.5761038000 4.13313
4.8380486000 2.6075197000 4.72767
4.8380486000 2.6389356000 5.35527
4.8380486000 2.6703515000 6.01123
4.8380486000 2.7017674000 6.6926
4.8380486000 2.7331833000 7.3986
4.8380486000 2.7645992000 8.13074
4.8380486000 2.7960151000 8.89244
4.8380486000 2.8274310000 9.68849
4.8380486000 2.8588469000 10.5241
4.8380486000 2.8902628000 11.4038
4.8380486000 2.9216787000 12.3304
4.8380486000 2.9530946000 13.3043
4.8380486000 2.9845105000 14.3224
4.8380486000 3.0159264000 15.3783
4.8380486000 3.0473423000 16.462
4.8380486000 3.0787582000 17.5609
4.8380486000 3.1101741000 18.6601
4.8380486000 3.1415900000 19.7442
4.8380486000 3.1730059000 20.7977
4.8380486000 3.2044218000 21.8069
4.8380486000 3.2358377000 22.7602
4.8380486000 3.2672536000 23.6493
4.8380486000 3.2986695000 24.4692
4.8380486000 4.5867214000 24.1407
4.8380486000 4.6181373000 22.7153
4.8380486000 4.6495532000 21.2802
4.8380486000 4.6809691000 19.855
4.8380486000 4.7123850000 18.4581
4.8380486000 4.7438009000 17.106
4.8380486000 4.7752168000 15.8131
4.8380486000 4.8066327000 14.5916
4.8380486000 4.8380486000 13.4517
4.8380486000 4.8694645000 12.4015
4.8380486000 4.9008804000 11.4475
4.8380486000 4.9322963000 10.595
4.8380486000 4.9637122000 9.84772
4.8380486000 4.9951281000 9.20873
4.8380486000 5.0265440000 8.67981
4.8380486000 5.0579599000 8.26163
4.8380486000 5.0893758000 7.95349
4.8380486000 5.1207917000 7.75315
4.8380486000 5.1522076000 7.65671
4.8380486000 5.1836235000 7.6586
4.8380486000 5.2150394000 7.75175
4.8380486000 5.2464553000 7.92788
4.8380486000 5.2778712000 8.17799
4.8380486000 5.3092871000 8.4929
4.8380486000 5.3407030000 8.86384
4.8380486000 5.3721189000 9.28297
4.8380486000 5.4035348000 9.74381
4.8380486000 5.4349507000 10.2414
4.8380486000 5.4663666000 10.7724
4.8380486000 5.4977825000 11.3346
4.8380486000 5.5291984000 11.9269
4.8380486000 5.5606143000 12.5483
4.8380486000 5.5920302000 13.1979
4.8380486000 5.6234461000 13.8739
4.8380486000 5.6548620000 14.5734
4.8380486000 5.6862779000 15.2921
4.8380486000 5.7176938000 16.0245
4.8380486000 5.7491097000 16.7639
4.8380486000 5.7805256000 17.5027
4.8380486000 5.8119415000 18.2329
4.8380486000 5.8433574000 18.9469
4.8380486000 5.8747733000 19.6374
4.8380486000 5.9061892000 20.2986
4.8380486000 5.9376051000 20.9256
4.8380486000 5.9690210000 21.5154
4.8380486000 6.0004369000 22.0663
4.8380486000 6.0318528000 22.5781
4.8380486000 6.0632687000 23.0516
4.8380486000 6.0946846000 23.4883
4.8380486000 6.1261005000 23.8899
4.8380486000 6.1575164000 24.2584
4.8380486000 6.1889323000 24.5949
4.8694645000 0.3141590000 24.6555
4.8694645000 0.3455749000 24.2882
4.8694645000 0.3769908000 23.8636
4.8694645000 0.4084067000 23.3889
4.8694645000 0.4398226000 22.8727
4.8694645000 0.4712385000 22.3246
4.8694645000 0.5026544000 21.7546
4.8694645000 0.5340703000 21.1724
4.8694645000 0.5654862000 20.5871
4.8694645000 0.5969021000 20.0066
4.8694645000 0.6283180000 19.4372
4.8694645000 0.6597339000 18.884
4.8694645000 0.6911498000 18.3506
4.8694645000 0.7225657000 17.8393
4.8694645000 0.7539816000 17.3516
4.8694645000 0.7853975000 16.8887
4.8694645000 0.8168134000 16.4513
4.8694645000 0.8482293000 16.0401
4.8694645000 0.8796452000 15.6561
4.8694645000 0.9110611000 15.3001
4.8694645000 0.9424770000 14.9726
4.8694645000 0.9738929000 14.6735
4.8694645000 1.0053088000 14.4019
4.8694645000 1.0367247000 14.1557
4.8694645000 1.0681406000 13.931
4.8694645000 1.0995565000 13.7226
4.8694645000 1.1309724000 13.5237
4.8694645000 1.1623883000 13.3267
4.8694645000 1.1938042000 13.1228
4.8694645000 1.2252201000 12.9033
4.8694645000 1.2566360000 12.6601
4.8694645000 1.2880519000 12.3858
4.8694645000 1.3194678000 12.0748
4.8694645000 1.3508837000 11.7231
4.8694645000 1.3822996000 11.3289
4.8694645000 1.4137155000 10.8923
4.8694645000 1.4451314000 10.4153
4.8694645000 1.4765473000 9.90156
4.8694645000 1.5079632000 9.35575
4.8694645000 1.5393791000 8.78356
4.8694645000 1.5707950000 8.1912
4.8694645000 1.6022109000 7.58516
4.8694645000 1.6336268000 6.97203
4.8694645000 1.6650427000 6.35837
4.8694645000 1.6964586000 5.75067
4.8694645000 1.7278745000 5.15529
4.8694645000 1.7592904000 4.57842
4.8694645000 1.7907063000 4.02599
4.8694645000 1.8221222000 3.50352
4.8694645000 1.8535381000 3.01597
4.8694645000 1.8849540000 2.56747
4.8694645000 1.9163699000 2.16118
4.8694645000 1.9477858000 1.79913
4.8694645000 1.9792017000 1.48213
4.8694645000 2.0106176000 1.20989
4.8694645000 2.0420335000 0.981234
4.8694645000 2.0734494000 0.794436
4.8694645000 2.1048653000 0.647672
4.8694645000 2.1362812000 0.5395
4.8694645000 2.1676971000 0.469307
4.8694645000 2.1991130000 0.437637
4.8694645000 2.2305289000 0.446355
4.8694645000 2.2619448000 0.498584
4.8694645000 2.2933607000 0.598422
4.8694645000 2.3247766000 0.750453
4.8694645000 2.3561925000 0.959116
4.8694645000 2.3876084000 1.22802
4.8694645000 2.4190243000 1.55929
4.8694645000 2.4504402000 1.95311
4.8694645000 2.4818561000 2.40743
4.8694645000 2.5132720000 2.91802
4.8694645000 2.5446879000 3.47878
4.8694645000 2.5761038000 4.08239
4.8694645000 2.6075197000 4.72109
4.8694645000 2.6389356000 5.38757
4.8694645000 2.6703515000 6.07585
4.8694645000 2.7017674000 6.78197
4.8694645000 2.7331833000 7.50442
4.8694645000 2.7645992000 8.24417
4.8694645000 2.7960151000 9.0044
4.8694645000 2.8274310000 9.78986
4.8694645000 2.8588469000 10.6059
4.8694645000 2.8902628000 11.4574
4.8694645000 2.9216787000 12.3478
4.8694645000 2.9530946000 13.278
4.8694645000 2.9845105000 14.2459
4.8694645000 3.0159264000 15.2459
4.8694645000 3.0473423000 16.2692
4.8694645000 3.0787582000 17.3043
4.8694645000 3.1101741000 18.3376
4.8694645000 3.1415900000 19.3548
4.8694645000 3.1730059000 20.342
4.8694645000 3.2044218000 21.2864
4.8694645000 3.2358377000 22.1778
4.8694645000 3.2672536000 23.0089
4.8694645000 3.2986695000 23.7758
4.8694645000 3.3300854000 24.4778
4.8694645000 4.5867214000 24.3767
4.8694645000 4.6181373000 22.9311
4.8694645000 4.6495532000 21.4767
4.8694645000 4.6809691000 20.034
4.8694645000 4.7123850000 18.6221
4.8694645000 4.7438009000 17.2578
4.8694645000 4.7752168000 15.9561
4.8694645000 4.8066327000 14.7291
4.8694645000 4.8380486000 13.5869
4.8694645000 4.8694645000 12.5375
4.8694645000 4.9008804000 11.5866
4.8694645000 4.9322963000 10.739
4.8694645000 4.9637122000 9.99762
4.8694645000 4.9951281000 9.36462
4.8694645000 5.0265440000 8.84094
4.8694645000 5.0579599000 8.42641
4.8694645000 5.0893758000 8.11958
4.8694645000 5.1207917000 7.91765
4.8694645000 5.1522076000 7.81628
4.8694645000 5.1836235000 7.80968
4.8694645000 5.2150394000 7.8907
4.8694645000 5.2464553000 8.05117
4.8694645000 5.2778712000 8.28226
4.8694645000 5.3092871000 8.5751
4.8694645000 5.3407030000 8.9212
4.8694645000 5.3721189000 9.31305
4.8694645000 5.4035348000 9.74442
4.8694645000 5.4349507000 10.2105
4.8694645000 5.4663666000 10.7082
4.8694645000 5.4977825000 11.2353
4.8694645000 5.5291984000 11.7907
4.8694645000 5.5606143000 12.3736
4.8694645000 5.5920302000 12.9832
4.8694645000 5.6234461000 13.6179
4.8694645000 5.6548620000 14.2752
4.8694645000 5.6862779000 14.9513
4.8694645000 5.7176938000 15.6413
4.8694645000 5.7491097000 16.3393
4.8694645000 5.7805256000 17.0386
4.8694645000 5.8119415000 17.7322
4.8694645000 5.8433574000 18.4131
4.8694645000 5.8747733000 19.0751
4.8694645000 5.9061892000 19.7128
4.8694645000 5.9376051000 20.322
4.8694645000 5.9690210000 20.8998
4.8694645000 6.0004369000 21.4445
4.8694645000 6.0318528000 21.9555
4.8694645000 6.0632687000 22.4332
4.8694645000 6.0946846000 22.8782
4.8694645000 6.1261005000 23.2917
4.8694645000 6.1575164000 23.6744
4.8694645000 6.1889323000 24.0266
4.8694645000 6.2203482000 24.3479
4.8694645000 6.2517641000 24.6371
4.9008804000 0.0000000000 24.442
4.9008804000 0.0314159000 24.6765
4.9008804000 0.2827431000 24.6614
4.9008804000 0.3141590000 24.3852
4.9008804000 0.3455749000 24.0516
4.9008804000 0.3769908000 23.6666
4.9008804000 0.4084067000 23.2375
4.9008804000 0.4398226000 22.7731
4.9008804000 0.4712385000 22.2827
4.9008804000 0.5026544000 21.7758
4.9008804000 0.5340703000 21.2613
4.9008804000 0.5654862000 20.7475
4.9008804000 0.5969021000 20.2411
4.9008804000 0.6283180000 19.7473
4.9008804000 0.6597339000 19.27
4.9008804000 0.6911498000 18.8112
4.9008804000 0.7225657000 18.3721
4.9008804000 0.7539816000 17.953
4.9008804000 0.7853975000 17.5534
4.9008804000 0.8168134000 17.1732
4.9008804000 0.8482293000 16.8121
4.9008804000 0.8796452000 16.47
4.9008804000 0.9110611000 16.1471
4.9008804000 0.9424770000 15.8434
4.9008804000 0.9738929000 15.5587
4.9008804000 1.0053088000 15.2919
4.9008804000 1.0367247000 15.0412
4.9008804000 1.0681406000 14.8032
4.9008804000 1.0995565000 14.5735
4.9008804000 1.1309724000 14.3464
4.9008804000 1.1623883000 14.1151
4.9008804000 1.1938042000 13.8725
4.9008804000 1.2252201000 13.6112
4.9008804000 1.2566360000 13.3246
4.9008804000 1.2880519000 13.0068
4.9008804000 1.3194678000 12.6536
4.9008804000 1.3508837000 12.2622
4.9008804000 1.3822996000 11.8319
4.9008804000 1.4137155000 11.3637
4.9008804000 1.4451314000 10.86
4.9008804000 1.4765473000 10.3245
4.9008804000 1.5079632000 9.76193
4.9008804000 1.5393791000 9.17745
4.9008804000 1.5707950000 8.57649
4.9008804000 1.6022109000 7.96448
4.9008804000 1.6336268000 7.34676
4.9008804000 1.6650427000 6.72849
4.9008804000 1.6964586000 6.11471
4.9008804000 1.7278745000 5.51033
4.9008804000 1.7592904000 4.92022
4.9008804000 1.7907063000 4.34921
4.9008804000 1.8221222000 3.80201
4.9008804000 1.8535381000 3.28312
4.9008804000 1.8849540000 2.79665
4.9008804000 1.9163699000 2.34619
4.9008804000 1.9477858000 1.93462
4.9008804000 1.9792017000 1.56405
4.9008804000 2.0106176000 1.23584
4.9008804000 2.0420335000 0.950723
4.9008804000 2.0734494000 0.709037
4.9008804000 2.1048653000 0.51107
4.9008804000 2.1362812000 0.357395
4.9008804000 2.1676971000 0.249196
4.9008804000 2.1991130000 0.188488
4.9008804000 2.2305289000 0.178192
4.9008804000 2.2619448000 0.222015
4.9008804000 2.2933607000 0.324137
4.9008804000 2.3247766000 0.488728
4.9008804000 2.3561925000 0.71935
4.9008804000 2.3876084000 1.01834
4.9008804000 2.4190243000 1.38624
4.9008804000 2.4504402000 1.82142
4.9008804000 2.4818561000 2.31988
4.9008804000 2.5132720000 2.87543
4.9008804000 2.5446879000 3.48008
4.9008804000 2.5761038000 4.12472
4.9008804000 2.6075197000 4.8
4.9008804000 2.6389356000 5.49727
4.9008804000 2.6703515000 6.20945
4.9008804000 2.7017674000 6.93171
4.9008804000 2.7331833000 7.66195
4.9008804000 2.7645992000 8.4008
4.9008804000 2.7960151000 9.15132
4.9008804000 2.8274310000 9.91834
4.9008804000 2.8588469000 10.7075
4.9008804000 2.8902628000 11.5241
4.9008804000 2.9216787000 12.3723
4.9008804000 2.9530946000 13.2538
4.9008804000 2.9845105000 14.1673
4.9008804000 3.0159264000 15.1083
4.9008804000 3.0473423000 16.0692
4.9008804000 3.0787582000 17.0397
4.9008804000 3.1101741000 18.0074
4.9008804000 3.1415900000 18.9594
4.9008804000 3.1730059000 19.8827
4.9008804000 3.2044218000 20.7661
4.9008804000 3.2358377000 21.6001
4.9008804000 3.2672536000 22.3786
4.9008804000 3.2986695000 23.0983
4.9008804000 3.3300854000 23.7593
4.9008804000 3.3615013000 24.3644
4.9008804000 4.5867214000 24.71
4.9008804000 4.6181373000 23.246
4.9008804000 4.6495532000 21.7743
4.9008804000 4.6809691000 20.3157
4.9008804000 4.7123850000 18.89
4.9008804000 4.7438009000 17.5145
4.9008804000 4.7752168000 16.2042
4.9008804000 4.8066327000 14.9716
4.9008804000 4.8380486000 13.8264
4.9008804000 4.8694645000 12.7761
4.9008804000 4.9008804000 11.8264
4.9008804000 4.9322963000 10.9809
4.9008804000 4.9637122000 10.2421
4.9008804000 4.9951281000 9.61118
4.9008804000 5.0265440000 9.08831
4.9008804000 5.0579599000 8.67252
4.9008804000 5.0893758000 8.36172
4.9008804000 5.1207917000 8.15256
4.9008804000 5.1522076000 8.04037
4.9008804000 5.1836235000 8.01922
4.9008804000 5.2150394000 8.08196
4.9008804000 5.2464553000 8.22059
4.9008804000 5.2778712000 8.42659
4.9008804000 5.3092871000 8.69141
4.9008804000 5.3407030000 9.00697
4.9008804000 5.3721189000 9.36609
4.9008804000 5.4035348000 9.76285
4.9008804000 5.4349507000 10.1927
4.9008804000 5.4663666000 10.6526
4.9008804000 5.4977825000 11.1406
4.9008804000 5.5291984000 11.6556
4.9008804000 5.5606143000 12.197
4.9008804000 5.5920302000 12.764
4.9008804000 5.6234461000 13.3554
4.9008804000 5.6548620000 13.969
4.9008804000 5.6862779000 14.6018
4.9008804000 5.7176938000 15.2494
4.9008804000 5.7491097000 15.9068
4.9008804000 5.7805256000 16.5682
4.9008804000 5.8119415000 17.2274
4.9008804000 5.8433574000 17.8786
4.9008804000 5.8747733000 18.5161
4.9008804000 5.9061892000 19.1351
4.9008804000 5.9376051000 19.7318
4.9008804000 5.9690210000 20.3034
4.9008804000 6.0004369000 20.848
4.9008804000 6.0318528000 21.3645
4.9008804000 6.0632687000 21.8525
4.9008804000 6.0946846000 22.312
4.9008804000 6.1261005000 22.7429
4.9008804000 6.1575164000 23.145
4.9008804000 6.1889323000 23.5177
4.9008804000 6.2203482000 23.8595
4.9008804000 6.2517641000 24.1685
4.9322963000 0.0000000000 24.076
4.9322963000 0.0314159000 24.3306
4.9322963000 0.0628318000 24.5407
4.9322963000 0.0942477000 24.7022
4.9322963000 0.2513272000 24.6698
4.9322963000 0.2827431000 24.4856
4.9322963000 0.3141590000 24.2453
4.9322963000 0.3455749000 23.9535
4.9322963000 0.3769908000 23.6165
4.9322963000 0.4084067000 23.2418
4.9322963000 0.4398226000 22.8377
4.9322963000 0.4712385000 22.413
4.9322963000 0.5026544000 21.9765
4.9322963000 0.5340703000 21.5361
4.9322963000 0.5654862000 21.0989
4.9322963000 0.5969021000 20.6703
4.9322963000 0.6283180000 20.2543
4.9322963000 0.6597339000 19.8532
4.9322963000 0.6911498000 19.4679
4.9322963000 0.7225657000 19.0981
4.9322963000 0.7539816000 18.7429
4.9322963000 0.7853975000 18.4009
4.9322963000 0.8168134000 18.0709
4.9322963000 0.8482293000 17.7517
4.9322963000 0.8796452000 17.4428
4.9322963000 0.9110611000 17.1438
4.9322963000 0.9424770000 16.8545
4.9322963000 0.9738929000 16.5747
4.9322963000 1.0053088000 16.3036
4.9322963000 1.0367247000 16.0396
4.9322963000 1.0681406000 15.7802
4.9322963000 1.0995565000 15.5217
4.9322963000 1.1309724000 15.2596
4.9322963000 1.1623883000 14.9884
4.9322963000 1.1938042000 14.7022
4.9322963000 1.2252201000 14.3952
4.9322963000 1.2566360000 14.0621
4.9322963000 1.2880519000 13.6987
4.9322963000 1.3194678000 13.302
4.9322963000 1.3508837000 12.8705
4.9322963000 1.3822996000 12.4044
4.9322963000 1.4137155000 11.9054
4.9322963000 1.4451314000 11.3765
4.9322963000 1.4765473000 10.8214
4.9322963000 1.5079632000 10.2447
4.9322963000 1.5393791000 9.6508
4.9322963000 1.5707950000 9.04438
4.9322963000 1.6022109000 8.42973
4.9322963000 1.6336268000 7.81081
4.9322963000 1.6650427000 7.1913
4.9322963000 1.6964586000 6.57467
4.9322963000 1.7278745000 5.96432
4.9322963000 1.7592904000 5.36374
4.9322963000 1.7907063000 4.77659
4.9322963000 1.8221222000 4.20675
4.9322963000 1.8535381000 3.65827
4.9322963000 1.8849540000 3.13527
4.9322963000 1.9163699000 2.6418
4.9322963000 1.9477858000 2.18168
4.9322963000 1.9792017000 1.75838
4.9322963000 2.0106176000 1.37499
4.9322963000 2.0420335000 1.03422
4.9322963000 2.0734494000 0.738547
4.9322963000 2.1048653000 0.490389
4.9322963000 2.1362812000 0.292328
4.9322963000 2.1676971000 0.1473
4.9322963000 2.1991130000 0.0587078
4.9322963000 2.2305289000 0.0304104
4.9322963000 2.2619448000 0.066553
4.9322963000 2.2933607000 0.171238
4.9322963000 2.3247766000 0.348061
4.9322963000 2.3561925000 0.599566
4.9322963000 2.3876084000 0.926695
4.9322963000 2.4190243000 1.32833
4.9322963000 2.4504402000 1.80097
4.9322963000 2.4818561000 2.33873
4.9322963000 2.5132720000 2.9335
4.9322963000 2.5446879000 3.5755
4.9322963000 2.5761038000 4.25398
4.9322963000 2.6075197000 4.95817
4.9322963000 2.6389356000 5.67825
4.9322963000 2.6703515000 6.40619
4.9322963000 2.7017674000 7.13651
4.9322963000 2.7331833000 7.86666
4.9322963000 2.7645992000 8.59705
4.9322963000 2.7960151000 9.33075
4.9322963000 2.8274310000 10.0728
4.9322963000 2.8588469000 10.8292
4.9322963000 2.8902628000 11.6058
4.9322963000 2.9216787000 12.4075
4.9322963000 2.9530946000 13.2368
4.9322963000 2.9845105000 14.0935
4.9322963000 3.0159264000 14.9742
4.9322963000 3.0473423000 15.8724
4.9322963000 3.0787582000 16.779
4.9322963000 3.1101741000 17.683
4.9322963000 3.1415900000 18.5726
4.9322963000 3.1730059000 19.4361
4.9322963000 3.2044218000 20.2631
4.9322963000 3.2358377000 21.0453
4.9322963000 3.2672536000 21.7773
4.9322963000 3.2986695000 22.4563
4.9322963000 3.3300854000 23.0829
4.9322963000 3.3615013000 23.6603
4.9322963000 3.3929172000 24.194
4.9322963000 3.4243331000 24.691
4.9322963000 4.6181373000 23.6595
4.9322963000 4.6495532000 22.1728
4.9322963000 4.6809691000 20.7006
4.9322963000 4.7123850000 19.2629
4.9322963000 4.7438009000 17.8774
4.9322963000 4.7752168000 16.5593
4.9322963000 4.8066327000 15.3209
4.9322963000 4.8380486000 14.1718
4.9322963000 4.8694645000 13.1194
4.9322963000 4.9008804000 12.1684
4.9322963000 4.9322963000 11.3222
4.9322963000 4.9637122000 10.5824
4.9322963000 4.9951281000 9.94939
4.9322963000 5.0265440000 9.42262
4.9322963000 5.0579599000 9.00042
4.9322963000 5.0893758000 8.6801
4.9322963000 5.1207917000 8.45789
4.9322963000 5.1522076000 8.32885
4.9322963000 5.1836235000 8.28697
4.9322963000 5.2150394000 8.3252
4.9322963000 5.2464553000 8.43579
4.9322963000 5.2778712000 8.61057
4.9322963000 5.3092871000 8.8414
4.9322963000 5.3407030000 9.12066
4.9322963000 5.3721189000 9.44156
4.9322963000 5.4035348000 9.79854
4.9322963000 5.4349507000 10.1874
4.9322963000 5.4663666000 10.6052
4.9322963000 5.4977825000 11.0501
4.9322963000 5.5291984000 11.5214
4.9322963000 5.5606143000 12.0185
4.9322963000 5.5920302000 12.5409
4.9322963000 5.6234461000 13.0876
4.9322963000 5.6548620000 13.6571
4.9322963000 5.6862779000 14.2467
4.9322963000 5.7176938000 14.8531
4.9322963000 5.7491097000 15.4719
4.9322963000 5.7805256000 16.0983
4.9322963000 5.8119415000 16.7271
4.9322963000 5.8433574000 17.353
4.9322963000 5.8747733000 17.9713
4.9322963000 5.9061892000 18.5776
4.9322963000 5.9376051000 19.1681
4.9322963000 5.9690210000 19.7401
4.9322963000 6.0004369000 20.2913
4.9322963000 6.0318528000 20.8199
4.9322963000 6.0632687000 21.3247
4.9322963000 6.0946846000 21.8045
4.9322963000 6.1261005000 22.2584
4.9322963000 6.1575164000 22.6849
4.9322963000 6.1889323000 23.0823
4.9322963000 6.2203482000 23.4485
4.9322963000 6.2517641000 23.7808
4.9637122000 0.0000000000 23.8063
4.9637122000 0.0314159000 24.0838
4.9637122000 0.0628318000 24.3155
4.9637122000 0.0942477000 24.498
4.9637122000 0.1256636000 24.6283
4.9637122000 0.1570795000 24.704
4.9637122000 0.1884954000 24.7236
4.9637122000 0.2199113000 24.6865
4.9637122000 0.2513272000 24.5935
4.9637122000 0.2827431000 24.4467
4.9637122000 0.3141590000 24.2498
4.9637122000 0.3455749000 24.0077
4.9637122000 0.3769908000 23.7268
4.9637122000 0.4084067000 23.4143
4.9637122000 0.4398226000 23.078
4.9637122000 0.4712385000 22.7261
4.9637122000 0.5026544000 22.366
4.9637122000 0.5340703000 22.0046
4.9637122000 0.5654862000 21.6475
4.9637122000 0.5969021000 21.2987
4.9637122000 0.6283180000 20.9608
4.9637122000 0.6597339000 20.6346
4.9637122000 0.6911498000 20.3198
4.9637122000 0.7225657000 20.0148
4.9637122000 0.7539816000 19.7177
4.9637122000 0.7853975000 19.4261
4.9637122000 0.8168134000 19.1382
4.9637122000 0.8482293000 18.8522
4.9637122000 0.8796452000 18.5671
4.9637122000 0.9110611000 18.2825
4.9637122000 0.9424770000 17.9982
4.9637122000 0.9738929000 17.7141
4.9637122000 1.0053088000 17.4297
4.9637122000 1.0367247000 17.1443
4.9637122000 1.0681406000 16.8559
4.9637122000 1.0995565000 16.5619
4.9637122000 1.1309724000 16.2589
4.9637122000 1.1623883000 15.9426
4.9637122000 1.1938042000 15.6086
4.9637122000 1.2252201000 15.2526
4.9637122000 1.2566360000 14.8706
4.9637122000 1.2880519000 14.4597
4.9637122000 1.3194678000 14.0185
4.9637122000 1.3508837000 13.5464
4.9637122000 1.3822996000 13.0447
4.9637122000 1.4137155000 12.5157
4.9637122000 1.4451314000 11.9627
4.9637122000 1.4765473000 11.3895
4.9637122000 1.5079632000 10.8003
4.9637122000 1.5393791000 10.199
4.9637122000 1.5707950000 9.5893
4.9637122000 1.6022109000 8.97429
4.9637122000 1.6336268000 8.35653
4.9637122000 1.6650427000 7.73815
4.9637122000 1.6964586000 7.121
4.9637122000 1.7278745000 6.50696
4.9637122000 1.7592904000 5.89809
4.9637122000 1.7907063000 5.29688
4.9637122000 1.8221222000 4.70638
4.9637122000 1.8535381000 4.13018
4.9637122000 1.8849540000 3.57244
4.9637122000 1.9163699000 3.0377
4.9637122000 1.9477858000 2.53074
4.9637122000 1.9792017000 2.05646
4.9637122000 2.0106176000 1.61966
4.9637122000 2.0420335000 1.22508
4.9637122000 2.0734494000 0.877303
4.9637122000 2.1048653000 0.580856
4.9637122000 2.1362812000 0.34027
4.9637122000 2.1676971000 0.160148
4.9637122000 2.1991130000 0.0451686
4.9637122000 2.2305289000 0
4.9637122000 2.2619448000 0.0290851
4.9637122000 2.2933607000 0.136309
4.9637122000 2.3247766000 0.324567
4.9637122000 2.3561925000 0.595279
4.9637122000 2.3876084000 0.947929
4.9637122000 2.4190243000 1.3797
4.9637122000 2.4504402000 1.88528
4.9637122000 2.4818561000 2.45692
4.9637122000 2.5132720000 3.08473
4.9637122000 2.5446879000 3.75726
4.9637122000 2.5761038000 4.46232
4.9637122000 2.6075197000 5.1879
4.9637122000 2.6389356000 5.92316
4.9637122000 2.6703515000 6.65934
4.9637122000 2.7017674000 7.39043
4.9637122000 2.7331833000 8.11359
4.9637122000 2.7645992000 8.82913
4.9637122000 2.7960151000 9.54024
4.9637122000 2.8274310000 10.2522
4.9637122000 2.8588469000 10.9715
4.9637122000 2.8902628000 11.7047
4.9637122000 2.9216787000 12.4572
4.9637122000 2.9530946000 13.2327
4.9637122000 2.9845105000 14.0319
4.9637122000 3.0159264000 14.8525
4.9637122000 3.0473423000 15.6893
4.9637122000 3.0787582000 16.5344
4.9637122000 3.1101741000 17.378
4.9637122000 3.1415900000 18.2094
4.9637122000 3.1730059000 19.0181
4.9637122000 3.2044218000 19.7946
4.9637122000 3.2358377000 20.5314
4.9637122000 3.2672536000 21.2236
4.9637122000 3.2986695000 21.8689
4.9637122000 3.3300854000 22.4683
4.9637122000 3.3615013000 23.0251
4.9637122000 3.3929172000 23.5446
4.9637122000 3.4243331000 24.034
4.9637122000 3.4557490000 24.5011
4.9637122000 4.6181373000 24.1692
4.9637122000 4.6495532000 22.6706
4.9637122000 4.6809691000 21.1874
4.9637122000 4.7123850000 19.74
4.9637122000 4.7438009000 18.3462
4.9637122000 4.7752168000 17.0211
4.9637122000 4.8066327000 15.7771
4.9637122000 4.8380486000 14.6236
4.9637122000 4.8694645000 13.5674
4.9637122000 4.9008804000 12.6131
4.9637122000 4.9322963000 11.7631
4.9637122000 4.9637122000 11.0186
4.9637122000 4.9951281000 10.3792
4.9637122000 5.0265440000 9.84373
4.9637122000 5.0579599000 9.40988
4.9637122000 5.0893758000 9.07448
4.9637122000 5.1207917000 8.8334
4.9637122000 5.1522076000 8.68153
4.9637122000 5.1836235000 8.61284
4.9637122000 5.2150394000 8.62047
4.9637122000 5.2464553000 8.69697
4.9637122000 5.2778712000 8.83457
4.9637122000 5.3092871000 9.02564
4.9637122000 5.3407030000 9.26301
4.9637122000 5.3721189000 9.54039
4.9637122000 5.4035348000 9.85262
4.9637122000 5.4349507000 10.1958
4.9637122000 5.4663666000 10.5674
4.9637122000 5.4977825000 10.9659
4.9637122000 5.5291984000 11.3905
4.9637122000 5.5606143000 11.8411
4.9637122000 5.5920302000 12.3174
4.9637122000 5.6234461000 12.8189
4.9637122000 5.6548620000 13.3446
4.9637122000 5.6862779000 13.8925
4.9637122000 5.7176938000 14.4599
4.9637122000 5.7491097000 15.0434
4.9637122000 5.7805256000 15.639
4.9637122000 5.8119415000 16.2423
4.9637122000 5.8433574000 16.8488
4.9637122000 5.8747733000 17.4542
4.9637122000 5.9061892000 18.0544
4.9637122000 5.9376051000 18.6458
4.9637122000 5.9690210000 19.2252
4.9637122000 6.0004369000 19.7898
4.9637122000 6.0318528000 20.3371
4.9637122000 6.0632687000 20.8647
4.9637122000 6.0946846000 21.3706
4.9637122000 6.1261005000 21.8525
4.9637122000 6.1575164000 22.3078
4.9637122000 6.1889323000 22.7339
4.9637122000 6.2203482000 23.1279
4.9637122000 6.2517641000 23.4865
4.9951281000 0.0000000000 23.6442
4.9951281000 0.0314159000 23.9473
4.9951281000 0.0628318000 24.2034
4.9951281000 0.0942477000 24.4101
4.9951281000 0.1256636000 24.5653
4.9951281000 0.1570795000 24.6677
4.9951281000 0.1884954000 24.7169
4.9951281000 0.2199113000 24.7134
4.9951281000 0.2513272000 24.659
4.9951281000 0.2827431000 24.5565
4.9951281000 0.3141590000 24.4102
4.9951281000 0.3455749000 24.2251
4.9951281000 0.3769908000 24.0076
4.9951281000 0.4084067000 23.7643
4.9951281000 0.4398226000 23.5023
4.9951281000 0.4712385000 23.2285
4.9951281000 0.5026544000 22.9493
4.9951281000 0.5340703000 22.67
4.9951281000 0.5654862000 22.3948
4.9951281000 0.5969021000 22.126
4.9951281000 0.6283180000 21.8647
4.9951281000 0.6597339000 21.6104
4.9951281000 0.6911498000 21.3615
4.9951281000 0.7225657000 21.1155
4.9951281000 0.7539816000 20.8694
4.9951281000 0.7853975000 20.6202
4.9951281000 0.8168134000 20.3656
4.9951281000 0.8482293000 20.1036
4.9951281000 0.8796452000 19.833
4.9951281000 0.9110611000 19.5534
4.9951281000 0.9424770000 19.2648
4.9951281000 0.9738929000 18.9676
4.9951281000 1.0053088000 18.6618
4.9951281000 1.0367247000 18.3473
4.9951281000 1.0681406000 18.0231
4.9951281000 1.0995565000 17.6877
4.9951281000 1.1309724000 17.3386
4.9951281000 1.1623883000 16.9729
4.9951281000 1.1938042000 16.5876
4.9951281000 1.2252201000 16.1796
4.9951281000 1.2566360000 15.7466
4.9951281000 1.2880519000 15.2869
4.9951281000 1.3194678000 14.8002
4.9951281000 1.3508837000 14.2871
4.9951281000 1.3822996000 13.7498
4.9951281000 1.4137155000 13.1911
4.9951281000 1.4451314000 12.6145
4.9951281000 1.4765473000 12.024
4.9951281000 1.5079632000 11.4233
4.9951281000 1.5393791000 10.8158
4.9951281000 1.5707950000 10.2041
4.9951281000 1.6022109000 9.59005
4.9951281000 1.6336268000 8.97485
4.9951281000 1.6650427000 8.35907
4.9951281000 1.6964586000 7.74296
4.9951281000 1.7278745000 7.12683
4.9951281000 1.7592904000 6.51136
4.9951281000 1.7907063000 5.89788
4.9951281000 1.8221222000 5.28859
4.9951281000 1.8535381000 4.6867
4.9951281000 1.8849540000 4.09637
4.9951281000 1.9163699000 3.52266
4.9951281000 1.9477858000 2.97133
4.9951281000 1.9792017000 2.44864
4.9951281000 2.0106176000 1.96115
4.9951281000 2.0420335000 1.51551
4.9951281000 2.0734494000 1.11839
4.9951281000 2.1048653000 0.776326
4.9951281000 2.1362812000 0.49569
4.9951281000 2.1676971000 0.282632
4.9951281000 2.1991130000 0.142976
4.9951281000 2.2305289000 0.0820633
4.9951281000 2.2619448000 0.104505
4.9951281000 2.2933607000 0.213856
4.9951281000 2.3247766000 0.412222
4.9951281000 2.3561925000 0.699847
4.9951281000 2.3876084000 1.07474
4.9951281000 2.4190243000 1.53243
4.9951281000 2.4504402000 2.06585
4.9951281000 2.4818561000 2.66551
4.9951281000 2.5132720000 3.31989
4.9951281000 2.5446879000 4.01606
4.9951281000 2.5761038000 4.74056
4.9951281000 2.6075197000 5.48033
4.9951281000 2.6389356000 6.22372
4.9951281000 2.6703515000 6.96139
4.9951281000 2.7017674000 7.68696
4.9951281000 2.7331833000 8.39739
4.9951281000 2.7645992000 9.09304
4.9951281000 2.7960151000 9.77724
4.9951281000 2.8274310000 10.4556
4.9951281000 2.8588469000 11.1352
4.9951281000 2.8902628000 11.8231
4.9951281000 2.9216787000 12.5256
4.9951281000 2.9530946000 13.2473
4.9951281000 2.9845105000 13.9899
4.9951281000 3.0159264000 14.7524
4.9951281000 3.0473423000 15.5306
4.9951281000 3.0787582000 16.3179
4.9951281000 3.1101741000 17.1058
4.9951281000 3.1415900000 17.8845
4.9951281000 3.1730059000 18.6445
4.9951281000 3.2044218000 19.3772
4.9951281000 3.2358377000 20.0757
4.9951281000 3.2672536000 20.7354
4.9951281000 3.2986695000 21.3546
4.9951281000 3.3300854000 21.9342
4.9951281000 3.3615013000 22.4774
4.9951281000 3.3929172000 22.9896
4.9951281000 3.4243331000 23.4777
4.9951281000 3.4557490000 23.9492
4.9951281000 3.4871649000 24.412
4.9951281000 4.6181373000 24.7717
4.9951281000 4.6495532000 23.2646
4.9951281000 4.6809691000 21.7736
4.9951281000 4.7123850000 20.319
4.9951281000 4.7438009000 18.9187
4.9951281000 4.7752168000 17.5879
4.9951281000 4.8066327000 16.3387
4.9951281000 4.8380486000 15.1803
4.9951281000 4.8694645000 14.1191
4.9951281000 4.9008804000 13.1591
4.9951281000 4.9322963000 12.3025
4.9951281000 4.9637122000 11.5496
4.9951281000 4.9951281000 10.8997
4.9951281000 5.0265440000 10.3508
4.9951281000 5.0579599000 9.90016
4.9951281000 5.0893758000 9.54425
4.9951281000 5.1207917000 9.27865
4.9951281000 5.1522076000 9.09819
4.9951281000 5.1836235000 8.99689
4.9951281000 5.2150394000 8.96812
4.9951281000 5.2464553000 9.00479
4.9951281000 5.2778712000 9.09963
4.9951281000 5.3092871000 9.2455
4.9951281000 5.3407030000 9.43579
4.9951281000 5.3721189000 9.66475
4.9951281000 5.4035348000 9.92771
4.9951281000 5.4349507000 10.2212
4.9951281000 5.4663666000 10.543
4.9951281000 5.4977825000 10.892
4.9951281000 5.5291984000 11.2677
4.9951281000 5.5606143000 11.6704
4.9951281000 5.5920302000 12.1001
4.9951281000 5.6234461000 12.5568
4.9951281000 5.6548620000 13.0401
4.9951281000 5.6862779000 13.5486
4.9951281000 5.7176938000 14.0806
4.9951281000 5.7491097000 14.6332
4.9951281000 5.7805256000 15.2033
4.9951281000 5.8119415000 15.7872
4.9951281000 5.8433574000 16.3809
4.9951281000 5.8747733000 16.9805
4.9951281000 5.9061892000 17.5819
4.9951281000 5.9376051000 18.1813
4.9951281000 5.9690210000 18.7752
4.9951281000 6.0004369000 19.3599
4.9951281000 6.0318528000 19.932
4.9951281000 6.0632687000 20.4882
4.9951281000 6.0946846000 21.0251
4.9951281000 6.1261005000 21.5393
4.9951281000 6.1575164000 22.0271
4.9951281000 6.1889323000 22.4852
4.9951281000 6.2203482000 22.9097
4.9951281000 6.2517641000 23.2973
5.0265440000 0.0000000000 23.5999
5.0265440000 0.0314159000 23.9309
5.0265440000 0.0628318000 24.2143
5.0265440000 0.0942477000 24.4485
5.0265440000 0.1256636000 24.6324
5.0265440000 0.1570795000 24.7659
5.0265440000 0.3141590000 24.735
5.0265440000 0.3455749000 24.6135
5.0265440000 0.3769908000 24.4655
5.0265440000 0.4084067000 24.297
5.0265440000 0.4398226000 24.1141
5.0265440000 0.4712385000 23.9224
5.0265440000 0.5026544000 23.7267
5.0265440000 0.5340703000 23.5308
5.0265440000 0.5654862000 23.3371
5.0265440000 0.5969021000 23.1466
5.0265440000 0.6283180000 22.9588
5.0265440000 0.6597339000 22.7718
5.0265440000 0.6911498000 22.583
5.0265440000 0.7225657000 22.3889
5.0265440000 0.7539816000 22.186
5.0265440000 0.7853975000 21.9707
5.0265440000 0.8168134000 21.7405
5.0265440000 0.8482293000 21.4932
5.0265440000 0.8796452000 21.2279
5.0265440000 0.9110611000 20.9443
5.0265440000 0.9424770000 20.643
5.0265440000 0.9738929000 20.3246
5.0265440000 1.0053088000 19.99
5.0265440000 1.0367247000 19.6398
5.0265440000 1.0681406000 19.2739
5.0265440000 1.0995565000 18.8918
5.0265440000 1.1309724000 18.4922
5.0265440000 1.1623883000 18.0736
5.0265440000 1.1938042000 17.634
5.0265440000 1.2252201000 17.1718
5.0265440000 1.2566360000 16.686
5.0265440000 1.2880519000 16.1762
5.0265440000 1.3194678000 15.6431
5.0265440000 1.3508837000 15.0885
5.0265440000 1.3822996000 14.5152
5.0265440000 1.4137155000 13.9266
5.0265440000 1.4451314000 13.3266
5.0265440000 1.4765473000 12.719
5.0265440000 1.5079632000 12.1072
5.0265440000 1.5393791000 11.4937
5.0265440000 1.5707950000 10.8804
5.0265440000 1.6022109000 10.2678
5.0265440000 1.6336268000 9.6558
5.0265440000 1.6650427000 9.04331
5.0265440000 1.6964586000 8.42908
5.0265440000 1.7278745000 7.81191
5.0265440000 1.7592904000 7.19111
5.0265440000 1.7907063000 6.56691
5.0265440000 1.8221222000 5.94071
5.0265440000 1.8535381000 5.3153
5.0265440000 1.8849540000 4.69491
5.0265440000 1.9163699000 4.08508
5.0265440000 1.9477858000 3.49251
5.0265440000 1.9792017000 2.92479
5.0265440000 2.0106176000 2.39012
5.0265440000 2.0420335000 1.89702
5.0265440000 2.0734494000 1.45407
5.0265440000 2.1048653000 1.06969
5.0265440000 2.1362812000 0.751972
5.0265440000 2.1676971000 0.508439
5.0265440000 2.1991130000 0.345917
5.0265440000 2.2305289000 0.270284
5.0265440000 2.2619448000 0.286208
5.0265440000 2.2933607000 0.396831
5.0265440000 2.3247766000 0.603424
5.0265440000 2.3561925000 0.90505
5.0265440000 2.3876084000 1.29829
5.0265440000 2.4190243000 1.77709
5.0265440000 2.4504402000 2.33277
5.0265440000 2.4818561000 2.95427
5.0265440000 2.5132720000 3.6286
5.0265440000 2.5446879000 4.34156
5.0265440000 2.5761038000 5.07863
5.0265440000 2.6075197000 5.8259
5.0265440000 2.6389356000 6.57108
5.0265440000 2.6703515000 7.3044
5.0265440000 2.7017674000 8.01924
5.0265440000 2.7331833000 8.7125
5.0265440000 2.7645992000 9.38459
5.0265440000 2.7960151000 10.0391
5.0265440000 2.8274310000 10.682
5.0265440000 2.8588469000 11.3207
5.0265440000 2.8902628000 11.9632
5.0265440000 2.9216787000 12.6165
5.0265440000 2.9530946000 13.2861
5.0265440000 2.9845105000 13.9747
5.0265440000 3.0159264000 14.6824
5.0265440000 3.0473423000 15.4063
5.0265440000 3.0787582000 16.141
5.0265440000 3.1101741000 16.8788
5.0265440000 3.1415900000 17.6113
5.0265440000 3.1730059000 18.3298
5.0265440000 3.2044218000 19.0261
5.0265440000 3.2358377000 19.6941
5.0265440000 3.2672536000 20.3294
5.0265440000 3.2986695000 20.9304
5.0265440000 3.3300854000 21.4978
5.0265440000 3.3615013000 22.0348
5.0265440000 3.3929172000 22.5465
5.0265440000 3.4243331000 23.0394
5.0265440000 3.4557490000 23.5208
5.0265440000 3.4871649000 23.9983
5.0265440000 3.5185808000 24.4794
5.0265440000 4.6495532000 23.951
5.0265440000 4.6809691000 22.4554
5.0265440000 4.7123850000 20.9964
5.0265440000 4.7438009000 19.5919
5.0265440000 4.7752168000 18.2568
5.0265440000 4.8066327000 17.003
5.0265440000 4.8380486000 15.8394
5.0265440000 4.8694645000 14.772
5.0265440000 4.9008804000 13.8045
5.0265440000 4.9322963000 12.9385
5.0265440000 4.9637122000 12.1739
5.0265440000 4.9951281000 11.5093
5.0265440000 5.0265440000 10.9424
5.0265440000 5.0579599000 10.4701
5.0265440000 5.0893758000 10.0885
5.0265440000 5.1207917000 9.79306
5.0265440000 5.1522076000 9.57857
5.0265440000 5.1836235000 9.43922
5.0265440000 5.2150394000 9.36866
5.0265440000 5.2464553000 9.36024
5.0265440000 5.2778712000 9.40719
5.0265440000 5.3092871000 9.50296
5.0265440000 5.3407030000 9.64156
5.0265440000 5.3721189000 9.8178
5.0265440000 5.4035348000 10.0276
5.0265440000 5.4349507000 10.268
5.0265440000 5.4663666000 10.5372
5.0265440000 5.4977825000 10.8346
5.0265440000 5.5291984000 11.1601
5.0265440000 5.5606143000 11.5143
5.0265440000 5.5920302000 11.8979
5.0265440000 5.6234461000 12.3114
5.0265440000 5.6548620000 12.7549
5.0265440000 5.6862779000 13.2278
5.0265440000 5.7176938000 13.7289
5.0265440000 5.7491097000 14.2561
5.0265440000 5.7805256000 14.807
5.0265440000 5.8119415000 15.3783
5.0265440000 5.8433574000 15.9664
5.0265440000 5.8747733000 16.5676
5.0265440000 5.9061892000 17.1776
5.0265440000 5.9376051000 17.7922
5.0265440000 5.9690210000 18.4073
5.0265440000 6.0004369000 19.0183
5.0265440000 6.0318528000 19.6209
5.0265440000 6.0632687000 20.2104
5.0265440000 6.0946846000 20.7824
5.0265440000 6.1261005000 21.3323
5.0265440000 6.1575164000 21.8556
5.0265440000 6.1889323000 22.348
5.0265440000 6.2203482000 22.8053
5.0265440000 6.2517641000 23.2238
5.0579599000 0.0000000000 23.6827
5.0579599000 0.0314159000 24.0436
5.0579599000 0.0628318000 24.3567
5.0579599000 0.0942477000 24.6214
5.0579599000 0.5026544000 24.6936
5.0579599000 0.5340703000 24.5803
5.0579599000 0.5654862000 24.4662
5.0579599000 0.5969021000 24.3504
5.0579599000 0.6283180000 24.2313
5.0579599000 0.6597339000 24.1058
5.0579599000 0.6911498000 23.9701
5.0579599000 0.7225657000 23.8202
5.0579599000 0.7539816000 23.652
5.0579599000 0.7853975000 23.4619
5.0579599000 0.8168134000 23.2472
5.0579599000 0.8482293000 23.0059
5.0579599000 0.8796452000 22.7373
5.0579599000 0.9110611000 22.4416
5.0579599000 0.9424770000 22.1198
5.0579599000 0.9738929000 21.7733
5.0579599000 1.0053088000 21.4036
5.0579599000 1.0367247000 21.012
5.0579599000 1.0681406000 20.5996
5.0579599000 1.0995565000 20.1667
5.0579599000 1.1309724000 19.7132
5.0579599000 1.1623883000 19.2386
5.0579599000 1.1938042000 18.7424
5.0579599000 1.2252201000 18.2241
5.0579599000 1.2566360000 17.6839
5.0579599000 1.2880519000 17.1227
5.0579599000 1.3194678000 16.5423
5.0579599000 1.3508837000 15.9455
5.0579599000 1.3822996000 15.3357
5.0579599000 1.4137155000 14.7168
5.0579599000 1.4451314000 14.0929
5.0579599000 1.4765473000 13.4678
5.0579599000 1.5079632000 12.8444
5.0579599000 1.5393791000 12.2247
5.0579599000 1.5707950000 11.6094
5.0579599000 1.6022109000 10.998
5.0579599000 1.6336268000 10.389
5.0579599000 1.6650427000 9.77982
5.0579599000 1.6964586000 9.16774
5.0579599000 1.7278745000 8.5501
5.0579599000 1.7592904000 7.92493
5.0579599000 1.7907063000 7.29138
5.0579599000 1.8221222000 6.65012
5.0579599000 1.8535381000 6.00358
5.0579599000 1.8849540000 5.35599
5.0579599000 1.9163699000 4.71338
5.0579599000 1.9477858000 4.08332
5.0579599000 1.9792017000 3.47463
5.0579599000 2.0106176000 2.89704
5.0579599000 2.0420335000 2.36077
5.0579599000 2.0734494000 1.87615
5.0579599000 2.1048653000 1.45332
5.0579599000 2.1362812000 1.10185
5.0579599000 2.1676971000 0.830509
5.0579599000 2.1991130000 0.646949
5.0579599000 2.2305289000 0.557457
5.0579599000 2.2619448000 0.566663
5.0579599000 2.2933607000 0.677246
5.0579599000 2.3247766000 0.889638
5.0579599000 2.3561925000 1.20177
5.0579599000 2.3876084000 1.60889
5.0579599000 2.4190243000 2.1035
5.0579599000 2.4504402000 2.67547
5.0579599000 2.4818561000 3.31238
5.0579599000 2.5132720000 3.99999
5.0579599000 2.5446879000 4.72306
5.0579599000 2.5761038000 5.4662
5.0579599000 2.6075197000 6.21485
5.0579599000 2.6389356000 6.95627
5.0579599000 2.6703515000 7.68039
5.0579599000 2.7017674000 8.38046
5.0579599000 2.7331833000 9.05336
5.0579599000 2.7645992000 9.69963
5.0579599000 2.7960151000 10.3231
5.0579599000 2.8274310000 10.9301
5.0579599000 2.8588469000 11.5286
5.0579599000 2.8902628000 12.1271
5.0579599000 2.9216787000 12.7336
5.0579599000 2.9530946000 13.3541
5.0579599000 2.9845105000 13.9927
5.0579599000 3.0159264000 14.6505
5.0579599000 3.0473423000 15.3257
5.0579599000 3.0787582000 16.0139
5.0579599000 3.1101741000 16.7086
5.0579599000 3.1415900000 17.4023
5.0579599000 3.1730059000 18.087
5.0579599000 3.2044218000 18.7552
5.0579599000 3.2358377000 19.401
5.0579599000 3.2672536000 20.0202
5.0579599000 3.2986695000 20.6112
5.0579599000 3.3300854000 21.1744
5.0579599000 3.3615013000 21.7127
5.0579599000 3.3929172000 22.2309
5.0579599000 3.4243331000 22.7348
5.0579599000 3.4557490000 23.2316
5.0579599000 3.4871649000 23.7284
5.0579599000 3.5185808000 24.2324
5.0579599000 3.5499967000 24.7504
5.0579599000 4.6495532000 24.725
5.0579599000 4.6809691000 23.2283
5.0579599000 4.7123850000 21.7679
5.0579599000 4.7438009000 20.3615
5.0579599000 4.7752168000 19.0238
5.0579599000 4.8066327000 17.7662
5.0579599000 4.8380486000 16.5973
5.0579599000 4.8694645000 15.5229
5.0579599000 4.9008804000 14.5462
5.0579599000 4.9322963000 13.6683
5.0579599000 4.9637122000 12.8887
5.0579599000 4.9951281000 12.2057
5.0579599000 5.0265440000 11.6167
5.0579599000 5.0579599000 11.1182
5.0579599000 5.0893758000 10.706
5.0579599000 5.1207917000 10.3758
5.0579599000 5.1522076000 10.1222
5.0579599000 5.1836235000 9.93985
5.0579599000 5.2150394000 9.82261
5.0579599000 5.2464553000 9.76436
5.0579599000 5.2778712000 9.75889
5.0579599000 5.3092871000 9.8003
5.0579599000 5.3407030000 9.88326
5.0579599000 5.3721189000 10.0033
5.0579599000 5.4035348000 10.1568
5.0579599000 5.4349507000 10.3416
5.0579599000 5.4663666000 10.5565
5.0579599000 5.4977825000 10.8012
5.0579599000 5.5291984000 11.0763
5.0579599000 5.5606143000 11.3829
5.0579599000 5.5920302000 11.7222
5.0579599000 5.6234461000 12.0952
5.0579599000 5.6548620000 12.5027
5.0579599000 5.6862779000 12.9448
5.0579599000 5.7176938000 13.4207
5.0579599000 5.7491097000 13.9291
5.0579599000 5.7805256000 14.4678
5.0579599000 5.8119415000 15.034
5.0579599000 5.8433574000 15.6241
5.0579599000 5.8747733000 16.2344
5.0579599000 5.9061892000 16.8602
5.0579599000 5.9376051000 17.4969
5.0579599000 5.9690210000 18.1393
5.0579599000 6.0004369000 18.7821
5.0579599000 6.0318528000 19.4196
5.0579599000 6.0632687000 20.0463
5.0579599000 6.0946846000 20.6565
5.0579599000 6.1261005000 21.2445
5.0579599000 6.1575164000 21.8052
5.0579599000 6.1889323000 22.3334
5.0579599000 6.2203482000 22.8249
5.0579599000 6.2517641000 23.2757
5.0893758000 0.0000000000 23.9005
5.0893758000 0.0314159000 24.2929
5.0893758000 0.0628318000 24.638
5.0893758000 0.8482293000 24.6245
5.0893758000 0.8796452000 24.3451
5.0893758000 0.9110611000 24.0302
5.0893758000 0.9424770000 23.6816
5.0893758000 0.9738929000 23.3012
5.0893758000 1.0053088000 22.8914
5.0893758000 1.0367247000 22.4542
5.0893758000 1.0681406000 21.9915
5.0893758000 1.0995565000 21.5046
5.0893758000 1.1309724000 20.9945
5.0893758000 1.1623883000 20.4617
5.0893758000 1.1938042000 19.9069
5.0893758000 1.2252201000 19.331
5.0893758000 1.2566360000 18.7351
5.0893758000 1.2880519000 18.1214
5.0893758000 1.3194678000 17.4928
5.0893758000 1.3508837000 16.8528
5.0893758000 1.3822996000 16.2055
5.0893758000 1.4137155000 15.5554
5.0893758000 1.4451314000 14.9067
5.0893758000 1.4765473000 14.2631
5.0893758000 1.5079632000 13.6271
5.0893758000 1.5393791000 13.0002
5.0893758000 1.5707950000 12.382
5.0893758000 1.6022109000 11.771
5.0893758000 1.6336268000 11.1642
5.0893758000 1.6650427000 10.5578
5.0893758000 1.6964586000 9.94765
5.0893758000 1.7278745000 9.32975
5.0893758000 1.7592904000 8.70089
5.0893758000 1.7907063000 8.05926
5.0893758000 1.8221222000 7.40483
5.0893758000 1.8535381000 6.73967
5.0893758000 1.8849540000 6.06807
5.0893758000 1.9163699000 5.39646
5.0893758000 1.9477858000 4.7332
5.0893758000 1.9792017000 4.08822
5.0893758000 2.0106176000 3.47259
5.0893758000 2.0420335000 2.89803
5.0893758000 2.0734494000 2.37644
5.0893758000 2.1048653000 1.91942
5.0893758000 2.1362812000 1.53785
5.0893758000 2.1676971000 1.2415
5.0893758000 2.1991130000 1.03871
5.0893758000 2.2305289000 0.936034
5.0893758000 2.2619448000 0.938002
5.0893758000 2.2933607000 1.04681
5.0893758000 2.3247766000 1.26208
5.0893758000 2.3561925000 1.58071
5.0893758000 2.3876084000 1.99675
5.0893758000 2.4190243000 2.50146
5.0893758000 2.4504402000 3.08347
5.0893758000 2.4818561000 3.72922
5.0893758000 2.5132720000 4.42348
5.0893758000 2.5446879000 5.1502
5.0893758000 2.5761038000 5.89334
5.0893758000 2.6075197000 6.63789
5.0893758000 2.6389356000 7.3708
5.0893758000 2.6703515000 8.08184
5.0893758000 2.7017674000 8.76418
5.0893758000 2.7331833000 9.41479
5.0893758000 2.7645992000 10.0343
5.0893758000 2.7960151000 10.6268
5.0893758000 2.8274310000 11.199
5.0893758000 2.8588469000 11.7593
5.0893758000 2.8902628000 12.3167
5.0893758000 2.9216787000 12.88
5.0893758000 2.9530946000 13.4561
5.0893758000 2.9845105000 14.05
5.0893758000 3.0159264000 14.6638
5.0893758000 3.0473423000 15.2968
5.0893758000 3.0787582000 15.9458
5.0893758000 3.1101741000 16.6052
5.0893758000 3.1415900000 17.2682
5.0893758000 3.1730059000 17.9276
5.0893758000 3.2044218000 18.5764
5.0893758000 3.2358377000 19.2088
5.0893758000 3.2672536000 19.8207
5.0893758000 3.2986695000 20.4101
5.0893758000 3.3300854000 20.9773
5.0893758000 3.3615013000 21.5245
5.0893758000 3.3929172000 22.056
5.0893758000 3.4243331000 22.5772
5.0893758000 3.4557490000 23.0947
5.0893758000 3.4871649000 23.6153
5.0893758000 3.5185808000 24.1459
5.0893758000 3.5499967000 24.693
5.0893758000 4.6809691000 24.0871
5.0893758000 4.7123850000 22.6285
5.0893758000 4.7438009000 21.2227
5.0893758000 4.7752168000 19.8841
5.0893758000 4.8066327000 18.6238
5.0893758000 4.8380486000 17.4499
5.0893758000 4.8694645000 16.3678
5.0893758000 4.9008804000 15.3804
5.0893758000 4.9322963000 14.4885
5.0893758000 4.9637122000 13.6912
5.0893758000 4.9951281000 12.9864
5.0893758000 5.0265440000 12.3713
5.0893758000 5.0579599000 11.8423
5.0893758000 5.0893758000 11.3953
5.0893758000 5.1207917000 11.0257
5.0893758000 5.1522076000 10.7285
5.0893758000 5.1836235000 10.4985
5.0893758000 5.2150394000 10.3303
5.0893758000 5.2464553000 10.218
5.0893758000 5.2778712000 10.1562
5.0893758000 5.3092871000 10.1397
5.0893758000 5.3407030000 10.1639
5.0893758000 5.3721189000 10.225
5.0893758000 5.4035348000 10.3203
5.0893758000 5.4349507000 10.4482
5.0893758000 5.4663666000 10.608
5.0893758000 5.4977825000 10.8002
5.0893758000 5.5291984000 11.0261
5.0893758000 5.5606143000 11.2871
5.0893758000 5.5920302000 11.5852
5.0893758000 5.6234461000 11.922
5.0893758000 5.6548620000 12.2988
5.0893758000 5.6862779000 12.716
5.0893758000 5.7176938000 13.1736
5.0893758000 5.7491097000 13.6704
5.0893758000 5.7805256000 14.2047
5.0893758000 5.8119415000 14.7737
5.0893758000 5.8433574000 15.3737
5.0893758000 5.8747733000 16.0004
5.0893758000 5.9061892000 16.649
5.0893758000 5.9376051000 17.3139
5.0893758000 5.9690210000 17.989
5.0893758000 6.0004369000 18.6678
5.0893758000 6.0318528000 19.3439
5.0893758000 6.0632687000 20.0103
5.0893758000 6.0946846000 20.6605
5.0893758000 6.1261005000 21.2879
5.0893758000 6.1575164000 21.8867
5.0893758000 6.1889323000 22.4515
5.0893758000 6.2203482000 22.9776
5.0893758000 6.2517641000 23.4616
5.1207917000 0.0000000000 24.2604
5.1207917000 0.0314159000 24.6854
5.1207917000 1.0053088000 24.442
5.1207917000 1.0367247000 23.9561
5.1207917000 1.0681406000 23.4406
5.1207917000 1.0995565000 22.8976
5.1207917000 1.1309724000 22.329
5.1207917000 1.1623883000 21.7366
5.1207917000 1.1938042000 21.122
5.1207917000 1.2252201000 20.4871
5.1207917000 1.2566360000 19.8345
5.1207917000 1.2880519000 19.1672
5.1207917000 1.3194678000 18.4892
5.1207917000 1.3508837000 17.8048
5.1207917000 1.3822996000 17.1189
5.1207917000 1.4137155000 16.4363
5.1207917000 1.4451314000 15.7615
5.1207917000 1.4765473000 15.0979
5.1207917000 1.5079632000 14.4479
5.1207917000 1.5393791000 13.8122
5.1207917000 1.5707950000 13.1896
5.1207917000 1.6022109000 12.5775
5.1207917000 1.6336268000 11.9717
5.1207917000 1.6650427000 11.3672
5.1207917000 1.6964586000 10.7584
5.1207917000 1.7278745000 10.1401
5.1207917000 1.7592904000 9.50801
5.1207917000 1.7907063000 8.85946
5.1207917000 1.8221222000 8.19377
5.1207917000 1.8535381000 7.51269
5.1207917000 1.8849540000 6.82052
5.1207917000 1.9163699000 6.12406
5.1207917000 1.9477858000 5.43233
5.1207917000 1.9792017000 4.75622
5.1207917000 2.0106176000 4.10794
5.1207917000 2.0420335000 3.50049
5.1207917000 2.0734494000 2.94707
5.1207917000 2.1048653000 2.46049
5.1207917000 2.1362812000 2.05268
5.1207917000 2.1676971000 1.73423
5.1207917000 2.1991130000 1.51397
5.1207917000 2.2305289000 1.39864
5.1207917000 2.2619448000 1.39258
5.1207917000 2.2933607000 1.49751
5.1207917000 2.3247766000 1.71234
5.1207917000 2.3561925000 2.03306
5.1207917000 2.3876084000 2.4527
5.1207917000 2.4190243000 2.9615
5.1207917000 2.4504402000 3.5471
5.1207917000 2.4818561000 4.19507
5.1207917000 2.5132720000 4.88947
5.1207917000 2.5446879000 5.61366
5.1207917000 2.5761038000 6.35118
5.1207917000 2.6075197000 7.08676
5.1207917000 2.6389356000 7.80718
5.1207917000 2.6703515000 8.50216
5.1207917000 2.7017674000 9.16489
5.1207917000 2.7331833000 9.79239
5.1207917000 2.7645992000 10.3855
5.1207917000 2.7960151000 10.9484
5.1207917000 2.8274310000 11.488
5.1207917000 2.8588469000 12.0134
5.1207917000 2.8902628000 12.5339
5.1207917000 2.9216787000 13.0589
5.1207917000 2.9530946000 13.5963
5.1207917000 2.9845105000 14.1519
5.1207917000 3.0159264000 14.7287
5.1207917000 3.0473423000 15.3272
5.1207917000 3.0787582000 15.9449
5.1207917000 3.1101741000 16.5773
5.1207917000 3.1415900000 17.2185
5.1207917000 3.1730059000 17.8615
5.1207917000 3.2044218000 18.4999
5.1207917000 3.2358377000 19.128
5.1207917000 3.2672536000 19.7414
5.1207917000 3.2986695000 20.3378
5.1207917000 3.3300854000 20.9171
5.1207917000 3.3615013000 21.4808
5.1207917000 3.3929172000 22.0326
5.1207917000 3.4243331000 22.5772
5.1207917000 3.4557490000 23.1207
5.1207917000 3.4871649000 23.6694
5.1207917000 3.5185808000 24.2299
5.1207917000 4.7123850000 23.5725
5.1207917000 4.7438009000 22.1699
5.1207917000 4.7752168000 20.8323
5.1207917000 4.8066327000 19.5705
5.1207917000 4.8380486000 18.3921
5.1207917000 4.8694645000 17.3021
5.1207917000 4.9008804000 16.3029
5.1207917000 4.9322963000 15.3951
5.1207917000 4.9637122000 14.5776
5.1207917000 4.9951281000 13.8481
5.1207917000 5.0265440000 13.2035
5.1207917000 5.0579599000 12.6403
5.1207917000 5.0893758000 12.1542
5.1207917000 5.1207917000 11.7411
5.1207917000 5.1522076000 11.3962
5.1207917000 5.1836235000 11.1146
5.1207917000 5.2150394000 10.8915
5.1207917000 5.2464553000 10.7216
5.1207917000 5.2778712000 10.6003
5.1207917000 5.3092871000 10.5232
5.1207917000 5.3407030000 10.4864
5.1207917000 5.3721189000 10.4869
5.1207917000 5.4035348000 10.523
5.1207917000 5.4349507000 10.5936
5.1207917000 5.4663666000 10.6991
5.1207917000 5.4977825000 10.8405
5.1207917000 5.5291984000 11.0197
5.1207917000 5.5606143000 11.2388
5.1207917000 5.5920302000 11.5004
5.1207917000 5.6234461000 11.8066
5.1207917000 5.6548620000 12.159
5.1207917000 5.6862779000 12.5586
5.1207917000 5.7176938000 13.0057
5.1207917000 5.7491097000 13.4992
5.1207917000 5.7805256000 14.0373
5.1207917000 5.8119415000 14.6172
5.1207917000 5.8433574000 15.2347
5.1207917000 5.8747733000 15.8852
5.1207917000 5.9061892000 16.5628
5.1207917000 5.9376051000 17.2612
5.1207917000 5.9690210000 17.9732
5.1207917000 6.0004369000 18.6915
5.1207917000 6.0318528000 19.4083
5.1207917000 6.0632687000 20.1158
5.1207917000 6.0946846000 20.8066
5.1207917000 6.1261005000 21.4735
5.1207917000 6.1575164000 22.1102
5.1207917000 6.1889323000 22.7111
5.1207917000 6.2203482000 23.2717
5.1207917000 6.2517641000 23.7889
5.1522076000 0.0000000000 24.7678
5.1522076000 1.0995565000 24.3378
5.1522076000 1.1309724000 23.71
5.1522076000 1.1623883000 23.0571
5.1522076000 1.1938042000 22.3818
5.1522076000 1.2252201000 21.6873
5.1522076000 1.2566360000 20.977
5.1522076000 1.2880519000 20.2551
5.1522076000 1.3194678000 19.5265
5.1522076000 1.3508837000 18.7964
5.1522076000 1.3822996000 18.0704
5.1522076000 1.4137155000 17.3538
5.1522076000 1.4451314000 16.6511
5.1522076000 1.4765473000 15.9658
5.1522076000 1.5079632000 15.2998
5.1522076000 1.5393791000 14.6534
5.1522076000 1.5707950000 14.0245
5.1522076000 1.6022109000 13.4094
5.1522076000 1.6336268000 12.803
5.1522076000 1.6650427000 12.199
5.1522076000 1.6964586000 11.5906
5.1522076000 1.7278745000 10.9716
5.1522076000 1.7592904000 10.3367
5.1522076000 1.7907063000 9.68228
5.1522076000 1.8221222000 9.00724
5.1522076000 1.8535381000 8.31303
5.1522076000 1.8849540000 7.60394
5.1522076000 1.9163699000 6.88706
5.1522076000 1.9477858000 6.17194
5.1522076000 1.9792017000 5.47025
5.1522076000 2.0106176000 4.79512
5.1522076000 2.0420335000 4.16056
5.1522076000 2.0734494000 3.58078
5.1522076000 2.1048653000 3.06954
5.1522076000 2.1362812000 2.63957
5.1522076000 2.1676971000 2.30203
5.1522076000 2.1991130000 2.06607
5.1522076000 2.2305289000 1.93849
5.1522076000 2.2619448000 1.92342
5.1522076000 2.2933607000 2.02215
5.1522076000 2.3247766000 2.23295
5.1522076000 2.3561925000 2.55107
5.1522076000 2.3876084000 2.96876
5.1522076000 2.4190243000 3.47547
5.1522076000 2.4504402000 4.05816
5.1522076000 2.4818561000 4.70179
5.1522076000 2.5132720000 5.38997
5.1522076000 2.5446879000 6.10575
5.1522076000 2.5761038000 6.83248
5.1522076000 2.6075197000 7.5548
5.1522076000 2.6389356000 8.25948
5.1522076000 2.6703515000 8.93626
5.1522076000 2.7017674000 9.57839
5.1522076000 2.7331833000 10.183
5.1522076000 2.7645992000 10.7509
5.1522076000 2.7960151000 11.2866
5.1522076000 2.8274310000 11.7972
5.1522076000 2.8588469000 12.292
5.1522076000 2.8902628000 12.7809
5.1522076000 2.9216787000 13.2737
5.1522076000 2.9530946000 13.779
5.1522076000 2.9845105000 14.3035
5.1522076000 3.0159264000 14.8511
5.1522076000 3.0473423000 15.4232
5.1522076000 3.0787582000 16.0182
5.1522076000 3.1101741000 16.6326
5.1522076000 3.1415900000 17.2609
5.1522076000 3.1730059000 17.8968
5.1522076000 3.2044218000 18.534
5.1522076000 3.2358377000 19.1667
5.1522076000 3.2672536000 19.7905
5.1522076000 3.2986695000 20.4026
5.1522076000 3.3300854000 21.002
5.1522076000 3.3615013000 21.5897
5.1522076000 3.3929172000 22.1685
5.1522076000 3.4243331000 22.7426
5.1522076000 3.4557490000 23.3171
5.1522076000 3.4871649000 23.8981
5.1522076000 3.5185808000 24.4918
5.1522076000 4.7123850000 24.5938
5.1522076000 4.7438009000 23.1971
5.1522076000 4.7752168000 21.8626
5.1522076000 4.8066327000 20.6006
5.1522076000 4.8380486000 19.4184
5.1522076000 4.8694645000 18.3203
5.1522076000 4.9008804000 17.3087
5.1522076000 4.9322963000 16.3836
5.1522076000 4.9637122000 15.5438
5.1522076000 4.9951281000 14.7869
5.1522076000 5.0265440000 14.1098
5.1522076000 5.0579599000 13.5089
5.1522076000 5.0893758000 12.9803
5.1522076000 5.1207917000 12.52
5.1522076000 5.1522076000 12.1236
5.1522076000 5.1836235000 11.7869
5.1522076000 5.2150394000 11.5055
5.1522076000 5.2464553000 11.2751
5.1522076000 5.2778712000 11.0918
5.1522076000 5.3092871000 10.952
5.1522076000 5.3407030000 10.8528
5.1522076000 5.3721189000 10.7923
5.1522076000 5.4035348000 10.7693
5.1522076000 5.4349507000 10.7839
5.1522076000 5.4663666000 10.8371
5.1522076000 5.4977825000 10.9307
5.1522076000 5.5291984000 11.0673
5.1522076000 5.5606143000 11.2498
5.1522076000 5.5920302000 11.481
5.1522076000 5.6234461000 11.7635
5.1522076000 5.6548620000 12.0994
5.1522076000 5.6862779000 12.4898
5.1522076000 5.7176938000 12.935
5.1522076000 5.7491097000 13.434
5.1522076000 5.7805256000 13.9846
5.1522076000 5.8119415000 14.5835
5.1522076000 5.8433574000 15.2262
5.1522076000 5.8747733000 15.9069
5.1522076000 5.9061892000 16.6191
5.1522076000 5.9376051000 17.3554
5.1522076000 5.9690210000 18.1077
5.1522076000 6.0004369000 18.8675
5.1522076000 6.0318528000 19.626
5.1522076000 6.0632687000 20.3748
5.1522076000 6.0946846000 21.1056
5.1522076000 6.1261005000 21.8109
5.1522076000 6.1575164000 22.4842
5.1522076000 6.1889323000 23.12
5.1522076000 6.2203482000 23.7141
5.1522076000 6.2517641000 24.2638
5.1836235000 1.1623883000 24.4171
5.1836235000 1.1938042000 23.681
5.1836235000 1.2252201000 22.9264
5.1836235000 1.2566360000 22.1577
5.1836235000 1.2880519000 21.3804
5.1836235000 1.3194678000 20.6001
5.1836235000 1.3508837000 19.823
5.1836235000 1.3822996000 19.0553
5.1836235000 1.4137155000 18.3028
5.1836235000 1.4451314000 17.5702
5.1836235000 1.4765473000 16.8611
5.1836235000 1.5079632000 16.177
5.1836235000 1.5393791000 15.5176
5.1836235000 1.5707950000 14.8801
5.1836235000 1.6022109000 14.26
5.1836235000 1.6336268000 13.6511
5.1836235000 1.6650427000 13.0459
5.1836235000 1.6964586000 12.4369
5.1836235000 1.7278745000 11.8166
5.1836235000 1.7592904000 11.1789
5.1836235000 1.7907063000 10.5197
5.1836235000 1.8221222000 9.83718
5.1836235000 1.8535381000 9.13269
5.1836235000 1.8849540000 8.41045
5.1836235000 1.9163699000 7.67774
5.1836235000 1.9477858000 6.94456
5.1836235000 1.9792017000 6.22311
5.1836235000 2.0106176000 5.52721
5.1836235000 2.0420335000 4.8716
5.1836235000 2.0734494000 4.27121
5.1836235000 2.1048653000 3.74044
5.1836235000 2.1362812000 3.29254
5.1836235000 2.1676971000 2.939
5.1836235000 2.1991130000 2.68915
5.1836235000 2.2305289000 2.54971
5.1836235000 2.2619448000 2.52459
5.1836235000 2.2933607000 2.61468
5.1836235000 2.3247766000 2.81775
5.1836235000 2.3561925000 3.12849
5.1836235000 2.3876084000 3.53861
5.1836235000 2.4190243000 4.03704
5.1836235000 2.4504402000 4.61035
5.1836235000 2.4818561000 5.24321
5.1836235000 2.5132720000 5.91907
5.1836235000 2.5446879000 6.62092
5.1836235000 2.5761038000 7.33213
5.1836235000 2.6075197000 8.03744
5.1836235000 2.6389356000 8.72374
5.1836235000 2.6703515000 9.38086
5.1836235000 2.7017674000 10.0022
5.1836235000 2.7331833000 10.5848
5.1836235000 2.7645992000 11.1298
5.1836235000 2.7960151000 11.6416
5.1836235000 2.8274310000 12.1276
5.1836235000 2.8588469000 12.597
5.1836235000 2.8902628000 13.0603
5.1836235000 2.9216787000 13.5276
5.1836235000 2.9530946000 14.0083
5.1836235000 2.9845105000 14.5096
5.1836235000 3.0159264000 15.0364
5.1836235000 3.0473423000 15.5908
5.1836235000 3.0787582000 16.1721
5.1836235000 3.1101741000 16.7775
5.1836235000 3.1415900000 17.4021
5.1836235000 3.1730059000 18.0401
5.1836235000 3.2044218000 18.6851
5.1836235000 3.2358377000 19.3315
5.1836235000 3.2672536000 19.9743
5.1836235000 3.2986695000 20.6102
5.1836235000 3.3300854000 21.2375
5.1836235000 3.3615013000 21.8563
5.1836235000 3.3929172000 22.4686
5.1836235000 3.4243331000 23.0778
5.1836235000 3.4557490000 23.6883
5.1836235000 3.4871649000 24.3055
5.1836235000 4.7438009000 24.2977
5.1836235000 4.7752168000 22.9685
5.1836235000 4.8066327000 21.7079
5.1836235000 4.8380486000 20.5226
5.1836235000 4.8694645000 19.4168
5.1836235000 4.9008804000 18.3922
5.1836235000 4.9322963000 17.4487
5.1836235000 4.9637122000 16.5849
5.1836235000 4.9951281000 15.7984
5.1836235000 5.0265440000 15.0861
5.1836235000 5.0579599000 14.4446
5.1836235000 5.0893758000 13.8702
5.1836235000 5.1207917000 13.3593
5.1836235000 5.1522076000 12.9083
5.1836235000 5.1836235000 12.5134
5.1836235000 5.2150394000 12.171
5.1836235000 5.2464553000 11.8777
5.1836235000 5.2778712000 11.6306
5.1836235000 5.3092871000 11.427
5.1836235000 5.3407030000 11.265
5.1836235000 5.3721189000 11.1438
5.1836235000 5.4035348000 11.0632
5.1836235000 5.4349507000 11.0242
5.1836235000 5.4663666000 11.0286
5.1836235000 5.4977825000 11.079
5.1836235000 5.5291984000 11.1787
5.1836235000 5.5606143000 11.3311
5.1836235000 5.5920302000 11.5395
5.1836235000 5.6234461000 11.8068
5.1836235000 5.6548620000 12.1351
5.1836235000 5.6862779000 12.5257
5.1836235000 5.7176938000 12.9785
5.1836235000 5.7491097000 13.4922
5.1836235000 5.7805256000 14.0641
5.1836235000 5.8119415000 14.6902
5.1836235000 5.8433574000 15.365
5.1836235000 5.8747733000 16.0821
5.1836235000 5.9061892000 16.8337
5.1836235000 5.9376051000 17.6114
5.1836235000 5.9690210000 18.406
5.1836235000 6.0004369000 19.2081
5.1836235000 6.0318528000 20.0082
5.1836235000 6.0632687000 20.7971
5.1836235000 6.0946846000 21.5663
5.1836235000 6.1261005000 22.308
5.1836235000 6.1575164000 23.0157
5.1836235000 6.1889323000 23.6842
5.1836235000 6.2203482000 24.3101
5.2150394000 1.2252201000 24.1993
5.2150394000 1.2566360000 23.3721
5.2150394000 1.2880519000 22.5386
5.2150394000 1.3194678000 21.7056
5.2150394000 1.3508837000 20.8803
5.2150394000 1.3822996000 20.0693
5.2150394000 1.4137155000 19.2791
5.2150394000 1.4451314000 18.5146
5.2150394000 1.4765473000 17.7794
5.2150394000 1.5079632000 17.0748
5.2150394000 1.5393791000 16.3999
5.2150394000 1.5707950000 15.7514
5.2150394000 1.6022109000 15.1239
5.2150394000 1.6336268000 14.5103
5.2150394000 1.6650427000 13.9023
5.2150394000 1.6964586000 13.2912
5.2150394000 1.7278745000 12.6689
5.2150394000 1.7592904000 12.0286
5.2150394000 1.7907063000 11.3654
5.2150394000 1.8221222000 10.6773
5.2150394000 1.8535381000 9.9654
5.2150394000 1.8849540000 9.23381
5.2150394000 1.9163699000 8.48998
5.2150394000 1.9477858000 7.74416
5.2150394000 1.9792017000 7.00891
5.2150394000 2.0106176000 6.29849
5.2150394000 2.0420335000 5.62807
5.2150394000 2.0734494000 5.01298
5.2150394000 2.1048653000 4.46797
5.2150394000 2.1362812000 4.0065
5.2150394000 2.1676971000 3.6402
5.2150394000 2.1991130000 3.37835
5.2150394000 2.2305289000 3.22752
5.2150394000 2.2619448000 3.19137
5.2150394000 2.2933607000 3.27043
5.2150394000 2.3247766000 3.46213
5.2150394000 2.3561925000 3.76078
5.2150394000 2.3876084000 4.1578
5.2150394000 2.4190243000 4.64192
5.2150394000 2.4504402000 5.1996
5.2150394000 2.4818561000 5.81552
5.2150394000 2.5132720000 6.47326
5.2150394000 2.5446879000 7.15601
5.2150394000 2.5761038000 7.84741
5.2150394000 2.6075197000 8.53244
5.2150394000 2.6389356000 9.19825
5.2150394000 2.6703515000 9.83486
5.2150394000 2.7017674000 10.4358
5.2150394000 2.7331833000 10.9982
5.2150394000 2.7645992000 11.5231
5.2150394000 2.7960151000 12.015
5.2150394000 2.8274310000 12.4812
5.2150394000 2.8588469000 12.9312
5.2150394000 2.8902628000 13.3756
5.2150394000 2.9216787000 13.8249
5.2150394000 2.9530946000 14.2888
5.2150394000 2.9845105000 14.7753
5.2150394000 3.0159264000 15.2899
5.2150394000 3.0473423000 15.8354
5.2150394000 3.0787582000 16.4121
5.2150394000 3.1101741000 17.0175
5.2150394000 3.1415900000 17.6475
5.2150394000 3.1730059000 18.2965
5.2150394000 3.2044218000 18.9582
5.2150394000 3.2358377000 19.6267
5.2150394000 3.2672536000 20.2967
5.2150394000 3.2986695000 20.9641
5.2150394000 3.3300854000 21.6264
5.2150394000 3.3615013000 22.283
5.2150394000 3.3929172000 22.9348
5.2150394000 3.4243331000 23.5842
5.2150394000 3.4557490000 24.2351
5.2150394000 4.7752168000 24.1429
5.2150394000 4.8066327000 22.8854
5.2150394000 4.8380486000 21.6982
5.2150394000 4.8694645000 20.585
5.2150394000 4.9008804000 19.5473
5.2150394000 4.9322963000 18.5846
5.2150394000 4.9637122000 17.6955
5.2150394000 4.9951281000 16.8775
5.2150394000 5.0265440000 16.1277
5.2150394000 5.0579599000 15.4429
5.2150394000 5.0893758000 14.82
5.2150394000 5.1207917000 14.2557
5.2150394000 5.1522076000 13.7471
5.2150394000 5.1836235000 13.2913
5.2150394000 5.2150394000 12.8857
5.2150394000 5.2464553000 12.5278
5.2150394000 5.2778712000 12.2157
5.2150394000 5.3092871000 11.948
5.2150394000 5.3407030000 11.7239
5.2150394000 5.3721189000 11.5436
5.2150394000 5.4035348000 11.408
5.2150394000 5.4349507000 11.3191
5.2150394000 5.4663666000 11.2796
5.2150394000 5.4977825000 11.2929
5.2150394000 5.5291984000 11.3628
5.2150394000 5.5606143000 11.4932
5.2150394000 5.5920302000 11.6876
5.2150394000 5.6234461000 11.9492
5.2150394000 5.6548620000 12.2799
5.2150394000 5.6862779000 12.6806
5.2150394000 5.7176938000 13.151
5.2150394000 5.7491097000 13.6889
5.2150394000 5.7805256000 14.2909
5.2150394000 5.8119415000 14.952
5.2150394000 5.8433574000 15.6658
5.2150394000 5.8747733000 16.4245
5.2150394000 5.9061892000 17.2193
5.2150394000 5.9376051000 18.0408
5.2150394000 5.9690210000 18.8788
5.2150394000 6.0004369000 19.723
5.2150394000 6.0318528000 20.5634
5.2150394000 6.0632687000 21.3904
5.2150394000 6.0946846000 22.1952
5.2150394000 6.1261005000 22.9703
5.2150394000 6.1575164000 23.7094
5.2150394000 6.1889323000 24.4079
5.2464553000 1.2566360000 24.6156
5.2464553000 1.2880519000 23.7257
5.2464553000 1.3194678000 22.8394
5.2464553000 1.3508837000 21.9646
5.2464553000 1.3822996000 21.1089
5.2464553000 1.4137155000 20.2792
5.2464553000 1.4451314000 19.4809
5.2464553000 1.4765473000 18.7173
5.2464553000 1.5079632000 17.9898
5.2464553000 1.5393791000 17.2969
5.2464553000 1.5707950000 16.6349
5.2464553000 1.6022109000 15.9977
5.2464553000 1.6336268000 15.3771
5.2464553000 1.6650427000 14.7643
5.2464553000 1.6964586000 14.1498
5.2464553000 1.7278745000 13.5246
5.2464553000 1.7592904000 12.8816
5.2464553000 1.7907063000 12.2153
5.2464553000 1.8221222000 11.5234
5.2464553000 1.8535381000 10.8068
5.2464553000 1.8849540000 10.0696
5.2464553000 1.9163699000 9.3193
5.2464553000 1.9477858000 8.56626
5.2464553000 1.9792017000 7.8232
5.2464553000 2.0106176000 7.10454
5.2464553000 2.0420335000 6.4256
5.2464553000 2.0734494000 5.8018
5.2464553000 2.1048653000 5.24791
5.2464553000 2.1362812000 4.77737
5.2464553000 2.1676971000 4.40165
5.2464553000 2.1991130000 4.12983
5.2464553000 2.2305289000 3.96824
5.2464553000 2.2619448000 3.92024
5.2464553000 2.2933607000 3.9861
5.2464553000 2.3247766000 4.16301
5.2464553000 2.3561925000 4.44514
5.2464553000 2.3876084000 4.82384
5.2464553000 2.4190243000 5.28792
5.2464553000 2.4504402000 5.82405
5.2464553000 2.4818561000 6.41724
5.2464553000 2.5132720000 7.05147
5.2464553000 2.5446879000 7.71037
5.2464553000 2.5761038000 8.37809
5.2464553000 2.6075197000 9.04003
5.2464553000 2.6389356000 9.6837
5.2464553000 2.6703515000 10.2994
5.2464553000 2.7017674000 10.8807
5.2464553000 2.7331833000 11.425
5.2464553000 2.7645992000 11.9332
5.2464553000 2.7960151000 12.4096
5.2464553000 2.8274310000 12.8616
5.2464553000 2.8588469000 13.2986
5.2464553000 2.8902628000 13.7312
5.2464553000 2.9216787000 14.1701
5.2464553000 2.9530946000 14.6255
5.2464553000 2.9845105000 15.1057
5.2464553000 3.0159264000 15.6168
5.2464553000 3.0473423000 16.1624
5.2464553000 3.0787582000 16.7432
5.2464553000 3.1101741000 17.3575
5.2464553000 3.1415900000 18.0016
5.2464553000 3.1730059000 18.6699
5.2464553000 3.2044218000 19.3565
5.2464553000 3.2358377000 20.0549
5.2464553000 3.2672536000 20.7594
5.2464553000 3.2986695000 21.4653
5.2464553000 3.3300854000 22.1692
5.2464553000 3.3615013000 22.8694
5.2464553000 3.3929172000 23.5658
5.2464553000 3.4243331000 24.26
5.2464553000 4.8066327000 24.1257
5.2464553000 4.8380486000 22.9378
5.2464553000 4.8694645000 21.8179
5.2464553000 4.9008804000 20.7671
5.2464553000 4.9322963000 19.7848
5.2464553000 4.9637122000 18.8693
5.2464553000 4.9951281000 18.0183
5.2464553000 5.0265440000 17.2291
5.2464553000 5.0579599000 16.4988
5.2464553000 5.0893758000 15.8248
5.2464553000 5.1207917000 15.2046
5.2464553000 5.1522076000 14.6362
5.2464553000 5.1836235000 14.1174
5.2464553000 5.2150394000 13.6469
5.2464553000 5.2464553000 13.2233
5.2464553000 5.2778712000 12.8459
5.2464553000 5.3092871000 12.5146
5.2464553000 5.3407030000 12.2299
5.2464553000 5.3721189000 11.9931
5.2464553000 5.4035348000 11.8063
5.2464553000 5.4349507000 11.6725
5.2464553000 5.4663666000 11.5952
5.2464553000 5.4977825000 11.5787
5.2464553000 5.5291984000 11.6271
5.2464553000 5.5606143000 11.7448
5.2464553000 5.5920302000 11.9353
5.2464553000 5.6234461000 12.2015
5.2464553000 5.6548620000 12.5453
5.2464553000 5.6862779000 12.9668
5.2464553000 5.7176938000 13.4648
5.2464553000 5.7491097000 14.0365
5.2464553000 5.7805256000 14.6772
5.2464553000 5.8119415000 15.3807
5.2464553000 5.8433574000 16.1393
5.2464553000 5.8747733000 16.9441
5.2464553000 5.9061892000 17.7851
5.2464553000 5.9376051000 18.6518
5.2464553000 5.9690210000 19.5332
5.2464553000 6.0004369000 20.4184
5.2464553000 6.0318528000 21.2969
5.2464553000 6.0632687000 22.159
5.2464553000 6.0946846000 22.996
5.2464553000 6.1261005000 23.8007
5.2464553000 6.1575164000 24.5676
5.2778712000 1.3194678000 23.9974
5.2778712000 1.3508837000 23.0725
5.2778712000 1.3822996000 22.1711
5.2778712000 1.4137155000 21.3004
5.2778712000 1.4451314000 20.4663
5.2778712000 1.4765473000 19.6724
5.2778712000 1.5079632000 18.9197
5.2778712000 1.5393791000 18.2065
5.2778712000 1.5707950000 17.5286
5.2778712000 1.6022109000 16.8791
5.2778712000 1.6336268000 16.2494
5.2778712000 1.6650427000 15.6299
5.2778712000 1.6964586000 15.0104
5.2778712000 1.7278745000 14.3816
5.2778712000 1.7592904000 13.7357
5.2778712000 1.7907063000 13.0669
5.2778712000 1.8221222000 12.3729
5.2778712000 1.8535381000 11.6543
5.2778712000 1.8849540000 10.9151
5.2778712000 1.9163699000 10.1629
5.2778712000 1.9477858000 9.4079
5.2778712000 1.9792017000 8.66289
5.2778712000 2.0106176000 7.94217
5.2778712000 2.0420335000 7.26092
5.2778712000 2.0734494000 6.63436
5.2778712000 2.1048653000 6.07699
5.2778712000 2.1362812000 5.6019
5.2778712000 2.1676971000 5.22022
5.2778712000 2.1991130000 4.94065
5.2778712000 2.2305289000 4.76916
5.2778712000 2.2619448000 4.7088
5.2778712000 2.2933607000 4.75964
5.2778712000 2.3247766000 4.91874
5.2778712000 2.3561925000 5.18034
5.2778712000 2.3876084000 5.53597
5.2778712000 2.4190243000 5.9748
5.2778712000 2.4504402000 6.48398
5.2778712000 2.4818561000 7.04914
5.2778712000 2.5132720000 7.65494
5.2778712000 2.5446879000 8.28573
5.2778712000 2.5761038000 8.92634
5.2778712000 2.6075197000 9.56279
5.2778712000 2.6389356000 10.1831
5.2778712000 2.6703515000 10.7778
5.2778712000 2.7017674000 11.3408
5.2778712000 2.7331833000 11.8695
5.2778712000 2.7645992000 12.3645
5.2778712000 2.7960151000 12.8302
5.2778712000 2.8274310000 13.2737
5.2778712000 2.8588469000 13.7042
5.2778712000 2.8902628000 14.1322
5.2778712000 2.9216787000 14.5687
5.2778712000 2.9530946000 15.0237
5.2778712000 2.9845105000 15.5061
5.2778712000 3.0159264000 16.0223
5.2778712000 3.0473423000 16.5766
5.2778712000 3.0787582000 17.1701
5.2778712000 3.1101741000 17.8016
5.2778712000 3.1415900000 18.4677
5.2778712000 3.1730059000 19.1631
5.2778712000 3.2044218000 19.8818
5.2778712000 3.2358377000 20.617
5.2778712000 3.2672536000 21.3624
5.2778712000 3.2986695000 22.1127
5.2778712000 3.3300854000 22.8635
5.2778712000 3.3615013000 23.6121
5.2778712000 3.3929172000 24.3573
5.2778712000 4.8380486000 24.2336
5.2778712000 4.8694645000 23.1078
5.2778712000 4.9008804000 22.0442
5.2778712000 4.9322963000 21.0419
5.2778712000 4.9637122000 20.0993
5.2778712000 4.9951281000 19.2141
5.2778712000 5.0265440000 18.3838
5.2778712000 5.0579599000 17.6061
5.2778712000 5.0893758000 16.8791
5.2778712000 5.1207917000 16.201
5.2778712000 5.1522076000 15.5707
5.2778712000 5.1836235000 14.9875
5.2778712000 5.2150394000 14.4509
5.2778712000 5.2464553000 13.9612
5.2778712000 5.2778712000 13.519
5.2778712000 5.3092871000 13.1255
5.2778712000 5.3407030000 12.7827
5.2778712000 5.3721189000 12.493
5.2778712000 5.4035348000 12.26
5.2778712000 5.4349507000 12.0874
5.2778712000 5.4663666000 11.9798
5.2778712000 5.4977825000 11.9418
5.2778712000 5.5291984000 11.9782
5.2778712000 5.5606143000 12.0933
5.2778712000 5.5920302000 12.2906
5.2778712000 5.6234461000 12.5726
5.2778712000 5.6548620000 12.9403
5.2778712000 5.6862779000 13.3933
5.2778712000 5.7176938000 13.9292
5.2778712000 5.7491097000 14.5438
5.2778712000 5.7805256000 15.2312
5.2778712000 5.8119415000 15.9838
5.2778712000 5.8433574000 16.7924
5.2778712000 5.8747733000 17.6469
5.2778712000 5.9061892000 18.5361
5.2778712000 5.9376051000 19.4486
5.2778712000 5.9690210000 20.3725
5.2778712000 6.0004369000 21.2966
5.2778712000 6.0318528000 22.2102
5.2778712000 6.0632687000 23.1037
5.2778712000 6.0946846000 23.9688
5.3092871000 1.3508837000 24.2007
5.3092871000 1.3822996000 23.2528
5.3092871000 1.4137155000 22.3401
5.3092871000 1.4451314000 21.469
5.3092871000 1.4765473000 20.6429
5.3092871000 1.5079632000 19.8631
5.3092871000 1.5393791000 19.1275
5.3092871000 1.5707950000 18.4314
5.3092871000 1.6022109000 17.7675
5.3092871000 1.6336268000 17.1267
5.3092871000 1.6650427000 16.4986
5.3092871000 1.6964586000 15.8728
5.3092871000 1.7278745000 15.2395
5.3092871000 1.7592904000 14.5904
5.3092871000 1.7907063000 13.9199
5.3092871000 1.8221222000 13.2252
5.3092871000 1.8535381000 12.507
5.3092871000 1.8849540000 11.7693
5.3092871000 1.9163699000 11.0194
5.3092871000 1.9477858000 10.2675
5.3092871000 1.9792017000 9.52618
5.3092871000 2.0106176000 8.80934
5.3092871000 2.0420335000 8.1318
5.3092871000 2.0734494000 7.50827
5.3092871000 2.1048653000 6.95271
5.3092871000 2.1362812000 6.47761
5.3092871000 2.1676971000 6.09351
5.3092871000 2.1991130000 5.80858
5.3092871000 2.2305289000 5.62833
5.3092871000 2.2619448000 5.55549
5.3092871000 2.2933607000 5.58994
5.3092871000 2.3247766000 5.72878
5.3092871000 2.3561925000 5.96644
5.3092871000 2.3876084000 6.29489
5.3092871000 2.4190243000 6.7039
5.3092871000 2.4504402000 7.18139
5.3092871000 2.4818561000 7.71387
5.3092871000 2.5132720000 8.28692
5.3092871000 2.5446879000 8.88589
5.3092871000 2.5761038000 9.49646
5.3092871000 2.6075197000 10.1054
5.3092871000 2.6389356000 10.7014
5.3092871000 2.6703515000 11.2755
5.3092871000 2.7017674000 11.8216
5.3092871000 2.7331833000 12.3372
5.3092871000 2.7645992000 12.823
5.3092871000 2.7960151000 13.2828
5.3092871000 2.8274310000 13.7235
5.3092871000 2.8588469000 14.1541
5.3092871000 2.8902628000 14.5849
5.3092871000 2.9216787000 15.0265
5.3092871000 2.9530946000 15.4893
5.3092871000 2.9845105000 15.9821
5.3092871000 3.0159264000 16.5117
5.3092871000 3.0473423000 17.0828
5.3092871000 3.0787582000 17.6968
5.3092871000 3.1101741000 18.3531
5.3092871000 3.1415900000 19.0484
5.3092871000 3.1730059000 19.7776
5.3092871000 3.2044218000 20.5345
5.3092871000 3.2358377000 21.3121
5.3092871000 3.2672536000 22.1037
5.3092871000 3.2986695000 22.9029
5.3092871000 3.3300854000 23.7046
5.3092871000 3.3615013000 24.5051
5.3092871000 4.8694645000 24.4462
5.3092871000 4.9008804000 23.3701
5.3092871000 4.9322963000 22.3479
5.3092871000 4.9637122000 21.3776
5.3092871000 4.9951281000 20.4572
5.3092871000 5.0265440000 19.5846
5.3092871000 5.0579599000 18.7581
5.3092871000 5.0893758000 17.9764
5.3092871000 5.1207917000 17.2389
5.3092871000 5.1522076000 16.5455
5.3092871000 5.1836235000 15.8967
5.3092871000 5.2150394000 15.2938
5.3092871000 5.2464553000 14.7383
5.3092871000 5.2778712000 14.2325
5.3092871000 5.3092871000 13.7791
5.3092871000 5.3407030000 13.3816
5.3092871000 5.3721189000 13.0438
5.3092871000 5.4035348000 12.7704
5.3092871000 5.4349507000 12.5662
5.3092871000 5.4663666000 12.4365
5.3092871000 5.4977825000 12.3865
5.3092871000 5.5291984000 12.421
5.3092871000 5.5606143000 12.5443
5.3092871000 5.5920302000 12.7596
5.3092871000 5.6234461000 13.0685
5.3092871000 5.6548620000 13.4714
5.3092871000 5.6862779000 13.9663
5.3092871000 5.7176938000 14.5497
5.3092871000 5.7491097000 15.2159
5.3092871000 5.7805256000 15.9572
5.3092871000 5.8119415000 16.7646
5.3092871000 5.8433574000 17.6275
5.3092871000 5.8747733000 18.5343
5.3092871000 5.9061892000 19.4728
5.3092871000 5.9376051000 20.4305
5.3092871000 5.9690210000 21.3953
5.3092871000 6.0004369000 22.3555
5.3092871000 6.0318528000 23.3006
5.3092871000 6.0632687000 24.2213
5.3407030000 1.3822996000 24.3509
5.3407030000 1.4137155000 23.3959
5.3407030000 1.4451314000 22.4868
5.3407030000 1.4765473000 21.6276
5.3407030000 1.5079632000 20.8191
5.3407030000 1.5393791000 20.0595
5.3407030000 1.5707950000 19.3434
5.3407030000 1.6022109000 18.6632
5.3407030000 1.6336268000 18.0094
5.3407030000 1.6650427000 17.3712
5.3407030000 1.6964586000 16.7378
5.3407030000 1.7278745000 16.0991
5.3407030000 1.7592904000 15.4469
5.3407030000 1.7907063000 14.7751
5.3407030000 1.8221222000 14.0812
5.3407030000 1.8535381000 13.3657
5.3407030000 1.8849540000 12.6325
5.3407030000 1.9163699000 11.8889
5.3407030000 1.9477858000 11.1448
5.3407030000 1.9792017000 10.4124
5.3407030000 2.0106176000 9.70498
5.3407030000 2.0420335000 9.03682
5.3407030000 2.0734494000 8.42184
5.3407030000 2.1048653000 7.87318
5.3407030000 2.1362812000 7.40251
5.3407030000 2.1676971000 7.01958
5.3407030000 2.1991130000 6.73184
5.3407030000 2.2305289000 6.54428
5.3407030000 2.2619448000 6.45925
5.3407030000 2.2933607000 6.47651
5.3407030000 2.3247766000 6.59328
5.3407030000 2.3561925000 6.80435
5.3407030000 2.3876084000 7.10231
5.3407030000 2.4190243000 7.47775
5.3407030000 2.4504402000 7.9196
5.3407030000 2.4818561000 8.41549
5.3407030000 2.5132720000 8.95221
5.3407030000 2.5446879000 9.51625
5.3407030000 2.5761038000 10.0944
5.3407030000 2.6075197000 10.6744
5.3407030000 2.6389356000 11.2455
5.3407030000 2.6703515000 11.7994
5.3407030000 2.7017674000 12.3303
5.3407030000 2.7331833000 12.8356
5.3407030000 2.7645992000 13.3158
5.3407030000 2.7960151000 13.7745
5.3407030000 2.8274310000 14.2182
5.3407030000 2.8588469000 14.6553
5.3407030000 2.8902628000 15.0958
5.3407030000 2.9216787000 15.5501
5.3407030000 2.9530946000 16.0282
5.3407030000 2.9845105000 16.5392
5.3407030000 3.0159264000 17.0899
5.3407030000 3.0473423000 17.6851
5.3407030000 3.0787582000 18.3268
5.3407030000 3.1101741000 19.0144
5.3407030000 3.1415900000 19.7449
5.3407030000 3.1730059000 20.5134
5.3407030000 3.2044218000 21.3134
5.3407030000 3.2358377000 22.1378
5.3407030000 3.2672536000 22.9791
5.3407030000 3.2986695000 23.8303
5.3407030000 3.3300854000 24.6855
5.3407030000 4.9008804000 24.736
5.3407030000 4.9322963000 23.6937
5.3407030000 4.9637122000 22.6955
5.3407030000 4.9951281000 21.7392
5.3407030000 5.0265440000 20.8234
5.3407030000 5.0579599000 19.9469
5.3407030000 5.0893758000 19.1094
5.3407030000 5.1207917000 18.3114
5.3407030000 5.1522076000 17.5541
5.3407030000 5.1836235000 16.8397
5.3407030000 5.2150394000 16.1707
5.3407030000 5.2464553000 15.5506
5.3407030000 5.2778712000 14.9833
5.3407030000 5.3092871000 14.4733
5.3407030000 5.3407030000 14.0255
5.3407030000 5.3721189000 13.6453
5.3407030000 5.4035348000 13.3383
5.3407030000 5.4349507000 13.1106
5.3407030000 5.4663666000 12.9678
5.3407030000 5.4977825000 12.9157
5.3407030000 5.5291984000 12.959
5.3407030000 5.5606143000 13.1016
5.3407030000 5.5920302000 13.346
5.3407030000 5.6234461000 13.693
5.3407030000 5.6548620000 14.1416
5.3407030000 5.6862779000 14.6884
5.3407030000 5.7176938000 15.3282
5.3407030000 5.7491097000 16.0535
5.3407030000 5.7805256000 16.855
5.3407030000 5.8119415000 17.722
5.3407030000 5.8433574000 18.6423
5.3407030000 5.8747733000 19.603
5.3407030000 5.9061892000 20.5907
5.3407030000 5.9376051000 21.5925
5.3407030000 5.9690210000 22.5956
5.3407030000 6.0004369000 23.5886
5.3407030000 6.0318528000 24.5611
5.3721189000 1.4137155000 24.4648
5.3721189000 1.4451314000 23.5177
5.3721189000 1.4765473000 22.6247
5.3721189000 1.5079632000 21.7869
5.3721189000 1.5393791000 21.0021
5.3721189000 1.5707950000 20.2647
5.3721189000 1.6022109000 19.567
5.3721189000 1.6336268000 18.8988
5.3721189000 1.6650427000 18.2493
5.3721189000 1.6964586000 17.6073
5.3721189000 1.7278745000 16.9627
5.3721189000 1.7592904000 16.3071
5.3721189000 1.7907063000 15.6347
5.3721189000 1.8221222000 14.9428
5.3721189000 1.8535381000 14.232
5.3721189000 1.8849540000 13.5062
5.3721189000 1.9163699000 12.7725
5.3721189000 1.9477858000 12.0404
5.3721189000 1.9792017000 11.3216
5.3721189000 2.0106176000 10.6287
5.3721189000 2.0420335000 9.97514
5.3721189000 2.0734494000 9.37382
5.3721189000 2.1048653000 8.83685
5.3721189000 2.1362812000 8.37487
5.3721189000 2.1676971000 7.99663
5.3721189000 2.1991130000 7.70878
5.3721189000 2.2305289000 7.51564
5.3721189000 2.2619448000 7.41919
5.3721189000 2.2933607000 7.41908
5.3721189000 2.3247766000 7.51271
5.3721189000 2.3561925000 7.69537
5.3721189000 2.3876084000 7.96042
5.3721189000 2.4190243000 8.29947
5.3721189000 2.4504402000 8.70267
5.3721189000 2.4818561000 9.15897
5.3721189000 2.5132720000 9.65657
5.3721189000 2.5446879000 10.1833
5.3721189000 2.5761038000 10.7272
5.3721189000 2.6075197000 11.2771
5.3721189000 2.6389356000 11.8232
5.3721189000 2.6703515000 12.3577
5.3721189000 2.7017674000 12.875
5.3721189000 2.7331833000 13.3728
5.3721189000 2.7645992000 13.8511
5.3721189000 2.7960151000 14.3134
5.3721189000 2.8274310000 14.7654
5.3721189000 2.8588469000 15.2151
5.3721189000 2.8902628000 15.6719
5.3721189000 2.9216787000 16.1457
5.3721189000 2.9530946000 16.6464
5.3721189000 2.9845105000 17.1826
5.3721189000 3.0159264000 17.7613
5.3721189000 3.0473423000 18.3873
5.3721189000 3.0787582000 19.0627
5.3721189000 3.1101741000 19.787
5.3721189000 3.1415900000 20.5576
5.3721189000 3.1730059000 21.3694
5.3721189000 3.2044218000 22.2159
5.3721189000 3.2358377000 23.0897
5.3721189000 3.2672536000 23.9827
5.3721189000 4.9637122000 24.0434
5.3721189000 4.9951281000 23.0509
5.3721189000 5.0265440000 22.0912
5.3721189000 5.0579599000 21.1641
5.3721189000 5.0893758000 20.2701
5.3721189000 5.1207917000 19.4112
5.3721189000 5.1522076000 18.59
5.3721189000 5.1836235000 17.8102
5.3721189000 5.2150394000 17.0764
5.3721189000 5.2464553000 16.3938
5.3721189000 5.2778712000 15.7681
5.3721189000 5.3092871000 15.2056
5.3721189000 5.3407030000 14.7128
5.3721189000 5.3721189000 14.2966
5.3721189000 5.4035348000 13.9639
5.3721189000 5.4349507000 13.7212
5.3721189000 5.4663666000 13.5751
5.3721189000 5.4977825000 13.5312
5.3721189000 5.5291984000 13.594
5.3721189000 5.5606143000 13.7669
5.3721189000 5.5920302000 14.0514
5.3721189000 5.6234461000 14.447
5.3721189000 5.6548620000 14.9511
5.3721189000 5.6862779000 15.5587
5.3721189000 5.7176938000 16.2626
5.3721189000 5.7491097000 17.0535
5.3721189000 5.7805256000 17.9202
5.3721189000 5.8119415000 18.8501
5.3721189000 5.8433574000 19.8297
5.3721189000 5.8747733000 20.8446
5.3721189000 5.9061892000 21.8808
5.3721189000 5.9376051000 22.9244
5.3721189000 5.9690210000 23.9629
5.4035348000 1.4451314000 24.5589
5.4035348000 1.4765473000 23.6325
5.4035348000 1.5079632000 22.7653
5.4035348000 1.5393791000 21.9549
5.4035348000 1.5707950000 21.1958
5.4035348000 1.6022109000 20.4796
5.4035348000 1.6336268000 19.7963
5.4035348000 1.6650427000 19.1347
5.4035348000 1.6964586000 18.4835
5.4035348000 1.7278745000 17.8327
5.4035348000 1.7592904000 17.1739
5.4035348000 1.7907063000 16.5014
5.4035348000 1.8221222000 15.8127
5.4035348000 1.8535381000 15.1085
5.4035348000 1.8849540000 14.3926
5.4035348000 1.9163699000 13.6719
5.4035348000 1.9477858000 12.9555
5.4035348000 1.9792017000 12.2544
5.4035348000 2.0106176000 11.5806
5.4035348000 2.0420335000 10.9463
5.4035348000 2.0734494000 10.3632
5.4035348000 2.1048653000 9.84228
5.4035348000 2.1362812000 9.39295
5.4035348000 2.1676971000 9.02283
5.4035348000 2.1991130000 8.73761
5.4035348000 2.2305289000 8.54089
5.4035348000 2.2619448000 8.43423
5.4035348000 2.2933607000 8.41717
5.4035348000 2.3247766000 8.48737
5.4035348000 2.3561925000 8.6407
5.4035348000 2.3876084000 8.87141
5.4035348000 2.4190243000 9.17229
5.4035348000 2.4504402000 9.53484
5.4035348000 2.4818561000 9.94953
5.4035348000 2.5132720000 10.4061
5.4035348000 2.5446879000 10.8939
5.4035348000 2.5761038000 11.4025
5.4035348000 2.6075197000 11.9218
5.4035348000 2.6389356000 12.443
5.4035348000 2.6703515000 12.959
5.4035348000 2.7017674000 13.4646
5.4035348000 2.7331833000 13.9574
5.4035348000 2.7645992000 14.4374
5.4035348000 2.7960151000 14.9075
5.4035348000 2.8274310000 15.3728
5.4035348000 2.8588469000 15.8407
5.4035348000 2.8902628000 16.3199
5.4035348000 2.9216787000 16.8196
5.4035348000 2.9530946000 17.3491
5.4035348000 2.9845105000 17.9168
5.4035348000 3.0159264000 18.5294
5.4035348000 3.0473423000 19.1916
5.4035348000 3.0787582000 19.9056
5.4035348000 3.1101741000 20.671
5.4035348000 3.1415900000 21.485
5.4035348000 3.1730059000 22.3428
5.4035348000 3.2044218000 23.2376
5.4035348000 3.2358377000 24.1617
5.4035348000 4.9951281000 24.382
5.4035348000 5.0265440000 23.3781
5.4035348000 5.0579599000 22.4
5.4035348000 5.0893758000 21.4496
5.4035348000 5.1207917000 20.5299
5.4035348000 5.1522076000 19.6454
5.4035348000 5.1836235000 18.8017
5.4035348000 5.2150394000 18.0051
5.4035348000 5.2464553000 17.2629
5.4035348000 5.2778712000 16.5829
5.4035348000 5.3092871000 15.973
5.4035348000 5.3407030000 15.4415
5.4035348000 5.3721189000 14.9967
5.4035348000 5.4035348000 14.6465
5.4035348000 5.4349507000 14.3982
5.4035348000 5.4663666000 14.2586
5.4035348000 5.4977825000 14.2333
5.4035348000 5.5291984000 14.3264
5.4035348000 5.5606143000 14.5401
5.4035348000 5.5920302000 14.8749
5.4035348000 5.6234461000 15.3287
5.4035348000 5.6548620000 15.897
5.4035348000 5.6862779000 16.5729
5.4035348000 5.7176938000 17.3473
5.4035348000 5.7491097000 18.2087
5.4035348000 5.7805256000 19.144
5.4035348000 5.8119415000 20.1388
5.4035348000 5.8433574000 21.1782
5.4035348000 5.8747733000 22.2466
5.4035348000 5.9061892000 23.3292
5.4035348000 5.9376051000 24.4119
5.4349507000 1.4765473000 24.6482
5.4349507000 1.5079632000 23.7525
5.4349507000 1.5393791000 22.917
5.4349507000 1.5707950000 22.1362
5.4349507000 1.6022109000 21.4017
5.4349507000 1.6336268000 20.7031
5.4349507000 1.6650427000 20.0291
5.4349507000 1.6964586000 19.3687
5.4349507000 1.7278745000 18.7117
5.4349507000 1.7592904000 18.05
5.4349507000 1.7907063000 17.3782
5.4349507000 1.8221222000 16.6939
5.4349507000 1.8535381000 15.9979
5.4349507000 1.8849540000 15.2942
5.4349507000 1.9163699000 14.5891
5.4349507000 1.9477858000 13.8916
5.4349507000 1.9792017000 13.2119
5.4349507000 2.0106176000 12.5609
5.4349507000 2.0420335000 11.9497
5.4349507000 2.0734494000 11.3889
5.4349507000 2.1048653000 10.8879
5.4349507000 2.1362812000 10.4548
5.4349507000 2.1676971000 10.096
5.4349507000 2.1991130000 9.81614
5.4349507000 2.2305289000 9.61803
5.4349507000 2.2619448000 9.50277
5.4349507000 2.2933607000 9.4698
5.4349507000 2.3247766000 9.51706
5.4349507000 2.3561925000 9.64106
5.4349507000 2.3876084000 9.83702
5.4349507000 2.4190243000 10.099
5.4349507000 2.4504402000 10.42
5.4349507000 2.4818561000 10.7921
5.4349507000 2.5132720000 11.2067
5.4349507000 2.5446879000 11.6549
5.4349507000 2.5761038000 12.1277
5.4349507000 2.6075197000 12.6164
5.4349507000 2.6389356000 13.1132
5.4349507000 2.6703515000 13.6119
5.4349507000 2.7017674000 14.1076
5.4349507000 2.7331833000 14.598
5.4349507000 2.7645992000 15.0829
5.4349507000 2.7960151000 15.5647
5.4349507000 2.8274310000 16.0478
5.4349507000 2.8588469000 16.5389
5.4349507000 2.8902628000 17.0457
5.4349507000 2.9216787000 17.5767
5.4349507000 2.9530946000 18.1406
5.4349507000 2.9845105000 18.745
5.4349507000 3.0159264000 19.3964
5.4349507000 3.0473423000 20.0992
5.4349507000 3.0787582000 20.8553
5.4349507000 3.1101741000 21.6646
5.4349507000 3.1415900000 22.5241
5.4349507000 3.1730059000 23.4288
5.4349507000 3.2044218000 24.3722
5.4349507000 5.0265440000 24.6735
5.4349507000 5.0579599000 23.6447
5.4349507000 5.0893758000 22.6381
5.4349507000 5.1207917000 21.6586
5.4349507000 5.1522076000 20.7123
5.4349507000 5.1836235000 19.8067
5.4349507000 5.2150394000 18.9504
5.4349507000 5.2464553000 18.1526
5.4349507000 5.2778712000 17.4232
5.4349507000 5.3092871000 16.772
5.4349507000 5.3407030000 16.2089
5.4349507000 5.3721189000 15.7436
5.4349507000 5.4035348000 15.3847
5.4349507000 5.4349507000 15.1404
5.4349507000 5.4663666000 15.0175
5.4349507000 5.4977825000 15.021
5.4349507000 5.5291984000 15.1544
5.4349507000 5.5606143000 15.4189
5.4349507000 5.5920302000 15.8132
5.4349507000 5.6234461000 16.3335
5.4349507000 5.6548620000 16.9733
5.4349507000 5.6862779000 17.7237
5.4349507000 5.7176938000 18.5731
5.4349507000 5.7491097000 19.5082
5.4349507000 5.7805256000 20.5139
5.4349507000 5.8119415000 21.5741
5.4349507000 5.8433574000 22.6723
5.4349507000 5.8747733000 23.7923
5.4663666000 1.5079632000 24.7456
5.4663666000 1.5393791000 23.8865
5.4663666000 1.5707950000 23.0851
5.4663666000 1.6022109000 22.333
5.4663666000 1.6336268000 21.6196
5.4663666000 1.6650427000 20.9339
5.4663666000 1.6964586000 20.2646
5.4663666000 1.7278745000 19.6019
5.4663666000 1.7592904000 18.9381
5.4663666000 1.7907063000 18.2679
5.4663666000 1.8221222000 17.5892
5.4663666000 1.8535381000 16.903
5.4663666000 1.8849540000 16.2132
5.4663666000 1.9163699000 15.5262
5.4663666000 1.9477858000 14.8502
5.4663666000 1.9792017000 14.1946
5.4663666000 2.0106176000 13.5696
5.4663666000 2.0420335000 12.9848
5.4663666000 2.0734494000 12.4496
5.4663666000 2.1048653000 11.9717
5.4663666000 2.1362812000 11.558
5.4663666000 2.1676971000 11.2135
5.4663666000 2.1991130000 10.9416
5.4663666000 2.2305289000 10.7444
5.4663666000 2.2619448000 10.6225
5.4663666000 2.2933607000 10.5752
5.4663666000 2.3247766000 10.6008
5.4663666000 2.3561925000 10.6963
5.4663666000 2.3876084000 10.8581
5.4663666000 2.4190243000 11.0815
5.4663666000 2.4504402000 11.3611
5.4663666000 2.4818561000 11.6907
5.4663666000 2.5132720000 12.0635
5.4663666000 2.5446879000 12.4722
5.4663666000 2.5761038000 12.9095
5.4663666000 2.6075197000 13.3682
5.4663666000 2.6389356000 13.8416
5.4663666000 2.6703515000 14.3242
5.4663666000 2.7017674000 14.8119
5.4663666000 2.7331833000 15.3023
5.4663666000 2.7645992000 15.795
5.4663666000 2.7960151000 16.2918
5.4663666000 2.8274310000 16.7967
5.4663666000 2.8588469000 17.3151
5.4663666000 2.8902628000 17.854
5.4663666000 2.9216787000 18.4209
5.4663666000 2.9530946000 19.0235
5.4663666000 2.9845105000 19.6689
5.4663666000 3.0159264000 20.3627
5.4663666000 3.0473423000 21.1091
5.4663666000 3.0787582000 21.9098
5.4663666000 3.1101741000 22.7643
5.4663666000 3.1415900000 23.6698
5.4663666000 3.1730059000 24.6211
5.4663666000 5.0893758000 23.8254
5.4663666000 5.1207917000 22.7876
5.4663666000 5.1522076000 21.7817
5.4663666000 5.1836235000 20.8174
5.4663666000 5.2150394000 19.9053
5.4663666000 5.2464553000 19.0569
5.4663666000 5.2778712000 18.284
5.4663666000 5.3092871000 17.5985
5.4663666000 5.3407030000 17.0117
5.4663666000 5.3721189000 16.5344
5.4663666000 5.4035348000 16.1763
5.4663666000 5.4349507000 15.9458
5.4663666000 5.4663666000 15.8493
5.4663666000 5.4977825000 15.8916
5.4663666000 5.5291984000 16.0749
5.4663666000 5.5606143000 16.3989
5.4663666000 5.5920302000 16.8607
5.4663666000 5.6234461000 17.4545
5.4663666000 5.6548620000 18.1715
5.4663666000 5.6862779000 19.0004
5.4663666000 5.7176938000 19.9278
5.4663666000 5.7491097000 20.938
5.4663666000 5.7805256000 22.014
5.4663666000 5.8119415000 23.1384
5.4663666000 5.8433574000 24.2933
5.4977825000 1.5707950000 24.0405
5.4977825000 1.6022109000 23.2723
5.4977825000 1.6336268000 22.5456
5.4977825000 1.6650427000 21.8492
5.4977825000 1.6964586000 21.1721
5.4977825000 1.7278745000 20.5049
5.4977825000 1.7592904000 19.8399
5.4977825000 1.7907063000 19.1725
5.4977825000 1.8221222000 18.5007
5.4977825000 1.8535381000 17.8258
5.4977825000 1.8849540000 17.1517
5.4977825000 1.9163699000 16.4845
5.4977825000 1.9477858000 15.8321
5.4977825000 1.9792017000 15.203
5.4977825000 2.0106176000 14.6064
5.4977825000 2.0420335000 14.0506
5.4977825000 2.0734494000 13.5435
5.4977825000 2.1048653000 13.0915
5.4977825000 2.1362812000 12.6997
5.4977825000 2.1676971000 12.372
5.4977825000 2.1991130000 12.1106
5.4977825000 2.2305289000 11.9167
5.4977825000 2.2619448000 11.7903
5.4977825000 2.2933607000 11.7307
5.4977825000 2.3247766000 11.7364
5.4977825000 2.3561925000 11.8052
5.4977825000 2.3876084000 11.9344
5.4977825000 2.4190243000 12.1206
5.4977825000 2.4504402000 12.3601
5.4977825000 2.4818561000 12.6482
5.4977825000 2.5132720000 12.9802
5.4977825000 2.5446879000 13.3504
5.4977825000 2.5761038000 13.7533
5.4977825000 2.6075197000 14.1831
5.4977825000 2.6389356000 14.6344
5.4977825000 2.6703515000 15.1026
5.4977825000 2.7017674000 15.584
5.4977825000 2.7331833000 16.0765
5.4977825000 2.7645992000 16.5795
5.4977825000 2.7960151000 17.0943
5.4977825000 2.8274310000 17.624
5.4977825000 2.8588469000 18.1732
5.4977825000 2.8902628000 18.7477
5.4977825000 2.9216787000 19.3539
5.4977825000 2.9530946000 19.9986
5.4977825000 2.9845105000 20.6878
5.4977825000 3.0159264000 21.4267
5.4977825000 3.0473423000 22.2185
5.4977825000 3.0787582000 23.0647
5.4977825000 3.1101741000 23.9646
5.4977825000 5.1207917000 23.9068
5.4977825000 5.1522076000 22.8445
5.4977825000 5.1836235000 21.8254
5.4977825000 5.2150394000 20.8624
5.4977825000 5.2464553000 19.9693
5.4977825000 5.2778712000 19.1599
5.4977825000 5.3092871000 18.4477
5.4977825000 5.3407030000 17.8457
5.4977825000 5.3721189000 17.3657
5.4977825000 5.4035348000 17.0179
5.4977825000 5.4349507000 16.8108
5.4977825000 5.4663666000 16.7505
5.4977825000 5.4977825000 16.8407
5.4977825000 5.5291984000 17.0825
5.4977825000 5.5606143000 17.4738
5.4977825000 5.5920302000 18.0097
5.4977825000 5.6234461000 18.6821
5.4977825000 5.6548620000 19.4801
5.4977825000 5.6862779000 20.3901
5.4977825000 5.7176938000 21.3963
5.4977825000 5.7491097000 22.4811
5.4977825000 5.7805256000 23.6259
5.5291984000 1.6022109000 24.2174
5.5291984000 1.6336268000 23.4794
5.5291984000 1.6650427000 22.7742
5.5291984000 1.6964586000 22.0911
5.5291984000 1.7278745000 21.4208
5.5291984000 1.7592904000 20.7563
5.5291984000 1.7907063000 20.093
5.5291984000 1.8221222000 19.4296
5.5291984000 1.8535381000 18.7675
5.5291984000 1.8849540000 18.1106
5.5291984000 1.9163699000 17.4648
5.5291984000 1.9477858000 16.8376
5.5291984000 1.9792017000 16.2368
5.5291984000 2.0106176000 15.6702
5.5291984000 2.0420335000 15.1453
5.5291984000 2.0734494000 14.6682
5.5291984000 2.1048653000 14.2441
5.5291984000 2.1362812000 13.8764
5.5291984000 2.1676971000 13.5676
5.5291984000 2.1991130000 13.3189
5.5291984000 2.2305289000 13.1306
5.5291984000 2.2619448000 13.0021
5.5291984000 2.2933607000 12.9326
5.5291984000 2.3247766000 12.9209
5.5291984000 2.3561925000 12.9653
5.5291984000 2.3876084000 13.0642
5.5291984000 2.4190243000 13.2155
5.5291984000 2.4504402000 13.417
5.5291984000 2.4818561000 13.6658
5.5291984000 2.5132720000 13.9589
5.5291984000 2.5446879000 14.2924
5.5291984000 2.5761038000 14.6626
5.5291984000 2.6075197000 15.0652
5.5291984000 2.6389356000 15.4961
5.5291984000 2.6703515000 15.9515
5.5291984000 2.7017674000 16.4285
5.5291984000 2.7331833000 16.9251
5.5291984000 2.7645992000 17.4405
5.5291984000 2.7960151000 17.9755
5.5291984000 2.8274310000 18.5325
5.5291984000 2.8588469000 19.1149
5.5291984000 2.8902628000 19.7275
5.5291984000 2.9216787000 20.3755
5.5291984000 2.9530946000 21.0644
5.5291984000 2.9845105000 21.7993
5.5291984000 3.0159264000 22.5842
5.5291984000 3.0473423000 23.422
5.5291984000 3.0787582000 24.3134
5.5291984000 5.1522076000 23.8911
5.5291984000 5.1836235000 22.8221
5.5291984000 5.2150394000 21.8142
5.5291984000 5.2464553000 20.8831
5.5291984000 5.2778712000 20.0448
5.5291984000 5.3092871000 19.3145
5.5291984000 5.3407030000 18.7063
5.5291984000 5.3721189000 18.233
5.5291984000 5.4035348000 17.9052
5.5291984000 5.4349507000 17.731
5.5291984000 5.4663666000 17.7159
5.5291984000 5.4977825000 17.8626
5.5291984000 5.5291984000 18.1703
5.5291984000 5.5606143000 18.6353
5.5291984000 5.5920302000 19.2502
5.5291984000 5.6234461000 20.0049
5.5291984000 5.6548620000 20.8859
5.5291984000 5.6862779000 21.8775
5.5291984000 5.7176938000 22.9616
5.5291984000 5.7491097000 24.1188
5.5606143000 1.6336268000 24.4187
5.5606143000 1.6650427000 23.7071
5.5606143000 1.6964586000 23.0202
5.5606143000 1.7278745000 22.3489
5.5606143000 1.7592904000 21.6866
5.5606143000 1.7907063000 21.0293
5.5606143000 1.8221222000 20.3759
5.5606143000 1.8535381000 19.728
5.5606143000 1.8849540000 19.0898
5.5606143000 1.9163699000 18.4668
5.5606143000 1.9477858000 17.8661
5.5606143000 1.9792017000 17.2947
5.5606143000 2.0106176000 16.7595
5.5606143000 2.0420335000 16.2667
5.5606143000 2.0734494000 15.821
5.5606143000 2.1048653000 15.426
5.5606143000 2.1362812000 15.0839
5.5606143000 2.1676971000 14.7958
5.5606143000 2.1991130000 14.5618
5.5606143000 2.2305289000 14.3811
5.5606143000 2.2619448000 14.253
5.5606143000 2.2933607000 14.1763
5.5606143000 2.3247766000 14.1499
5.5606143000 2.3561925000 14.1729
5.5606143000 2.3876084000 14.2445
5.5606143000 2.4190243000 14.364
5.5606143000 2.4504402000 14.5304
5.5606143000 2.4818561000 14.7428
5.5606143000 2.5132720000 14.9997
5.5606143000 2.5446879000 15.2992
5.5606143000 2.5761038000 15.639
5.5606143000 2.6075197000 16.0165
5.5606143000 2.6389356000 16.4289
5.5606143000 2.6703515000 16.8734
5.5606143000 2.7017674000 17.3477
5.5606143000 2.7331833000 17.8499
5.5606143000 2.7645992000 18.3794
5.5606143000 2.7960151000 18.9363
5.5606143000 2.8274310000 19.5221
5.5606143000 2.8588469000 20.1394
5.5606143000 2.8902628000 20.7916
5.5606143000 2.9216787000 21.4826
5.5606143000 2.9530946000 22.2168
5.5606143000 2.9845105000 22.9978
5.5606143000 3.0159264000 23.829
5.5606143000 3.0473423000 24.7119
5.5606143000 5.1836235000 23.7991
5.5606143000 5.2150394000 22.7528
5.5606143000 5.2464553000 21.7915
5.5606143000 5.2778712000 20.9326
5.5606143000 5.3092871000 20.1931
5.5606143000 5.3407030000 19.5883
5.5606143000 5.3721189000 19.1313
5.5606143000 5.4035348000 18.8328
5.5606143000 5.4349507000 18.7006
5.5606143000 5.4663666000 18.7393
5.5606143000 5.4977825000 18.9499
5.5606143000 5.5291984000 19.3299
5.5606143000 5.5606143000 19.8734
5.5606143000 5.5920302000 20.5708
5.5606143000 5.6234461000 21.4095
5.5606143000 5.6548620000 22.3738
5.5606143000 5.6862779000 23.4456
5.5606143000 5.7176938000 24.6049
5.5920302000 1.6650427000 24.6447
5.5920302000 1.6964586000 23.9566
5.5920302000 1.7278745000 23.2868
5.5920302000 1.7592904000 22.629
5.5920302000 1.7907063000 21.9797
5.5920302000 1.8221222000 21.3382
5.5920302000 1.8535381000 20.7062
5.5920302000 1.8849540000 20.088
5.5920302000 1.9163699000 19.4891
5.5920302000 1.9477858000 18.9158
5.5920302000 1.9792017000 18.3747
5.5920302000 2.0106176000 17.8717
5.5920302000 2.0420335000 17.4116
5.5920302000 2.0734494000 16.998
5.5920302000 2.1048653000 16.633
5.5920302000 2.1362812000 16.3176
5.5920302000 2.1676971000 16.0515
5.5920302000 2.1991130000 15.8337
5.5920302000 2.2305289000 15.6628
5.5920302000 2.2619448000 15.5373
5.5920302000 2.2933607000 15.456
5.5920302000 2.3247766000 15.418
5.5920302000 2.3561925000 15.4229
5.5920302000 2.3876084000 15.4708
5.5920302000 2.4190243000 15.562
5.5920302000 2.4504402000 15.6971
5.5920302000 2.4818561000 15.8766
5.5920302000 2.5132720000 16.1006
5.5920302000 2.5446879000 16.3691
5.5920302000 2.5761038000 16.6814
5.5920302000 2.6075197000 17.0364
5.5920302000 2.6389356000 17.4325
5.5920302000 2.6703515000 17.8679
5.5920302000 2.7017674000 18.3411
5.5920302000 2.7331833000 18.8505
5.5920302000 2.7645992000 19.3952
5.5920302000 2.7960151000 19.975
5.5920302000 2.8274310000 20.5906
5.5920302000 2.8588469000 21.2434
5.5920302000 2.8902628000 21.9356
5.5920302000 2.9216787000 22.67
5.5920302000 2.9530946000 23.4492
5.5920302000 2.9845105000 24.2759
5.5920302000 5.1836235000 24.7483
5.5920302000 5.2150394000 23.6712
5.5920302000 5.2464553000 22.6877
5.5920302000 5.2778712000 21.8173
5.5920302000 5.3092871000 21.0781
5.5920302000 5.3407030000 20.4861
5.5920302000 5.3721189000 20.0549
5.5920302000 5.4035348000 19.795
5.5920302000 5.4349507000 19.7134
5.5920302000 5.4663666000 19.8133
5.5920302000 5.4977825000 20.0941
5.5920302000 5.5291984000 20.5514
5.5920302000 5.5606143000 21.1768
5.5920302000 5.5920302000 21.9586
5.5920302000 5.6234461000 22.8814
5.5920302000 5.6548620000 23.9274
5.6234461000 1.7278745000 24.2312
5.6234461000 1.7592904000 23.5804
5.6234461000 1.7907063000 22.9414
5.6234461000 1.8221222000 22.3137
5.6234461000 1.8535381000 21.6994
5.6234461000 1.8849540000 21.1027
5.6234461000 1.9163699000 20.5289
5.6234461000 1.9477858000 19.984
5.6234461000 1.9792017000 19.4737
5.6234461000 2.0106176000 19.0032
5.6234461000 2.0420335000 18.5762
5.6234461000 2.0734494000 18.195
5.6234461000 2.1048653000 17.8605
5.6234461000 2.1362812000 17.5723
5.6234461000 2.1676971000 17.329
5.6234461000 2.1991130000 17.1287
5.6234461000 2.2305289000 16.9692
5.6234461000 2.2619448000 16.8485
5.6234461000 2.2933607000 16.7653
5.6234461000 2.3247766000 16.7188
5.6234461000 2.3561925000 16.7092
5.6234461000 2.3876084000 16.7371
5.6234461000 2.4190243000 16.8041
5.6234461000 2.4504402000 16.9119
5.6234461000 2.4818561000 17.0624
5.6234461000 2.5132720000 17.2575
5.6234461000 2.5446879000 17.4986
5.6234461000 2.5761038000 17.7865
5.6234461000 2.6075197000 18.1217
5.6234461000 2.6389356000 18.5039
5.6234461000 2.6703515000 18.9322
5.6234461000 2.7017674000 19.4057
5.6234461000 2.7331833000 19.9233
5.6234461000 2.7645992000 20.484
5.6234461000 2.7960151000 21.0871
5.6234461000 2.8274310000 21.7326
5.6234461000 2.8588469000 22.4208
5.6234461000 2.8902628000 23.1527
5.6234461000 2.9216787000 23.9295
5.6234461000 2.9530946000 24.7527
5.6234461000 5.2150394000 24.5628
5.6234461000 5.2464553000 23.5661
5.6234461000 5.2778712000 22.6935
5.6234461000 5.3092871000 21.964
5.6234461000 5.3407030000 21.3944
5.6234461000 5.3721189000 20.9983
5.6234461000 5.4035348000 20.7856
5.6234461000 5.4349507000 20.7622
5.6234461000 5.4663666000 20.9299
5.6234461000 5.4977825000 21.2861
5.6234461000 5.5291984000 21.8242
5.6234461000 5.5606143000 22.5335
5.6234461000 5.5920302000 23.3996
5.6234461000 5.6234461000 24.4051
5.6548620000 1.7592904000 24.5364
5.6548620000 1.7907063000 23.9101
5.6548620000 1.8221222000 23.2984
5.6548620000 1.8535381000 22.7036
5.6548620000 1.8849540000 22.1299
5.6548620000 1.9163699000 21.5823
5.6548620000 1.9477858000 21.0666
5.6548620000 1.9792017000 20.5877
5.6548620000 2.0106176000 20.1499
5.6548620000 2.0420335000 19.756
5.6548620000 2.0734494000 19.4071
5.6548620000 2.1048653000 19.1031
5.6548620000 2.1362812000 18.8423
5.6548620000 2.1676971000 18.6224
5.6548620000 2.1991130000 18.4405
5.6548620000 2.2305289000 18.2938
5.6548620000 2.2619448000 18.1799
5.6548620000 2.2933607000 18.0973
5.6548620000 2.3247766000 18.0453
5.6548620000 2.3561925000 18.0245
5.6548620000 2.3876084000 18.0364
5.6548620000 2.4190243000 18.0832
5.6548620000 2.4504402000 18.168
5.6548620000 2.4818561000 18.2938
5.6548620000 2.5132720000 18.464
5.6548620000 2.5446879000 18.6815
5.6548620000 2.5761038000 18.9485
5.6548620000 2.6075197000 19.2669
5.6548620000 2.6389356000 19.6375
5.6548620000 2.6703515000 20.0606
5.6548620000 2.7017674000 20.5358
5.6548620000 2.7331833000 21.0624
5.6548620000 2.7645992000 21.6393
5.6548620000 2.7960151000 22.2657
5.6548620000 2.8274310000 22.9405
5.6548620000 2.8588469000 23.6633
5.6548620000 2.8902628000 24.4336
5.6548620000 5.2464553000 24.4219
5.6548620000 5.2778712000 23.5566
5.6548620000 5.3092871000 22.8465
5.6548620000 5.3407030000 22.3086
5.6548620000 5.3721189000 21.9563
5.6548620000 5.4035348000 21.7986
5.6548620000 5.4349507000 21.8401
5.6548620000 5.4663666000 22.0809
5.6548620000 5.4977825000 22.5163
5.6548620000 5.5291984000 23.1373
5.6548620000 5.5606143000 23.9308
5.6862779000 1.8221222000 24.2873
5.6862779000 1.8535381000 23.7139
5.6862779000 1.8849540000 23.1647
5.6862779000 1.9163699000 22.6447
5.6862779000 1.9477858000 22.1588
5.6862779000 1.9792017000 21.7118
5.6862779000 2.0106176000 21.3068
5.6862779000 2.0420335000 20.9458
5.6862779000 2.0734494000 20.629
5.6862779000 2.1048653000 20.3552
5.6862779000 2.1362812000 20.1217
5.6862779000 2.1676971000 19.9253
5.6862779000 2.1991130000 19.7624
5.6862779000 2.2305289000 19.6295
5.6862779000 2.2619448000 19.524
5.6862779000 2.2933607000 19.4442
5.6862779000 2.3247766000 19.3896
5.6862779000 2.3561925000 19.361
5.6862779000 2.3876084000 19.3605
5.6862779000 2.4190243000 19.3912
5.6862779000 2.4504402000 19.4571
5.6862779000 2.4818561000 19.5626
5.6862779000 2.5132720000 19.712
5.6862779000 2.5446879000 19.9097
5.6862779000 2.5761038000 20.1593
5.6862779000 2.6075197000 20.4638
5.6862779000 2.6389356000 20.8253
5.6862779000 2.6703515000 21.245
5.6862779000 2.7017674000 21.7231
5.6862779000 2.7331833000 22.2593
5.6862779000 2.7645992000 22.8525
5.6862779000 2.7960151000 23.5015
5.6862779000 2.8274310000 24.2046
5.6862779000 5.2778712000 24.4036
5.6862779000 5.3092871000 23.7223
5.6862779000 5.3407030000 23.2249
5.6862779000 5.3721189000 22.9244
5.6862779000 5.4035348000 22.8286
5.6862779000 5.4349507000 22.9407
5.6862779000 5.4663666000 23.2586
5.6862779000 5.4977825000 23.7755
5.6862779000 5.5291984000 24.4799
5.7176938000 1.8535381000 24.7243
5.7176938000 1.8849540000 24.2014
5.7176938000 1.9163699000 23.7101
5.7176938000 1.9477858000 23.2551
5.7176938000 1.9792017000 22.8402
5.7176938000 2.0106176000 22.4682
5.7176938000 2.0420335000 22.1401
5.7176938000 2.0734494000 21.855
5.7176938000 2.1048653000 21.6109
5.7176938000 2.1362812000 21.4044
5.7176938000 2.1676971000 21.2314
5.7176938000 2.1991130000 21.0876
5.7176938000 2.2305289000 20.9693
5.7176938000 2.2619448000 20.8735
5.7176938000 2.2933607000 20.7982
5.7176938000 2.3247766000 20.7433
5.7176938000 2.3561925000 20.7098
5.7176938000 2.3876084000 20.7004
5.7176938000 2.4190243000 20.7189
5.7176938000 2.4504402000 20.7699
5.7176938000 2.4818561000 20.8591
5.7176938000 2.5132720000 20.9918
5.7176938000 2.5446879000 21.1735
5.7176938000 2.5761038000 21.4091
5.7176938000 2.6075197000 21.7027
5.7176938000 2.6389356000 22.0574
5.7176938000 2.6703515000 22.4753
5.7176938000 2.7017674000 22.9574
5.7176938000 2.7331833000 23.5035
5.7176938000 2.7645992000 24.1128
5.7176938000 2.7960151000 24.7835
5.7176938000 5.3092871000 24.5896
5.7176938000 5.3407030000 24.141
5.7176938000 5.3721189000 23.8994
5.7176938000 5.4035348000 23.8713
5.7176938000 5.4349507000 24.0581
5.7176938000 5.4663666000 24.4557
5.7491097000 1.9163699000 24.7722
5.7491097000 1.9477858000 24.349
5.7491097000 1.9792017000 23.967
5.7491097000 2.0106176000 23.6282
5.7491097000 2.0420335000 23.3326
5.7491097000 2.0734494000 23.0789
5.7491097000 2.1048653000 22.8641
5.7491097000 2.1362812000 22.684
5.7491097000 2.1676971000 22.534
5.7491097000 2.1991130000 22.4094
5.7491097000 2.2305289000 22.3059
5.7491097000 2.2619448000 22.2205
5.7491097000 2.2933607000 22.1512
5.7491097000 2.3247766000 22.0979
5.7491097000 2.3561925000 22.062
5.7491097000 2.3876084000 22.0466
5.7491097000 2.4190243000 22.0561
5.7491097000 2.4504402000 22.096
5.7491097000 2.4818561000 22.1726
5.7491097000 2.5132720000 22.2923
5.7491097000 2.5446879000 22.4617
5.7491097000 2.5761038000 22.6865
5.7491097000 2.6075197000 22.972
5.7491097000 2.6389356000 23.3223
5.7491097000 2.6703515000 23.7401
5.7491097000 2.7017674000 24.227
5.7491097000 2.7331833000 24.7833
5.7805256000 2.0106176000 24.7802
5.7805256000 2.0420335000 24.5172
5.7805256000 2.0734494000 24.2945
5.7805256000 2.1048653000 24.1083
5.7805256000 2.1362812000 23.9541
5.7805256000 2.1676971000 23.8265
5.7805256000 2.1991130000 23.7207
5.7805256000 2.2305289000 23.632
5.7805256000 2.2619448000 23.5573
5.7805256000 2.2933607000 23.4948
5.7805256000 2.3247766000 23.4445
5.7805256000 2.3561925000 23.4082
5.7805256000 2.3876084000 23.3892
5.7805256000 2.4190243000 23.3926
5.7805256000 2.4504402000 23.4245
5.7805256000 2.4818561000 23.4918
5.7805256000 2.5132720000 23.602
5.7805256000 2.5446879000 23.7622
5.7805256000 2.5761038000 23.9794
5.7805256000 2.6075197000 24.2595
5.7805256000 2.6389356000 24.6074
5.8119415000 2.3247766000 24.7744
5.8119415000 2.3561925000 24.7388
5.8119415000 2.3876084000 24.7181
5.8119415000 2.4190243000 24.7176
5.8119415000 2.4504402000 24.7441
