# Supplementary material for: An accurate coarse-grained model for chitosan polysaccharides in aqueous solution
Source: PLoS One. 2017 Jul 21;12(7):e0180938. doi: 10.1371/journal.pone.0180938 (PMC5521771; doi:10.1371/journal.pone.0180938)
Supplement: S1 File — Numeric data for the free energy maps of all glycosidic link types, and CG input structure with 2200 Monomers. (ZIP) [file pone.0180938.s001.zip › S1_File.tar/PMFsAndTopology/b-D-GlcNAc_1-4_b-D-GlcNH3/7kT.txt]

1.5393791000 2.5132720000 17.2912
1.5393791000 2.5446879000 17.2701
1.5707950000 2.5132720000 17.288
3.4243331000 1.4451314000 17.3388
3.4243331000 1.4765473000 17.254
3.4243331000 1.5079632000 17.212
3.4243331000 1.5393791000 17.2185
3.4243331000 1.5707950000 17.2814
3.4557490000 1.3822996000 17.2031
3.4557490000 1.4137155000 17.021
3.4557490000 1.4451314000 16.8793
3.4557490000 1.4765473000 16.78
3.4557490000 1.5079632000 16.727
3.4557490000 1.5393791000 16.7262
3.4557490000 1.5707950000 16.7858
3.4557490000 1.6022109000 16.9163
3.4557490000 1.6336268000 17.1301
3.4871649000 1.3194678000 17.2517
3.4871649000 1.3508837000 16.9641
3.4871649000 1.3822996000 16.7203
3.4871649000 1.4137155000 16.5205
3.4871649000 1.4451314000 16.3656
3.4871649000 1.4765473000 16.2579
3.4871649000 1.5079632000 16.2014
3.4871649000 1.5393791000 16.202
3.4871649000 1.5707950000 16.2681
3.4871649000 1.6022109000 16.4101
3.4871649000 1.6336268000 16.6404
3.4871649000 1.6650427000 16.9729
3.5185808000 1.2880519000 17.1222
3.5185808000 1.3194678000 16.7598
3.5185808000 1.3508837000 16.4464
3.5185808000 1.3822996000 16.1822
3.5185808000 1.4137155000 15.9678
3.5185808000 1.4451314000 15.8044
3.5185808000 1.4765473000 15.6944
3.5185808000 1.5079632000 15.6416
3.5185808000 1.5393791000 15.6521
3.5185808000 1.5707950000 15.734
3.5185808000 1.6022109000 15.8974
3.5185808000 1.6336268000 16.1544
3.5185808000 1.6650427000 16.5187
3.5185808000 1.6964586000 17.0046
3.5499967000 1.2566360000 17.064
3.5499967000 1.2880519000 16.6162
3.5499967000 1.3194678000 16.2221
3.5499967000 1.3508837000 15.8831
3.5499967000 1.3822996000 15.6001
3.5499967000 1.4137155000 15.3742
3.5499967000 1.4451314000 15.2067
3.5499967000 1.4765473000 15.0999
3.5499967000 1.5079632000 15.0577
3.5499967000 1.5393791000 15.0858
3.5499967000 1.5707950000 15.1919
3.5499967000 1.6022109000 15.3858
3.5499967000 1.6336268000 15.679
3.5499967000 1.6650427000 16.0843
3.5499967000 1.6964586000 16.6153
3.5499967000 1.7278745000 17.2851
3.5814126000 1.2252201000 17.1097
3.5814126000 1.2566360000 16.5664
3.5814126000 1.2880519000 16.0799
3.5814126000 1.3194678000 15.6535
3.5814126000 1.3508837000 15.2895
3.5814126000 1.3822996000 14.9896
3.5814126000 1.4137155000 14.755
3.5814126000 1.4451314000 14.5872
3.5814126000 1.4765473000 14.4886
3.5814126000 1.5079632000 14.4628
3.5814126000 1.5393791000 14.5151
3.5814126000 1.5707950000 14.6528
3.5814126000 1.6022109000 14.8849
3.5814126000 1.6336268000 15.2222
3.5814126000 1.6650427000 15.6765
3.5814126000 1.6964586000 16.2601
3.5814126000 1.7278745000 16.9851
3.6128285000 1.1938042000 17.2915
3.6128285000 1.2252201000 16.6453
3.6128285000 1.2566360000 16.0563
3.6128285000 1.2880519000 15.5303
3.6128285000 1.3194678000 15.0718
3.6128285000 1.3508837000 14.6838
3.6128285000 1.3822996000 14.3686
3.6128285000 1.4137155000 14.1279
3.6128285000 1.4451314000 13.9633
3.6128285000 1.4765473000 13.877
3.6128285000 1.5079632000 13.8724
3.6128285000 1.5393791000 13.9543
3.6128285000 1.5707950000 14.1294
3.6128285000 1.6022109000 14.4058
3.6128285000 1.6336268000 14.7933
3.6128285000 1.6650427000 15.3026
3.6128285000 1.6964586000 15.9446
3.6128285000 1.7278745000 16.7298
3.6442444000 1.1938042000 16.8835
3.6442444000 1.2252201000 16.1859
3.6442444000 1.2566360000 15.5509
3.6442444000 1.2880519000 14.9858
3.6442444000 1.3194678000 14.496
3.6442444000 1.3508837000 14.0854
3.6442444000 1.3822996000 13.7569
3.6442444000 1.4137155000 13.5124
3.6442444000 1.4451314000 13.3536
3.6442444000 1.4765473000 13.2829
3.6442444000 1.5079632000 13.303
3.6442444000 1.5393791000 13.4185
3.6442444000 1.5707950000 13.635
3.6442444000 1.6022109000 13.96
3.6442444000 1.6336268000 14.402
3.6442444000 1.6650427000 14.9702
3.6442444000 1.6964586000 15.6742
3.6442444000 1.7278745000 16.5227
3.6756603000 1.1623883000 17.3021
3.6756603000 1.1938042000 16.4948
3.6756603000 1.2252201000 15.7464
3.6756603000 1.2566360000 15.0668
3.6756603000 1.2880519000 14.464
3.6756603000 1.3194678000 13.9447
3.6756603000 1.3508837000 13.5134
3.6756603000 1.3822996000 13.1736
3.6756603000 1.4137155000 12.9274
3.6756603000 1.4451314000 12.7768
3.6756603000 1.4765473000 12.7239
3.6756603000 1.5079632000 12.7712
3.6756603000 1.5393791000 12.9226
3.6756603000 1.5707950000 13.183
3.6756603000 1.6022109000 13.5588
3.6756603000 1.6336268000 14.0573
3.6756603000 1.6650427000 14.6863
3.6756603000 1.6964586000 15.4537
3.6756603000 1.7278745000 16.3663
3.7070762000 1.1623883000 16.9972
3.7070762000 1.1938042000 16.1366
3.7070762000 1.2252201000 15.3399
3.7070762000 1.2566360000 14.6182
3.7070762000 1.2880519000 13.9807
3.7070762000 1.3194678000 13.4345
3.7070762000 1.3508837000 12.9851
3.7070762000 1.3822996000 12.6363
3.7070762000 1.4137155000 12.3905
3.7070762000 1.4451314000 12.2499
3.7070762000 1.4765473000 12.2163
3.7070762000 1.5079632000 12.292
3.7070762000 1.5393791000 12.4802
3.7070762000 1.5707950000 12.7852
3.7070762000 1.6022109000 13.2121
3.7070762000 1.6336268000 13.767
3.7070762000 1.6650427000 14.4563
3.7070762000 1.6964586000 15.2861
3.7070762000 1.7278745000 16.2614
3.7384921000 1.1623883000 16.7267
3.7384921000 1.1938042000 15.8167
3.7384921000 1.2252201000 14.976
3.7384921000 1.2566360000 14.2165
3.7384921000 1.2880519000 13.5482
3.7384921000 1.3194678000 12.9789
3.7384921000 1.3508837000 12.5146
3.7384921000 1.3822996000 12.1594
3.7384921000 1.4137155000 11.9162
3.7384921000 1.4451314000 11.7869
3.7384921000 1.4765473000 11.7734
3.7384921000 1.5079632000 11.8776
3.7384921000 1.5393791000 12.1023
3.7384921000 1.5707950000 12.4508
3.7384921000 1.6022109000 12.9273
3.7384921000 1.6336268000 13.5366
3.7384921000 1.6650427000 14.2835
3.7384921000 1.6964586000 15.1726
3.7384921000 1.7278745000 16.207
3.7699080000 1.1623883000 16.4931
3.7699080000 1.1938042000 15.5393
3.7699080000 1.2252201000 14.6603
3.7699080000 1.2566360000 13.8686
3.7699080000 1.2880519000 13.1748
3.7699080000 1.3194678000 12.5871
3.7699080000 1.3508837000 12.1118
3.7699080000 1.3822996000 11.7534
3.7699080000 1.4137155000 11.5147
3.7699080000 1.4451314000 11.398
3.7699080000 1.4765473000 11.4047
3.7699080000 1.5079632000 11.5368
3.7699080000 1.5393791000 11.7962
3.7699080000 1.5707950000 12.1858
3.7699080000 1.6022109000 12.7087
3.7699080000 1.6336268000 13.3685
3.7699080000 1.6650427000 14.1686
3.7699080000 1.6964586000 15.1119
3.7699080000 1.7278745000 16.2
3.8013239000 1.1309724000 17.3514
3.8013239000 1.1623883000 16.2952
3.8013239000 1.1938042000 15.3046
3.8013239000 1.2252201000 14.3944
3.8013239000 1.2566360000 13.5773
3.8013239000 1.2880519000 12.8642
3.8013239000 1.3194678000 12.2636
3.8013239000 1.3508837000 11.782
3.8013239000 1.3822996000 11.4237
3.8013239000 1.4137155000 11.1919
3.8013239000 1.4451314000 11.0887
3.8013239000 1.4765473000 11.1155
3.8013239000 1.5079632000 11.2739
3.8013239000 1.5393791000 11.5655
3.8013239000 1.5707950000 11.9925
3.8013239000 1.6022109000 12.5571
3.8013239000 1.6336268000 13.2619
3.8013239000 1.6650427000 14.109
3.8013239000 1.6964586000 15.0998
3.8013239000 1.7278745000 16.2344
3.8327398000 1.1309724000 17.2186
3.8327398000 1.1623883000 16.1283
3.8327398000 1.1938042000 15.109
3.8327398000 1.2252201000 14.1755
3.8327398000 1.2566360000 13.3408
3.8327398000 1.2880519000 12.6156
3.8327398000 1.3194678000 12.0083
3.8327398000 1.3508837000 11.5253
3.8327398000 1.3822996000 11.1711
3.8327398000 1.4137155000 10.9486
3.8327398000 1.4451314000 10.8597
3.8327398000 1.4765473000 10.9061
3.8327398000 1.5079632000 11.0888
3.8327398000 1.5393791000 11.4092
3.8327398000 1.5707950000 11.8689
3.8327398000 1.6022109000 12.4695
3.8327398000 1.6336268000 13.2126
3.8327398000 1.6650427000 14.0992
3.8327398000 1.6964586000 15.1296
3.8327398000 1.7278745000 16.3021
3.8641557000 1.1309724000 17.1006
3.8641557000 1.1623883000 15.9847
3.8641557000 1.1938042000 14.9455
3.8641557000 1.2252201000 13.9976
3.8641557000 1.2566360000 13.1537
3.8641557000 1.2880519000 12.424
3.8641557000 1.3194678000 11.8168
3.8641557000 1.3508837000 11.3379
3.8641557000 1.3822996000 10.9917
3.8641557000 1.4137155000 10.7809
3.8641557000 1.4451314000 10.7074
3.8641557000 1.4765473000 10.7724
3.8641557000 1.5079632000 10.977
3.8641557000 1.5393791000 11.3223
3.8641557000 1.5707950000 11.8094
3.8641557000 1.6022109000 12.4395
3.8641557000 1.6336268000 13.2133
3.8641557000 1.6650427000 14.1311
3.8641557000 1.6964586000 15.1918
3.8641557000 1.7278745000 16.3929
3.8955716000 1.1309724000 16.9881
3.8955716000 1.1623883000 15.8555
3.8955716000 1.1938042000 14.8055
3.8955716000 1.2252201000 13.8522
3.8955716000 1.2566360000 13.0076
3.8955716000 1.2880519000 12.2814
3.8955716000 1.3194678000 11.681
3.8955716000 1.3508837000 11.2119
3.8955716000 1.3822996000 10.8779
3.8955716000 1.4137155000 10.6813
3.8955716000 1.4451314000 10.6239
3.8955716000 1.4765473000 10.7066
3.8955716000 1.5079632000 10.9305
3.8955716000 1.5393791000 11.2964
3.8955716000 1.5707950000 11.8052
3.8955716000 1.6022109000 12.4577
3.8955716000 1.6336268000 13.2541
3.8955716000 1.6650427000 14.194
3.8955716000 1.6964586000 15.2756
3.8955716000 1.7278745000 16.4952
3.9269875000 1.1309724000 16.871
3.9269875000 1.1623883000 15.7306
3.9269875000 1.1938042000 14.6789
3.9269875000 1.2252201000 13.7292
3.9269875000 1.2566360000 12.8925
3.9269875000 1.2880519000 12.1775
3.9269875000 1.3194678000 11.5908
3.9269875000 1.3508837000 11.1369
3.9269875000 1.3822996000 10.819
3.9269875000 1.4137155000 10.6391
3.9269875000 1.4451314000 10.5984
3.9269875000 1.4765473000 10.6979
3.9269875000 1.5079632000 10.9382
3.9269875000 1.5393791000 11.3203
3.9269875000 1.5707950000 11.8449
3.9269875000 1.6022109000 12.5125
3.9269875000 1.6336268000 13.3233
3.9269875000 1.6650427000 14.2761
3.9269875000 1.6964586000 15.3687
3.9269875000 1.7278745000 16.5967
3.9584034000 1.1309724000 16.7404
3.9584034000 1.1623883000 15.6008
3.9584034000 1.1938042000 14.5561
3.9584034000 1.2252201000 13.6184
3.9584034000 1.2566360000 12.7977
3.9584034000 1.2880519000 12.1012
3.9584034000 1.3194678000 11.5345
3.9584034000 1.3508837000 11.101
3.9584034000 1.3822996000 10.803
3.9584034000 1.4137155000 10.6419
3.9584034000 1.4451314000 10.6185
3.9584034000 1.4765473000 10.7334
3.9584034000 1.5079632000 10.9874
3.9584034000 1.5393791000 11.3813
3.9584034000 1.5707950000 11.9158
3.9584034000 1.6022109000 12.5914
3.9584034000 1.6336268000 13.4082
3.9584034000 1.6650427000 14.3648
3.9584034000 1.6964586000 15.4587
3.9584034000 1.7278745000 16.685
3.9898193000 1.1309724000 16.5889
3.9898193000 1.1623883000 15.4581
3.9898193000 1.1938042000 14.4284
3.9898193000 1.2252201000 13.5106
3.9898193000 1.2566360000 12.7131
3.9898193000 1.2880519000 12.0418
3.9898193000 1.3194678000 11.5006
3.9898193000 1.3508837000 11.092
3.9898193000 1.3822996000 10.8172
3.9898193000 1.4137155000 10.6767
3.9898193000 1.4451314000 10.6708
3.9898193000 1.4765473000 10.8
3.9898193000 1.5079632000 11.0648
3.9898193000 1.5393791000 11.4661
3.9898193000 1.5707950000 12.0048
3.9898193000 1.6022109000 12.6816
3.9898193000 1.6336268000 13.4964
3.9898193000 1.6650427000 14.4482
3.9898193000 1.6964586000 15.534
3.9898193000 1.7278745000 16.7489
4.0212352000 1.1309724000 16.4118
4.0212352000 1.1623883000 15.297
4.0212352000 1.1938042000 14.2893
4.0212352000 1.2252201000 13.3981
4.0212352000 1.2566360000 12.6301
4.0212352000 1.2880519000 11.9895
4.0212352000 1.3194678000 11.4788
4.0212352000 1.3508837000 11.0988
4.0212352000 1.3822996000 10.8496
4.0212352000 1.4137155000 10.731
4.0212352000 1.4451314000 10.7426
4.0212352000 1.4765473000 10.8845
4.0212352000 1.5079632000 11.1574
4.0212352000 1.5393791000 11.562
4.0212352000 1.5707950000 12.0996
4.0212352000 1.6022109000 12.771
4.0212352000 1.6336268000 13.5765
4.0212352000 1.6650427000 14.5152
4.0212352000 1.6964586000 15.5842
4.0212352000 1.7278745000 16.7786
4.0526511000 1.1309724000 16.2071
4.0526511000 1.1623883000 15.1146
4.0526511000 1.1938042000 14.1349
4.0526511000 1.2252201000 13.2759
4.0526511000 1.2566360000 12.5424
4.0526511000 1.2880519000 11.9369
4.0526511000 1.3194678000 11.4602
4.0526511000 1.3508837000 11.1115
4.0526511000 1.3822996000 10.8897
4.0526511000 1.4137155000 10.7936
4.0526511000 1.4451314000 10.8223
4.0526511000 1.4765473000 10.9755
4.0526511000 1.5079632000 11.2535
4.0526511000 1.5393791000 11.6576
4.0526511000 1.5707950000 12.1891
4.0526511000 1.6022109000 12.8492
4.0526511000 1.6336268000 13.6386
4.0526511000 1.6650427000 14.5567
4.0526511000 1.6964586000 15.6009
4.0526511000 1.7278745000 16.7664
4.0840670000 1.0995565000 17.1502
4.0840670000 1.1309724000 15.9761
4.0840670000 1.1623883000 14.911
4.0840670000 1.1938042000 13.9642
4.0840670000 1.2252201000 13.1416
4.0840670000 1.2566360000 12.4463
4.0840670000 1.2880519000 11.8789
4.0840670000 1.3194678000 11.4384
4.0840670000 1.3508837000 11.1227
4.0840670000 1.3822996000 10.9292
4.0840670000 1.4137155000 10.8556
4.0840670000 1.4451314000 10.9004
4.0840670000 1.4765473000 11.0629
4.0840670000 1.5079632000 11.3436
4.0840670000 1.5393791000 11.7435
4.0840670000 1.5707950000 12.2643
4.0840670000 1.6022109000 12.9079
4.0840670000 1.6336268000 13.6751
4.0840670000 1.6650427000 14.5659
4.0840670000 1.6964586000 15.5781
4.0840670000 1.7278745000 16.7069
4.1154829000 1.0995565000 16.8711
4.1154829000 1.1309724000 15.7226
4.1154829000 1.1623883000 14.6892
4.1154829000 1.1938042000 13.7788
4.1154829000 1.2252201000 12.9955
4.1154829000 1.2566360000 12.3406
4.1154829000 1.2880519000 11.8129
4.1154829000 1.3194678000 11.4097
4.1154829000 1.3508837000 11.1273
4.1154829000 1.3822996000 10.9618
4.1154829000 1.4137155000 10.9099
4.1154829000 1.4451314000 10.9695
4.1154829000 1.4765473000 11.1394
4.1154829000 1.5079632000 11.4199
4.1154829000 1.5393791000 11.8122
4.1154829000 1.5707950000 12.3185
4.1154829000 1.6022109000 12.9408
4.1154829000 1.6336268000 13.6806
4.1154829000 1.6650427000 14.5382
4.1154829000 1.6964586000 15.5118
4.1154829000 1.7278745000 16.5973
4.1468988000 1.0995565000 16.5718
4.1468988000 1.1309724000 15.4529
4.1468988000 1.1623883000 14.4544
4.1468988000 1.1938042000 13.5826
4.1468988000 1.2252201000 12.8401
4.1468988000 1.2566360000 12.2263
4.1468988000 1.2880519000 11.7386
4.1468988000 1.3194678000 11.3723
4.1468988000 1.3508837000 11.1223
4.1468988000 1.3822996000 10.9837
4.1468988000 1.4137155000 10.952
4.1468988000 1.4451314000 11.0244
4.1468988000 1.4765473000 11.1994
4.1468988000 1.5079632000 11.477
4.1468988000 1.5393791000 11.8588
4.1468988000 1.5707950000 12.3468
4.1468988000 1.6022109000 12.9438
4.1468988000 1.6336268000 13.6515
4.1468988000 1.6650427000 14.4708
4.1468988000 1.6964586000 15.4004
4.1468988000 1.7278745000 16.4364
4.1783147000 1.0995565000 16.2612
4.1783147000 1.1309724000 15.1752
4.1783147000 1.1623883000 14.2136
4.1783147000 1.1938042000 13.3815
4.1783147000 1.2252201000 12.6798
4.1783147000 1.2566360000 12.1066
4.1783147000 1.2880519000 11.6574
4.1783147000 1.3194678000 11.3263
4.1783147000 1.3508837000 11.1069
4.1783147000 1.3822996000 10.9928
4.1783147000 1.4137155000 10.979
4.1783147000 1.4451314000 11.0618
4.1783147000 1.4765473000 11.2393
4.1783147000 1.5079632000 11.5115
4.1783147000 1.5393791000 11.8797
4.1783147000 1.5707950000 12.3465
4.1783147000 1.6022109000 12.9146
4.1783147000 1.6336268000 13.5863
4.1783147000 1.6650427000 14.363
4.1783147000 1.6964586000 15.2436
4.1783147000 1.7278745000 16.2249
4.1783147000 1.7592904000 17.3001
4.2097306000 1.0681406000 17.1195
4.2097306000 1.0995565000 15.9492
4.2097306000 1.1309724000 14.8984
4.2097306000 1.1623883000 13.9748
4.2097306000 1.1938042000 13.1821
4.2097306000 1.2252201000 12.5201
4.2097306000 1.2566360000 11.9854
4.2097306000 1.2880519000 11.5722
4.2097306000 1.3194678000 11.2734
4.2097306000 1.3508837000 11.0813
4.2097306000 1.3822996000 10.9887
4.2097306000 1.4137155000 10.9897
4.2097306000 1.4451314000 11.0799
4.2097306000 1.4765473000 11.2572
4.2097306000 1.5079632000 11.5212
4.2097306000 1.5393791000 11.8732
4.2097306000 1.5707950000 12.3159
4.2097306000 1.6022109000 12.8521
4.2097306000 1.6336268000 13.4846
4.2097306000 1.6650427000 14.2149
4.2097306000 1.6964586000 15.0425
4.2097306000 1.7278745000 15.9643
4.2097306000 1.7592904000 16.9742
4.2411465000 1.0681406000 16.7816
4.2411465000 1.0995565000 15.6459
4.2411465000 1.1309724000 14.6318
4.2411465000 1.1623883000 13.7462
4.2411465000 1.1938042000 12.9917
4.2411465000 1.2252201000 12.3669
4.2411465000 1.2566360000 11.8674
4.2411465000 1.2880519000 11.4864
4.2411465000 1.3194678000 11.2157
4.2411465000 1.3508837000 11.0467
4.2411465000 1.3822996000 10.9716
4.2411465000 1.4137155000 10.9835
4.2411465000 1.4451314000 11.0778
4.2411465000 1.4765473000 11.2518
4.2411465000 1.5079632000 11.5048
4.2411465000 1.5393791000 11.8381
4.2411465000 1.5707950000 12.2541
4.2411465000 1.6022109000 12.756
4.2411465000 1.6336268000 13.3465
4.2411465000 1.6650427000 14.0273
4.2411465000 1.6964586000 14.7982
4.2411465000 1.7278745000 15.6566
4.2411465000 1.7592904000 16.5966
4.2725624000 1.0681406000 16.4598
4.2725624000 1.0995565000 15.361
4.2725624000 1.1309724000 14.3843
4.2725624000 1.1623883000 13.5357
4.2725624000 1.1938042000 12.8168
4.2725624000 1.2252201000 12.2256
4.2725624000 1.2566360000 11.7569
4.2725624000 1.2880519000 11.4031
4.2725624000 1.3194678000 11.1553
4.2725624000 1.3508837000 11.0044
4.2725624000 1.3822996000 10.9418
4.2725624000 1.4137155000 10.9604
4.2725624000 1.4451314000 11.0549
4.2725624000 1.4765473000 11.2223
4.2725624000 1.5079632000 11.4615
4.2725624000 1.5393791000 11.7736
4.2725624000 1.5707950000 12.1608
4.2725624000 1.6022109000 12.6261
4.2725624000 1.6336268000 13.1722
4.2725624000 1.6650427000 13.8009
4.2725624000 1.6964586000 14.5122
4.2725624000 1.7278745000 15.3036
4.2725624000 1.7592904000 16.1697
4.2725624000 1.7907063000 17.102
4.3039783000 1.0367247000 17.3351
4.3039783000 1.0681406000 16.1636
4.3039783000 1.0995565000 15.1033
4.3039783000 1.1309724000 14.1637
4.3039783000 1.1623883000 13.3499
4.3039783000 1.1938042000 12.6632
4.3039783000 1.2252201000 12.1009
4.3039783000 1.2566360000 11.6575
4.3039783000 1.2880519000 11.3249
4.3039783000 1.3194678000 11.094
4.3039783000 1.3508837000 10.9553
4.3039783000 1.3822996000 10.8999
4.3039783000 1.4137155000 10.9202
4.3039783000 1.4451314000 11.0107
4.3039783000 1.4765473000 11.1679
4.3039783000 1.5079632000 11.3904
4.3039783000 1.5393791000 11.6789
4.3039783000 1.5707950000 12.0352
4.3039783000 1.6022109000 12.462
4.3039783000 1.6336268000 12.9618
4.3039783000 1.6650427000 13.5363
4.3039783000 1.6964586000 14.1854
4.3039783000 1.7278745000 14.9069
4.3039783000 1.7592904000 15.6957
4.3039783000 1.7907063000 16.5437
4.3353942000 1.0367247000 17.031
4.3353942000 1.0681406000 15.9012
4.3353942000 1.0995565000 14.88
4.3353942000 1.1309724000 13.9761
4.3353942000 1.1623883000 13.1942
4.3353942000 1.1938042000 12.5352
4.3353942000 1.2252201000 11.9963
4.3353942000 1.2566360000 11.5717
4.3353942000 1.2880519000 11.2537
4.3353942000 1.3194678000 11.0329
4.3353942000 1.3508837000 10.8998
4.3353942000 1.3822996000 10.8455
4.3353942000 1.4137155000 10.8623
4.3353942000 1.4451314000 10.9442
4.3353942000 1.4765473000 11.0876
4.3353942000 1.5079632000 11.2904
4.3353942000 1.5393791000 11.5529
4.3353942000 1.5707950000 11.8764
4.3353942000 1.6022109000 12.263
4.3353942000 1.6336268000 12.7149
4.3353942000 1.6650427000 13.2333
4.3353942000 1.6964586000 13.8182
4.3353942000 1.7278745000 14.4674
4.3353942000 1.7592904000 15.176
4.3353942000 1.7907063000 15.9365
4.3353942000 1.8221222000 16.7386
4.3668101000 1.0367247000 16.7657
4.3668101000 1.0681406000 15.6792
4.3668101000 1.0995565000 14.6966
4.3668101000 1.1309724000 13.826
4.3668101000 1.1623883000 13.072
4.3668101000 1.1938042000 12.4354
4.3668101000 1.2252201000 11.9134
4.3668101000 1.2566360000 11.5008
4.3668101000 1.2880519000 11.19
4.3668101000 1.3194678000 10.972
4.3668101000 1.3508837000 10.8376
4.3668101000 1.3822996000 10.7781
4.3668101000 1.4137155000 10.7858
4.3668101000 1.4451314000 10.8545
4.3668101000 1.4765473000 10.9801
4.3668101000 1.5079632000 11.1603
4.3668101000 1.5393791000 11.3944
4.3668101000 1.5707950000 11.6832
4.3668101000 1.6022109000 12.0281
4.3668101000 1.6336268000 12.4306
4.3668101000 1.6650427000 12.8916
4.3668101000 1.6964586000 13.4107
4.3668101000 1.7278745000 13.9857
4.3668101000 1.7592904000 14.6119
4.3668101000 1.7907063000 15.2825
4.3668101000 1.8221222000 15.9877
4.3668101000 1.8535381000 16.7156
4.3982260000 1.0367247000 16.5453
4.3982260000 1.0681406000 15.5023
4.3982260000 1.0995565000 14.5566
4.3982260000 1.1309724000 13.7161
4.3982260000 1.1623883000 12.9851
4.3982260000 1.1938042000 12.3648
4.3982260000 1.2252201000 11.853
4.3982260000 1.2566360000 11.4448
4.3982260000 1.2880519000 11.1334
4.3982260000 1.3194678000 10.9107
4.3982260000 1.3508837000 10.768
4.3982260000 1.3822996000 10.6968
4.3982260000 1.4137155000 10.6897
4.3982260000 1.4451314000 10.7404
4.3982260000 1.4765473000 10.8444
4.3982260000 1.5079632000 10.9987
4.3982260000 1.5393791000 11.2022
4.3982260000 1.5707950000 11.4545
4.3982260000 1.6022109000 11.7563
4.3982260000 1.6336268000 12.1083
4.3982260000 1.6650427000 12.5108
4.3982260000 1.6964586000 12.9629
4.3982260000 1.7278745000 13.4624
4.3982260000 1.7592904000 14.0049
4.3982260000 1.7907063000 14.5838
4.3982260000 1.8221222000 15.1904
4.3982260000 1.8535381000 15.8141
4.3982260000 1.8849540000 16.4422
4.3982260000 1.9163699000 17.0611
4.4296419000 1.0367247000 16.3738
4.4296419000 1.0681406000 15.3731
4.4296419000 1.0995565000 14.4616
4.4296419000 1.1309724000 13.6469
4.4296419000 1.1623883000 12.9335
4.4296419000 1.1938042000 12.323
4.4296419000 1.2252201000 11.814
4.4296419000 1.2566360000 11.4026
4.4296419000 1.2880519000 11.083
4.4296419000 1.3194678000 10.8481
4.4296419000 1.3508837000 10.6899
4.4296419000 1.3822996000 10.6007
4.4296419000 1.4137155000 10.5731
4.4296419000 1.4451314000 10.6011
4.4296419000 1.4765473000 10.6796
4.4296419000 1.5079632000 10.8051
4.4296419000 1.5393791000 10.9755
4.4296419000 1.5707950000 11.1897
4.4296419000 1.6022109000 11.4472
4.4296419000 1.6336268000 11.7478
4.4296419000 1.6650427000 12.091
4.4296419000 1.6964586000 12.4756
4.4296419000 1.7278745000 12.8989
4.4296419000 1.7592904000 13.3568
4.4296419000 1.7907063000 13.8434
4.4296419000 1.8221222000 14.3509
4.4296419000 1.8535381000 14.8696
4.4296419000 1.8849540000 15.3888
4.4296419000 1.9163699000 15.8966
4.4296419000 1.9477858000 16.3808
4.4296419000 1.9792017000 16.8298
4.4296419000 2.0106176000 17.2328
4.4296419000 2.4504402000 17.3134
4.4296419000 2.4818561000 17.2072
4.4296419000 2.5132720000 17.1463
4.4296419000 2.5446879000 17.1425
4.4296419000 2.5761038000 17.2068
4.4296419000 2.6075197000 17.3498
4.4610578000 1.0053088000 17.284
4.4610578000 1.0367247000 16.2532
4.4610578000 1.0681406000 15.2925
4.4610578000 1.0995565000 14.4115
4.4610578000 1.1309724000 13.6175
4.4610578000 1.1623883000 12.9157
4.4610578000 1.1938042000 12.3082
4.4610578000 1.2252201000 11.7947
4.4610578000 1.2566360000 11.3726
4.4610578000 1.2880519000 11.0374
4.4610578000 1.3194678000 10.783
4.4610578000 1.3508837000 10.6027
4.4610578000 1.3822996000 10.4893
4.4610578000 1.4137155000 10.436
4.4610578000 1.4451314000 10.4367
4.4610578000 1.4765473000 10.486
4.4610578000 1.5079632000 10.5798
4.4610578000 1.5393791000 10.7151
4.4610578000 1.5707950000 10.8895
4.4610578000 1.6022109000 11.1016
4.4610578000 1.6336268000 11.3502
4.4610578000 1.6650427000 11.6338
4.4610578000 1.6964586000 11.9506
4.4610578000 1.7278745000 12.2978
4.4610578000 1.7592904000 12.6714
4.4610578000 1.7907063000 13.0659
4.4610578000 1.8221222000 13.4746
4.4610578000 1.8535381000 13.8892
4.4610578000 1.8849540000 14.3006
4.4610578000 1.9163699000 14.6987
4.4610578000 1.9477858000 15.0736
4.4610578000 1.9792017000 15.4157
4.4610578000 2.0106176000 15.7163
4.4610578000 2.0420335000 15.9684
4.4610578000 2.0734494000 16.167
4.4610578000 2.1048653000 16.3094
4.4610578000 2.1362812000 16.3952
4.4610578000 2.1676971000 16.4267
4.4610578000 2.1991130000 16.4083
4.4610578000 2.2305289000 16.3465
4.4610578000 2.2619448000 16.2496
4.4610578000 2.2933607000 16.1269
4.4610578000 2.3247766000 15.989
4.4610578000 2.3561925000 15.8468
4.4610578000 2.3876084000 15.7116
4.4610578000 2.4190243000 15.5948
4.4610578000 2.4504402000 15.5078
4.4610578000 2.4818561000 15.4617
4.4610578000 2.5132720000 15.4676
4.4610578000 2.5446879000 15.5362
4.4610578000 2.5761038000 15.6778
4.4610578000 2.6075197000 15.9022
4.4610578000 2.6389356000 16.2182
4.4610578000 2.6703515000 16.6335
4.4610578000 2.7017674000 17.1544
4.4924737000 1.0053088000 17.1679
4.4924737000 1.0367247000 16.1838
4.4924737000 1.0681406000 15.2595
4.4924737000 1.0995565000 14.4043
4.4924737000 1.1309724000 13.6256
4.4924737000 1.1623883000 12.929
4.4924737000 1.1938042000 12.3178
4.4924737000 1.2252201000 11.7929
4.4924737000 1.2566360000 11.3531
4.4924737000 1.2880519000 10.9953
4.4924737000 1.3194678000 10.7149
4.4924737000 1.3508837000 10.5064
4.4924737000 1.3822996000 10.3634
4.4924737000 1.4137155000 10.2796
4.4924737000 1.4451314000 10.2489
4.4924737000 1.4765473000 10.2657
4.4924737000 1.5079632000 10.3252
4.4924737000 1.5393791000 10.4233
4.4924737000 1.5707950000 10.5566
4.4924737000 1.6022109000 10.7225
4.4924737000 1.6336268000 10.9186
4.4924737000 1.6650427000 11.1426
4.4924737000 1.6964586000 11.392
4.4924737000 1.7278745000 11.6637
4.4924737000 1.7592904000 11.9538
4.4924737000 1.7907063000 12.2577
4.4924737000 1.8221222000 12.5693
4.4924737000 1.8535381000 12.8819
4.4924737000 1.8849540000 13.188
4.4924737000 1.9163699000 13.4797
4.4924737000 1.9477858000 13.7488
4.4924737000 1.9792017000 13.9882
4.4924737000 2.0106176000 14.1911
4.4924737000 2.0420335000 14.3528
4.4924737000 2.0734494000 14.4699
4.4924737000 2.1048653000 14.5413
4.4924737000 2.1362812000 14.5679
4.4924737000 2.1676971000 14.5529
4.4924737000 2.1991130000 14.5012
4.4924737000 2.2305289000 14.4194
4.4924737000 2.2619448000 14.3156
4.4924737000 2.2933607000 14.1989
4.4924737000 2.3247766000 14.0789
4.4924737000 2.3561925000 13.9657
4.4924737000 2.3876084000 13.8696
4.4924737000 2.4190243000 13.8011
4.4924737000 2.4504402000 13.7705
4.4924737000 2.4818561000 13.788
4.4924737000 2.5132720000 13.8636
4.4924737000 2.5446879000 14.0073
4.4924737000 2.5761038000 14.2285
4.4924737000 2.6075197000 14.536
4.4924737000 2.6389356000 14.9379
4.4924737000 2.6703515000 15.4409
4.4924737000 2.7017674000 16.05
4.4924737000 2.7331833000 16.768
4.5238896000 1.0053088000 17.1054
4.5238896000 1.0367247000 16.1641
4.5238896000 1.0681406000 15.2716
4.5238896000 1.0995565000 14.4369
4.5238896000 1.1309724000 13.6677
4.5238896000 1.1623883000 12.9704
4.5238896000 1.1938042000 12.3492
4.5238896000 1.2252201000 11.8065
4.5238896000 1.2566360000 11.3428
4.5238896000 1.2880519000 10.9565
4.5238896000 1.3194678000 10.6445
4.5238896000 1.3508837000 10.4026
4.5238896000 1.3822996000 10.2254
4.5238896000 1.4137155000 10.107
4.5238896000 1.4451314000 10.0415
4.5238896000 1.4765473000 10.0229
4.5238896000 1.5079632000 10.0458
4.5238896000 1.5393791000 10.105
4.5238896000 1.5707950000 10.1961
4.5238896000 1.6022109000 10.3151
4.5238896000 1.6336268000 10.4586
4.5238896000 1.6650427000 10.6233
4.5238896000 1.6964586000 10.8061
4.5238896000 1.7278745000 11.0036
4.5238896000 1.7592904000 11.2122
4.5238896000 1.7907063000 11.4276
4.5238896000 1.8221222000 11.645
4.5238896000 1.8535381000 11.8591
4.5238896000 1.8849540000 12.0639
4.5238896000 1.9163699000 12.2536
4.5238896000 1.9477858000 12.4222
4.5238896000 1.9792017000 12.5644
4.5238896000 2.0106176000 12.676
4.5238896000 2.0420335000 12.7537
4.5238896000 2.0734494000 12.7961
4.5238896000 2.1048653000 12.8035
4.5238896000 2.1362812000 12.7779
4.5238896000 2.1676971000 12.7231
4.5238896000 2.1991130000 12.6444
4.5238896000 2.2305289000 12.5487
4.5238896000 2.2619448000 12.4435
4.5238896000 2.2933607000 12.3375
4.5238896000 2.3247766000 12.2396
4.5238896000 2.3561925000 12.1589
4.5238896000 2.3876084000 12.105
4.5238896000 2.4190243000 12.0872
4.5238896000 2.4504402000 12.1149
4.5238896000 2.4818561000 12.1973
4.5238896000 2.5132720000 12.3438
4.5238896000 2.5446879000 12.5632
4.5238896000 2.5761038000 12.8643
4.5238896000 2.6075197000 13.2549
4.5238896000 2.6389356000 13.7422
4.5238896000 2.6703515000 14.3318
4.5238896000 2.7017674000 15.0276
4.5238896000 2.7331833000 15.831
4.5238896000 2.7645992000 16.7408
4.5238896000 5.0265440000 17.1606
4.5238896000 5.0579599000 16.9569
4.5238896000 5.0893758000 16.8443
4.5238896000 5.1207917000 16.8249
4.5238896000 5.1522076000 16.8993
4.5238896000 5.1836235000 17.0662
4.5238896000 5.2150394000 17.3222
4.5553055000 1.0053088000 17.0948
4.5553055000 1.0367247000 16.1914
4.5553055000 1.0681406000 15.3253
4.5553055000 1.0995565000 14.5055
4.5553055000 1.1309724000 13.7402
4.5553055000 1.1623883000 13.0363
4.5553055000 1.1938042000 12.3996
4.5553055000 1.2252201000 11.8339
4.5553055000 1.2566360000 11.3412
4.5553055000 1.2880519000 10.9217
4.5553055000 1.3194678000 10.574
4.5553055000 1.3508837000 10.2947
4.5553055000 1.3822996000 10.0798
4.5553055000 1.4137155000 9.92373
4.5553055000 1.4451314000 9.82074
4.5553055000 1.4765473000 9.76458
4.5553055000 1.5079632000 9.74902
4.5553055000 1.5393791000 9.76804
4.5553055000 1.5707950000 9.81603
4.5553055000 1.6022109000 9.88785
4.5553055000 1.6336268000 9.9789
4.5553055000 1.6650427000 10.085
4.5553055000 1.6964586000 10.2025
4.5553055000 1.7278745000 10.3277
4.5553055000 1.7592904000 10.4572
4.5553055000 1.7907063000 10.5874
4.5553055000 1.8221222000 10.7144
4.5553055000 1.8535381000 10.8344
4.5553055000 1.8849540000 10.9432
4.5553055000 1.9163699000 11.0367
4.5553055000 1.9477858000 11.1111
4.5553055000 1.9792017000 11.1633
4.5553055000 2.0106176000 11.1907
4.5553055000 2.0420335000 11.1921
4.5553055000 2.0734494000 11.1675
4.5553055000 2.1048653000 11.1185
4.5553055000 2.1362812000 11.0479
4.5553055000 2.1676971000 10.9602
4.5553055000 2.1991130000 10.8609
4.5553055000 2.2305289000 10.7567
4.5553055000 2.2619448000 10.6549
4.5553055000 2.2933607000 10.5635
4.5553055000 2.3247766000 10.4907
4.5553055000 2.3561925000 10.4448
4.5553055000 2.3876084000 10.4344
4.5553055000 2.4190243000 10.468
4.5553055000 2.4504402000 10.5542
4.5553055000 2.4818561000 10.7012
4.5553055000 2.5132720000 10.9177
4.5553055000 2.5446879000 11.2117
4.5553055000 2.5761038000 11.5911
4.5553055000 2.6075197000 12.063
4.5553055000 2.6389356000 12.6334
4.5553055000 2.6703515000 13.3068
4.5553055000 2.7017674000 14.086
4.5553055000 2.7331833000 14.9708
4.5553055000 2.7645992000 15.9587
4.5553055000 2.7960151000 17.0437
4.5553055000 4.9637122000 17.1689
4.5553055000 4.9951281000 16.7576
4.5553055000 5.0265440000 16.4336
4.5553055000 5.0579599000 16.2017
4.5553055000 5.0893758000 16.0657
4.5553055000 5.1207917000 16.0279
4.5553055000 5.1522076000 16.0888
4.5553055000 5.1836235000 16.2466
4.5553055000 5.2150394000 16.4972
4.5553055000 5.2464553000 16.8343
4.5553055000 5.2778712000 17.2497
4.5867214000 1.0053088000 17.133
4.5867214000 1.0367247000 16.2617
4.5867214000 1.0681406000 15.4164
4.5867214000 1.0995565000 14.6059
4.5867214000 1.1309724000 13.8391
4.5867214000 1.1623883000 13.1239
4.5867214000 1.1938042000 12.4673
4.5867214000 1.2252201000 11.8746
4.5867214000 1.2566360000 11.3495
4.5867214000 1.2880519000 10.8938
4.5867214000 1.3194678000 10.5074
4.5867214000 1.3508837000 10.1885
4.5867214000 1.3822996000 9.93357
4.5867214000 1.4137155000 9.73794
4.5867214000 1.4451314000 9.59576
4.5867214000 1.4765473000 9.50051
4.5867214000 1.5079632000 9.44532
4.5867214000 1.5393791000 9.42324
4.5867214000 1.5707950000 9.42758
4.5867214000 1.6022109000 9.45209
4.5867214000 1.6336268000 9.49113
4.5867214000 1.6650427000 9.53971
4.5867214000 1.6964586000 9.59351
4.5867214000 1.7278745000 9.6488
4.5867214000 1.7592904000 9.7023
4.5867214000 1.7907063000 9.75107
4.5867214000 1.8221222000 9.79239
4.5867214000 1.8535381000 9.82371
4.5867214000 1.8849540000 9.84258
4.5867214000 1.9163699000 9.84682
4.5867214000 1.9477858000 9.83454
4.5867214000 1.9792017000 9.80444
4.5867214000 2.0106176000 9.7559
4.5867214000 2.0420335000 9.68927
4.5867214000 2.0734494000 9.60591
4.5867214000 2.1048653000 9.50838
4.5867214000 2.1362812000 9.40033
4.5867214000 2.1676971000 9.28651
4.5867214000 2.1991130000 9.17257
4.5867214000 2.2305289000 9.06492
4.5867214000 2.2619448000 8.97049
4.5867214000 2.2933607000 8.89658
4.5867214000 2.3247766000 8.85071
4.5867214000 2.3561925000 8.84052
4.5867214000 2.3876084000 8.8737
4.5867214000 2.4190243000 8.95798
4.5867214000 2.4504402000 9.1011
4.5867214000 2.4818561000 9.31084
4.5867214000 2.5132720000 9.59485
4.5867214000 2.5446879000 9.9606
4.5867214000 2.5761038000 10.4151
4.5867214000 2.6075197000 10.9646
4.5867214000 2.6389356000 11.614
4.5867214000 2.6703515000 12.3669
4.5867214000 2.7017674000 13.2245
4.5867214000 2.7331833000 14.1853
4.5867214000 2.7645992000 15.2452
4.5867214000 2.7960151000 16.3967
4.5867214000 4.9322963000 17.0612
4.5867214000 4.9637122000 16.5256
4.5867214000 4.9951281000 16.0742
4.5867214000 5.0265440000 15.7138
4.5867214000 5.0579599000 15.4499
4.5867214000 5.0893758000 15.2869
4.5867214000 5.1207917000 15.2272
4.5867214000 5.1522076000 15.2713
4.5867214000 5.1836235000 15.4171
4.5867214000 5.2150394000 15.6602
4.5867214000 5.2464553000 15.9935
4.5867214000 5.2778712000 16.408
4.5867214000 5.3092871000 16.8931
4.6181373000 1.0053088000 17.2164
4.6181373000 1.0367247000 16.3709
4.6181373000 1.0681406000 15.5405
4.6181373000 1.0995565000 14.7342
4.6181373000 1.1309724000 13.9615
4.6181373000 1.1623883000 13.2313
4.6181373000 1.1938042000 12.5517
4.6181373000 1.2252201000 11.9298
4.6181373000 1.2566360000 11.3705
4.6181373000 1.2880519000 10.8772
4.6181373000 1.3194678000 10.4512
4.6181373000 1.3508837000 10.0918
4.6181373000 1.3822996000 9.79627
4.6181373000 1.4137155000 9.56036
4.6181373000 1.4451314000 9.37832
4.6181373000 1.4765473000 9.24334
4.6181373000 1.5079632000 9.14792
4.6181373000 1.5393791000 9.0843
4.6181373000 1.5707950000 9.04481
4.6181373000 1.6022109000 9.02217
4.6181373000 1.6336268000 9.00982
4.6181373000 1.6650427000 9.00206
4.6181373000 1.6964586000 8.9941
4.6181373000 1.7278745000 8.98212
4.6181373000 1.7592904000 8.96313
4.6181373000 1.7907063000 8.93489
4.6181373000 1.8221222000 8.89572
4.6181373000 1.8535381000 8.84444
4.6181373000 1.8849540000 8.78024
4.6181373000 1.9163699000 8.70268
4.6181373000 1.9477858000 8.61172
4.6181373000 1.9792017000 8.5078
4.6181373000 2.0106176000 8.39196
4.6181373000 2.0420335000 8.26592
4.6181373000 2.0734494000 8.1322
4.6181373000 2.1048653000 7.99415
4.6181373000 2.1362812000 7.85595
4.6181373000 2.1676971000 7.72251
4.6181373000 2.1991130000 7.59939
4.6181373000 2.2305289000 7.49266
4.6181373000 2.2619448000 7.40875
4.6181373000 2.2933607000 7.35436
4.6181373000 2.3247766000 7.33631
4.6181373000 2.3561925000 7.36153
4.6181373000 2.3876084000 7.43704
4.6181373000 2.4190243000 7.56991
4.6181373000 2.4504402000 7.76727
4.6181373000 2.4818561000 8.03627
4.6181373000 2.5132720000 8.38397
4.6181373000 2.5446879000 8.81715
4.6181373000 2.5761038000 9.34205
4.6181373000 2.6075197000 9.96402
4.6181373000 2.6389356000 10.6871
4.6181373000 2.6703515000 11.5134
4.6181373000 2.7017674000 12.4429
4.6181373000 2.7331833000 13.4728
4.6181373000 2.7645992000 14.5972
4.6181373000 2.7960151000 15.807
4.6181373000 2.8274310000 17.09
4.6181373000 4.9008804000 17.1401
4.6181373000 4.9322963000 16.4809
4.6181373000 4.9637122000 15.8999
4.6181373000 4.9951281000 15.4057
4.6181373000 5.0265440000 15.0057
4.6181373000 5.0579599000 14.7066
4.6181373000 5.0893758000 14.5131
4.6181373000 5.1207917000 14.4283
4.6181373000 5.1522076000 14.4525
4.6181373000 5.1836235000 14.5836
4.6181373000 5.2150394000 14.8168
4.6181373000 5.2464553000 15.1445
4.6181373000 5.2778712000 15.5571
4.6181373000 5.3092871000 16.0432
4.6181373000 5.3407030000 16.5902
4.6181373000 5.3721189000 17.1854
4.6495532000 1.0053088000 17.341
4.6495532000 1.0367247000 16.5148
4.6495532000 1.0681406000 15.6938
4.6495532000 1.0995565000 14.8872
4.6495532000 1.1309724000 14.1052
4.6495532000 1.1623883000 13.3578
4.6495532000 1.1938042000 12.6541
4.6495532000 1.2252201000 12.0023
4.6495532000 1.2566360000 11.409
4.6495532000 1.2880519000 10.8788
4.6495532000 1.3194678000 10.414
4.6495532000 1.3508837000 10.015
4.6495532000 1.3822996000 9.67964
4.6495532000 1.4137155000 9.40408
4.6495532000 1.4451314000 9.18257
4.6495532000 1.4765473000 9.00804
4.6495532000 1.5079632000 8.87246
4.6495532000 1.5393791000 8.76732
4.6495532000 1.5707950000 8.68409
4.6495532000 1.6022109000 8.61467
4.6495532000 1.6336268000 8.55171
4.6495532000 1.6650427000 8.48894
4.6495532000 1.6964586000 8.42125
4.6495532000 1.7278745000 8.34483
4.6495532000 1.7592904000 8.25705
4.6495532000 1.7907063000 8.15638
4.6495532000 1.8221222000 8.04221
4.6495532000 1.8535381000 7.91469
4.6495532000 1.8849540000 7.77454
4.6495532000 1.9163699000 7.62297
4.6495532000 1.9477858000 7.46161
4.6495532000 1.9792017000 7.29249
4.6495532000 2.0106176000 7.11805
4.6495532000 2.0420335000 6.94122
4.6495532000 2.0734494000 6.76541
4.6495532000 2.1048653000 6.59456
4.6495532000 2.1362812000 6.43313
4.6495532000 2.1676971000 6.28602
4.6495532000 2.1991130000 6.15857
4.6495532000 2.2305289000 6.0564
4.6495532000 2.2619448000 5.9854
4.6495532000 2.2933607000 5.95163
4.6495532000 2.3247766000 5.96129
4.6495532000 2.3561925000 6.02069
4.6495532000 2.3876084000 6.1363
4.6495532000 2.4190243000 6.31465
4.6495532000 2.4504402000 6.56239
4.6495532000 2.4818561000 6.88618
4.6495532000 2.5132720000 7.29255
4.6495532000 2.5446879000 7.78767
4.6495532000 2.5761038000 8.37705
4.6495532000 2.6075197000 9.06518
4.6495532000 2.6389356000 9.85499
4.6495532000 2.6703515000 10.7475
4.6495532000 2.7017674000 11.7411
4.6495532000 2.7331833000 12.8317
4.6495532000 2.7645992000 14.0118
4.6495532000 2.7960151000 15.2707
4.6495532000 2.8274310000 16.5947
4.6495532000 4.9008804000 16.6327
4.6495532000 4.9322963000 15.9254
4.6495532000 4.9637122000 15.2974
4.6495532000 4.9951281000 14.7581
4.6495532000 5.0265440000 14.3164
4.6495532000 5.0579599000 13.9795
4.6495532000 5.0893758000 13.7529
4.6495532000 5.1207917000 13.64
4.6495532000 5.1522076000 13.6416
4.6495532000 5.1836235000 13.7553
4.6495532000 5.2150394000 13.9762
4.6495532000 5.2464553000 14.2964
4.6495532000 5.2778712000 14.7056
4.6495532000 5.3092871000 15.1918
4.6495532000 5.3407030000 15.7419
4.6495532000 5.3721189000 16.3424
4.6495532000 5.4035348000 16.9804
4.6809691000 1.0367247000 16.6901
4.6809691000 1.0681406000 15.8736
4.6809691000 1.0995565000 15.0634
4.6809691000 1.1309724000 14.2702
4.6809691000 1.1623883000 13.5047
4.6809691000 1.1938042000 12.7773
4.6809691000 1.2252201000 12.0972
4.6809691000 1.2566360000 11.472
4.6809691000 1.2880519000 10.9073
4.6809691000 1.3194678000 10.4064
4.6809691000 1.3508837000 9.97021
4.6809691000 1.3822996000 9.59732
4.6809691000 1.4137155000 9.28395
4.6809691000 1.4451314000 9.02438
4.6809691000 1.4765473000 8.81127
4.6809691000 1.5079632000 8.63613
4.6809691000 1.5393791000 8.48986
4.6809691000 1.5707950000 8.36324
4.6809691000 1.6022109000 8.24751
4.6809691000 1.6336268000 8.13476
4.6809691000 1.6650427000 8.0183
4.6809691000 1.6964586000 7.89288
4.6809691000 1.7278745000 7.75479
4.6809691000 1.7592904000 7.60188
4.6809691000 1.7907063000 7.43336
4.6809691000 1.8221222000 7.24968
4.6809691000 1.8535381000 7.05224
4.6809691000 1.8849540000 6.84322
4.6809691000 1.9163699000 6.62535
4.6809691000 1.9477858000 6.40174
4.6809691000 1.9792017000 6.17581
4.6809691000 2.0106176000 5.95121
4.6809691000 2.0420335000 5.73182
4.6809691000 2.0734494000 5.52172
4.6809691000 2.1048653000 5.32523
4.6809691000 2.1362812000 5.14686
4.6809691000 2.1676971000 4.99137
4.6809691000 2.1991130000 4.8637
4.6809691000 2.2305289000 4.76896
4.6809691000 2.2619448000 4.71245
4.6809691000 2.2933607000 4.69962
4.6809691000 2.3247766000 4.7361
4.6809691000 2.3561925000 4.82768
4.6809691000 2.3876084000 4.98036
4.6809691000 2.4190243000 5.20031
4.6809691000 2.4504402000 5.49378
4.6809691000 2.4818561000 5.86707
4.6809691000 2.5132720000 6.32624
4.6809691000 2.5446879000 6.87693
4.6809691000 2.5761038000 7.52394
4.6809691000 2.6075197000 8.27085
4.6809691000 2.6389356000 9.11957
4.6809691000 2.6703515000 10.0698
4.6809691000 2.7017674000 11.1187
4.6809691000 2.7331833000 12.2606
4.6809691000 2.7645992000 13.4864
4.6809691000 2.7960151000 14.7841
4.6809691000 2.8274310000 16.1386
4.6809691000 4.8694645000 16.9821
4.6809691000 4.9008804000 16.1572
4.6809691000 4.9322963000 15.4012
4.6809691000 4.9637122000 14.7254
4.6809691000 4.9951281000 14.1403
4.6809691000 5.0265440000 13.6555
4.6809691000 5.0579599000 13.2791
4.6809691000 5.0893758000 13.0175
4.6809691000 5.1207917000 12.8745
4.6809691000 5.1522076000 12.851
4.6809691000 5.1836235000 12.9449
4.6809691000 5.2150394000 13.1512
4.6809691000 5.2464553000 13.4616
4.6809691000 5.2778712000 13.8655
4.6809691000 5.3092871000 14.3504
4.6809691000 5.3407030000 14.9025
4.6809691000 5.3721189000 15.5078
4.6809691000 5.4035348000 16.1528
4.6809691000 5.4349507000 16.8252
4.7123850000 1.0367247000 16.8949
4.7123850000 1.0681406000 16.0791
4.7123850000 1.0995565000 15.2631
4.7123850000 1.1309724000 14.4581
4.7123850000 1.1623883000 13.6756
4.7123850000 1.1938042000 12.9267
4.7123850000 1.2252201000 12.2215
4.7123850000 1.2566360000 11.5682
4.7123850000 1.2880519000 10.9732
4.7123850000 1.3194678000 10.4404
4.7123850000 1.3508837000 9.97107
4.7123850000 1.3822996000 9.56409
4.7123850000 1.4137155000 9.2158
4.7123850000 1.4451314000 8.92039
4.7123850000 1.4765473000 8.67029
4.7123850000 1.5079632000 8.45664
4.7123850000 1.5393791000 8.26989
4.7123850000 1.5707950000 8.10034
4.7123850000 1.6022109000 7.93879
4.7123850000 1.6336268000 7.77696
4.7123850000 1.6650427000 7.60797
4.7123850000 1.6964586000 7.42661
4.7123850000 1.7278745000 7.22943
4.7123850000 1.7592904000 7.0148
4.7123850000 1.7907063000 6.78275
4.7123850000 1.8221222000 6.53474
4.7123850000 1.8535381000 6.27341
4.7123850000 1.8849540000 6.00227
4.7123850000 1.9163699000 5.72539
4.7123850000 1.9477858000 5.44722
4.7123850000 1.9792017000 5.17236
4.7123850000 2.0106176000 4.90544
4.7123850000 2.0420335000 4.65105
4.7123850000 2.0734494000 4.41375
4.7123850000 2.1048653000 4.19798
4.7123850000 2.1362812000 4.00817
4.7123850000 2.1676971000 3.84875
4.7123850000 2.1991130000 3.72417
4.7123850000 2.2305289000 3.63896
4.7123850000 2.2619448000 3.59781
4.7123850000 2.2933607000 3.60557
4.7123850000 2.3247766000 3.66736
4.7123850000 2.3561925000 3.78854
4.7123850000 2.3876084000 3.97476
4.7123850000 2.4190243000 4.23189
4.7123850000 2.4504402000 4.56595
4.7123850000 2.4818561000 4.98291
4.7123850000 2.5132720000 5.48848
4.7123850000 2.5446879000 6.08775
4.7123850000 2.5761038000 6.78484
4.7123850000 2.6075197000 7.58247
4.7123850000 2.6389356000 8.48144
4.7123850000 2.6703515000 9.48023
4.7123850000 2.7017674000 10.5746
4.7123850000 2.7331833000 11.7574
4.7123850000 2.7645992000 13.0182
4.7123850000 2.7960151000 14.3436
4.7123850000 2.8274310000 15.7173
4.7123850000 2.8588469000 17.1207
4.7123850000 4.8694645000 16.5931
4.7123850000 4.9008804000 15.7206
4.7123850000 4.9322963000 14.9168
4.7123850000 4.9637122000 14.1938
4.7123850000 4.9951281000 13.563
4.7123850000 5.0265440000 13.035
4.7123850000 5.0579599000 12.6187
4.7123850000 5.0893758000 12.3211
4.7123850000 5.1207917000 12.1465
4.7123850000 5.1522076000 12.0962
4.7123850000 5.1836235000 12.1683
4.7123850000 5.2150394000 12.3576
4.7123850000 5.2464553000 12.6559
4.7123850000 5.2778712000 13.0523
4.7123850000 5.3092871000 13.5337
4.7123850000 5.3407030000 14.086
4.7123850000 5.3721189000 14.6945
4.7123850000 5.4035348000 15.3451
4.7123850000 5.4349507000 16.0252
4.7123850000 5.4663666000 16.724
4.7438009000 1.0367247000 17.1291
4.7438009000 1.0681406000 16.3114
4.7438009000 1.0995565000 15.4887
4.7438009000 1.1309724000 14.6729
4.7438009000 1.1623883000 13.876
4.7438009000 1.1938042000 13.1095
4.7438009000 1.2252201000 12.3839
4.7438009000 1.2566360000 11.708
4.7438009000 1.2880519000 11.0883
4.7438009000 1.3194678000 10.529
4.7438009000 1.3508837000 10.0316
4.7438009000 1.3822996000 9.59501
4.7438009000 1.4137155000 9.21543
4.7438009000 1.4451314000 8.88697
4.7438009000 1.4765473000 8.60185
4.7438009000 1.5079632000 8.35097
4.7438009000 1.5393791000 8.12447
4.7438009000 1.5707950000 7.91241
4.7438009000 1.6022109000 7.70537
4.7438009000 1.6336268000 7.49495
4.7438009000 1.6650427000 7.27432
4.7438009000 1.6964586000 7.03847
4.7438009000 1.7278745000 6.78437
4.7438009000 1.7592904000 6.51103
4.7438009000 1.7907063000 6.21931
4.7438009000 1.8221222000 5.91169
4.7438009000 1.8535381000 5.59197
4.7438009000 1.8849540000 5.26484
4.7438009000 1.9163699000 4.93563
4.7438009000 1.9477858000 4.60989
4.7438009000 1.9792017000 4.2932
4.7438009000 2.0106176000 3.99096
4.7438009000 2.0420335000 3.70829
4.7438009000 2.0734494000 3.44994
4.7438009000 2.1048653000 3.22036
4.7438009000 2.1362812000 3.02371
4.7438009000 2.1676971000 2.86395
4.7438009000 2.1991130000 2.74496
4.7438009000 2.2305289000 2.67065
4.7438009000 2.2619448000 2.64507
4.7438009000 2.2933607000 2.67253
4.7438009000 2.3247766000 2.75767
4.7438009000 2.3561925000 2.9055
4.7438009000 2.3876084000 3.12141
4.7438009000 2.4190243000 3.41108
4.7438009000 2.4504402000 3.78032
4.7438009000 2.4818561000 4.23489
4.7438009000 2.5132720000 4.78013
4.7438009000 2.5446879000 5.42066
4.7438009000 2.5761038000 6.1599
4.7438009000 2.6075197000 6.99967
4.7438009000 2.6389356000 7.93971
4.7438009000 2.6703515000 8.97725
4.7438009000 2.7017674000 10.1067
4.7438009000 2.7331833000 11.3195
4.7438009000 2.7645992000 12.604
4.7438009000 2.7960151000 13.9454
4.7438009000 2.8274310000 15.3266
4.7438009000 2.8588469000 16.728
4.7438009000 4.8380486000 17.2235
4.7438009000 4.8694645000 16.2499
4.7438009000 4.9008804000 15.3317
4.7438009000 4.9322963000 14.482
4.7438009000 4.9637122000 13.7136
4.7438009000 4.9951281000 13.0388
4.7438009000 5.0265440000 12.4688
4.7438009000 5.0579599000 12.0134
4.7438009000 5.0893758000 11.6799
4.7438009000 5.1207917000 11.4732
4.7438009000 5.1522076000 11.395
4.7438009000 5.1836235000 11.4436
4.7438009000 5.2150394000 11.6139
4.7438009000 5.2464553000 11.8977
4.7438009000 5.2778712000 12.2837
4.7438009000 5.3092871000 12.7588
4.7438009000 5.3407030000 13.3084
4.7438009000 5.3721189000 13.9173
4.7438009000 5.4035348000 14.5711
4.7438009000 5.4349507000 15.2565
4.7438009000 5.4663666000 15.9622
4.7438009000 5.4977825000 16.6795
4.7752168000 1.0681406000 16.5741
4.7752168000 1.0995565000 15.7453
4.7752168000 1.1309724000 14.921
4.7752168000 1.1623883000 14.1136
4.7752168000 1.1938042000 13.3346
4.7752168000 1.2252201000 12.5947
4.7752168000 1.2566360000 11.9027
4.7752168000 1.2880519000 11.2649
4.7752168000 1.3194678000 10.6855
4.7752168000 1.3508837000 10.1658
4.7752168000 1.3822996000 9.7044
4.7752168000 1.4137155000 9.29753
4.7752168000 1.4451314000 8.93903
4.7752168000 1.4765473000 8.62096
4.7752168000 1.5079632000 8.33408
4.7752168000 1.5393791000 8.06845
4.7752168000 1.5707950000 7.81409
4.7752168000 1.6022109000 7.56159
4.7752168000 1.6336268000 7.30273
4.7752168000 1.6650427000 7.03093
4.7752168000 1.6964586000 6.74159
4.7752168000 1.7278745000 6.43226
4.7752168000 1.7592904000 6.10267
4.7752168000 1.7907063000 5.75456
4.7752168000 1.8221222000 5.39143
4.7752168000 1.8535381000 5.01812
4.7752168000 1.8849540000 4.64045
4.7752168000 1.9163699000 4.26477
4.7752168000 1.9477858000 3.89761
4.7752168000 1.9792017000 3.54531
4.7752168000 2.0106176000 3.21382
4.7752168000 2.0420335000 2.90858
4.7752168000 2.0734494000 2.63439
4.7752168000 2.1048653000 2.39551
4.7752168000 2.1362812000 2.19568
4.7752168000 2.1676971000 2.03832
4.7752168000 2.1991130000 1.92667
4.7752168000 2.2305289000 1.86396
4.7752168000 2.2619448000 1.85364
4.7752168000 2.2933607000 1.89949
4.7752168000 2.3247766000 2.00572
4.7752168000 2.3561925000 2.17706
4.7752168000 2.3876084000 2.41871
4.7752168000 2.4190243000 2.73619
4.7752168000 2.4504402000 3.13518
4.7752168000 2.4818561000 3.62123
4.7752168000 2.5132720000 4.19937
4.7752168000 2.5446879000 4.87371
4.7752168000 2.5761038000 5.64698
4.7752168000 2.6075197000 6.5201
4.7752168000 2.6389356000 7.49172
4.7752168000 2.6703515000 8.55787
4.7752168000 2.7017674000 9.71168
4.7752168000 2.7331833000 10.9433
4.7752168000 2.7645992000 12.2397
4.7752168000 2.7960151000 13.5854
4.7752168000 2.8274310000 14.9621
4.7752168000 2.8588469000 16.3499
4.7752168000 4.8380486000 16.9767
4.7752168000 4.8694645000 15.9611
4.7752168000 4.9008804000 15.0004
4.7752168000 4.9322963000 14.1081
4.7752168000 4.9637122000 13.2976
4.7752168000 4.9951281000 12.5817
4.7752168000 5.0265440000 11.9723
4.7752168000 5.0579599000 11.4796
4.7752168000 5.0893758000 11.1114
4.7752168000 5.1207917000 10.8731
4.7752168000 5.1522076000 10.7667
4.7752168000 5.1836235000 10.7906
4.7752168000 5.2150394000 10.94
4.7752168000 5.2464553000 11.2065
4.7752168000 5.2778712000 11.5792
4.7752168000 5.3092871000 12.0444
4.7752168000 5.3407030000 12.5875
4.7752168000 5.3721189000 13.193
4.7752168000 5.4035348000 13.846
4.7752168000 5.4349507000 14.5328
4.7752168000 5.4663666000 15.2417
4.7752168000 5.4977825000 15.9634
4.7752168000 5.5291984000 16.6913
4.8066327000 1.0681406000 16.8736
4.8066327000 1.0995565000 16.0404
4.8066327000 1.1309724000 15.2111
4.8066327000 1.1623883000 14.398
4.8066327000 1.1938042000 13.6127
4.8066327000 1.2252201000 12.8652
4.8066327000 1.2566360000 12.1641
4.8066327000 1.2880519000 11.5152
4.8066327000 1.3194678000 10.9223
4.8066327000 1.3508837000 10.3861
4.8066327000 1.3822996000 9.90491
4.8066327000 1.4137155000 9.47465
4.8066327000 1.4451314000 9.08894
4.8066327000 1.4765473000 8.73974
4.8066327000 1.5079632000 8.41781
4.8066327000 1.5393791000 8.1133
4.8066327000 1.5707950000 7.81643
4.8066327000 1.6022109000 7.51809
4.8066327000 1.6336268000 7.21047
4.8066327000 1.6650427000 6.88747
4.8066327000 1.6964586000 6.54512
4.8066327000 1.7278745000 6.18168
4.8066327000 1.7592904000 5.79772
4.8066327000 1.7907063000 5.3959
4.8066327000 1.8221222000 4.98066
4.8066327000 1.8535381000 4.55787
4.8066327000 1.8849540000 4.13431
4.8066327000 1.9163699000 3.71724
4.8066327000 1.9477858000 3.31392
4.8066327000 1.9792017000 2.9313
4.8066327000 2.0106176000 2.5757
4.8066327000 2.0420335000 2.25266
4.8066327000 2.0734494000 1.96687
4.8066327000 2.1048653000 1.72225
4.8066327000 2.1362812000 1.52205
4.8066327000 2.1676971000 1.36904
4.8066327000 2.1991130000 1.26578
4.8066327000 2.2305289000 1.21484
4.8066327000 2.2619448000 1.21905
4.8066327000 2.2933607000 1.28168
4.8066327000 2.3247766000 1.40659
4.8066327000 2.3561925000 1.59826
4.8066327000 2.3876084000 1.86171
4.8066327000 2.4190243000 2.20238
4.8066327000 2.4504402000 2.62582
4.8066327000 2.4818561000 3.13737
4.8066327000 2.5132720000 3.74173
4.8066327000 2.5446879000 4.44249
4.8066327000 2.5761038000 5.24169
4.8066327000 2.6075197000 6.13932
4.8066327000 2.6389356000 7.13297
4.8066327000 2.6703515000 8.21749
4.8066327000 2.7017674000 9.38481
4.8066327000 2.7331833000 10.6239
4.8066327000 2.7645992000 11.9207
4.8066327000 2.7960151000 13.2587
4.8066327000 2.8274310000 14.6193
4.8066327000 2.8588469000 15.9821
4.8066327000 2.8902628000 17.3263
4.8066327000 4.8380486000 16.7899
4.8066327000 4.8694645000 15.7363
4.8066327000 4.9008804000 14.7374
4.8066327000 4.9322963000 13.8069
4.8066327000 4.9637122000 12.9588
4.8066327000 4.9951281000 12.2062
4.8066327000 5.0265440000 11.5612
4.8066327000 5.0579599000 11.0344
4.8066327000 5.0893758000 10.6339
4.8066327000 5.1207917000 10.3654
4.8066327000 5.1522076000 10.2309
4.8066327000 5.1836235000 10.2294
4.8066327000 5.2150394000 10.3561
4.8066327000 5.2464553000 10.6028
4.8066327000 5.2778712000 10.9585
4.8066327000 5.3092871000 11.4097
4.8066327000 5.3407030000 11.9415
4.8066327000 5.3721189000 12.5384
4.8066327000 5.4035348000 13.1853
4.8066327000 5.4349507000 13.8681
4.8066327000 5.4663666000 14.5749
4.8066327000 5.4977825000 15.2957
4.8066327000 5.5291984000 16.0236
4.8066327000 5.5606143000 16.7541
4.8380486000 1.0681406000 17.2185
4.8380486000 1.0995565000 16.3836
4.8380486000 1.1309724000 15.5535
4.8380486000 1.1623883000 14.7403
4.8380486000 1.1938042000 13.955
4.8380486000 1.2252201000 13.2069
4.8380486000 1.2566360000 12.5037
4.8380486000 1.2880519000 11.8506
4.8380486000 1.3194678000 11.2504
4.8380486000 1.3508837000 10.7031
4.8380486000 1.3822996000 10.2066
4.8380486000 1.4137155000 9.7563
4.8380486000 1.4451314000 9.34562
4.8380486000 1.4765473000 8.96651
4.8380486000 1.5079632000 8.60987
4.8380486000 1.5393791000 8.26615
4.8380486000 1.5707950000 7.92601
4.8380486000 1.6022109000 7.58091
4.8380486000 1.6336268000 7.22366
4.8380486000 1.6650427000 6.84891
4.8380486000 1.6964586000 6.45349
4.8380486000 1.7278745000 6.03654
4.8380486000 1.7592904000 5.59953
4.8380486000 1.7907063000 5.14604
4.8380486000 1.8221222000 4.6815
4.8380486000 1.8535381000 4.21266
4.8380486000 1.8849540000 3.74716
4.8380486000 1.9163699000 3.29299
4.8380486000 1.9477858000 2.858
4.8380486000 1.9792017000 2.44954
4.8380486000 2.0106176000 2.07409
4.8380486000 2.0420335000 1.73714
4.8380486000 2.0734494000 1.44315
4.8380486000 2.1048653000 1.19556
4.8380486000 2.1362812000 0.997039
4.8380486000 2.1676971000 0.849674
4.8380486000 2.1991130000 0.755313
4.8380486000 2.2305289000 0.715855
4.8380486000 2.2619448000 0.733543
4.8380486000 2.2933607000 0.811188
4.8380486000 2.3247766000 0.952307
4.8380486000 2.3561925000 1.16115
4.8380486000 2.3876084000 1.44263
4.8380486000 2.4190243000 1.80205
4.8380486000 2.4504402000 2.24485
4.8380486000 2.4818561000 2.77614
4.8380486000 2.5132720000 3.40026
4.8380486000 2.5446879000 4.12027
4.8380486000 2.5761038000 4.93745
4.8380486000 2.6075197000 5.85091
4.8380486000 2.6389356000 6.85717
4.8380486000 2.6703515000 7.94998
4.8380486000 2.7017674000 9.12014
4.8380486000 2.7331833000 10.3555
4.8380486000 2.7645992000 11.6414
4.8380486000 2.7960151000 12.9604
4.8380486000 2.8274310000 14.2937
4.8380486000 2.8588469000 15.6208
4.8380486000 2.8902628000 16.9212
4.8380486000 4.8380486000 16.6721
4.8380486000 4.8694645000 15.5852
4.8380486000 4.9008804000 14.5534
4.8380486000 4.9322963000 13.5906
4.8380486000 4.9637122000 12.7107
4.8380486000 4.9951281000 11.9268
4.8380486000 5.0265440000 11.2512
4.8380486000 5.0579599000 10.6945
4.8380486000 5.0893758000 10.2649
4.8380486000 5.1207917000 9.96824
4.8380486000 5.1522076000 9.80678
4.8380486000 5.1836235000 9.77952
4.8380486000 5.2150394000 9.88188
4.8380486000 5.2464553000 10.1059
4.8380486000 5.2778712000 10.4407
4.8380486000 5.3092871000 10.873
4.8380486000 5.3407030000 11.3879
4.8380486000 5.3721189000 11.9701
4.8380486000 5.4035348000 12.6043
4.8380486000 5.4349507000 13.2764
4.8380486000 5.4663666000 13.9741
4.8380486000 5.4977825000 14.6873
4.8380486000 5.5291984000 15.4085
4.8380486000 5.5606143000 16.1327
4.8380486000 5.5920302000 16.8574
4.8694645000 1.0995565000 16.7863
4.8694645000 1.1309724000 15.9601
4.8694645000 1.1623883000 15.1524
4.8694645000 1.1938042000 14.3733
4.8694645000 1.2252201000 13.6311
4.8694645000 1.2566360000 12.9323
4.8694645000 1.2880519000 12.2809
4.8694645000 1.3194678000 11.6787
4.8694645000 1.3508837000 11.1248
4.8694645000 1.3822996000 10.6163
4.8694645000 1.4137155000 10.1483
4.8694645000 1.4451314000 9.7139
4.8694645000 1.4765473000 9.30518
4.8694645000 1.5079632000 8.91333
4.8694645000 1.5393791000 8.52931
4.8694645000 1.5707950000 8.14446
4.8694645000 1.6022109000 7.75103
4.8694645000 1.6336268000 7.34273
4.8694645000 1.6650427000 6.91517
4.8694645000 1.6964586000 6.46614
4.8694645000 1.7278745000 5.99578
4.8694645000 1.7592904000 5.50655
4.8694645000 1.7907063000 5.003
4.8694645000 1.8221222000 4.49143
4.8694645000 1.8535381000 3.97944
4.8694645000 1.8849540000 3.47538
4.8694645000 1.9163699000 2.98781
4.8694645000 1.9477858000 2.525
4.8694645000 1.9792017000 2.09448
4.8694645000 2.0106176000 1.70277
4.8694645000 2.0420335000 1.35515
4.8694645000 2.0734494000 1.05567
4.8694645000 2.1048653000 0.80724
4.8694645000 2.1362812000 0.611862
4.8694645000 2.1676971000 0.470916
4.8694645000 2.1991130000 0.385535
4.8694645000 2.2305289000 0.356963
4.8694645000 2.2619448000 0.386883
4.8694645000 2.2933607000 0.477671
4.8694645000 2.3247766000 0.632535
4.8694645000 2.3561925000 0.855525
4.8694645000 2.3876084000 1.15141
4.8694645000 2.4190243000 1.52538
4.8694645000 2.4504402000 1.98273
4.8694645000 2.4818561000 2.5283
4.8694645000 2.5132720000 3.16602
4.8694645000 2.5446879000 3.89838
4.8694645000 2.5761038000 4.72591
4.8694645000 2.6075197000 5.64681
4.8694645000 2.6389356000 6.65658
4.8694645000 2.6703515000 7.74794
4.8694645000 2.7017674000 8.91066
4.8694645000 2.7331833000 10.1318
4.8694645000 2.7645992000 11.3958
4.8694645000 2.7960151000 12.6852
4.8694645000 2.8274310000 13.9807
4.8694645000 2.8588469000 15.2624
4.8694645000 2.8902628000 16.5101
4.8694645000 4.8380486000 16.632
4.8694645000 4.8694645000 15.5177
4.8694645000 4.9008804000 14.4594
4.8694645000 4.9322963000 13.4708
4.8694645000 4.9637122000 12.5657
4.8694645000 4.9951281000 11.7569
4.8694645000 5.0265440000 11.0566
4.8694645000 5.0579599000 10.475
4.8694645000 5.0893758000 10.0204
4.8694645000 5.1207917000 9.69831
4.8694645000 5.1522076000 9.5112
4.8694645000 5.1836235000 9.45811
4.8694645000 5.2150394000 9.53464
4.8694645000 5.2464553000 9.73307
4.8694645000 5.2778712000 10.0428
4.8694645000 5.3092871000 10.4507
4.8694645000 5.3407030000 10.9425
4.8694645000 5.3721189000 11.5028
4.8694645000 5.4035348000 12.1167
4.8694645000 5.4349507000 12.77
4.8694645000 5.4663666000 13.4505
4.8694645000 5.4977825000 14.1479
4.8694645000 5.5291984000 14.8546
4.8694645000 5.5606143000 15.565
4.8694645000 5.5920302000 16.2762
4.8694645000 5.6234461000 16.9869
4.9008804000 1.0995565000 17.2611
4.9008804000 1.1309724000 16.4434
4.9008804000 1.1623883000 15.6463
4.9008804000 1.1938042000 14.8789
4.9008804000 1.2252201000 14.1481
4.9008804000 1.2566360000 13.4588
4.9008804000 1.2880519000 12.8138
4.9008804000 1.3194678000 12.2134
4.9008804000 1.3508837000 11.6558
4.9008804000 1.3822996000 11.1373
4.9008804000 1.4137155000 10.6524
4.9008804000 1.4451314000 10.1943
4.9008804000 1.4765473000 9.75506
4.9008804000 1.5079632000 9.32647
4.9008804000 1.5393791000 8.90018
4.9008804000 1.5707950000 8.46842
4.9008804000 1.6022109000 8.02448
4.9008804000 1.6336268000 7.56318
4.9008804000 1.6650427000 7.08127
4.9008804000 1.6964586000 6.5777
4.9008804000 1.7278745000 6.0537
4.9008804000 1.7592904000 5.51276
4.9008804000 1.7907063000 4.9604
4.9008804000 1.8221222000 4.40376
4.9008804000 1.8535381000 3.85117
4.9008804000 1.8849540000 3.31156
4.9008804000 1.9163699000 2.7939
4.9008804000 1.9477858000 2.30667
4.9008804000 1.9792017000 1.85746
4.9008804000 2.0106176000 1.4526
4.9008804000 2.0420335000 1.09705
4.9008804000 2.0734494000 0.794336
4.9008804000 2.1048653000 0.546753
4.9008804000 2.1362812000 0.355584
4.9008804000 2.1676971000 0.221484
4.9008804000 2.1991130000 0.144881
4.9008804000 2.2305289000 0.126391
4.9008804000 2.2619448000 0.167171
4.9008804000 2.2933607000 0.269195
4.9008804000 2.3247766000 0.435384
4.9008804000 2.3561925000 0.669596
4.9008804000 2.3876084000 0.976454
4.9008804000 2.4190243000 1.36102
4.9008804000 2.4504402000 1.82838
4.9008804000 2.4818561000 2.38307
4.9008804000 2.5132720000 3.02857
4.9008804000 2.5446879000 3.76675
4.9008804000 2.5761038000 4.59738
4.9008804000 2.6075197000 5.51776
4.9008804000 2.6389356000 6.52243
4.9008804000 2.6703515000 7.60314
4.9008804000 2.7017674000 8.74882
4.9008804000 2.7331833000 9.94578
4.9008804000 2.7645992000 11.1781
4.9008804000 2.7960151000 12.428
4.9008804000 2.8274310000 13.6765
4.9008804000 2.8588469000 14.9041
4.9008804000 2.8902628000 16.0915
4.9008804000 2.9216787000 17.2205
4.9008804000 4.8380486000 16.6784
4.9008804000 4.8694645000 15.5431
4.9008804000 4.9008804000 14.4653
4.9008804000 4.9322963000 13.4583
4.9008804000 4.9637122000 12.5352
4.9008804000 4.9951281000 11.7086
4.9008804000 5.0265440000 10.9898
4.9008804000 5.0579599000 10.3889
4.9008804000 5.0893758000 9.91363
4.9008804000 5.1207917000 9.56929
4.9008804000 5.1522076000 9.35817
4.9008804000 5.1836235000 9.27935
4.9008804000 5.2150394000 9.32855
4.9008804000 5.2464553000 9.49833
4.9008804000 5.2778712000 9.77842
4.9008804000 5.3092871000 10.1563
4.9008804000 5.3407030000 10.6179
4.9008804000 5.3721189000 11.1486
4.9008804000 5.4035348000 11.7336
4.9008804000 5.4349507000 12.3592
4.9008804000 5.4663666000 13.0135
4.9008804000 5.4977825000 13.6861
4.9008804000 5.5291984000 14.3694
4.9008804000 5.5606143000 15.0577
4.9008804000 5.5920302000 15.7475
4.9008804000 5.6234461000 16.4373
4.9008804000 5.6548620000 17.1266
4.9322963000 1.1309724000 17.0155
4.9322963000 1.1623883000 16.2334
4.9322963000 1.1938042000 15.4819
4.9322963000 1.2252201000 14.7664
4.9322963000 1.2566360000 14.0902
4.9322963000 1.2880519000 13.4543
4.9322963000 1.3194678000 12.8576
4.9322963000 1.3508837000 12.2974
4.9322963000 1.3822996000 11.7689
4.9322963000 1.4137155000 11.2665
4.9322963000 1.4451314000 10.783
4.9322963000 1.4765473000 10.3111
4.9322963000 1.5079632000 9.84313
4.9322963000 1.5393791000 9.37165
4.9322963000 1.5707950000 8.89003
4.9322963000 1.6022109000 8.39281
4.9322963000 1.6336268000 7.87611
4.9322963000 1.6650427000 7.33802
4.9322963000 1.6964586000 6.77872
4.9322963000 1.7278745000 6.20066
4.9322963000 1.7592904000 5.60839
4.9322963000 1.7907063000 5.00835
4.9322963000 1.8221222000 4.40849
4.9322963000 1.8535381000 3.81772
4.9322963000 1.8849540000 3.24541
4.9322963000 1.9163699000 2.70078
4.9322963000 1.9477858000 2.19236
4.9322963000 1.9792017000 1.72758
4.9322963000 2.0106176000 1.31247
4.9322963000 2.0420335000 0.951476
4.9322963000 2.0734494000 0.647537
4.9322963000 2.1048653000 0.402233
4.9322963000 2.1362812000 0.216108
4.9322963000 2.1676971000 0.0890797
4.9322963000 2.1991130000 0.0208922
4.9322963000 2.2305289000 0.0115632
4.9322963000 2.2619448000 0.0617677
4.9322963000 2.2933607000 0.173111
4.9322963000 2.3247766000 0.348253
4.9322963000 2.3561925000 0.590868
4.9322963000 2.3876084000 0.905427
4.9322963000 2.4190243000 1.29683
4.9322963000 2.4504402000 1.7699
4.9322963000 2.4818561000 2.32885
4.9322963000 2.5132720000 2.97665
4.9322963000 2.5446879000 3.71454
4.9322963000 2.5761038000 4.54149
4.9322963000 2.6075197000 5.45394
4.9322963000 2.6389356000 6.44554
4.9322963000 2.6703515000 7.50717
4.9322963000 2.7017674000 8.62702
4.9322963000 2.7331833000 9.79091
4.9322963000 2.7645992000 10.9826
4.9322963000 2.7960151000 12.1845
4.9322963000 2.8274310000 13.3781
4.9322963000 2.8588469000 14.5445
4.9322963000 2.8902628000 15.6656
4.9322963000 2.9216787000 16.7245
4.9322963000 4.8380486000 16.8194
4.9322963000 4.8694645000 15.6699
4.9322963000 4.9008804000 14.5799
4.9322963000 4.9322963000 13.5621
4.9322963000 4.9637122000 12.6286
4.9322963000 4.9951281000 11.7913
4.9322963000 5.0265440000 11.0607
4.9322963000 5.0579599000 10.4461
4.9322963000 5.0893758000 9.95468
4.9322963000 5.1207917000 9.59123
4.9322963000 5.1522076000 9.35777
4.9322963000 5.1836235000 9.25326
4.9322963000 5.2150394000 9.27355
4.9322963000 5.2464553000 9.41148
4.9322963000 5.2778712000 9.65723
4.9322963000 5.3092871000 9.99889
4.9322963000 5.3407030000 10.4231
4.9322963000 5.3721189000 10.9157
4.9322963000 5.4035348000 11.4629
4.9322963000 5.4349507000 12.0515
4.9322963000 5.4663666000 12.6699
4.9322963000 5.4977825000 13.3082
4.9322963000 5.5291984000 13.9588
4.9322963000 5.5606143000 14.6161
4.9322963000 5.5920302000 15.2765
4.9322963000 5.6234461000 15.938
4.9322963000 5.6548620000 16.6
4.9322963000 5.6862779000 17.2625
4.9637122000 1.1623883000 16.9237
4.9637122000 1.1938042000 16.1907
4.9637122000 1.2252201000 15.4927
4.9637122000 1.2566360000 14.8309
4.9637122000 1.2880519000 14.2046
4.9637122000 1.3194678000 13.6116
4.9637122000 1.3508837000 13.0476
4.9637122000 1.3822996000 12.5073
4.9637122000 1.4137155000 11.9846
4.9637122000 1.4451314000 11.4727
4.9637122000 1.4765473000 10.9646
4.9637122000 1.5079632000 10.4534
4.9637122000 1.5393791000 9.93297
4.9637122000 1.5707950000 9.39789
4.9637122000 1.6022109000 8.84415
4.9637122000 1.6336268000 8.26937
4.9637122000 1.6650427000 7.67307
4.9637122000 1.6964586000 7.05682
4.9637122000 1.7278745000 6.42429
4.9637122000 1.7592904000 5.7811
4.9637122000 1.7907063000 5.13461
4.9637122000 1.8221222000 4.49343
4.9637122000 1.8535381000 3.86698
4.9637122000 1.8849540000 3.26491
4.9637122000 1.9163699000 2.69648
4.9637122000 1.9477858000 2.1701
4.9637122000 1.9792017000 1.69288
4.9637122000 2.0106176000 1.27036
4.9637122000 2.0420335000 0.906373
4.9637122000 2.0734494000 0.603141
4.9637122000 2.1048653000 0.361477
4.9637122000 2.1362812000 0.18115
4.9637122000 2.1676971000 0.0613423
4.9637122000 2.1991130000 0.00113849
4.9637122000 2.2305289000 0
4.9637122000 2.2619448000 0.0581624
4.9637122000 2.2933607000 0.176905
4.9637122000 2.3247766000 0.358659
4.9637122000 2.3561925000 0.606924
4.9637122000 2.3876084000 0.926016
4.9637122000 2.4190243000 1.32064
4.9637122000 2.4504402000 1.79536
4.9637122000 2.4818561000 2.35398
4.9637122000 2.5132720000 2.99897
4.9637122000 2.5446879000 3.73089
4.9637122000 2.5761038000 4.54794
4.9637122000 2.6075197000 5.44572
4.9637122000 2.6389356000 6.41705
4.9637122000 2.6703515000 7.45207
4.9637122000 2.7017674000 8.53838
4.9637122000 2.7331833000 9.66147
4.9637122000 2.7645992000 10.8051
4.9637122000 2.7960151000 11.952
4.9637122000 2.8274310000 13.0841
4.9637122000 2.8588469000 14.1839
4.9637122000 2.8902628000 15.2343
4.9637122000 2.9216787000 16.2201
4.9637122000 2.9530946000 17.1281
4.9637122000 4.8380486000 17.0624
4.9637122000 4.8694645000 15.9057
4.9637122000 4.9008804000 14.8108
4.9637122000 4.9322963000 13.7895
4.9637122000 4.9637122000 12.853
4.9637122000 4.9951281000 12.0119
4.9637122000 5.0265440000 11.2758
4.9637122000 5.0579599000 10.6529
4.9637122000 5.0893758000 10.1496
4.9637122000 5.1207917000 9.76992
4.9637122000 5.1522076000 9.51553
4.9637122000 5.1836235000 9.38518
4.9637122000 5.2150394000 9.37476
4.9637122000 5.2464553000 9.47744
4.9637122000 5.2778712000 9.68396
4.9637122000 5.3092871000 9.9831
4.9637122000 5.3407030000 10.3624
4.9637122000 5.3721189000 10.8086
4.9637122000 5.4035348000 11.3088
4.9637122000 5.4349507000 11.8508
4.9637122000 5.4663666000 12.4235
4.9637122000 5.4977825000 13.0179
4.9637122000 5.5291984000 13.6266
4.9637122000 5.5606143000 14.2443
4.9637122000 5.5920302000 14.8674
4.9637122000 5.6234461000 15.4938
4.9637122000 5.6548620000 16.1226
4.9637122000 5.6862779000 16.7537
4.9951281000 1.1938042000 17.0115
4.9951281000 1.2252201000 16.3308
4.9951281000 1.2566360000 15.6826
4.9951281000 1.2880519000 15.0644
4.9951281000 1.3194678000 14.4724
4.9951281000 1.3508837000 13.9014
4.9951281000 1.3822996000 13.3455
4.9951281000 1.4137155000 12.7982
4.9951281000 1.4451314000 12.2532
4.9951281000 1.4765473000 11.704
4.9951281000 1.5079632000 11.1449
4.9951281000 1.5393791000 10.571
4.9951281000 1.5707950000 9.97833
4.9951281000 1.6022109000 9.36457
4.9951281000 1.6336268000 8.72891
4.9951281000 1.6650427000 8.07241
4.9951281000 1.6964586000 7.39809
4.9951281000 1.7278745000 6.71088
4.9951281000 1.7592904000 6.01745
4.9951281000 1.7907063000 5.32597
4.9951281000 1.8221222000 4.64567
4.9951281000 1.8535381000 3.9863
4.9951281000 1.8849540000 3.35761
4.9951281000 1.9163699000 2.76876
4.9951281000 1.9477858000 2.22784
4.9951281000 1.9792017000 1.74145
4.9951281000 2.0106176000 1.31449
4.9951281000 2.0420335000 0.950049
4.9951281000 2.0734494000 0.649525
4.9951281000 2.1048653000 0.412901
4.9951281000 2.1362812000 0.239149
4.9951281000 2.1676971000 0.126717
4.9951281000 2.1991130000 0.0740586
4.9951281000 2.2305289000 0.0801244
4.9951281000 2.2619448000 0.144762
4.9951281000 2.2933607000 0.268974
4.9951281000 2.3247766000 0.454998
4.9951281000 2.3561925000 0.706188
4.9951281000 2.3876084000 1.02671
4.9951281000 2.4190243000 1.42107
4.9951281000 2.4504402000 1.89354
4.9951281000 2.4818561000 2.44753
4.9951281000 2.5132720000 3.08495
4.9951281000 2.5446879000 3.80569
4.9951281000 2.5761038000 4.60723
4.9951281000 2.6075197000 5.48435
4.9951281000 2.6389356000 6.42913
4.9951281000 2.6703515000 7.43107
4.9951281000 2.7017674000 8.47736
4.9951281000 2.7331833000 9.55329
4.9951281000 2.7645992000 10.6428
4.9951281000 2.7960151000 11.7292
4.9951281000 2.8274310000 12.7953
4.9951281000 2.8588469000 13.8247
4.9951281000 2.8902628000 14.8019
4.9951281000 2.9216787000 15.7135
4.9951281000 2.9530946000 16.548
4.9951281000 2.9845105000 17.2971
4.9951281000 4.8694645000 16.2564
4.9951281000 4.9008804000 15.1636
4.9951281000 4.9322963000 14.1457
4.9951281000 4.9637122000 13.2128
4.9951281000 4.9951281000 12.3742
4.9951281000 5.0265440000 11.6382
4.9951281000 5.0579599000 11.0117
4.9951281000 5.0893758000 10.5001
4.9951281000 5.1207917000 10.1066
4.9951281000 5.1522076000 9.8322
4.9951281000 5.1836235000 9.67542
4.9951281000 5.2150394000 9.6322
4.9951281000 5.2464553000 9.69603
4.9951281000 5.2778712000 9.85827
4.9951281000 5.3092871000 10.1086
4.9951281000 5.3407030000 10.4355
4.9951281000 5.3721189000 10.827
4.9951281000 5.4035348000 11.2713
4.9951281000 5.4349507000 11.7574
4.9951281000 5.4663666000 12.2752
4.9951281000 5.4977825000 12.8165
4.9951281000 5.5291984000 13.3747
4.9951281000 5.5606143000 13.9448
4.9951281000 5.5920302000 14.5235
4.9951281000 5.6234461000 15.1087
4.9951281000 5.6548620000 15.6995
4.9951281000 5.6862779000 16.2955
4.9951281000 5.7176938000 16.8966
5.0265440000 1.2252201000 17.2822
5.0265440000 1.2566360000 16.6445
5.0265440000 1.2880519000 16.0305
5.0265440000 1.3194678000 15.4348
5.0265440000 1.3508837000 14.8516
5.0265440000 1.3822996000 14.2743
5.0265440000 1.4137155000 13.6966
5.0265440000 1.4451314000 13.1125
5.0265440000 1.4765473000 12.5164
5.0265440000 1.5079632000 11.9039
5.0265440000 1.5393791000 11.2715
5.0265440000 1.5707950000 10.617
5.0265440000 1.6022109000 9.93961
5.0265440000 1.6336268000 9.24037
5.0265440000 1.6650427000 8.52193
5.0265440000 1.6964586000 7.78875
5.0265440000 1.7278745000 7.04701
5.0265440000 1.7592904000 6.30441
5.0265440000 1.7907063000 5.56984
5.0265440000 1.8221222000 4.85299
5.0265440000 1.8535381000 4.16382
5.0265440000 1.8849540000 3.51201
5.0265440000 1.9163699000 2.90642
5.0265440000 1.9477858000 2.35463
5.0265440000 1.9792017000 1.86258
5.0265440000 2.0106176000 1.43435
5.0265440000 2.0420335000 1.07215
5.0265440000 2.0734494000 0.776463
5.0265440000 2.1048653000 0.546383
5.0265440000 2.1362812000 0.380052
5.0265440000 2.1676971000 0.275191
5.0265440000 2.1991130000 0.229656
5.0265440000 2.2305289000 0.241934
5.0265440000 2.2619448000 0.311541
5.0265440000 2.2933607000 0.439262
5.0265440000 2.3247766000 0.627192
5.0265440000 2.3561925000 0.878575
5.0265440000 2.3876084000 1.19745
5.0265440000 2.4190243000 1.58815
5.0265440000 2.4504402000 2.05465
5.0265440000 2.4818561000 2.59995
5.0265440000 2.5132720000 3.22543
5.0265440000 2.5446879000 3.93034
5.0265440000 2.5761038000 4.71142
5.0265440000 2.6075197000 5.56274
5.0265440000 2.6389356000 6.47572
5.0265440000 2.6703515000 7.43931
5.0265440000 2.7017674000 8.44042
5.0265440000 2.7331833000 9.46435
5.0265440000 2.7645992000 10.4954
5.0265440000 2.7960151000 11.5175
5.0265440000 2.8274310000 12.5146
5.0265440000 2.8588469000 13.4718
5.0265440000 2.8902628000 14.3753
5.0265440000 2.9216787000 15.2133
5.0265440000 2.9530946000 15.9765
5.0265440000 2.9845105000 16.6586
5.0265440000 3.0159264000 17.2563
5.0265440000 4.8694645000 16.7265
5.0265440000 4.9008804000 15.6419
5.0265440000 4.9322963000 14.6335
5.0265440000 4.9637122000 13.7099
5.0265440000 4.9951281000 12.879
5.0265440000 5.0265440000 12.1476
5.0265440000 5.0579599000 11.5212
5.0265440000 5.0893758000 11.0039
5.0265440000 5.1207917000 10.598
5.0265440000 5.1522076000 10.3038
5.0265440000 5.1836235000 10.1194
5.0265440000 5.2150394000 10.0409
5.0265440000 5.2464553000 10.062
5.0265440000 5.2778712000 10.1749
5.0265440000 5.3092871000 10.3701
5.0265440000 5.3407030000 10.6375
5.0265440000 5.3721189000 10.9665
5.0265440000 5.4035348000 11.3466
5.0265440000 5.4349507000 11.7681
5.0265440000 5.4663666000 12.2225
5.0265440000 5.4977825000 12.7026
5.0265440000 5.5291984000 13.2026
5.0265440000 5.5606143000 13.7184
5.0265440000 5.5920302000 14.2469
5.0265440000 5.6234461000 14.7864
5.0265440000 5.6548620000 15.3357
5.0265440000 5.6862779000 15.8945
5.0265440000 5.7176938000 16.4625
5.0265440000 5.7491097000 17.0398
5.0579599000 1.2880519000 17.0972
5.0579599000 1.3194678000 16.4916
5.0579599000 1.3508837000 15.8892
5.0579599000 1.3822996000 15.2835
5.0579599000 1.4137155000 14.6682
5.0579599000 1.4451314000 14.0381
5.0579599000 1.4765473000 13.3887
5.0579599000 1.5079632000 12.7169
5.0579599000 1.5393791000 12.0209
5.0579599000 1.5707950000 11.3002
5.0579599000 1.6022109000 10.5559
5.0579599000 1.6336268000 9.79071
5.0579599000 1.6650427000 9.009
5.0579599000 1.6964586000 8.21667
5.0579599000 1.7278745000 7.42109
5.0579599000 1.7592904000 6.63089
5.0579599000 1.7907063000 5.8556
5.0579599000 1.8221222000 5.10524
5.0579599000 1.8535381000 4.3898
5.0579599000 1.8849540000 3.71873
5.0579599000 1.9163699000 3.1004
5.0579599000 1.9477858000 2.5417
5.0579599000 1.9792017000 2.04771
5.0579599000 2.0106176000 1.62156
5.0579599000 2.0420335000 1.26445
5.0579599000 2.0734494000 0.975856
5.0579599000 2.1048653000 0.753911
5.0579599000 2.1362812000 0.595906
5.0579599000 2.1676971000 0.498845
5.0579599000 2.1991130000 0.460014
5.0579599000 2.2305289000 0.477492
5.0579599000 2.2619448000 0.550527
5.0579599000 2.2933607000 0.679751
5.0579599000 2.3247766000 0.86718
5.0579599000 2.3561925000 1.116
5.0579599000 2.3876084000 1.43019
5.0579599000 2.4190243000 1.8139
5.0579599000 2.4504402000 2.27087
5.0579599000 2.4818561000 2.80372
5.0579599000 2.5132720000 3.41332
5.0579599000 2.5446879000 4.09829
5.0579599000 2.5761038000 4.85473
5.0579599000 2.6075197000 5.67604
5.0579599000 2.6389356000 6.55304
5.0579599000 2.6703515000 7.4743
5.0579599000 2.7017674000 8.42653
5.0579599000 2.7331833000 9.39518
5.0579599000 2.7645992000 10.3651
5.0579599000 2.7960151000 11.3209
5.0579599000 2.8274310000 12.2481
5.0579599000 2.8588469000 13.1331
5.0579599000 2.8902628000 13.9639
5.0579599000 2.9216787000 14.7309
5.0579599000 2.9530946000 15.4267
5.0579599000 2.9845105000 16.0469
5.0579599000 3.0159264000 16.5903
5.0579599000 3.0473423000 17.0592
5.0579599000 4.8694645000 17.3189
5.0579599000 4.9008804000 16.2475
5.0579599000 4.9322963000 15.2533
5.0579599000 4.9637122000 14.3435
5.0579599000 4.9951281000 13.5241
5.0579599000 5.0265440000 12.8004
5.0579599000 5.0579599000 12.1763
5.0579599000 5.0893758000 11.6547
5.0579599000 5.1207917000 11.2368
5.0579599000 5.1522076000 10.922
5.0579599000 5.1836235000 10.7082
5.0579599000 5.2150394000 10.5913
5.0579599000 5.2464553000 10.5656
5.0579599000 5.2778712000 10.624
5.0579599000 5.3092871000 10.7582
5.0579599000 5.3407030000 10.9594
5.0579599000 5.3721189000 11.2186
5.0579599000 5.4035348000 11.527
5.0579599000 5.4349507000 11.8765
5.0579599000 5.4663666000 12.2602
5.0579599000 5.4977825000 12.6723
5.0579599000 5.5291984000 13.1082
5.0579599000 5.5606143000 13.5645
5.0579599000 5.5920302000 14.0388
5.0579599000 5.6234461000 14.5296
5.0579599000 5.6548620000 15.036
5.0579599000 5.6862779000 15.5574
5.0579599000 5.7176938000 16.0934
5.0579599000 5.7491097000 16.6438
5.0579599000 5.7805256000 17.2082
5.0893758000 1.3508837000 17.0044
5.0893758000 1.3822996000 16.3621
5.0893758000 1.4137155000 15.7016
5.0893758000 1.4451314000 15.0182
5.0893758000 1.4765473000 14.3088
5.0893758000 1.5079632000 13.5719
5.0893758000 1.5393791000 12.8073
5.0893758000 1.5707950000 12.0165
5.0893758000 1.6022109000 11.2024
5.0893758000 1.6336268000 10.3696
5.0893758000 1.6650427000 9.52389
5.0893758000 1.6964586000 8.67274
5.0893758000 1.7278745000 7.82462
5.0893758000 1.7592904000 6.98898
5.0893758000 1.7907063000 6.17587
5.0893758000 1.8221222000 5.39548
5.0893758000 1.8535381000 4.65769
5.0893758000 1.8849540000 3.97151
5.0893758000 1.9163699000 3.34468
5.0893758000 1.9477858000 2.7832
5.0893758000 1.9792017000 2.29115
5.0893758000 2.0106176000 1.87053
5.0893758000 2.0420335000 1.52143
5.0893758000 2.0734494000 1.24222
5.0893758000 2.1048653000 1.03002
5.0893758000 2.1362812000 0.881243
5.0893758000 2.1676971000 0.792188
5.0893758000 2.1991130000 0.759607
5.0893758000 2.2305289000 0.781223
5.0893758000 2.2619448000 0.856087
5.0893758000 2.2933607000 0.984753
5.0893758000 2.3247766000 1.16923
5.0893758000 2.3561925000 1.41273
5.0893758000 2.3876084000 1.71921
5.0893758000 2.4190243000 2.09273
5.0893758000 2.4504402000 2.53683
5.0893758000 2.4818561000 3.05378
5.0893758000 2.5132720000 3.64401
5.0893758000 2.5446879000 4.30559
5.0893758000 2.5761038000 5.03399
5.0893758000 2.6075197000 5.82203
5.0893758000 2.6389356000 6.66006
5.0893758000 2.6703515000 7.5363
5.0893758000 2.7017674000 8.43741
5.0893758000 2.7331833000 9.34911
5.0893758000 2.7645992000 10.2568
5.0893758000 2.7960151000 11.1463
5.0893758000 2.8274310000 12.0042
5.0893758000 2.8588469000 12.8187
5.0893758000 2.8902628000 13.5799
5.0893758000 2.9216787000 14.2799
5.0893758000 2.9530946000 14.9136
5.0893758000 2.9845105000 15.4787
5.0893758000 3.0159264000 15.9757
5.0893758000 3.0473423000 16.4085
5.0893758000 3.0787582000 16.7842
5.0893758000 3.1101741000 17.1131
5.0893758000 4.9008804000 16.9803
5.0893758000 4.9322963000 16.0036
5.0893758000 4.9637122000 15.1102
5.0893758000 4.9951281000 14.3045
5.0893758000 5.0265440000 13.5899
5.0893758000 5.0579599000 12.969
5.0893758000 5.0893758000 12.443
5.0893758000 5.1207917000 12.012
5.0893758000 5.1522076000 11.6748
5.0893758000 5.1836235000 11.4288
5.0893758000 5.2150394000 11.27
5.0893758000 5.2464553000 11.1931
5.0893758000 5.2778712000 11.192
5.0893758000 5.3092871000 11.2596
5.0893758000 5.3407030000 11.3886
5.0893758000 5.3721189000 11.5717
5.0893758000 5.4035348000 11.8021
5.0893758000 5.4349507000 12.0736
5.0893758000 5.4663666000 12.381
5.0893758000 5.4977825000 12.72
5.0893758000 5.5291984000 13.0875
5.0893758000 5.5606143000 13.4812
5.0893758000 5.5920302000 13.8993
5.0893758000 5.6234461000 14.3409
5.0893758000 5.6548620000 14.8049
5.0893758000 5.6862779000 15.2909
5.0893758000 5.7176938000 15.7981
5.0893758000 5.7491097000 16.326
5.0893758000 5.7805256000 16.8738
5.1207917000 1.4137155000 16.7863
5.1207917000 1.4451314000 16.0424
5.1207917000 1.4765473000 15.2667
5.1207917000 1.5079632000 14.4593
5.1207917000 1.5393791000 13.6219
5.1207917000 1.5707950000 12.7577
5.1207917000 1.6022109000 11.8718
5.1207917000 1.6336268000 10.9703
5.1207917000 1.6650427000 10.0608
5.1207917000 1.6964586000 9.15187
5.1207917000 1.7278745000 8.25317
5.1207917000 1.7592904000 7.37483
5.1207917000 1.7907063000 6.52726
5.1207917000 1.8221222000 5.72071
5.1207917000 1.8535381000 4.96475
5.1207917000 1.8849540000 4.26783
5.1207917000 1.9163699000 3.63683
5.1207917000 1.9477858000 3.07674
5.1207917000 1.9792017000 2.59047
5.1207917000 2.0106176000 2.17879
5.1207917000 2.0420335000 1.84054
5.1207917000 2.0734494000 1.5729
5.1207917000 2.1048653000 1.37195
5.1207917000 2.1362812000 1.23321
5.1207917000 2.1676971000 1.15227
5.1207917000 2.1991130000 1.12539
5.1207917000 2.2305289000 1.15
5.1207917000 2.2619448000 1.22502
5.1207917000 2.2933607000 1.35101
5.1207917000 2.3247766000 1.53007
5.1207917000 2.3561925000 1.7655
5.1207917000 2.3876084000 2.06133
5.1207917000 2.4190243000 2.42161
5.1207917000 2.4504402000 2.84975
5.1207917000 2.4818561000 3.34775
5.1207917000 2.5132720000 3.91564
5.1207917000 2.5446879000 4.55102
5.1207917000 2.5761038000 5.24882
5.1207917000 2.6075197000 6.00136
5.1207917000 2.6389356000 6.79855
5.1207917000 2.6703515000 7.6284
5.1207917000 2.7017674000 8.47759
5.1207917000 2.7331833000 9.3322
5.1207917000 2.7645992000 10.1783
5.1207917000 2.7960151000 11.0029
5.1207917000 2.8274310000 11.7939
5.1207917000 2.8588469000 12.5414
5.1207917000 2.8902628000 13.2373
5.1207917000 2.9216787000 13.8759
5.1207917000 2.9530946000 14.4543
5.1207917000 2.9845105000 14.972
5.1207917000 3.0159264000 15.4314
5.1207917000 3.0473423000 15.838
5.1207917000 3.0787582000 16.1999
5.1207917000 3.1101741000 16.5283
5.1207917000 3.1415900000 16.8368
5.1207917000 3.1730059000 17.1413
5.1207917000 4.9322963000 16.8806
5.1207917000 4.9637122000 16.0047
5.1207917000 4.9951281000 15.2129
5.1207917000 5.0265440000 14.5072
5.1207917000 5.0579599000 13.8883
5.1207917000 5.0893758000 13.3563
5.1207917000 5.1207917000 12.9099
5.1207917000 5.1522076000 12.5474
5.1207917000 5.1836235000 12.2657
5.1207917000 5.2150394000 12.0608
5.1207917000 5.2464553000 11.9283
5.1207917000 5.2778712000 11.8627
5.1207917000 5.3092871000 11.8585
5.1207917000 5.3407030000 11.91
5.1207917000 5.3721189000 12.0119
5.1207917000 5.4035348000 12.1594
5.1207917000 5.4349507000 12.3484
5.1207917000 5.4663666000 12.5756
5.1207917000 5.4977825000 12.8387
5.1207917000 5.5291984000 13.1359
5.1207917000 5.5606143000 13.466
5.1207917000 5.5920302000 13.8284
5.1207917000 5.6234461000 14.2222
5.1207917000 5.6548620000 14.647
5.1207917000 5.6862779000 15.1017
5.1207917000 5.7176938000 15.5855
5.1207917000 5.7491097000 16.0971
5.1207917000 5.7805256000 16.6354
5.1207917000 5.8119415000 17.1991
5.1522076000 1.4451314000 17.1027
5.1522076000 1.4765473000 16.2551
5.1522076000 1.5079632000 15.3727
5.1522076000 1.5393791000 14.4591
5.1522076000 1.5707950000 13.5196
5.1522076000 1.6022109000 12.5607
5.1522076000 1.6336268000 11.5906
5.1522076000 1.6650427000 10.6182
5.1522076000 1.6964586000 9.65346
5.1522076000 1.7278745000 8.70682
5.1522076000 1.7592904000 7.78905
5.1522076000 1.7907063000 6.91081
5.1522076000 1.8221222000 6.08221
5.1522076000 1.8535381000 5.31239
5.1522076000 1.8849540000 4.60908
5.1522076000 1.9163699000 3.97817
5.1522076000 1.9477858000 3.42348
5.1522076000 1.9792017000 2.94663
5.1522076000 2.0106176000 2.54703
5.1522076000 2.0420335000 2.22219
5.1522076000 2.0734494000 1.96806
5.1522076000 2.1048653000 1.77962
5.1522076000 2.1362812000 1.65149
5.1522076000 2.1676971000 1.57858
5.1522076000 2.1991130000 1.55669
5.1522076000 2.2305289000 1.58302
5.1522076000 2.2619448000 1.65644
5.1522076000 2.2933607000 1.77761
5.1522076000 2.3247766000 1.94879
5.1522076000 2.3561925000 2.17349
5.1522076000 2.3876084000 2.45588
5.1522076000 2.4190243000 2.8001
5.1522076000 2.4504402000 3.2095
5.1522076000 2.4818561000 3.68592
5.1522076000 2.5132720000 4.22907
5.1522076000 2.5446879000 4.83614
5.1522076000 2.5761038000 5.50161
5.1522076000 2.6075197000 6.21737
5.1522076000 2.6389356000 6.97299
5.1522076000 2.6703515000 7.75632
5.1522076000 2.7017674000 8.55414
5.1522076000 2.7331833000 9.35293
5.1522076000 2.7645992000 10.1396
5.1522076000 2.7960151000 10.9021
5.1522076000 2.8274310000 11.6301
5.1522076000 2.8588469000 12.3154
5.1522076000 2.8902628000 12.9517
5.1522076000 2.9216787000 13.5358
5.1522076000 2.9530946000 14.0665
5.1522076000 2.9845105000 14.5454
5.1522076000 3.0159264000 14.9768
5.1522076000 3.0473423000 15.3674
5.1522076000 3.0787582000 15.7264
5.1522076000 3.1101741000 16.0655
5.1522076000 3.1415900000 16.3985
5.1522076000 3.1730059000 16.7411
5.1522076000 3.2044218000 17.1101
5.1522076000 4.9637122000 17.0193
5.1522076000 4.9951281000 16.2401
5.1522076000 5.0265440000 15.5412
5.1522076000 5.0579599000 14.9217
5.1522076000 5.0893758000 14.3804
5.1522076000 5.1207917000 13.915
5.1522076000 5.1522076000 13.5231
5.1522076000 5.1836235000 13.2012
5.1522076000 5.2150394000 12.9458
5.1522076000 5.2464553000 12.7528
5.1522076000 5.2778712000 12.618
5.1522076000 5.3092871000 12.5374
5.1522076000 5.3407030000 12.5072
5.1522076000 5.3721189000 12.524
5.1522076000 5.4035348000 12.5852
5.1522076000 5.4349507000 12.6891
5.1522076000 5.4663666000 12.8344
5.1522076000 5.4977825000 13.0206
5.1522076000 5.5291984000 13.2478
5.1522076000 5.5606143000 13.516
5.1522076000 5.5920302000 13.8254
5.1522076000 5.6234461000 14.1757
5.1522076000 5.6548620000 14.5663
5.1522076000 5.6862779000 14.9963
5.1522076000 5.7176938000 15.464
5.1522076000 5.7491097000 15.9678
5.1522076000 5.7805256000 16.5054
5.1522076000 5.8119415000 17.0749
5.1836235000 1.4765473000 17.2698
5.1836235000 1.5079632000 16.3093
5.1836235000 1.5393791000 15.3176
5.1836235000 1.5707950000 14.3018
5.1836235000 1.6022109000 13.2702
5.1836235000 1.6336268000 12.2326
5.1836235000 1.6650427000 11.1993
5.1836235000 1.6964586000 10.1814
5.1836235000 1.7278745000 9.19011
5.1836235000 1.7592904000 8.23665
5.1836235000 1.7907063000 7.33177
5.1836235000 1.8221222000 6.48535
5.1836235000 1.8535381000 5.70594
5.1836235000 1.8849540000 5.0004
5.1836235000 1.9163699000 4.37354
5.1836235000 1.9477858000 3.82788
5.1836235000 1.9792017000 3.36362
5.1836235000 2.0106176000 2.97879
5.1836235000 2.0420335000 2.66947
5.1836235000 2.0734494000 2.43034
5.1836235000 2.1048653000 2.25527
5.1836235000 2.1362812000 2.13797
5.1836235000 2.1676971000 2.0727
5.1836235000 2.1991130000 2.05488
5.1836235000 2.2305289000 2.08151
5.1836235000 2.2619448000 2.15151
5.1836235000 2.2933607000 2.2657
5.1836235000 2.3247766000 2.42661
5.1836235000 2.3561925000 2.63804
5.1836235000 2.3876084000 2.90442
5.1836235000 2.4190243000 3.23006
5.1836235000 2.4504402000 3.61835
5.1836235000 2.4818561000 4.07104
5.1836235000 2.5132720000 4.58762
5.1836235000 2.5446879000 5.16498
5.1836235000 2.5761038000 5.79721
5.1836235000 2.6075197000 6.47584
5.1836235000 2.6389356000 7.19017
5.1836235000 2.6703515000 7.92796
5.1836235000 2.7017674000 8.67614
5.1836235000 2.7331833000 9.42164
5.1836235000 2.7645992000 10.1522
5.1836235000 2.7960151000 10.8569
5.1836235000 2.8274310000 11.527
5.1836235000 2.8588469000 12.1558
5.1836235000 2.8902628000 12.7395
5.1836235000 2.9216787000 13.2765
5.1836235000 2.9530946000 13.768
5.1836235000 2.9845105000 14.2174
5.1836235000 3.0159264000 14.6306
5.1836235000 3.0473423000 15.0156
5.1836235000 3.0787582000 15.3825
5.1836235000 3.1101741000 15.7432
5.1836235000 3.1415900000 16.1117
5.1836235000 3.1730059000 16.5028
5.1836235000 3.2044218000 16.9327
5.1836235000 5.0265440000 16.6793
5.1836235000 5.0579599000 16.055
5.1836235000 5.0893758000 15.4997
5.1836235000 5.1207917000 15.0104
5.1836235000 5.1522076000 14.584
5.1836235000 5.1836235000 14.217
5.1836235000 5.2150394000 13.906
5.1836235000 5.2464553000 13.6478
5.1836235000 5.2778712000 13.4395
5.1836235000 5.3092871000 13.2786
5.1836235000 5.3407030000 13.1632
5.1836235000 5.3721189000 13.0923
5.1836235000 5.4035348000 13.0656
5.1836235000 5.4349507000 13.0835
5.1836235000 5.4663666000 13.1472
5.1836235000 5.4977825000 13.2582
5.1836235000 5.5291984000 13.4181
5.1836235000 5.5606143000 13.6283
5.1836235000 5.5920302000 13.8899
5.1836235000 5.6234461000 14.203
5.1836235000 5.6548620000 14.5671
5.1836235000 5.6862779000 14.9809
5.1836235000 5.7176938000 15.442
5.1836235000 5.7491097000 15.9477
5.1836235000 5.7805256000 16.495
5.1836235000 5.8119415000 17.0808
5.2150394000 1.5079632000 17.2694
5.2150394000 1.5393791000 16.1992
5.2150394000 1.5707950000 15.1077
5.2150394000 1.6022109000 14.005
5.2150394000 1.6336268000 12.9022
5.2150394000 1.6650427000 11.811
5.2150394000 1.6964586000 10.7435
5.2150394000 1.7278745000 9.71138
5.2150394000 1.7592904000 8.72633
5.2150394000 1.7907063000 7.79902
5.2150394000 1.8221222000 6.93895
5.2150394000 1.8535381000 6.15399
5.2150394000 1.8849540000 5.45002
5.2150394000 1.9163699000 4.83065
5.2150394000 1.9477858000 4.29705
5.2150394000 1.9792017000 3.84796
5.2150394000 2.0106176000 3.4799
5.2150394000 2.0420335000 3.18756
5.2150394000 2.0734494000 2.96432
5.2150394000 2.1048653000 2.80292
5.2150394000 2.1362812000 2.69623
5.2150394000 2.1676971000 2.63787
5.2150394000 2.1991130000 2.62292
5.2150394000 2.2305289000 2.64828
5.2150394000 2.2619448000 2.71296
5.2150394000 2.2933607000 2.81805
5.2150394000 2.3247766000 2.96643
5.2150394000 2.3561925000 3.16227
5.2150394000 2.3876084000 3.41036
5.2150394000 2.4190243000 3.71526
5.2150394000 2.4504402000 4.0805
5.2150394000 2.4818561000 4.50784
5.2150394000 2.5132720000 4.99664
5.2150394000 2.5446879000 5.54354
5.2150394000 2.5761038000 6.14235
5.2150394000 2.6075197000 6.78431
5.2150394000 2.6389356000 7.45853
5.2150394000 2.6703515000 8.1527
5.2150394000 2.7017674000 8.85395
5.2150394000 2.7331833000 9.54969
5.2150394000 2.7645992000 10.2285
5.2150394000 2.7960151000 10.8806
5.2150394000 2.8274310000 11.4986
5.2150394000 2.8588469000 12.0779
5.2150394000 2.8902628000 12.6164
5.2150394000 2.9216787000 13.1147
5.2150394000 2.9530946000 13.5757
5.2150394000 2.9845105000 14.005
5.2150394000 3.0159264000 14.4098
5.2150394000 3.0473423000 14.7994
5.2150394000 3.0787582000 15.1844
5.2150394000 3.1101741000 15.5772
5.2150394000 3.1415900000 15.991
5.2150394000 3.1730059000 16.4403
5.2150394000 3.2044218000 16.9397
5.2150394000 5.0579599000 17.2731
5.2150394000 5.0893758000 16.698
5.2150394000 5.1207917000 16.1789
5.2150394000 5.1522076000 15.7122
5.2150394000 5.1836235000 15.2944
5.2150394000 5.2150394000 14.9227
5.2150394000 5.2464553000 14.5947
5.2150394000 5.2778712000 14.3089
5.2150394000 5.3092871000 14.0646
5.2150394000 5.3407030000 13.8619
5.2150394000 5.3721189000 13.7022
5.2150394000 5.4035348000 13.5874
5.2150394000 5.4349507000 13.5206
5.2150394000 5.4663666000 13.5051
5.2150394000 5.4977825000 13.5445
5.2150394000 5.5291984000 13.6421
5.2150394000 5.5606143000 13.8006
5.2150394000 5.5920302000 14.0218
5.2150394000 5.6234461000 14.3063
5.2150394000 5.6548620000 14.6535
5.2150394000 5.6862779000 15.0613
5.2150394000 5.7176938000 15.5267
5.2150394000 5.7491097000 16.0458
5.2150394000 5.7805256000 16.6142
5.2150394000 5.8119415000 17.2274
5.2464553000 1.5393791000 17.1086
5.2464553000 1.5707950000 15.9436
5.2464553000 1.6022109000 14.7728
5.2464553000 1.6336268000 13.6084
5.2464553000 1.6650427000 12.4633
5.2464553000 1.6964586000 11.3503
5.2464553000 1.7278745000 10.2818
5.2464553000 1.7592904000 9.26951
5.2464553000 1.7907063000 8.32399
5.2464553000 1.8221222000 7.45426
5.2464553000 1.8535381000 6.66741
5.2464553000 1.8849540000 5.96826
5.2464553000 1.9163699000 5.35918
5.2464553000 1.9477858000 4.83992
5.2464553000 1.9792017000 4.40775
5.2464553000 2.0106176000 4.05769
5.2464553000 2.0420335000 3.783
5.2464553000 2.0734494000 3.5758
5.2464553000 2.1048653000 3.42777
5.2464553000 2.1362812000 3.33091
5.2464553000 2.1676971000 3.27833
5.2464553000 2.1991130000 3.26478
5.2464553000 2.2305289000 3.28714
5.2464553000 2.2619448000 3.34458
5.2464553000 2.2933607000 3.43854
5.2464553000 2.3247766000 3.57231
5.2464553000 2.3561925000 3.75053
5.2464553000 2.3876084000 3.97839
5.2464553000 2.4190243000 4.26081
5.2464553000 2.4504402000 4.60155
5.2464553000 2.4818561000 5.00243
5.2464553000 2.5132720000 5.46278
5.2464553000 2.5446879000 5.97908
5.2464553000 2.5761038000 6.54494
5.2464553000 2.6075197000 7.15136
5.2464553000 2.6389356000 7.78732
5.2464553000 2.6703515000 8.44052
5.2464553000 2.7017674000 9.0983
5.2464553000 2.7331833000 9.74857
5.2464553000 2.7645992000 10.3807
5.2464553000 2.7960151000 10.986
5.2464553000 2.8274310000 11.5588
5.2464553000 2.8588469000 12.0958
5.2464553000 2.8902628000 12.5971
5.2464553000 2.9216787000 13.065
5.2464553000 2.9530946000 13.5047
5.2464553000 2.9845105000 13.9231
5.2464553000 3.0159264000 14.3292
5.2464553000 3.0473423000 14.7329
5.2464553000 3.0787582000 15.1458
5.2464553000 3.1101741000 15.5799
5.2464553000 3.1415900000 16.0481
5.2464553000 3.1730059000 16.5636
5.2464553000 3.2044218000 17.1399
5.2464553000 5.1522076000 16.89
5.2464553000 5.1836235000 16.4156
5.2464553000 5.2150394000 15.978
5.2464553000 5.2464553000 15.5759
5.2464553000 5.2778712000 15.2093
5.2464553000 5.3092871000 14.8793
5.2464553000 5.3407030000 14.5884
5.2464553000 5.3721189000 14.3401
5.2464553000 5.4035348000 14.139
5.2464553000 5.4349507000 13.9905
5.2464553000 5.4663666000 13.9002
5.2464553000 5.4977825000 13.8738
5.2464553000 5.5291984000 13.9161
5.2464553000 5.5606143000 14.0312
5.2464553000 5.5920302000 14.2216
5.2464553000 5.6234461000 14.4879
5.2464553000 5.6548620000 14.8293
5.2464553000 5.6862779000 15.243
5.2464553000 5.7176938000 15.7248
5.2464553000 5.7491097000 16.2695
5.2464553000 5.7805256000 16.8711
5.2778712000 1.5707950000 16.8176
5.2778712000 1.6022109000 15.5829
5.2778712000 1.6336268000 14.3616
5.2778712000 1.6650427000 13.1675
5.2778712000 1.6964586000 12.014
5.2778712000 1.7278745000 10.9139
5.2778712000 1.7592904000 9.8789
5.2778712000 1.7907063000 8.91933
5.2778712000 1.8221222000 8.04362
5.2778712000 1.8535381000 7.25804
5.2778712000 1.8849540000 6.56633
5.2778712000 1.9163699000 5.96956
5.2778712000 1.9477858000 5.46609
5.2778712000 1.9792017000 5.05169
5.2778712000 2.0106176000 4.71995
5.2778712000 2.0420335000 4.46276
5.2778712000 2.0734494000 4.27099
5.2778712000 2.1048653000 4.13532
5.2778712000 2.1362812000 4.047
5.2778712000 2.1676971000 3.99863
5.2778712000 2.1991130000 3.98475
5.2778712000 2.2305289000 4.00226
5.2778712000 2.2619448000 4.05057
5.2778712000 2.2933607000 4.1315
5.2778712000 2.3247766000 4.24883
5.2778712000 2.3561925000 4.40772
5.2778712000 2.3876084000 4.61383
5.2778712000 2.4190243000 4.87248
5.2778712000 2.4504402000 5.18772
5.2778712000 2.4818561000 5.56153
5.2778712000 2.5132720000 5.99326
5.2778712000 2.5446879000 6.47932
5.2778712000 2.5761038000 7.01318
5.2778712000 2.6075197000 7.5857
5.2778712000 2.6389356000 8.18577
5.2778712000 2.6703515000 8.80113
5.2778712000 2.7017674000 9.41938
5.2778712000 2.7331833000 10.0289
5.2778712000 2.7645992000 10.6199
5.2778712000 2.7960151000 11.1848
5.2778712000 2.8274310000 11.7192
5.2778712000 2.8588469000 12.2216
5.2778712000 2.8902628000 12.6937
5.2778712000 2.9216787000 13.14
5.2778712000 2.9530946000 13.5671
5.2778712000 2.9845105000 13.9837
5.2778712000 3.0159264000 14.4
5.2778712000 3.0473423000 14.827
5.2778712000 3.0787582000 15.2762
5.2778712000 3.1101741000 15.7599
5.2778712000 3.1415900000 16.29
5.2778712000 3.1730059000 16.8786
5.2778712000 5.2150394000 17.0554
5.2778712000 5.2464553000 16.5755
5.2778712000 5.2778712000 16.1255
5.2778712000 5.3092871000 15.7087
5.2778712000 5.3407030000 15.3298
5.2778712000 5.3721189000 14.9947
5.2778712000 5.4035348000 14.7106
5.2778712000 5.4349507000 14.4852
5.2778712000 5.4663666000 14.3265
5.2778712000 5.4977825000 14.2419
5.2778712000 5.5291984000 14.2381
5.2778712000 5.5606143000 14.3199
5.2778712000 5.5920302000 14.4904
5.2778712000 5.6234461000 14.7505
5.2778712000 5.6548620000 15.0985
5.2778712000 5.6862779000 15.5309
5.2778712000 5.7176938000 16.042
5.2778712000 5.7491097000 16.6251
5.2778712000 5.7805256000 17.2722
5.3092871000 1.6022109000 16.4451
5.3092871000 1.6336268000 15.1728
5.3092871000 1.6650427000 13.9353
5.3092871000 1.6964586000 12.7468
5.3092871000 1.7278745000 11.6201
5.3092871000 1.7592904000 10.567
5.3092871000 1.7907063000 9.59735
5.3092871000 1.8221222000 8.71901
5.3092871000 1.8535381000 7.93733
5.3092871000 1.8849540000 7.25498
5.3092871000 1.9163699000 6.67175
5.3092871000 1.9477858000 6.18463
5.3092871000 1.9792017000 5.78798
5.3092871000 2.0106176000 5.474
5.3092871000 2.0420335000 5.23328
5.3092871000 2.0734494000 5.05558
5.3092871000 2.1048653000 4.93064
5.3092871000 2.1362812000 4.84904
5.3092871000 2.1676971000 4.80296
5.3092871000 2.1991130000 4.7868
5.3092871000 2.2305289000 4.79755
5.3092871000 2.2619448000 4.83491
5.3092871000 2.2933607000 4.90111
5.3092871000 2.3247766000 5.00047
5.3092871000 2.3561925000 5.13867
5.3092871000 2.3876084000 5.32192
5.3092871000 2.4190243000 5.55595
5.3092871000 2.4504402000 5.84514
5.3092871000 2.4818561000 6.19169
5.3092871000 2.5132720000 6.59504
5.3092871000 2.5446879000 7.05159
5.3092871000 2.5761038000 7.55474
5.3092871000 2.6075197000 8.0953
5.3092871000 2.6389356000 8.66211
5.3092871000 2.6703515000 9.24303
5.3092871000 2.7017674000 9.82592
5.3092871000 2.7331833000 10.3997
5.3092871000 2.7645992000 10.9552
5.3092871000 2.7960151000 11.4862
5.3092871000 2.8274310000 11.9893
5.3092871000 2.8588469000 12.4647
5.3092871000 2.8902628000 12.9158
5.3092871000 2.9216787000 13.3486
5.3092871000 2.9530946000 13.7717
5.3092871000 2.9845105000 14.1951
5.3092871000 3.0159264000 14.63
5.3092871000 3.0473423000 15.0882
5.3092871000 3.0787582000 15.5815
5.3092871000 3.1101741000 16.1217
5.3092871000 3.1415900000 16.7198
5.3092871000 5.2778712000 17.0445
5.3092871000 5.3092871000 16.5409
5.3092871000 5.3407030000 16.0756
5.3092871000 5.3721189000 15.6571
5.3092871000 5.4035348000 15.2949
5.3092871000 5.4349507000 14.9991
5.3092871000 5.4663666000 14.78
5.3092871000 5.4977825000 14.6467
5.3092871000 5.5291984000 14.6072
5.3092871000 5.5606143000 14.6673
5.3092871000 5.5920302000 14.8304
5.3092871000 5.6234461000 15.097
5.3092871000 5.6548620000 15.4649
5.3092871000 5.6862779000 15.9292
5.3092871000 5.7176938000 16.4827
5.3092871000 5.7491097000 17.1167
5.3407030000 1.6336268000 16.0511
5.3407030000 1.6650427000 14.7768
5.3407030000 1.6964586000 13.5591
5.3407030000 1.7278745000 12.4112
5.3407030000 1.7592904000 11.3445
5.3407030000 1.7907063000 10.3686
5.3407030000 1.8221222000 9.49056
5.3407030000 1.8535381000 8.71489
5.3407030000 1.8849540000 8.04316
5.3407030000 1.9163699000 7.47395
5.3407030000 1.9477858000 7.00294
5.3407030000 1.9792017000 6.62319
5.3407030000 2.0106176000 6.32561
5.3407030000 2.0420335000 6.09961
5.3407030000 2.0734494000 5.93394
5.3407030000 2.1048653000 5.81754
5.3407030000 2.1362812000 5.74042
5.3407030000 2.1676971000 5.69444
5.3407030000 2.1991130000 5.67394
5.3407030000 2.2305289000 5.67603
5.3407030000 2.2619448000 5.70074
5.3407030000 2.2933607000 5.75076
5.3407030000 2.3247766000 5.83094
5.3407030000 2.3561925000 5.9475
5.3407030000 2.3876084000 6.10717
5.3407030000 2.4190243000 6.31612
5.3407030000 2.4504402000 6.5791
5.3407030000 2.4818561000 6.89855
5.3407030000 2.5132720000 7.27404
5.3407030000 2.5446879000 7.70203
5.3407030000 2.5761038000 8.17595
5.3407030000 2.6075197000 8.68657
5.3407030000 2.6389356000 9.22283
5.3407030000 2.6703515000 9.77273
5.3407030000 2.7017674000 10.3244
5.3407030000 2.7331833000 10.8674
5.3407030000 2.7645992000 11.3932
5.3407030000 2.7960151000 11.8965
5.3407030000 2.8274310000 12.3754
5.3407030000 2.8588469000 12.8313
5.3407030000 2.8902628000 13.2691
5.3407030000 2.9216787000 13.6966
5.3407030000 2.9530946000 14.1236
5.3407030000 2.9845105000 14.5616
5.3407030000 3.0159264000 15.0228
5.3407030000 3.0473423000 15.5193
5.3407030000 3.0787582000 16.0631
5.3407030000 3.1101741000 16.6653
5.3407030000 3.1415900000 17.3361
5.3407030000 5.3407030000 16.8179
5.3407030000 5.3721189000 16.3207
5.3407030000 5.4035348000 15.8869
5.3407030000 5.4349507000 15.529
5.3407030000 5.4663666000 15.259
5.3407030000 5.4977825000 15.0878
5.3407030000 5.5291984000 15.0244
5.3407030000 5.5606143000 15.0754
5.3407030000 5.5920302000 15.2442
5.3407030000 5.6234461000 15.5308
5.3407030000 5.6548620000 15.932
5.3407030000 5.6862779000 16.4414
5.3407030000 5.7176938000 17.05
5.3721189000 1.6336268000 17.0035
5.3721189000 1.6650427000 15.699
5.3721189000 1.6964586000 14.4584
5.3721189000 1.7278745000 13.2947
5.3721189000 1.7592904000 12.219
5.3721189000 1.7907063000 11.2404
5.3721189000 1.8221222000 10.3653
5.3721189000 1.8535381000 9.59728
5.3721189000 1.8849540000 8.93686
5.3721189000 1.9163699000 8.38152
5.3721189000 1.9477858000 7.92573
5.3721189000 1.9792017000 7.56135
5.3721189000 2.0106176000 7.27815
5.3721189000 2.0420335000 7.06453
5.3721189000 2.0734494000 6.90836
5.3721189000 2.1048653000 6.79792
5.3721189000 2.1362812000 6.72278
5.3721189000 2.1676971000 6.67458
5.3721189000 2.1991130000 6.64763
5.3721189000 2.2305289000 6.63927
5.3721189000 2.2619448000 6.64987
5.3721189000 2.2933607000 6.68255
5.3721189000 2.3247766000 6.74268
5.3721189000 2.3561925000 6.83702
5.3721189000 2.3876084000 6.97276
5.3721189000 2.4190243000 7.15655
5.3721189000 2.4504402000 7.39344
5.3721189000 2.4818561000 7.68616
5.3721189000 2.5132720000 8.03447
5.3721189000 2.5446879000 8.43494
5.3721189000 2.5761038000 8.88107
5.3721189000 2.6075197000 9.36376
5.3721189000 2.6389356000 9.87205
5.3721189000 2.6703515000 10.3942
5.3721189000 2.7017674000 10.9187
5.3721189000 2.7331833000 11.4355
5.3721189000 2.7645992000 11.9371
5.3721189000 2.7960151000 12.419
5.3721189000 2.8274310000 12.8803
5.3721189000 2.8588469000 13.3239
5.3721189000 2.8902628000 13.756
5.3721189000 2.9216787000 14.1857
5.3721189000 2.9530946000 14.6242
5.3721189000 2.9845105000 15.0841
5.3721189000 3.0159264000 15.5782
5.3721189000 3.0473423000 16.1191
5.3721189000 3.0787582000 16.7186
5.3721189000 5.3721189000 16.9816
5.3721189000 5.4035348000 16.4843
5.3721189000 5.4349507000 16.0737
5.3721189000 5.4663666000 15.7636
5.3721189000 5.4977825000 15.5664
5.3721189000 5.5291984000 15.492
5.3721189000 5.5606143000 15.5472
5.3721189000 5.5920302000 15.7352
5.3721189000 5.6234461000 16.0553
5.3721189000 5.6548620000 16.503
5.3721189000 5.6862779000 17.0701
5.4035348000 1.6650427000 16.7055
5.4035348000 1.6964586000 15.4483
5.4035348000 1.7278745000 14.2742
5.4035348000 1.7592904000 13.194
5.4035348000 1.7907063000 12.2161
5.4035348000 1.8221222000 11.3462
5.4035348000 1.8535381000 10.587
5.4035348000 1.8849540000 9.93819
5.4035348000 1.9163699000 9.3961
5.4035348000 1.9477858000 8.95415
5.4035348000 1.9792017000 8.60316
5.4035348000 2.0106176000 8.33192
5.4035348000 2.0420335000 8.12797
5.4035348000 2.0734494000 7.9785
5.4035348000 2.1048653000 7.87126
5.4035348000 2.1362812000 7.7955
5.4035348000 2.1676971000 7.74277
5.4035348000 2.1991130000 7.70743
5.4035348000 2.2305289000 7.68704
5.4035348000 2.2619448000 7.68232
5.4035348000 2.2933607000 7.69684
5.4035348000 2.3247766000 7.73642
5.4035348000 2.3561925000 7.80829
5.4035348000 2.3876084000 7.9201
5.4035348000 2.4190243000 8.07888
5.4035348000 2.4504402000 8.29002
5.4035348000 2.4818561000 8.55652
5.4035348000 2.5132720000 8.87835
5.4035348000 2.5446879000 9.25227
5.4035348000 2.5761038000 9.67195
5.4035348000 2.6075197000 10.1285
5.4035348000 2.6389356000 10.6111
5.4035348000 2.6703515000 11.1084
5.4035348000 2.7017674000 11.6094
5.4035348000 2.7331833000 12.1046
5.4035348000 2.7645992000 12.5871
5.4035348000 2.7960151000 13.0534
5.4035348000 2.8274310000 13.5036
5.4035348000 2.8588469000 13.9417
5.4035348000 2.8902628000 14.3752
5.4035348000 2.9216787000 14.8142
5.4035348000 2.9530946000 15.2712
5.4035348000 2.9845105000 15.7594
5.4035348000 3.0159264000 16.2923
5.4035348000 3.0473423000 16.8826
5.4035348000 5.4035348000 17.0866
5.4035348000 5.4349507000 16.6342
5.4035348000 5.4663666000 16.2961
5.4035348000 5.4977825000 16.0857
5.4035348000 5.5291984000 16.0136
5.4035348000 5.5606143000 16.0866
5.4035348000 5.5920302000 16.3073
5.4035348000 5.6234461000 16.674
5.4035348000 5.6548620000 17.1806
5.4349507000 1.6964586000 16.5274
5.4349507000 1.7278745000 15.3484
5.4349507000 1.7592904000 14.2679
5.4349507000 1.7907063000 13.2938
5.4349507000 1.8221222000 12.4312
5.4349507000 1.8535381000 11.682
5.4349507000 1.8849540000 11.0448
5.4349507000 1.9163699000 10.5151
5.4349507000 1.9477858000 10.0854
5.4349507000 1.9792017000 9.74558
5.4349507000 2.0106176000 9.48371
5.4349507000 2.0420335000 9.28665
5.4349507000 2.0734494000 9.14103
5.4349507000 2.1048653000 9.03428
5.4349507000 2.1362812000 8.95546
5.4349507000 2.1676971000 8.89608
5.4349507000 2.1991130000 8.85065
5.4349507000 2.2305289000 8.81697
5.4349507000 2.2619448000 8.7961
5.4349507000 2.2933607000 8.79198
5.4349507000 2.3247766000 8.81085
5.4349507000 2.3561925000 8.86034
5.4349507000 2.3876084000 8.94847
5.4349507000 2.4190243000 9.0826
5.4349507000 2.4504402000 9.26843
5.4349507000 2.4818561000 9.50922
5.4349507000 2.5132720000 9.8052
5.4349507000 2.5446879000 10.1534
5.4349507000 2.5761038000 10.5477
5.4349507000 2.6075197000 10.9795
5.4349507000 2.6389356000 11.4385
5.4349507000 2.6703515000 11.9136
5.4349507000 2.7017674000 12.3944
5.4349507000 2.7331833000 12.8719
5.4349507000 2.7645992000 13.3401
5.4349507000 2.7960151000 13.7963
5.4349507000 2.8274310000 14.2415
5.4349507000 2.8588469000 14.6806
5.4349507000 2.8902628000 15.1222
5.4349507000 2.9216787000 15.5774
5.4349507000 2.9530946000 16.0592
5.4349507000 2.9845105000 16.5817
5.4349507000 3.0159264000 17.1585
5.4349507000 5.4349507000 17.2131
5.4349507000 5.4663666000 16.86
5.4349507000 5.4977825000 16.6499
5.4349507000 5.5291984000 16.5937
5.4349507000 5.5606143000 16.6979
5.4349507000 5.5920302000 16.9644
5.4663666000 1.7278745000 16.5107
5.4663666000 1.7592904000 15.4342
5.4663666000 1.7907063000 14.4671
5.4663666000 1.8221222000 13.6138
5.4663666000 1.8535381000 12.8754
5.4663666000 1.8849540000 12.2497
5.4663666000 1.9163699000 11.7315
5.4663666000 1.9477858000 11.3124
5.4663666000 1.9792017000 10.9817
5.4663666000 2.0106176000 10.7267
5.4663666000 2.0420335000 10.5339
5.4663666000 2.0734494000 10.3896
5.4663666000 2.1048653000 10.2809
5.4663666000 2.1362812000 10.1969
5.4663666000 2.1676971000 10.1291
5.4663666000 2.1991130000 10.0723
5.4663666000 2.2305289000 10.0245
5.4663666000 2.2619448000 9.98704
5.4663666000 2.2933607000 9.96421
5.4663666000 2.3247766000 9.96256
5.4663666000 2.3561925000 9.99003
5.4663666000 2.3876084000 10.0549
5.4663666000 2.4190243000 10.1649
5.4663666000 2.4504402000 10.3259
5.4663666000 2.4818561000 10.5414
5.4663666000 2.5132720000 10.812
5.4663666000 2.5446879000 11.135
5.4663666000 2.5761038000 11.5047
5.4663666000 2.6075197000 11.913
5.4663666000 2.6389356000 12.3499
5.4663666000 2.6703515000 12.805
5.4663666000 2.7017674000 13.2685
5.4663666000 2.7331833000 13.7321
5.4663666000 2.7645992000 14.1905
5.4663666000 2.7960151000 14.6417
5.4663666000 2.8274310000 15.0877
5.4663666000 2.8588469000 15.5341
5.4663666000 2.8902628000 15.9901
5.4663666000 2.9216787000 16.4677
5.4663666000 2.9530946000 16.9803
5.4663666000 5.4977825000 17.2638
5.4663666000 5.5291984000 17.2372
5.4977825000 1.7592904000 16.6815
5.4977825000 1.7907063000 15.7243
5.4977825000 1.8221222000 14.8822
5.4977825000 1.8535381000 14.1556
5.4977825000 1.8849540000 13.5415
5.4977825000 1.9163699000 13.034
5.4977825000 1.9477858000 12.6243
5.4977825000 1.9792017000 12.3008
5.4977825000 2.0106176000 12.0507
5.4977825000 2.0420335000 11.86
5.4977825000 2.0734494000 11.7148
5.4977825000 2.1048653000 11.6022
5.4977825000 2.1362812000 11.5115
5.4977825000 2.1676971000 11.4342
5.4977825000 2.1991130000 11.3652
5.4977825000 2.2305289000 11.3029
5.4977825000 2.2619448000 11.2489
5.4977825000 2.2933607000 11.2076
5.4977825000 2.3247766000 11.186
5.4977825000 2.3561925000 11.192
5.4977825000 2.3876084000 11.2343
5.4977825000 2.4190243000 11.3206
5.4977825000 2.4504402000 11.4572
5.4977825000 2.4818561000 11.6478
5.4977825000 2.5132720000 11.8933
5.4977825000 2.5446879000 12.1915
5.4977825000 2.5761038000 12.5371
5.4977825000 2.6075197000 12.9226
5.4977825000 2.6389356000 13.3387
5.4977825000 2.6703515000 13.7757
5.4977825000 2.7017674000 14.2245
5.4977825000 2.7331833000 14.6776
5.4977825000 2.7645992000 15.1303
5.4977825000 2.7960151000 15.5815
5.4977825000 2.8274310000 16.0338
5.4977825000 2.8588469000 16.4934
5.4977825000 2.8902628000 16.97
5.5291984000 1.7907063000 17.05
5.5291984000 1.8221222000 16.221
5.5291984000 1.8535381000 15.5072
5.5291984000 1.8849540000 14.9051
5.5291984000 1.9163699000 14.408
5.5291984000 1.9477858000 14.0066
5.5291984000 1.9792017000 13.6892
5.5291984000 2.0106176000 13.4424
5.5291984000 2.0420335000 13.2523
5.5291984000 2.0734494000 13.1048
5.5291984000 2.1048653000 12.9872
5.5291984000 2.1362812000 12.8887
5.5291984000 2.1676971000 12.8013
5.5291984000 2.1991130000 12.7201
5.5291984000 2.2305289000 12.6435
5.5291984000 2.2619448000 12.5734
5.5291984000 2.2933607000 12.5145
5.5291984000 2.3247766000 12.4736
5.5291984000 2.3561925000 12.4591
5.5291984000 2.3876084000 12.4794
5.5291984000 2.4190243000 12.5427
5.5291984000 2.4504402000 12.6552
5.5291984000 2.4818561000 12.8211
5.5291984000 2.5132720000 13.0417
5.5291984000 2.5446879000 13.3151
5.5291984000 2.5761038000 13.6369
5.5291984000 2.6075197000 14.0001
5.5291984000 2.6389356000 14.3964
5.5291984000 2.6703515000 14.8169
5.5291984000 2.7017674000 15.2534
5.5291984000 2.7331833000 15.6991
5.5291984000 2.7645992000 16.1502
5.5291984000 2.7960151000 16.6062
5.5291984000 2.8274310000 17.0701
5.5606143000 1.8535381000 16.9118
5.5606143000 1.8849540000 16.3222
5.5606143000 1.9163699000 15.8357
5.5606143000 1.9477858000 15.4424
5.5606143000 1.9792017000 15.1305
5.5606143000 2.0106176000 14.8864
5.5606143000 2.0420335000 14.6961
5.5606143000 2.0734494000 14.5457
5.5606143000 2.1048653000 14.4227
5.5606143000 2.1362812000 14.3165
5.5606143000 2.1676971000 14.2192
5.5606143000 2.1991130000 14.1262
5.5606143000 2.2305289000 14.0362
5.5606143000 2.2619448000 13.951
5.5606143000 2.2933607000 13.8754
5.5606143000 2.3247766000 13.8164
5.5606143000 2.3561925000 13.7822
5.5606143000 2.3876084000 13.7814
5.5606143000 2.4190243000 13.8222
5.5606143000 2.4504402000 13.911
5.5606143000 2.4818561000 14.0523
5.5606143000 2.5132720000 14.2478
5.5606143000 2.5446879000 14.4965
5.5606143000 2.5761038000 14.7945
5.5606143000 2.6075197000 15.1359
5.5606143000 2.6389356000 15.5133
5.5606143000 2.6703515000 15.9188
5.5606143000 2.7017674000 16.3452
5.5606143000 2.7331833000 16.7867
5.5606143000 2.7645992000 17.2401
5.5920302000 1.9163699000 17.2979
5.5920302000 1.9477858000 16.9132
5.5920302000 1.9792017000 16.6069
5.5920302000 2.0106176000 16.3657
5.5920302000 2.0420335000 16.1754
5.5920302000 2.0734494000 16.0225
5.5920302000 2.1048653000 15.8946
5.5920302000 2.1362812000 15.7814
5.5920302000 2.1676971000 15.6752
5.5920302000 2.1991130000 15.5716
5.5920302000 2.2305289000 15.4694
5.5920302000 2.2619448000 15.3705
5.5920302000 2.2933607000 15.2797
5.5920302000 2.3247766000 15.2038
5.5920302000 2.3561925000 15.1511
5.5920302000 2.3876084000 15.13
5.5920302000 2.4190243000 15.1489
5.5920302000 2.4504402000 15.2143
5.5920302000 2.4818561000 15.3311
5.5920302000 2.5132720000 15.5015
5.5920302000 2.5446879000 15.7253
5.5920302000 2.5761038000 15.9997
5.5920302000 2.6075197000 16.3196
5.5920302000 2.6389356000 16.679
5.5920302000 2.6703515000 17.0711
5.6234461000 2.1362812000 17.2694
5.6234461000 2.1676971000 17.156
5.6234461000 2.1991130000 17.0436
5.6234461000 2.2305289000 16.9311
5.6234461000 2.2619448000 16.8203
5.6234461000 2.2933607000 16.7159
5.6234461000 2.3247766000 16.6247
5.6234461000 2.3561925000 16.5546
5.6234461000 2.3876084000 16.5143
5.6234461000 2.4190243000 16.5118
5.6234461000 2.4504402000 16.5541
5.6234461000 2.4818561000 16.6465
5.6234461000 2.5132720000 16.7919
5.6234461000 2.5446879000 16.9909
5.6234461000 2.5761038000 17.2418
