# Supplementary material for: An accurate coarse-grained model for chitosan polysaccharides in aqueous solution
Source: PLoS One. 2017 Jul 21;12(7):e0180938. doi: 10.1371/journal.pone.0180938 (PMC5521771; doi:10.1371/journal.pone.0180938)
Supplement: S1 File — Numeric data for the free energy maps of all glycosidic link types, and CG input structure with 2200 Monomers. (ZIP) [file pone.0180938.s001.zip › S1_File.tar/PMFsAndTopology/b-D-GlcNH2_1-4_b-D-GlcNH3/Original.dat]

0.0000000000 0.0000000000 60.7798
0.0000000000 0.0314159000 60.8132
0.0000000000 0.0628318000 60.8382
0.0000000000 0.0942477000 60.8565
0.0000000000 0.1256636000 60.8693
0.0000000000 0.1570795000 60.8776
0.0000000000 0.1884954000 60.8821
0.0000000000 0.2199113000 60.8832
0.0000000000 0.2513272000 60.8812
0.0000000000 0.2827431000 60.8762
0.0000000000 0.3141590000 60.8679
0.0000000000 0.3455749000 60.8562
0.0000000000 0.3769908000 60.8403
0.0000000000 0.4084067000 60.8197
0.0000000000 0.4398226000 60.7932
0.0000000000 0.4712385000 60.7597
0.0000000000 0.5026544000 60.7177
0.0000000000 0.5340703000 60.6654
0.0000000000 0.5654862000 60.6006
0.0000000000 0.5969021000 60.5209
0.0000000000 0.6283180000 60.4232
0.0000000000 0.6597339000 60.3044
0.0000000000 0.6911498000 60.1606
0.0000000000 0.7225657000 59.9877
0.0000000000 0.7539816000 59.781
0.0000000000 0.7853975000 59.5355
0.0000000000 0.8168134000 59.2458
0.0000000000 0.8482293000 58.9062
0.0000000000 0.8796452000 58.511
0.0000000000 0.9110611000 58.0546
0.0000000000 0.9424770000 57.5318
0.0000000000 0.9738929000 56.9379
0.0000000000 1.0053088000 56.2694
0.0000000000 1.0367247000 55.5241
0.0000000000 1.0681406000 54.7016
0.0000000000 1.0995565000 53.8038
0.0000000000 1.1309724000 52.835
0.0000000000 1.1623883000 51.8021
0.0000000000 1.1938042000 50.715
0.0000000000 1.2252201000 49.5861
0.0000000000 1.2566360000 48.4306
0.0000000000 1.2880519000 47.2655
0.0000000000 1.3194678000 46.1093
0.0000000000 1.3508837000 44.9811
0.0000000000 1.3822996000 43.8999
0.0000000000 1.4137155000 42.8837
0.0000000000 1.4451314000 41.9482
0.0000000000 1.4765473000 41.1065
0.0000000000 1.5079632000 40.3681
0.0000000000 1.5393791000 39.7385
0.0000000000 1.5707950000 39.2192
0.0000000000 1.6022109000 38.8072
0.0000000000 1.6336268000 38.4957
0.0000000000 1.6650427000 38.2741
0.0000000000 1.6964586000 38.1289
0.0000000000 1.7278745000 38.0444
0.0000000000 1.7592904000 38.0031
0.0000000000 1.7907063000 37.987
0.0000000000 1.8221222000 37.978
0.0000000000 1.8535381000 37.9585
0.0000000000 1.8849540000 37.9124
0.0000000000 1.9163699000 37.8257
0.0000000000 1.9477858000 37.6865
0.0000000000 1.9792017000 37.4859
0.0000000000 2.0106176000 37.2181
0.0000000000 2.0420335000 36.881
0.0000000000 2.0734494000 36.4758
0.0000000000 2.1048653000 36.0074
0.0000000000 2.1362812000 35.4844
0.0000000000 2.1676971000 34.9187
0.0000000000 2.1991130000 34.3254
0.0000000000 2.2305289000 33.7219
0.0000000000 2.2619448000 33.1279
0.0000000000 2.2933607000 32.5643
0.0000000000 2.3247766000 32.0528
0.0000000000 2.3561925000 31.6149
0.0000000000 2.3876084000 31.2711
0.0000000000 2.4190243000 31.0404
0.0000000000 2.4504402000 30.9395
0.0000000000 2.4818561000 30.9822
0.0000000000 2.5132720000 31.1788
0.0000000000 2.5446879000 31.5357
0.0000000000 2.5761038000 32.0552
0.0000000000 2.6075197000 32.7352
0.0000000000 2.6389356000 33.5695
0.0000000000 2.6703515000 34.5476
0.0000000000 2.7017674000 35.6551
0.0000000000 2.7331833000 36.8746
0.0000000000 2.7645992000 38.1859
0.0000000000 2.7960151000 39.5671
0.0000000000 2.8274310000 40.9951
0.0000000000 2.8588469000 42.4473
0.0000000000 2.8902628000 43.9014
0.0000000000 2.9216787000 45.3371
0.0000000000 2.9530946000 46.7363
0.0000000000 2.9845105000 48.0837
0.0000000000 3.0159264000 49.3669
0.0000000000 3.0473423000 50.5767
0.0000000000 3.0787582000 51.7069
0.0000000000 3.1101741000 52.7541
0.0000000000 3.1415900000 53.7172
0.0000000000 3.1730059000 54.597
0.0000000000 3.2044218000 55.396
0.0000000000 3.2358377000 56.1174
0.0000000000 3.2672536000 56.7655
0.0000000000 3.2986695000 57.3448
0.0000000000 3.3300854000 57.8601
0.0000000000 3.3615013000 58.316
0.0000000000 3.3929172000 58.7171
0.0000000000 3.4243331000 59.0681
0.0000000000 3.4557490000 59.3732
0.0000000000 3.4871649000 59.6366
0.0000000000 3.5185808000 59.8624
0.0000000000 3.5499967000 60.0544
0.0000000000 3.5814126000 60.2163
0.0000000000 3.6128285000 60.3516
0.0000000000 3.6442444000 60.4637
0.0000000000 3.6756603000 60.5556
0.0000000000 3.7070762000 60.6302
0.0000000000 3.7384921000 60.6901
0.0000000000 3.7699080000 60.7375
0.0000000000 3.8013239000 60.7743
0.0000000000 3.8327398000 60.8022
0.0000000000 3.8641557000 60.8223
0.0000000000 3.8955716000 60.8355
0.0000000000 3.9269875000 60.8422
0.0000000000 3.9584034000 60.8427
0.0000000000 3.9898193000 60.8365
0.0000000000 4.0212352000 60.823
0.0000000000 4.0526511000 60.8009
0.0000000000 4.0840670000 60.7686
0.0000000000 4.1154829000 60.724
0.0000000000 4.1468988000 60.6644
0.0000000000 4.1783147000 60.5867
0.0000000000 4.2097306000 60.4871
0.0000000000 4.2411465000 60.3616
0.0000000000 4.2725624000 60.2053
0.0000000000 4.3039783000 60.0132
0.0000000000 4.3353942000 59.78
0.0000000000 4.3668101000 59.4999
0.0000000000 4.3982260000 59.1673
0.0000000000 4.4296419000 58.7767
0.0000000000 4.4610578000 58.3228
0.0000000000 4.4924737000 57.8009
0.0000000000 4.5238896000 57.2074
0.0000000000 4.5553055000 56.5394
0.0000000000 4.5867214000 55.7957
0.0000000000 4.6181373000 54.9765
0.0000000000 4.6495532000 54.084
0.0000000000 4.6809691000 53.1224
0.0000000000 4.7123850000 52.0981
0.0000000000 4.7438009000 51.02
0.0000000000 4.7752168000 49.899
0.0000000000 4.8066327000 48.7484
0.0000000000 4.8380486000 47.5837
0.0000000000 4.8694645000 46.4223
0.0000000000 4.9008804000 45.283
0.0000000000 4.9322963000 44.1858
0.0000000000 4.9637122000 43.1516
0.0000000000 4.9951281000 42.201
0.0000000000 5.0265440000 41.3545
0.0000000000 5.0579599000 40.631
0.0000000000 5.0893758000 40.0479
0.0000000000 5.1207917000 39.6199
0.0000000000 5.1522076000 39.3585
0.0000000000 5.1836235000 39.2716
0.0000000000 5.2150394000 39.3629
0.0000000000 5.2464553000 39.6319
0.0000000000 5.2778712000 40.0735
0.0000000000 5.3092871000 40.678
0.0000000000 5.3407030000 41.4321
0.0000000000 5.3721189000 42.3183
0.0000000000 5.4035348000 43.3167
0.0000000000 5.4349507000 44.4049
0.0000000000 5.4663666000 45.5593
0.0000000000 5.4977825000 46.7559
0.0000000000 5.5291984000 47.9713
0.0000000000 5.5606143000 49.1833
0.0000000000 5.5920302000 50.3719
0.0000000000 5.6234461000 51.5195
0.0000000000 5.6548620000 52.6115
0.0000000000 5.6862779000 53.6367
0.0000000000 5.7176938000 54.5867
0.0000000000 5.7491097000 55.4565
0.0000000000 5.7805256000 56.2436
0.0000000000 5.8119415000 56.9481
0.0000000000 5.8433574000 57.5721
0.0000000000 5.8747733000 58.1193
0.0000000000 5.9061892000 58.5945
0.0000000000 5.9376051000 59.0034
0.0000000000 5.9690210000 59.3522
0.0000000000 6.0004369000 59.647
0.0000000000 6.0318528000 59.8941
0.0000000000 6.0632687000 60.0995
0.0000000000 6.0946846000 60.2688
0.0000000000 6.1261005000 60.407
0.0000000000 6.1575164000 60.519
0.0000000000 6.1889323000 60.6088
0.0000000000 6.2203482000 60.6802
0.0000000000 6.2517641000 60.7363
0.0314159000 0.0000000000 60.7958
0.0314159000 0.0314159000 60.8262
0.0314159000 0.0628318000 60.8489
0.0314159000 0.0942477000 60.8653
0.0314159000 0.1256636000 60.8765
0.0314159000 0.1570795000 60.8834
0.0314159000 0.1884954000 60.8865
0.0314159000 0.2199113000 60.8863
0.0314159000 0.2513272000 60.8829
0.0314159000 0.2827431000 60.8762
0.0314159000 0.3141590000 60.8659
0.0314159000 0.3455749000 60.8517
0.0314159000 0.3769908000 60.8328
0.0314159000 0.4084067000 60.8082
0.0314159000 0.4398226000 60.7769
0.0314159000 0.4712385000 60.7374
0.0314159000 0.5026544000 60.6879
0.0314159000 0.5340703000 60.6264
0.0314159000 0.5654862000 60.5507
0.0314159000 0.5969021000 60.4578
0.0314159000 0.6283180000 60.3449
0.0314159000 0.6597339000 60.2082
0.0314159000 0.6911498000 60.044
0.0314159000 0.7225657000 59.848
0.0314159000 0.7539816000 59.6156
0.0314159000 0.7853975000 59.3417
0.0314159000 0.8168134000 59.0211
0.0314159000 0.8482293000 58.6484
0.0314159000 0.8796452000 58.2183
0.0314159000 0.9110611000 57.7256
0.0314159000 0.9424770000 57.1656
0.0314159000 0.9738929000 56.5345
0.0314159000 1.0053088000 55.8293
0.0314159000 1.0367247000 55.0489
0.0314159000 1.0681406000 54.1939
0.0314159000 1.0995565000 53.267
0.0314159000 1.1309724000 52.2735
0.0314159000 1.1623883000 51.2215
0.0314159000 1.1938042000 50.1217
0.0314159000 1.2252201000 48.9873
0.0314159000 1.2566360000 47.8341
0.0314159000 1.2880519000 46.6797
0.0314159000 1.3194678000 45.5426
0.0314159000 1.3508837000 44.4422
0.0314159000 1.3822996000 43.397
0.0314159000 1.4137155000 42.4243
0.0314159000 1.4451314000 41.5391
0.0314159000 1.4765473000 40.7532
0.0314159000 1.5079632000 40.075
0.0314159000 1.5393791000 39.5084
0.0314159000 1.5707950000 39.053
0.0314159000 1.6022109000 38.7045
0.0314159000 1.6336268000 38.4542
0.0314159000 1.6650427000 38.2901
0.0314159000 1.6964586000 38.1974
0.0314159000 1.7278745000 38.1589
0.0314159000 1.7592904000 38.1564
0.0314159000 1.7907063000 38.1711
0.0314159000 1.8221222000 38.1843
0.0314159000 1.8535381000 38.1784
0.0314159000 1.8849540000 38.1373
0.0314159000 1.9163699000 38.0474
0.0314159000 1.9477858000 37.8973
0.0314159000 1.9792017000 37.679
0.0314159000 2.0106176000 37.3878
0.0314159000 2.0420335000 37.0227
0.0314159000 2.0734494000 36.5863
0.0314159000 2.1048653000 36.0853
0.0314159000 2.1362812000 35.5298
0.0314159000 2.1676971000 34.9335
0.0314159000 2.1991130000 34.3132
0.0314159000 2.2305289000 33.6882
0.0314159000 2.2619448000 33.0796
0.0314159000 2.2933607000 32.5098
0.0314159000 2.3247766000 32.0014
0.0314159000 2.3561925000 31.5767
0.0314159000 2.3876084000 31.2565
0.0314159000 2.4190243000 31.0596
0.0314159000 2.4504402000 31.002
0.0314159000 2.4818561000 31.0961
0.0314159000 2.5132720000 31.3508
0.0314159000 2.5446879000 31.7705
0.0314159000 2.5761038000 32.3551
0.0314159000 2.6075197000 33.1004
0.0314159000 2.6389356000 33.9975
0.0314159000 2.6703515000 35.0337
0.0314159000 2.7017674000 36.1927
0.0314159000 2.7331833000 37.4554
0.0314159000 2.7645992000 38.8004
0.0314159000 2.7960151000 40.2049
0.0314159000 2.8274310000 41.6459
0.0314159000 2.8588469000 43.1006
0.0314159000 2.8902628000 44.5478
0.0314159000 2.9216787000 45.968
0.0314159000 2.9530946000 47.3443
0.0314159000 2.9845105000 48.6629
0.0314159000 3.0159264000 49.913
0.0314159000 3.0473423000 51.0867
0.0314159000 3.0787582000 52.1793
0.0314159000 3.1101741000 53.1883
0.0314159000 3.1415900000 54.1136
0.0314159000 3.1730059000 54.9569
0.0314159000 3.2044218000 55.7209
0.0314159000 3.2358377000 56.4095
0.0314159000 3.2672536000 57.0269
0.0314159000 3.2986695000 57.5777
0.0314159000 3.3300854000 58.0666
0.0314159000 3.3615013000 58.4982
0.0314159000 3.3929172000 58.8771
0.0314159000 3.4243331000 59.2076
0.0314159000 3.4557490000 59.4939
0.0314159000 3.4871649000 59.7403
0.0314159000 3.5185808000 59.9505
0.0314159000 3.5499967000 60.1285
0.0314159000 3.5814126000 60.2778
0.0314159000 3.6128285000 60.402
0.0314159000 3.6442444000 60.5044
0.0314159000 3.6756603000 60.5878
0.0314159000 3.7070762000 60.6553
0.0314159000 3.7384921000 60.7091
0.0314159000 3.7699080000 60.7516
0.0314159000 3.8013239000 60.7845
0.0314159000 3.8327398000 60.8093
0.0314159000 3.8641557000 60.8273
0.0314159000 3.8955716000 60.839
0.0314159000 3.9269875000 60.845
0.0314159000 3.9584034000 60.8452
0.0314159000 3.9898193000 60.8394
0.0314159000 4.0212352000 60.8266
0.0314159000 4.0526511000 60.8056
0.0314159000 4.0840670000 60.7747
0.0314159000 4.1154829000 60.7318
0.0314159000 4.1468988000 60.6739
0.0314159000 4.1783147000 60.598
0.0314159000 4.2097306000 60.5
0.0314159000 4.2411465000 60.3755
0.0314159000 4.2725624000 60.2197
0.0314159000 4.3039783000 60.0269
0.0314159000 4.3353942000 59.7915
0.0314159000 4.3668101000 59.5074
0.0314159000 4.3982260000 59.1683
0.0314159000 4.4296419000 58.7682
0.0314159000 4.4610578000 58.3016
0.0314159000 4.4924737000 57.7634
0.0314159000 4.5238896000 57.1496
0.0314159000 4.5553055000 56.4575
0.0314159000 4.5867214000 55.6861
0.0314159000 4.6181373000 54.8362
0.0314159000 4.6495532000 53.9106
0.0314159000 4.6809691000 52.9148
0.0314159000 4.7123850000 51.8564
0.0314159000 4.7438009000 50.746
0.0314159000 4.7752168000 49.5963
0.0314159000 4.8066327000 48.4225
0.0314159000 4.8380486000 47.2418
0.0314159000 4.8694645000 46.0735
0.0314159000 4.9008804000 44.9378
0.0314159000 4.9322963000 43.856
0.0314159000 4.9637122000 42.8494
0.0314159000 4.9951281000 41.9392
0.0314159000 5.0265440000 41.1451
0.0314159000 5.0579599000 40.4855
0.0314159000 5.0893758000 39.976
0.0314159000 5.1207917000 39.6294
0.0314159000 5.1522076000 39.4549
0.0314159000 5.1836235000 39.4577
0.0314159000 5.2150394000 39.6387
0.0314159000 5.2464553000 39.9943
0.0314159000 5.2778712000 40.5169
0.0314159000 5.3092871000 41.1943
0.0314159000 5.3407030000 42.0108
0.0314159000 5.3721189000 42.9478
0.0314159000 5.4035348000 43.9839
0.0314159000 5.4349507000 45.0964
0.0314159000 5.4663666000 46.2617
0.0314159000 5.4977825000 47.4563
0.0314159000 5.5291984000 48.6579
0.0314159000 5.5606143000 49.8457
0.0314159000 5.5920302000 51.0013
0.0314159000 5.6234461000 52.109
0.0314159000 5.6548620000 53.1562
0.0314159000 5.6862779000 54.1334
0.0314159000 5.7176938000 55.0339
0.0314159000 5.7491097000 55.8543
0.0314159000 5.7805256000 56.5933
0.0314159000 5.8119415000 57.2521
0.0314159000 5.8433574000 57.8336
0.0314159000 5.8747733000 58.3419
0.0314159000 5.9061892000 58.7822
0.0314159000 5.9376051000 59.1603
0.0314159000 5.9690210000 59.4823
0.0314159000 6.0004369000 59.754
0.0314159000 6.0318528000 59.9817
0.0314159000 6.0632687000 60.1707
0.0314159000 6.0946846000 60.3264
0.0314159000 6.1261005000 60.4535
0.0314159000 6.1575164000 60.5565
0.0314159000 6.1889323000 60.639
0.0314159000 6.2203482000 60.7045
0.0314159000 6.2517641000 60.756
0.0628318000 0.0000000000 60.8053
0.0628318000 0.0314159000 60.8336
0.0628318000 0.0628318000 60.8545
0.0628318000 0.0942477000 60.8695
0.0628318000 0.1256636000 60.8793
0.0628318000 0.1570795000 60.8849
0.0628318000 0.1884954000 60.8867
0.0628318000 0.2199113000 60.885
0.0628318000 0.2513272000 60.8798
0.0628318000 0.2827431000 60.8709
0.0628318000 0.3141590000 60.858
0.0628318000 0.3455749000 60.8404
0.0628318000 0.3769908000 60.8173
0.0628318000 0.4084067000 60.7875
0.0628318000 0.4398226000 60.7496
0.0628318000 0.4712385000 60.7021
0.0628318000 0.5026544000 60.6429
0.0628318000 0.5340703000 60.5698
0.0628318000 0.5654862000 60.4802
0.0628318000 0.5969021000 60.3711
0.0628318000 0.6283180000 60.2391
0.0628318000 0.6597339000 60.0808
0.0628318000 0.6911498000 59.892
0.0628318000 0.7225657000 59.6683
0.0628318000 0.7539816000 59.4053
0.0628318000 0.7853975000 59.098
0.0628318000 0.8168134000 58.7414
0.0628318000 0.8482293000 58.3304
0.0628318000 0.8796452000 57.8601
0.0628318000 0.9110611000 57.3259
0.0628318000 0.9424770000 56.7238
0.0628318000 0.9738929000 56.0507
0.0628318000 1.0053088000 55.3048
0.0628318000 1.0367247000 54.4856
0.0628318000 1.0681406000 53.5949
0.0628318000 1.0995565000 52.6366
0.0628318000 1.1309724000 51.6169
0.0628318000 1.1623883000 50.545
0.0628318000 1.1938042000 49.4325
0.0628318000 1.2252201000 48.2935
0.0628318000 1.2566360000 47.1443
0.0628318000 1.2880519000 46.0027
0.0628318000 1.3194678000 44.8877
0.0628318000 1.3508837000 43.8182
0.0628318000 1.3822996000 42.8123
0.0628318000 1.4137155000 41.8865
0.0628318000 1.4451314000 41.0548
0.0628318000 1.4765473000 40.3277
0.0628318000 1.5079632000 39.712
0.0628318000 1.5393791000 39.21
0.0628318000 1.5707950000 38.8197
0.0628318000 1.6022109000 38.535
0.0628318000 1.6336268000 38.3455
0.0628318000 1.6650427000 38.2377
0.0628318000 1.6964586000 38.1954
0.0628318000 1.7278745000 38.2005
0.0628318000 1.7592904000 38.2337
0.0628318000 1.7907063000 38.2755
0.0628318000 1.8221222000 38.307
0.0628318000 1.8535381000 38.3106
0.0628318000 1.8849540000 38.2704
0.0628318000 1.9163699000 38.1731
0.0628318000 1.9477858000 38.0081
0.0628318000 1.9792017000 37.7683
0.0628318000 2.0106176000 37.4503
0.0628318000 2.0420335000 37.0542
0.0628318000 2.0734494000 36.5845
0.0628318000 2.1048653000 36.0491
0.0628318000 2.1362812000 35.4603
0.0628318000 2.1676971000 34.8334
0.0628318000 2.1991130000 34.1871
0.0628318000 2.2305289000 33.5423
0.0628318000 2.2619448000 32.9217
0.0628318000 2.2933607000 32.3491
0.0628318000 2.3247766000 31.848
0.0628318000 2.3561925000 31.4411
0.0628318000 2.3876084000 31.1494
0.0628318000 2.4190243000 30.9913
0.0628318000 2.4504402000 30.9819
0.0628318000 2.4818561000 31.1323
0.0628318000 2.5132720000 31.4494
0.0628318000 2.5446879000 31.9355
0.0628318000 2.5761038000 32.5883
0.0628318000 2.6075197000 33.401
0.0628318000 2.6389356000 34.3625
0.0628318000 2.6703515000 35.4576
0.0628318000 2.7017674000 36.6683
0.0628318000 2.7331833000 37.9739
0.0628318000 2.7645992000 39.3518
0.0628318000 2.7960151000 40.7788
0.0628318000 2.8274310000 42.2319
0.0628318000 2.8588469000 43.6886
0.0628318000 2.8902628000 45.1285
0.0628318000 2.9216787000 46.5333
0.0628318000 2.9530946000 47.8874
0.0628318000 2.9845105000 49.1786
0.0628318000 3.0159264000 50.3973
0.0628318000 3.0473423000 51.5372
0.0628318000 3.0787582000 52.5947
0.0628318000 3.1101741000 53.5685
0.0628318000 3.1415900000 54.4594
0.0628318000 3.1730059000 55.2695
0.0628318000 3.2044218000 56.0021
0.0628318000 3.2358377000 56.6612
0.0628318000 3.2672536000 57.2512
0.0628318000 3.2986695000 57.7767
0.0628318000 3.3300854000 58.2423
0.0628318000 3.3615013000 58.6524
0.0628318000 3.3929172000 59.0116
0.0628318000 3.4243331000 59.324
0.0628318000 3.4557490000 59.5938
0.0628318000 3.4871649000 59.8249
0.0628318000 3.5185808000 60.0215
0.0628318000 3.5499967000 60.187
0.0628318000 3.5814126000 60.3253
0.0628318000 3.6128285000 60.4397
0.0628318000 3.6442444000 60.5335
0.0628318000 3.6756603000 60.6096
0.0628318000 3.7070762000 60.6708
0.0628318000 3.7384921000 60.7196
0.0628318000 3.7699080000 60.7579
0.0628318000 3.8013239000 60.7875
0.0628318000 3.8327398000 60.81
0.0628318000 3.8641557000 60.8262
0.0628318000 3.8955716000 60.8368
0.0628318000 3.9269875000 60.8422
0.0628318000 3.9584034000 60.8424
0.0628318000 3.9898193000 60.8367
0.0628318000 4.0212352000 60.8244
0.0628318000 4.0526511000 60.804
0.0628318000 4.0840670000 60.7739
0.0628318000 4.1154829000 60.7316
0.0628318000 4.1468988000 60.6743
0.0628318000 4.1783147000 60.5986
0.0628318000 4.2097306000 60.5002
0.0628318000 4.2411465000 60.3747
0.0628318000 4.2725624000 60.2167
0.0628318000 4.3039783000 60.0204
0.0628318000 4.3353942000 59.7796
0.0628318000 4.3668101000 59.4879
0.0628318000 4.3982260000 59.1385
0.0628318000 4.4296419000 58.7252
0.0628318000 4.4610578000 58.242
0.0628318000 4.4924737000 57.6836
0.0628318000 4.5238896000 57.046
0.0628318000 4.5553055000 56.3266
0.0628318000 4.5867214000 55.5247
0.0628318000 4.6181373000 54.6416
0.0628318000 4.6495532000 53.6814
0.0628318000 4.6809691000 52.6504
0.0628318000 4.7123850000 51.5579
0.0628318000 4.7438009000 50.4159
0.0628318000 4.7752168000 49.2389
0.0628318000 4.8066327000 48.044
0.0628318000 4.8380486000 46.8501
0.0628318000 4.8694645000 45.678
0.0628318000 4.9008804000 44.5492
0.0628318000 4.9322963000 43.486
0.0628318000 4.9637122000 42.5102
0.0628318000 4.9951281000 41.6428
0.0628318000 5.0265440000 40.9032
0.0628318000 5.0579599000 40.3085
0.0628318000 5.0893758000 39.8728
0.0628318000 5.1207917000 39.6069
0.0628318000 5.1522076000 39.5176
0.0628318000 5.1836235000 39.6073
0.0628318000 5.2150394000 39.8743
0.0628318000 5.2464553000 40.3124
0.0628318000 5.2778712000 40.9112
0.0628318000 5.3092871000 41.6564
0.0628318000 5.3407030000 42.5304
0.0628318000 5.3721189000 43.5132
0.0628318000 5.4035348000 44.5826
0.0628318000 5.4349507000 45.7154
0.0628318000 5.4663666000 46.8883
0.0628318000 5.4977825000 48.0787
0.0628318000 5.5291984000 49.2652
0.0628318000 5.5606143000 50.4285
0.0628318000 5.5920302000 51.5519
0.0628318000 5.6234461000 52.6214
0.0628318000 5.6548620000 53.6263
0.0628318000 5.6862779000 54.5587
0.0628318000 5.7176938000 55.4136
0.0628318000 5.7491097000 56.1888
0.0628318000 5.7805256000 56.8844
0.0628318000 5.8119415000 57.5024
0.0628318000 5.8433574000 58.0463
0.0628318000 5.8747733000 58.5206
0.0628318000 5.9061892000 58.9308
0.0628318000 5.9376051000 59.2825
0.0628318000 5.9690210000 59.5818
0.0628318000 6.0004369000 59.8344
0.0628318000 6.0318528000 60.0461
0.0628318000 6.0632687000 60.2219
0.0628318000 6.0946846000 60.3669
0.0628318000 6.1261005000 60.4855
0.0628318000 6.1575164000 60.5815
0.0628318000 6.1889323000 60.6587
0.0628318000 6.2203482000 60.7199
0.0628318000 6.2517641000 60.7681
0.0942477000 0.0000000000 60.8091
0.0942477000 0.0314159000 60.836
0.0942477000 0.0628318000 60.8558
0.0942477000 0.0942477000 60.8696
0.0942477000 0.1256636000 60.8784
0.0942477000 0.1570795000 60.8827
0.0942477000 0.1884954000 60.883
0.0942477000 0.2199113000 60.8795
0.0942477000 0.2513272000 60.8721
0.0942477000 0.2827431000 60.8604
0.0942477000 0.3141590000 60.8439
0.0942477000 0.3455749000 60.8219
0.0942477000 0.3769908000 60.7932
0.0942477000 0.4084067000 60.7566
0.0942477000 0.4398226000 60.7104
0.0942477000 0.4712385000 60.6527
0.0942477000 0.5026544000 60.5813
0.0942477000 0.5340703000 60.4937
0.0942477000 0.5654862000 60.3871
0.0942477000 0.5969021000 60.2581
0.0942477000 0.6283180000 60.1034
0.0942477000 0.6597339000 59.9191
0.0942477000 0.6911498000 59.7012
0.0942477000 0.7225657000 59.4452
0.0942477000 0.7539816000 59.1466
0.0942477000 0.7853975000 58.8008
0.0942477000 0.8168134000 58.403
0.0942477000 0.8482293000 57.9486
0.0942477000 0.8796452000 57.4331
0.0942477000 0.9110611000 56.8526
0.0942477000 0.9424770000 56.204
0.0942477000 0.9738929000 55.485
0.0942477000 1.0053088000 54.6948
0.0942477000 1.0367247000 53.8341
0.0942477000 1.0681406000 52.9057
0.0942477000 1.0995565000 51.9147
0.0942477000 1.1309724000 50.8685
0.0942477000 1.1623883000 49.7771
0.0942477000 1.1938042000 48.6533
0.0942477000 1.2252201000 47.5117
0.0942477000 1.2566360000 46.3693
0.0942477000 1.2880519000 45.2441
0.0942477000 1.3194678000 44.155
0.0942477000 1.3508837000 43.1204
0.0942477000 1.3822996000 42.158
0.0942477000 1.4137155000 41.2832
0.0942477000 1.4451314000 40.5086
0.0942477000 1.4765473000 39.8434
0.0942477000 1.5079632000 39.2925
0.0942477000 1.5393791000 38.8567
0.0942477000 1.5707950000 38.5321
0.0942477000 1.6022109000 38.3107
0.0942477000 1.6336268000 38.1807
0.0942477000 1.6650427000 38.1271
0.0942477000 1.6964586000 38.1322
0.0942477000 1.7278745000 38.177
0.0942477000 1.7592904000 38.2415
0.0942477000 1.7907063000 38.3056
0.0942477000 1.8221222000 38.3504
0.0942477000 1.8535381000 38.3581
0.0942477000 1.8849540000 38.3134
0.0942477000 1.9163699000 38.2035
0.0942477000 1.9477858000 38.0187
0.0942477000 1.9792017000 37.753
0.0942477000 2.0106176000 37.4042
0.0942477000 2.0420335000 36.974
0.0942477000 2.0734494000 36.4684
0.0942477000 2.1048653000 35.8972
0.0942477000 2.1362812000 35.2744
0.0942477000 2.1676971000 34.6173
0.0942477000 2.1991130000 33.9462
0.0942477000 2.2305289000 33.2839
0.0942477000 2.2619448000 32.6545
0.0942477000 2.2933607000 32.0829
0.0942477000 2.3247766000 31.5934
0.0942477000 2.3561925000 31.2093
0.0942477000 2.3876084000 30.9513
0.0942477000 2.4190243000 30.8372
0.0942477000 2.4504402000 30.8809
0.0942477000 2.4818561000 31.0921
0.0942477000 2.5132720000 31.4756
0.0942477000 2.5446879000 32.0316
0.0942477000 2.5761038000 32.7553
0.0942477000 2.6075197000 33.6373
0.0942477000 2.6389356000 34.6641
0.0942477000 2.6703515000 35.8187
0.0942477000 2.7017674000 37.0809
0.0942477000 2.7331833000 38.4288
0.0942477000 2.7645992000 39.8391
0.0942477000 2.7960151000 41.288
0.0942477000 2.8274310000 42.7525
0.0942477000 2.8588469000 44.211
0.0942477000 2.8902628000 45.6437
0.0942477000 2.9216787000 47.0338
0.0942477000 2.9530946000 48.367
0.0942477000 2.9845105000 49.6323
0.0942477000 3.0159264000 50.8219
0.0942477000 3.0473423000 51.9307
0.0942477000 3.0787582000 52.9562
0.0942477000 3.1101741000 53.8981
0.0942477000 3.1415900000 54.7579
0.0942477000 3.1730059000 55.5382
0.0942477000 3.2044218000 56.2428
0.0942477000 3.2358377000 56.8758
0.0942477000 3.2672536000 57.4416
0.0942477000 3.2986695000 57.9447
0.0942477000 3.3300854000 58.3897
0.0942477000 3.3615013000 58.7809
0.0942477000 3.3929172000 59.1226
0.0942477000 3.4243331000 59.4189
0.0942477000 3.4557490000 59.674
0.0942477000 3.4871649000 59.8918
0.0942477000 3.5185808000 60.0761
0.0942477000 3.5499967000 60.2308
0.0942477000 3.5814126000 60.3592
0.0942477000 3.6128285000 60.465
0.0942477000 3.6442444000 60.5513
0.0942477000 3.6756603000 60.6211
0.0942477000 3.7070762000 60.677
0.0942477000 3.7384921000 60.7214
0.0942477000 3.7699080000 60.7563
0.0942477000 3.8013239000 60.7834
0.0942477000 3.8327398000 60.8039
0.0942477000 3.8641557000 60.8189
0.0942477000 3.8955716000 60.8288
0.0942477000 3.9269875000 60.8339
0.0942477000 3.9584034000 60.834
0.0942477000 3.9898193000 60.8284
0.0942477000 4.0212352000 60.8163
0.0942477000 4.0526511000 60.7961
0.0942477000 4.0840670000 60.766
0.0942477000 4.1154829000 60.7234
0.0942477000 4.1468988000 60.6654
0.0942477000 4.1783147000 60.5882
0.0942477000 4.2097306000 60.4876
0.0942477000 4.2411465000 60.3586
0.0942477000 4.2725624000 60.1957
0.0942477000 4.3039783000 59.9928
0.0942477000 4.3353942000 59.7433
0.0942477000 4.3668101000 59.4402
0.0942477000 4.3982260000 59.0768
0.0942477000 4.4296419000 58.6462
0.0942477000 4.4610578000 58.1422
0.0942477000 4.4924737000 57.5596
0.0942477000 4.5238896000 56.8943
0.0942477000 4.5553055000 56.1441
0.0942477000 4.5867214000 55.3086
0.0942477000 4.6181373000 54.3901
0.0942477000 4.6495532000 53.3935
0.0942477000 4.6809691000 52.3264
0.0942477000 4.7123850000 51.1997
0.0942477000 4.7438009000 50.0269
0.0942477000 4.7752168000 48.8243
0.0942477000 4.8066327000 47.6106
0.0942477000 4.8380486000 46.4063
0.0942477000 4.8694645000 45.2336
0.0942477000 4.9008804000 44.1151
0.0942477000 4.9322963000 43.0738
0.0942477000 4.9637122000 42.1317
0.0942477000 4.9951281000 41.3098
0.0942477000 5.0265440000 40.6265
0.0942477000 5.0579599000 40.0978
0.0942477000 5.0893758000 39.736
0.0942477000 5.1207917000 39.5499
0.0942477000 5.1522076000 39.5438
0.0942477000 5.1836235000 39.7177
0.0942477000 5.2150394000 40.0672
0.0942477000 5.2464553000 40.5835
0.0942477000 5.2778712000 41.2539
0.0942477000 5.3092871000 42.0621
0.0942477000 5.3407030000 42.9889
0.0942477000 5.3721189000 44.013
0.0942477000 5.4035348000 45.1116
0.0942477000 5.4349507000 46.2615
0.0942477000 5.4663666000 47.4397
0.0942477000 5.4977825000 48.6243
0.0942477000 5.5291984000 49.7951
0.0942477000 5.5606143000 50.9343
0.0942477000 5.5920302000 52.0268
0.0942477000 5.6234461000 53.0603
0.0942477000 5.6548620000 54.0258
0.0942477000 5.6862779000 54.917
0.0942477000 5.7176938000 55.7304
0.0942477000 5.7491097000 56.465
0.0942477000 5.7805256000 57.1219
0.0942477000 5.8119415000 57.7039
0.0942477000 5.8433574000 58.2149
0.0942477000 5.8747733000 58.6599
0.0942477000 5.9061892000 59.0443
0.0942477000 5.9376051000 59.374
0.0942477000 5.9690210000 59.6545
0.0942477000 6.0004369000 59.8916
0.0942477000 6.0318528000 60.0904
0.0942477000 6.0632687000 60.256
0.0942477000 6.0946846000 60.3928
0.0942477000 6.1261005000 60.505
0.0942477000 6.1575164000 60.5961
0.0942477000 6.1889323000 60.6694
0.0942477000 6.2203482000 60.7278
0.0942477000 6.2517641000 60.7736
0.1256636000 0.0000000000 60.808
0.1256636000 0.0314159000 60.8341
0.1256636000 0.0628318000 60.853
0.1256636000 0.0942477000 60.866
0.1256636000 0.1256636000 60.8737
0.1256636000 0.1570795000 60.8767
0.1256636000 0.1884954000 60.8753
0.1256636000 0.2199113000 60.8696
0.1256636000 0.2513272000 60.8593
0.1256636000 0.2827431000 60.844
0.1256636000 0.3141590000 60.823
0.1256636000 0.3455749000 60.7953
0.1256636000 0.3769908000 60.7596
0.1256636000 0.4084067000 60.7143
0.1256636000 0.4398226000 60.6576
0.1256636000 0.4712385000 60.5874
0.1256636000 0.5026544000 60.5011
0.1256636000 0.5340703000 60.3959
0.1256636000 0.5654862000 60.2687
0.1256636000 0.5969021000 60.1161
0.1256636000 0.6283180000 59.9345
0.1256636000 0.6597339000 59.7198
0.1256636000 0.6911498000 59.468
0.1256636000 0.7225657000 59.1748
0.1256636000 0.7539816000 58.8357
0.1256636000 0.7853975000 58.4463
0.1256636000 0.8168134000 58.0023
0.1256636000 0.8482293000 57.4996
0.1256636000 0.8796452000 56.9344
0.1256636000 0.9110611000 56.3035
0.1256636000 0.9424770000 55.6046
0.1256636000 0.9738929000 54.8366
0.1256636000 1.0053088000 53.9996
0.1256636000 1.0367247000 53.0957
0.1256636000 1.0681406000 52.1288
0.1256636000 1.0995565000 51.1051
0.1256636000 1.1309724000 50.0333
0.1256636000 1.1623883000 48.9244
0.1256636000 1.1938042000 47.7919
0.1256636000 1.2252201000 46.6513
0.1256636000 1.2566360000 45.5198
0.1256636000 1.2880519000 44.4155
0.1256636000 1.3194678000 43.3571
0.1256636000 1.3508837000 42.3626
0.1256636000 1.3822996000 41.4484
0.1256636000 1.4137155000 40.629
0.1256636000 1.4451314000 39.9154
0.1256636000 1.4765473000 39.3152
0.1256636000 1.5079632000 38.8314
0.1256636000 1.5393791000 38.4629
0.1256636000 1.5707950000 38.2041
0.1256636000 1.6022109000 38.0451
0.1256636000 1.6336268000 37.9724
0.1256636000 1.6650427000 37.9696
0.1256636000 1.6964586000 38.0181
0.1256636000 1.7278745000 38.0976
0.1256636000 1.7592904000 38.1878
0.1256636000 1.7907063000 38.2682
0.1256636000 1.8221222000 38.3198
0.1256636000 1.8535381000 38.3253
0.1256636000 1.8849540000 38.2698
0.1256636000 1.9163699000 38.1412
0.1256636000 1.9477858000 37.931
0.1256636000 1.9792017000 37.6344
0.1256636000 2.0106176000 37.2505
0.1256636000 2.0420335000 36.7828
0.1256636000 2.0734494000 36.2389
0.1256636000 2.1048653000 35.6306
0.1256636000 2.1362812000 34.9736
0.1256636000 2.1676971000 34.287
0.1256636000 2.1991130000 33.5931
0.1256636000 2.2305289000 32.9161
0.1256636000 2.2619448000 32.2816
0.1256636000 2.2933607000 31.7154
0.1256636000 2.3247766000 31.2426
0.1256636000 2.3561925000 30.8864
0.1256636000 2.3876084000 30.6674
0.1256636000 2.4190243000 30.6024
0.1256636000 2.4504402000 30.7042
0.1256636000 2.4818561000 30.9804
0.1256636000 2.5132720000 31.4341
0.1256636000 2.5446879000 32.0628
0.1256636000 2.5761038000 32.8593
0.1256636000 2.6075197000 33.8119
0.1256636000 2.6389356000 34.9046
0.1256636000 2.6703515000 36.1185
0.1256636000 2.7017674000 37.4318
0.1256636000 2.7331833000 38.8213
0.1256636000 2.7645992000 40.2629
0.1256636000 2.7960151000 41.7329
0.1256636000 2.8274310000 43.2084
0.1256636000 2.8588469000 44.6684
0.1256636000 2.8902628000 46.0945
0.1256636000 2.9216787000 47.4707
0.1256636000 2.9530946000 48.7844
0.1256636000 2.9845105000 50.026
0.1256636000 3.0159264000 51.189
0.1256636000 3.0473423000 52.2695
0.1256636000 3.0787582000 53.2661
0.1256636000 3.1101741000 54.1795
0.1256636000 3.1415900000 55.0116
0.1256636000 3.1730059000 55.7657
0.1256636000 3.2044218000 56.4456
0.1256636000 3.2358377000 57.0556
0.1256636000 3.2672536000 57.6001
0.1256636000 3.2986695000 58.0835
0.1256636000 3.3300854000 58.5104
0.1256636000 3.3615013000 58.8849
0.1256636000 3.3929172000 59.2112
0.1256636000 3.4243331000 59.4934
0.1256636000 3.4557490000 59.7355
0.1256636000 3.4871649000 59.9413
0.1256636000 3.5185808000 60.1149
0.1256636000 3.5499967000 60.2598
0.1256636000 3.5814126000 60.3796
0.1256636000 3.6128285000 60.4779
0.1256636000 3.6442444000 60.5577
0.1256636000 3.6756603000 60.6221
0.1256636000 3.7070762000 60.6735
0.1256636000 3.7384921000 60.7144
0.1256636000 3.7699080000 60.7466
0.1256636000 3.8013239000 60.7717
0.1256636000 3.8327398000 60.7909
0.1256636000 3.8641557000 60.8051
0.1256636000 3.8955716000 60.8146
0.1256636000 3.9269875000 60.8196
0.1256636000 3.9584034000 60.8197
0.1256636000 3.9898193000 60.8143
0.1256636000 4.0212352000 60.8021
0.1256636000 4.0526511000 60.7816
0.1256636000 4.0840670000 60.7508
0.1256636000 4.1154829000 60.7069
0.1256636000 4.1468988000 60.6467
0.1256636000 4.1783147000 60.5664
0.1256636000 4.2097306000 60.4615
0.1256636000 4.2411465000 60.3266
0.1256636000 4.2725624000 60.156
0.1256636000 4.3039783000 59.9433
0.1256636000 4.3353942000 59.6814
0.1256636000 4.3668101000 59.3632
0.1256636000 4.3982260000 58.9815
0.1256636000 4.4296419000 58.5293
0.1256636000 4.4610578000 58.0003
0.1256636000 4.4924737000 57.3892
0.1256636000 4.5238896000 56.6923
0.1256636000 4.5553055000 55.9075
0.1256636000 4.5867214000 55.0354
0.1256636000 4.6181373000 54.079
0.1256636000 4.6495532000 53.0443
0.1256636000 4.6809691000 51.9404
0.1256636000 4.7123850000 50.7795
0.1256636000 4.7438009000 49.5768
0.1256636000 4.7752168000 48.3502
0.1256636000 4.8066327000 47.1201
0.1256636000 4.8380486000 45.9084
0.1256636000 4.8694645000 44.7384
0.1256636000 4.9008804000 43.6337
0.1256636000 4.9322963000 42.6177
0.1256636000 4.9637122000 41.7126
0.1256636000 4.9951281000 40.9386
0.1256636000 5.0265440000 40.3135
0.1256636000 5.0579599000 39.8517
0.1256636000 5.0893758000 39.564
0.1256636000 5.1207917000 39.4567
0.1256636000 5.1522076000 39.5319
0.1256636000 5.1836235000 39.7872
0.1256636000 5.2150394000 40.2156
0.1256636000 5.2464553000 40.806
0.1256636000 5.2778712000 41.5436
0.1256636000 5.3092871000 42.4103
0.1256636000 5.3407030000 43.3855
0.1256636000 5.3721189000 44.4468
0.1256636000 5.4035348000 45.5712
0.1256636000 5.4349507000 46.7354
0.1256636000 5.4663666000 47.9168
0.1256636000 5.4977825000 49.0946
0.1256636000 5.5291984000 50.2496
0.1256636000 5.5606143000 51.3656
0.1256636000 5.5920302000 52.4289
0.1256636000 5.6234461000 53.4291
0.1256636000 5.6548620000 54.3584
0.1256636000 5.6862779000 55.2122
0.1256636000 5.7176938000 55.9884
0.1256636000 5.7491097000 56.6869
0.1256636000 5.7805256000 57.3098
0.1256636000 5.8119415000 57.8604
0.1256636000 5.8433574000 58.3433
0.1256636000 5.8747733000 58.7634
0.1256636000 5.9061892000 59.1264
0.1256636000 5.9376051000 59.4378
0.1256636000 5.9690210000 59.7033
0.1256636000 6.0004369000 59.928
0.1256636000 6.0318528000 60.117
0.1256636000 6.0632687000 60.2749
0.1256636000 6.0946846000 60.4057
0.1256636000 6.1261005000 60.5134
0.1256636000 6.1575164000 60.6012
0.1256636000 6.1889323000 60.6722
0.1256636000 6.2203482000 60.7288
0.1256636000 6.2517641000 60.7734
0.1570795000 0.0000000000 60.8019
0.1570795000 0.0314159000 60.8277
0.1570795000 0.0628318000 60.8462
0.1570795000 0.0942477000 60.8585
0.1570795000 0.1256636000 60.8651
0.1570795000 0.1570795000 60.8667
0.1570795000 0.1884954000 60.8633
0.1570795000 0.2199113000 60.8548
0.1570795000 0.2513272000 60.841
0.1570795000 0.2827431000 60.8212
0.1570795000 0.3141590000 60.7944
0.1570795000 0.3455749000 60.7595
0.1570795000 0.3769908000 60.7151
0.1570795000 0.4084067000 60.6591
0.1570795000 0.4398226000 60.5896
0.1570795000 0.4712385000 60.5041
0.1570795000 0.5026544000 60.3997
0.1570795000 0.5340703000 60.2735
0.1570795000 0.5654862000 60.122
0.1570795000 0.5969021000 59.9416
0.1570795000 0.6283180000 59.7286
0.1570795000 0.6597339000 59.4789
0.1570795000 0.6911498000 59.1884
0.1570795000 0.7225657000 58.853
0.1570795000 0.7539816000 58.4684
0.1570795000 0.7853975000 58.0306
0.1570795000 0.8168134000 57.5358
0.1570795000 0.8482293000 56.9804
0.1570795000 0.8796452000 56.3614
0.1570795000 0.9110611000 55.6767
0.1570795000 0.9424770000 54.9248
0.1570795000 0.9738929000 54.1057
0.1570795000 1.0053088000 53.2209
0.1570795000 1.0367247000 52.2734
0.1570795000 1.0681406000 51.2686
0.1570795000 1.0995565000 50.2138
0.1570795000 1.1309724000 49.1189
0.1570795000 1.1623883000 47.9958
0.1570795000 1.1938042000 46.8589
0.1570795000 1.2252201000 45.724
0.1570795000 1.2566360000 44.6087
0.1570795000 1.2880519000 43.5311
0.1570795000 1.3194678000 42.5093
0.1570795000 1.3508837000 41.5604
0.1570795000 1.3822996000 40.6999
0.1570795000 1.4137155000 39.9406
0.1570795000 1.4451314000 39.2921
0.1570795000 1.4765473000 38.7598
0.1570795000 1.5079632000 38.3451
0.1570795000 1.5393791000 38.0446
0.1570795000 1.5707950000 37.8509
0.1570795000 1.6022109000 37.7524
0.1570795000 1.6336268000 37.7339
0.1570795000 1.6650427000 37.7778
0.1570795000 1.6964586000 37.8642
0.1570795000 1.7278745000 37.9725
0.1570795000 1.7592904000 38.0816
0.1570795000 1.7907063000 38.1711
0.1570795000 1.8221222000 38.2223
0.1570795000 1.8535381000 38.2181
0.1570795000 1.8849540000 38.1446
0.1570795000 1.9163699000 37.9906
0.1570795000 1.9477858000 37.7489
0.1570795000 1.9792017000 37.4161
0.1570795000 2.0106176000 36.9929
0.1570795000 2.0420335000 36.4844
0.1570795000 2.0734494000 35.9001
0.1570795000 2.1048653000 35.2537
0.1570795000 2.1362812000 34.5627
0.1570795000 2.1676971000 33.8482
0.1570795000 2.1991130000 33.134
0.1570795000 2.2305289000 32.4459
0.1570795000 2.2619448000 31.8106
0.1570795000 2.2933607000 31.2548
0.1570795000 2.3247766000 30.804
0.1570795000 2.3561925000 30.4813
0.1570795000 2.3876084000 30.3067
0.1570795000 2.4190243000 30.2961
0.1570795000 2.4504402000 30.4604
0.1570795000 2.4818561000 30.8057
0.1570795000 2.5132720000 31.3325
0.1570795000 2.5446879000 32.0361
0.1570795000 2.5761038000 32.9068
0.1570795000 2.6075197000 33.9304
0.1570795000 2.6389356000 35.0888
0.1570795000 2.6703515000 36.3612
0.1570795000 2.7017674000 37.7243
0.1570795000 2.7331833000 39.1539
0.1570795000 2.7645992000 40.6256
0.1570795000 2.7960151000 42.1154
0.1570795000 2.8274310000 43.6011
0.1570795000 2.8588469000 45.0625
0.1570795000 2.8902628000 46.4821
0.1570795000 2.9216787000 47.8455
0.1570795000 2.9530946000 49.1413
0.1570795000 2.9845105000 50.3613
0.1570795000 3.0159264000 51.5003
0.1570795000 3.0473423000 52.5555
0.1570795000 3.0787582000 53.5265
0.1570795000 3.1101741000 54.4147
0.1570795000 3.1415900000 55.2226
0.1570795000 3.1730059000 55.9537
0.1570795000 3.2044218000 56.612
0.1570795000 3.2358377000 57.202
0.1570795000 3.2672536000 57.7279
0.1570795000 3.2986695000 58.1943
0.1570795000 3.3300854000 58.6053
0.1570795000 3.3615013000 58.9651
0.1570795000 3.3929172000 59.2778
0.1570795000 3.4243331000 59.5474
0.1570795000 3.4557490000 59.778
0.1570795000 3.4871649000 59.9733
0.1570795000 3.5185808000 60.1373
0.1570795000 3.5499967000 60.2737
0.1570795000 3.5814126000 60.386
0.1570795000 3.6128285000 60.4778
0.1570795000 3.6442444000 60.5521
0.1570795000 3.6756603000 60.6119
0.1570795000 3.7070762000 60.6597
0.1570795000 3.7384921000 60.6978
0.1570795000 3.7699080000 60.728
0.1570795000 3.8013239000 60.7519
0.1570795000 3.8327398000 60.7704
0.1570795000 3.8641557000 60.7842
0.1570795000 3.8955716000 60.7938
0.1570795000 3.9269875000 60.7989
0.1570795000 3.9584034000 60.7992
0.1570795000 3.9898193000 60.7938
0.1570795000 4.0212352000 60.7813
0.1570795000 4.0526511000 60.7601
0.1570795000 4.0840670000 60.7277
0.1570795000 4.1154829000 60.6814
0.1570795000 4.1468988000 60.6178
0.1570795000 4.1783147000 60.5326
0.1570795000 4.2097306000 60.4212
0.1570795000 4.2411465000 60.2779
0.1570795000 4.2725624000 60.0967
0.1570795000 4.3039783000 59.8707
0.1570795000 4.3353942000 59.5928
0.1570795000 4.3668101000 59.2554
0.1570795000 4.3982260000 58.8512
0.1570795000 4.4296419000 58.373
0.1570795000 4.4610578000 57.8145
0.1570795000 4.4924737000 57.1707
0.1570795000 4.5238896000 56.438
0.1570795000 4.5553055000 55.6151
0.1570795000 4.5867214000 54.7033
0.1570795000 4.6181373000 53.7065
0.1570795000 4.6495532000 52.6321
0.1570795000 4.6809691000 51.4905
0.1570795000 4.7123850000 50.2956
0.1570795000 4.7438009000 49.064
0.1570795000 4.7752168000 47.8154
0.1570795000 4.8066327000 46.5714
0.1570795000 4.8380486000 45.3554
0.1570795000 4.8694645000 44.1917
0.1570795000 4.9008804000 43.1045
0.1570795000 4.9322963000 42.1174
0.1570795000 4.9637122000 41.2523
0.1570795000 4.9951281000 40.529
0.1570795000 5.0265440000 39.9639
0.1570795000 5.0579599000 39.5701
0.1570795000 5.0893758000 39.3563
0.1570795000 5.1207917000 39.3269
0.1570795000 5.1522076000 39.4815
0.1570795000 5.1836235000 39.8154
0.1570795000 5.2150394000 40.3192
0.1570795000 5.2464553000 40.9798
0.1570795000 5.2778712000 41.7803
0.1570795000 5.3092871000 42.7011
0.1570795000 5.3407030000 43.7204
0.1570795000 5.3721189000 44.8153
0.1570795000 5.4035348000 45.9623
0.1570795000 5.4349507000 47.1383
0.1570795000 5.4663666000 48.3214
0.1570795000 5.4977825000 49.4917
0.1570795000 5.5291984000 50.6312
0.1570795000 5.5606143000 51.7252
0.1570795000 5.5920302000 52.7614
0.1570795000 5.6234461000 53.7309
0.1570795000 5.6548620000 54.6276
0.1570795000 5.6862779000 55.4479
0.1570795000 5.7176938000 56.1911
0.1570795000 5.7491097000 56.858
0.1570795000 5.7805256000 57.4514
0.1570795000 5.8119415000 57.9753
0.1570795000 5.8433574000 58.4343
0.1570795000 5.8747733000 58.8338
0.1570795000 5.9061892000 59.1792
0.1570795000 5.9376051000 59.4761
0.1570795000 5.9690210000 59.7298
0.1570795000 6.0004369000 59.9452
0.1570795000 6.0318528000 60.127
0.1570795000 6.0632687000 60.2796
0.1570795000 6.0946846000 60.4066
0.1570795000 6.1261005000 60.5116
0.1570795000 6.1575164000 60.5976
0.1570795000 6.1889323000 60.6674
0.1570795000 6.2203482000 60.7234
0.1570795000 6.2517641000 60.7676
0.1884954000 0.0000000000 60.7906
0.1884954000 0.0314159000 60.8166
0.1884954000 0.0628318000 60.8349
0.1884954000 0.0942477000 60.8466
0.1884954000 0.1256636000 60.8522
0.1884954000 0.1570795000 60.8521
0.1884954000 0.1884954000 60.8462
0.1884954000 0.2199113000 60.8344
0.1884954000 0.2513272000 60.8162
0.1884954000 0.2827431000 60.7907
0.1884954000 0.3141590000 60.7569
0.1884954000 0.3455749000 60.7132
0.1884954000 0.3769908000 60.658
0.1884954000 0.4084067000 60.5891
0.1884954000 0.4398226000 60.5041
0.1884954000 0.4712385000 60.4002
0.1884954000 0.5026544000 60.2744
0.1884954000 0.5340703000 60.1234
0.1884954000 0.5654862000 59.9435
0.1884954000 0.5969021000 59.731
0.1884954000 0.6283180000 59.4819
0.1884954000 0.6597339000 59.1924
0.1884954000 0.6911498000 58.8583
0.1884954000 0.7225657000 58.4757
0.1884954000 0.7539816000 58.0408
0.1884954000 0.7853975000 57.5501
0.1884954000 0.8168134000 57.0002
0.1884954000 0.8482293000 56.3884
0.1884954000 0.8796452000 55.7126
0.1884954000 0.9110611000 54.9716
0.1884954000 0.9424770000 54.1651
0.1884954000 0.9738929000 53.2943
0.1884954000 1.0053088000 52.3618
0.1884954000 1.0367247000 51.3721
0.1884954000 1.0681406000 50.3317
0.1884954000 1.0995565000 49.2491
0.1884954000 1.1309724000 48.1352
0.1884954000 1.1623883000 47.0029
0.1884954000 1.1938042000 45.8671
0.1884954000 1.2252201000 44.7443
0.1884954000 1.2566360000 43.6518
0.1884954000 1.2880519000 42.6075
0.1884954000 1.3194678000 41.6288
0.1884954000 1.3508837000 40.7318
0.1884954000 1.3822996000 39.9306
0.1884954000 1.4137155000 39.2364
0.1884954000 1.4451314000 38.6568
0.1884954000 1.4765473000 38.1952
0.1884954000 1.5079632000 37.8508
0.1884954000 1.5393791000 37.6184
0.1884954000 1.5707950000 37.4885
0.1884954000 1.6022109000 37.4476
0.1884954000 1.6336268000 37.4792
0.1884954000 1.6650427000 37.5644
0.1884954000 1.6964586000 37.6826
0.1884954000 1.7278745000 37.8124
0.1884954000 1.7592904000 37.9327
0.1884954000 1.7907063000 38.0233
0.1884954000 1.8221222000 38.0657
0.1884954000 1.8535381000 38.0439
0.1884954000 1.8849540000 37.9446
0.1884954000 1.9163699000 37.7582
0.1884954000 1.9477858000 37.4787
0.1884954000 1.9792017000 37.1043
0.1884954000 2.0106176000 36.6375
0.1884954000 2.0420335000 36.0853
0.1884954000 2.0734494000 35.4589
0.1884954000 2.1048653000 34.774
0.1884954000 2.1362812000 34.0501
0.1884954000 2.1676971000 33.3098
0.1884954000 2.1991130000 32.5787
0.1884954000 2.2305289000 31.8838
0.1884954000 2.2619448000 31.2528
0.1884954000 2.2933607000 30.713
0.1884954000 2.3247766000 30.2899
0.1884954000 2.3561925000 30.0065
0.1884954000 2.3876084000 29.8818
0.1884954000 2.4190243000 29.9304
0.1884954000 2.4504402000 30.1616
0.1884954000 2.4818561000 30.5793
0.1884954000 2.5132720000 31.1816
0.1884954000 2.5446879000 31.9614
0.1884954000 2.5761038000 32.9066
0.1884954000 2.6075197000 34.0007
0.1884954000 2.6389356000 35.2236
0.1884954000 2.6703515000 36.5526
0.1884954000 2.7017674000 37.9634
0.1884954000 2.7331833000 39.431
0.1884954000 2.7645992000 40.9305
0.1884954000 2.7960151000 42.4385
0.1884954000 2.8274310000 43.9332
0.1884954000 2.8588469000 45.3954
0.1884954000 2.8902628000 46.8087
0.1884954000 2.9216787000 48.16
0.1884954000 2.9530946000 49.4393
0.1884954000 2.9845105000 50.6398
0.1884954000 3.0159264000 51.7572
0.1884954000 3.0473423000 52.7901
0.1884954000 3.0787582000 53.7387
0.1884954000 3.1101741000 54.6049
0.1884954000 3.1415900000 55.3918
0.1884954000 3.1730059000 56.1031
0.1884954000 3.2044218000 56.7429
0.1884954000 3.2358377000 57.3156
0.1884954000 3.2672536000 57.8255
0.1884954000 3.2986695000 58.277
0.1884954000 3.3300854000 58.6742
0.1884954000 3.3615013000 59.0212
0.1884954000 3.3929172000 59.322
0.1884954000 3.4243331000 59.5806
0.1884954000 3.4557490000 59.8009
0.1884954000 3.4871649000 59.987
0.1884954000 3.5185808000 60.1426
0.1884954000 3.5499967000 60.2715
0.1884954000 3.5814126000 60.3774
0.1884954000 3.6128285000 60.4636
0.1884954000 3.6442444000 60.5334
0.1884954000 3.6756603000 60.5895
0.1884954000 3.7070762000 60.6346
0.1884954000 3.7384921000 60.6708
0.1884954000 3.7699080000 60.6999
0.1884954000 3.8013239000 60.7231
0.1884954000 3.8327398000 60.7415
0.1884954000 3.8641557000 60.7557
0.1884954000 3.8955716000 60.7657
0.1884954000 3.9269875000 60.7713
0.1884954000 3.9584034000 60.7719
0.1884954000 3.9898193000 60.7665
0.1884954000 4.0212352000 60.7535
0.1884954000 4.0526511000 60.7309
0.1884954000 4.0840670000 60.6963
0.1884954000 4.1154829000 60.6466
0.1884954000 4.1468988000 60.578
0.1884954000 4.1783147000 60.4862
0.1884954000 4.2097306000 60.3661
0.1884954000 4.2411465000 60.2118
0.1884954000 4.2725624000 60.0168
0.1884954000 4.3039783000 59.7742
0.1884954000 4.3353942000 59.4765
0.1884954000 4.3668101000 59.1158
0.1884954000 4.3982260000 58.6848
0.1884954000 4.4296419000 58.1762
0.1884954000 4.4610578000 57.5838
0.1884954000 4.4924737000 56.9029
0.1884954000 4.5238896000 56.1305
0.1884954000 4.5553055000 55.2658
0.1884954000 4.5867214000 54.3112
0.1884954000 4.6181373000 53.2718
0.1884954000 4.6495532000 52.1563
0.1884954000 4.6809691000 50.9765
0.1884954000 4.7123850000 49.7479
0.1884954000 4.7438009000 48.4888
0.1884954000 4.7752168000 47.2202
0.1884954000 4.8066327000 45.9652
0.1884954000 4.8380486000 44.7484
0.1884954000 4.8694645000 43.5946
0.1884954000 4.9008804000 42.5287
0.1884954000 4.9322963000 41.5741
0.1884954000 4.9637122000 40.7524
0.1884954000 4.9951281000 40.0824
0.1884954000 5.0265440000 39.5793
0.1884954000 5.0579599000 39.2544
0.1884954000 5.0893758000 39.1146
0.1884954000 5.1207917000 39.162
0.1884954000 5.1522076000 39.3941
0.1884954000 5.1836235000 39.8037
0.1884954000 5.2150394000 40.3796
0.1884954000 5.2464553000 41.1063
0.1884954000 5.2778712000 41.9655
0.1884954000 5.3092871000 42.9362
0.1884954000 5.3407030000 43.9956
0.1884954000 5.3721189000 45.1204
0.1884954000 5.4035348000 46.2869
0.1884954000 5.4349507000 47.4725
0.1884954000 5.4663666000 48.656
0.1884954000 5.4977825000 49.8182
0.1884954000 5.5291984000 50.9428
0.1884954000 5.5606143000 52.0159
0.1884954000 5.5920302000 53.0272
0.1884954000 5.6234461000 53.9688
0.1884954000 5.6548620000 54.8361
0.1884954000 5.6862779000 55.6269
0.1884954000 5.7176938000 56.3411
0.1884954000 5.7491097000 56.9808
0.1884954000 5.7805256000 57.5491
0.1884954000 5.8119415000 58.0504
0.1884954000 5.8433574000 58.4898
0.1884954000 5.8747733000 58.8726
0.1884954000 5.9061892000 59.2042
0.1884954000 5.9376051000 59.49
0.1884954000 5.9690210000 59.735
0.1884954000 6.0004369000 59.9439
0.1884954000 6.0318528000 60.1211
0.1884954000 6.0632687000 60.2704
0.1884954000 6.0946846000 60.3955
0.1884954000 6.1261005000 60.4995
0.1884954000 6.1575164000 60.5852
0.1884954000 6.1889323000 60.6551
0.1884954000 6.2203482000 60.7114
0.1884954000 6.2517641000 60.756
0.2199113000 0.0000000000 60.7735
0.2199113000 0.0314159000 60.8
0.2199113000 0.0628318000 60.8185
0.2199113000 0.0942477000 60.8298
0.2199113000 0.1256636000 60.8342
0.2199113000 0.1570795000 60.832
0.2199113000 0.1884954000 60.8232
0.2199113000 0.2199113000 60.8073
0.2199113000 0.2513272000 60.7837
0.2199113000 0.2827431000 60.7513
0.2199113000 0.3141590000 60.7089
0.2199113000 0.3455749000 60.6546
0.2199113000 0.3769908000 60.5864
0.2199113000 0.4084067000 60.502
0.2199113000 0.4398226000 60.3986
0.2199113000 0.4712385000 60.2731
0.2199113000 0.5026544000 60.1221
0.2199113000 0.5340703000 59.9422
0.2199113000 0.5654862000 59.7296
0.2199113000 0.5969021000 59.4803
0.2199113000 0.6283180000 59.1905
0.2199113000 0.6597339000 58.8561
0.2199113000 0.6911498000 58.4736
0.2199113000 0.7225657000 58.0391
0.2199113000 0.7539816000 57.5494
0.2199113000 0.7853975000 57.0016
0.2199113000 0.8168134000 56.3931
0.2199113000 0.8482293000 55.722
0.2199113000 0.8796452000 54.9874
0.2199113000 0.9110611000 54.1889
0.2199113000 0.9424770000 53.3277
0.2199113000 0.9738929000 52.406
0.2199113000 1.0053088000 51.4279
0.2199113000 1.0367247000 50.399
0.2199113000 1.0681406000 49.327
0.2199113000 1.0995565000 48.2216
0.2199113000 1.1309724000 47.0947
0.2199113000 1.1623883000 45.9598
0.2199113000 1.1938042000 44.8324
0.2199113000 1.2252201000 43.7291
0.2199113000 1.2566360000 42.6671
0.2199113000 1.2880519000 41.6636
0.2199113000 1.3194678000 40.7352
0.2199113000 1.3508837000 39.8967
0.2199113000 1.3822996000 39.1606
0.2199113000 1.4137155000 38.5362
0.2199113000 1.4451314000 38.0289
0.2199113000 1.4765473000 37.6401
0.2199113000 1.5079632000 37.3668
0.2199113000 1.5393791000 37.2016
0.2199113000 1.5707950000 37.133
0.2199113000 1.6022109000 37.1459
0.2199113000 1.6336268000 37.2226
0.2199113000 1.6650427000 37.3428
0.2199113000 1.6964586000 37.4854
0.2199113000 1.7278745000 37.6287
0.2199113000 1.7592904000 37.7516
0.2199113000 1.7907063000 37.8344
0.2199113000 1.8221222000 37.8593
0.2199113000 1.8535381000 37.8112
0.2199113000 1.8849540000 37.6782
0.2199113000 1.9163699000 37.4521
0.2199113000 1.9477858000 37.1285
0.2199113000 1.9792017000 36.7074
0.2199113000 2.0106176000 36.1932
0.2199113000 2.0420335000 35.5947
0.2199113000 2.0734494000 34.9252
0.2199113000 2.1048653000 34.2023
0.2199113000 2.1362812000 33.4472
0.2199113000 2.1676971000 32.6842
0.2199113000 2.1991130000 31.9403
0.2199113000 2.2305289000 31.2436
0.2199113000 2.2619448000 30.6225
0.2199113000 2.2933607000 30.1047
0.2199113000 2.3247766000 29.7156
0.2199113000 2.3561925000 29.4773
0.2199113000 2.3876084000 29.408
0.2199113000 2.4190243000 29.5205
0.2199113000 2.4504402000 29.8222
0.2199113000 2.4818561000 30.3148
0.2199113000 2.5132720000 30.9941
0.2199113000 2.5446879000 31.8505
0.2199113000 2.5761038000 32.8695
0.2199113000 2.6075197000 34.0324
0.2199113000 2.6389356000 35.3173
0.2199113000 2.6703515000 36.7
0.2199113000 2.7017674000 38.1553
0.2199113000 2.7331833000 39.6577
0.2199113000 2.7645992000 41.1823
0.2199113000 2.7960151000 42.7059
0.2199113000 2.8274310000 44.2077
0.2199113000 2.8588469000 45.6695
0.2199113000 2.8902628000 47.0762
0.2199113000 2.9216787000 48.4158
0.2199113000 2.9530946000 49.6799
0.2199113000 2.9845105000 50.8626
0.2199113000 3.0159264000 51.9609
0.2199113000 3.0473423000 52.9741
0.2199113000 3.0787582000 53.9032
0.2199113000 3.1101741000 54.7505
0.2199113000 3.1415900000 55.5195
0.2199113000 3.1730059000 56.2139
0.2199113000 3.2044218000 56.8379
0.2199113000 3.2358377000 57.396
0.2199113000 3.2672536000 57.8923
0.2199113000 3.2986695000 58.331
0.2199113000 3.3300854000 58.7162
0.2199113000 3.3615013000 59.052
0.2199113000 3.3929172000 59.3424
0.2199113000 3.4243331000 59.5914
0.2199113000 3.4557490000 59.8029
0.2199113000 3.4871649000 59.9808
0.2199113000 3.5185808000 60.1292
0.2199113000 3.5499967000 60.2518
0.2199113000 3.5814126000 60.3522
0.2199113000 3.6128285000 60.434
0.2199113000 3.6442444000 60.5002
0.2199113000 3.6756603000 60.5538
0.2199113000 3.7070762000 60.5971
0.2199113000 3.7384921000 60.6323
0.2199113000 3.7699080000 60.6611
0.2199113000 3.8013239000 60.6845
0.2199113000 3.8327398000 60.7036
0.2199113000 3.8641557000 60.7186
0.2199113000 3.8955716000 60.7296
0.2199113000 3.9269875000 60.736
0.2199113000 3.9584034000 60.7372
0.2199113000 3.9898193000 60.7318
0.2199113000 4.0212352000 60.718
0.2199113000 4.0526511000 60.6937
0.2199113000 4.0840670000 60.6561
0.2199113000 4.1154829000 60.6018
0.2199113000 4.1468988000 60.5268
0.2199113000 4.1783147000 60.4265
0.2199113000 4.2097306000 60.2955
0.2199113000 4.2411465000 60.1275
0.2199113000 4.2725624000 59.9159
0.2199113000 4.3039783000 59.6533
0.2199113000 4.3353942000 59.3319
0.2199113000 4.3668101000 58.9439
0.2199113000 4.3982260000 58.4818
0.2199113000 4.4296419000 57.9384
0.2199113000 4.4610578000 57.3079
0.2199113000 4.4924737000 56.5858
0.2199113000 4.5238896000 55.7697
0.2199113000 4.5553055000 54.86
0.2199113000 4.5867214000 53.86
0.2199113000 4.6181373000 52.776
0.2199113000 4.6495532000 51.6181
0.2199113000 4.6809691000 50.4
0.2199113000 4.7123850000 49.1384
0.2199113000 4.7438009000 47.8534
0.2199113000 4.7752168000 46.5673
0.2199113000 4.8066327000 45.3046
0.2199113000 4.8380486000 44.0905
0.2199113000 4.8694645000 42.9506
0.2199113000 4.9008804000 41.91
0.2199113000 4.9322963000 40.9917
0.2199113000 4.9637122000 40.2168
0.2199113000 4.9951281000 39.6028
0.2199113000 5.0265440000 39.1636
0.2199113000 5.0579599000 38.9086
0.2199113000 5.0893758000 38.8427
0.2199113000 5.1207917000 38.9658
0.2199113000 5.1522076000 39.2733
0.2199113000 5.1836235000 39.7559
0.2199113000 5.2150394000 40.4001
0.2199113000 5.2464553000 41.189
0.2199113000 5.2778712000 42.1025
0.2199113000 5.3092871000 43.1188
0.2199113000 5.3407030000 44.2143
0.2199113000 5.3721189000 45.3653
0.2199113000 5.4035348000 46.5484
0.2199113000 5.4349507000 47.7413
0.2199113000 5.4663666000 48.9237
0.2199113000 5.4977825000 50.0774
0.2199113000 5.5291984000 51.1872
0.2199113000 5.5606143000 52.2408
0.2199113000 5.5920302000 53.229
0.2199113000 5.6234461000 54.1454
0.2199113000 5.6548620000 54.9866
0.2199113000 5.6862779000 55.7513
0.2199113000 5.7176938000 56.4405
0.2199113000 5.7491097000 57.0568
0.2199113000 5.7805256000 57.6041
0.2199113000 5.8119415000 58.087
0.2199113000 5.8433574000 58.5106
0.2199113000 5.8747733000 58.8804
0.2199113000 5.9061892000 59.2017
0.2199113000 5.9376051000 59.4795
0.2199113000 5.9690210000 59.7187
0.2199113000 6.0004369000 59.9238
0.2199113000 6.0318528000 60.0986
0.2199113000 6.0632687000 60.2469
0.2199113000 6.0946846000 60.3719
0.2199113000 6.1261005000 60.4765
0.2199113000 6.1575164000 60.5633
0.2199113000 6.1889323000 60.6345
0.2199113000 6.2203482000 60.6921
0.2199113000 6.2517641000 60.738
0.2513272000 0.0000000000 60.7494
0.2513272000 0.0314159000 60.777
0.2513272000 0.0628318000 60.796
0.2513272000 0.0942477000 60.8068
0.2513272000 0.1256636000 60.8099
0.2513272000 0.1570795000 60.8055
0.2513272000 0.1884954000 60.7931
0.2513272000 0.2199113000 60.7723
0.2513272000 0.2513272000 60.7422
0.2513272000 0.2827431000 60.7016
0.2513272000 0.3141590000 60.6487
0.2513272000 0.3455749000 60.5817
0.2513272000 0.3769908000 60.4982
0.2513272000 0.4084067000 60.3954
0.2513272000 0.4398226000 60.2703
0.2513272000 0.4712385000 60.1196
0.2513272000 0.5026544000 59.9396
0.2513272000 0.5340703000 59.7266
0.2513272000 0.5654862000 59.4766
0.2513272000 0.5969021000 59.1858
0.2513272000 0.6283180000 58.8503
0.2513272000 0.6597339000 58.4664
0.2513272000 0.6911498000 58.0306
0.2513272000 0.7225657000 57.5398
0.2513272000 0.7539816000 56.9914
0.2513272000 0.7853975000 56.383
0.2513272000 0.8168134000 55.7132
0.2513272000 0.8482293000 54.9811
0.2513272000 0.8796452000 54.1867
0.2513272000 0.9110611000 53.3311
0.2513272000 0.9424770000 52.4165
0.2513272000 0.9738929000 51.4466
0.2513272000 1.0053088000 50.4266
0.2513272000 1.0367247000 49.3635
0.2513272000 1.0681406000 48.2659
0.2513272000 1.0995565000 47.1447
0.2513272000 1.1309724000 46.0124
0.2513272000 1.1623883000 44.8833
0.2513272000 1.1938042000 43.7729
0.2513272000 1.2252201000 42.6978
0.2513272000 1.2566360000 41.6748
0.2513272000 1.2880519000 40.7204
0.2513272000 1.3194678000 39.8499
0.2513272000 1.3508837000 39.0766
0.2513272000 1.3822996000 38.4111
0.2513272000 1.4137155000 37.8607
0.2513272000 1.4451314000 37.4286
0.2513272000 1.4765473000 37.1139
0.2513272000 1.5079632000 36.9113
0.2513272000 1.5393791000 36.8113
0.2513272000 1.5707950000 36.8006
0.2513272000 1.6022109000 36.8625
0.2513272000 1.6336268000 36.9778
0.2513272000 1.6650427000 37.1257
0.2513272000 1.6964586000 37.2845
0.2513272000 1.7278745000 37.4323
0.2513272000 1.7592904000 37.5486
0.2513272000 1.7907063000 37.6142
0.2513272000 1.8221222000 37.6124
0.2513272000 1.8535381000 37.5293
0.2513272000 1.8849540000 37.3546
0.2513272000 1.9163699000 37.0816
0.2513272000 1.9477858000 36.708
0.2513272000 1.9792017000 36.2355
0.2513272000 2.0106176000 35.6706
0.2513272000 2.0420335000 35.0242
0.2513272000 2.0734494000 34.3114
0.2513272000 2.1048653000 33.5517
0.2513272000 2.1362812000 32.768
0.2513272000 2.1676971000 31.9863
0.2513272000 2.1991130000 31.2345
0.2513272000 2.2305289000 30.5417
0.2513272000 2.2619448000 29.9368
0.2513272000 2.2933607000 29.4474
0.2513272000 2.3247766000 29.0985
0.2513272000 2.3561925000 28.9112
0.2513272000 2.3876084000 28.9023
0.2513272000 2.4190243000 29.0829
0.2513272000 2.4504402000 29.4582
0.2513272000 2.4818561000 30.0275
0.2513272000 2.5132720000 30.7843
0.2513272000 2.5446879000 31.7164
0.2513272000 2.5761038000 32.8072
0.2513272000 2.6075197000 34.036
0.2513272000 2.6389356000 35.3792
0.2513272000 2.6703515000 36.8115
0.2513272000 2.7017674000 38.307
0.2513272000 2.7331833000 39.8399
0.2513272000 2.7645992000 41.3856
0.2513272000 2.7960151000 42.9216
0.2513272000 2.8274310000 44.4279
0.2513272000 2.8588469000 45.8874
0.2513272000 2.8902628000 47.2865
0.2513272000 2.9216787000 48.6145
0.2513272000 2.9530946000 49.864
0.2513272000 2.9845105000 51.0304
0.2513272000 3.0159264000 52.1116
0.2513272000 3.0473423000 53.1075
0.2513272000 3.0787582000 54.0198
0.2513272000 3.1101741000 54.8511
0.2513272000 3.1415900000 55.6049
0.2513272000 3.1730059000 56.2851
0.2513272000 3.2044218000 56.896
0.2513272000 3.2358377000 57.4418
0.2513272000 3.2672536000 57.9265
0.2513272000 3.2986695000 58.3544
0.2513272000 3.3300854000 58.7295
0.2513272000 3.3615013000 59.0558
0.2513272000 3.3929172000 59.3372
0.2513272000 3.4243331000 59.5778
0.2513272000 3.4557490000 59.7817
0.2513272000 3.4871649000 59.9528
0.2513272000 3.5185808000 60.0951
0.2513272000 3.5499967000 60.2125
0.2513272000 3.5814126000 60.3088
0.2513272000 3.6128285000 60.3872
0.2513272000 3.6442444000 60.4511
0.2513272000 3.6756603000 60.5032
0.2513272000 3.7070762000 60.5459
0.2513272000 3.7384921000 60.5811
0.2513272000 3.7699080000 60.6105
0.2513272000 3.8013239000 60.6352
0.2513272000 3.8327398000 60.6557
0.2513272000 3.8641557000 60.6723
0.2513272000 3.8955716000 60.6848
0.2513272000 3.9269875000 60.6925
0.2513272000 3.9584034000 60.6945
0.2513272000 3.9898193000 60.6891
0.2513272000 4.0212352000 60.6744
0.2513272000 4.0526511000 60.6479
0.2513272000 4.0840670000 60.6065
0.2513272000 4.1154829000 60.5466
0.2513272000 4.1468988000 60.4638
0.2513272000 4.1783147000 60.3532
0.2513272000 4.2097306000 60.2091
0.2513272000 4.2411465000 60.0249
0.2513272000 4.2725624000 59.7936
0.2513272000 4.3039783000 59.5075
0.2513272000 4.3353942000 59.159
0.2513272000 4.3668101000 58.7398
0.2513272000 4.3982260000 58.2426
0.2513272000 4.4296419000 57.6604
0.2513272000 4.4610578000 56.9876
0.2513272000 4.4924737000 56.2205
0.2513272000 4.5238896000 55.3575
0.2513272000 4.5553055000 54.3998
0.2513272000 4.5867214000 53.352
0.2513272000 4.6181373000 52.222
0.2513272000 4.6495532000 51.0212
0.2513272000 4.6809691000 49.765
0.2513272000 4.7123850000 48.4717
0.2513272000 4.7438009000 47.1628
0.2513272000 4.7752168000 45.8622
0.2513272000 4.8066327000 44.5951
0.2513272000 4.8380486000 43.3877
0.2513272000 4.8694645000 42.266
0.2513272000 4.9008804000 41.2547
0.2513272000 4.9322963000 40.3768
0.2513272000 4.9637122000 39.652
0.2513272000 4.9951281000 39.0968
0.2513272000 5.0265440000 38.7232
0.2513272000 5.0579599000 38.539
0.2513272000 5.0893758000 38.5468
0.2513272000 5.1207917000 38.7444
0.2513272000 5.1522076000 39.1251
0.2513272000 5.1836235000 39.6775
0.2513272000 5.2150394000 40.3863
0.2513272000 5.2464553000 41.2331
0.2513272000 5.2778712000 42.1966
0.2513272000 5.3092871000 43.2539
0.2513272000 5.3407030000 44.3813
0.2513272000 5.3721189000 45.5547
0.2513272000 5.4035348000 46.7511
0.2513272000 5.4349507000 47.9488
0.2513272000 5.4663666000 49.1283
0.2513272000 5.4977825000 50.2727
0.2513272000 5.5291984000 51.3678
0.2513272000 5.5606143000 52.4028
0.2513272000 5.5920302000 53.3695
0.2513272000 5.6234461000 54.263
0.2513272000 5.6548620000 55.0807
0.2513272000 5.6862779000 55.8226
0.2513272000 5.7176938000 56.4903
0.2513272000 5.7491097000 57.087
0.2513272000 5.7805256000 57.6169
0.2513272000 5.8119415000 58.085
0.2513272000 5.8433574000 58.4965
0.2513272000 5.8747733000 58.8567
0.2513272000 5.9061892000 59.1708
0.2513272000 5.9376051000 59.4437
0.2513272000 5.9690210000 59.6799
0.2513272000 6.0004369000 59.8836
0.2513272000 6.0318528000 60.0585
0.2513272000 6.0632687000 60.2078
0.2513272000 6.0946846000 60.3345
0.2513272000 6.1261005000 60.4414
0.2513272000 6.1575164000 60.5306
0.2513272000 6.1889323000 60.6043
0.2513272000 6.2203482000 60.6643
0.2513272000 6.2517641000 60.7122
0.2827431000 0.0000000000 60.7169
0.2827431000 0.0314159000 60.7461
0.2827431000 0.0628318000 60.7658
0.2827431000 0.0942477000 60.7764
0.2827431000 0.1256636000 60.7781
0.2827431000 0.1570795000 60.771
0.2827431000 0.1884954000 60.7545
0.2827431000 0.2199113000 60.7279
0.2827431000 0.2513272000 60.6901
0.2827431000 0.2827431000 60.6396
0.2827431000 0.3141590000 60.5745
0.2827431000 0.3455749000 60.4925
0.2827431000 0.3769908000 60.3909
0.2827431000 0.4084067000 60.2668
0.2827431000 0.4398226000 60.1166
0.2827431000 0.4712385000 59.9369
0.2827431000 0.5026544000 59.7237
0.2827431000 0.5340703000 59.4731
0.2827431000 0.5654862000 59.1812
0.2827431000 0.5969021000 58.8442
0.2827431000 0.6283180000 58.4582
0.2827431000 0.6597339000 58.02
0.2827431000 0.6911498000 57.5266
0.2827431000 0.7225657000 56.9756
0.2827431000 0.7539816000 56.3649
0.2827431000 0.7853975000 55.6934
0.2827431000 0.8168134000 54.9607
0.2827431000 0.8482293000 54.1669
0.2827431000 0.8796452000 53.3134
0.2827431000 0.9110611000 52.4025
0.2827431000 0.9424770000 51.4378
0.2827431000 0.9738929000 50.4241
0.2827431000 1.0053088000 49.3681
0.2827431000 1.0367247000 48.2775
0.2827431000 1.0681406000 47.1624
0.2827431000 1.0995565000 46.0342
0.2827431000 1.1309724000 44.9059
0.2827431000 1.1623883000 43.7923
0.2827431000 1.1938042000 42.7088
0.2827431000 1.2252201000 41.6717
0.2827431000 1.2566360000 40.6971
0.2827431000 1.2880519000 39.8004
0.2827431000 1.3194678000 38.9954
0.2827431000 1.3508837000 38.2937
0.2827431000 1.3822996000 37.7039
0.2827431000 1.4137155000 37.231
0.2827431000 1.4451314000 36.876
0.2827431000 1.4765473000 36.6355
0.2827431000 1.5079632000 36.5022
0.2827431000 1.5393791000 36.4643
0.2827431000 1.5707950000 36.5067
0.2827431000 1.6022109000 36.6114
0.2827431000 1.6336268000 36.7581
0.2827431000 1.6650427000 36.9253
0.2827431000 1.6964586000 37.0911
0.2827431000 1.7278745000 37.234
0.2827431000 1.7592904000 37.3339
0.2827431000 1.7907063000 37.3726
0.2827431000 1.8221222000 37.3347
0.2827431000 1.8535381000 37.2079
0.2827431000 1.8849540000 36.9836
0.2827431000 1.9163699000 36.6571
0.2827431000 1.9477858000 36.2279
0.2827431000 1.9792017000 35.7001
0.2827431000 2.0106176000 35.0821
0.2827431000 2.0420335000 34.3869
0.2827431000 2.0734494000 33.6315
0.2827431000 2.1048653000 32.8372
0.2827431000 2.1362812000 32.0286
0.2827431000 2.1676971000 31.2327
0.2827431000 2.1991130000 30.4787
0.2827431000 2.2305289000 29.7962
0.2827431000 2.2619448000 29.2141
0.2827431000 2.2933607000 28.7597
0.2827431000 2.3247766000 28.4572
0.2827431000 2.3561925000 28.3266
0.2827431000 2.3876084000 28.3828
0.2827431000 2.4190243000 28.6349
0.2827431000 2.4504402000 29.086
0.2827431000 2.4818561000 29.7328
0.2827431000 2.5132720000 30.5663
0.2827431000 2.5446879000 31.5722
0.2827431000 2.5761038000 32.7316
0.2827431000 2.6075197000 34.022
0.2827431000 2.6389356000 35.4185
0.2827431000 2.6703515000 36.8951
0.2827431000 2.7017674000 38.4252
0.2827431000 2.7331833000 39.9832
0.2827431000 2.7645992000 41.5451
0.2827431000 2.7960151000 43.0891
0.2827431000 2.8274310000 44.5965
0.2827431000 2.8588469000 46.0514
0.2827431000 2.8902628000 47.4413
0.2827431000 2.9216787000 48.757
0.2827431000 2.9530946000 49.9922
0.2827431000 2.9845105000 51.1432
0.2827431000 3.0159264000 52.2089
0.2827431000 3.0473423000 53.1896
0.2827431000 3.0787582000 54.0874
0.2827431000 3.1101741000 54.905
0.2827431000 3.1415900000 55.6462
0.2827431000 3.1730059000 56.3148
0.2827431000 3.2044218000 56.9149
0.2827431000 3.2358377000 57.4505
0.2827431000 3.2672536000 57.9258
0.2827431000 3.2986695000 58.3447
0.2827431000 3.3300854000 58.7112
0.2827431000 3.3615013000 59.0294
0.2827431000 3.3929172000 59.3033
0.2827431000 3.4243331000 59.537
0.2827431000 3.4557490000 59.7346
0.2827431000 3.4871649000 59.9001
0.2827431000 3.5185808000 60.0378
0.2827431000 3.5499967000 60.1514
0.2827431000 3.5814126000 60.2447
0.2827431000 3.6128285000 60.3212
0.2827431000 3.6442444000 60.384
0.2827431000 3.6756603000 60.4359
0.2827431000 3.7070762000 60.4792
0.2827431000 3.7384921000 60.5158
0.2827431000 3.7699080000 60.547
0.2827431000 3.8013239000 60.5739
0.2827431000 3.8327398000 60.5968
0.2827431000 3.8641557000 60.6159
0.2827431000 3.8955716000 60.6306
0.2827431000 3.9269875000 60.6402
0.2827431000 3.9584034000 60.6432
0.2827431000 3.9898193000 60.638
0.2827431000 4.0212352000 60.6222
0.2827431000 4.0526511000 60.5931
0.2827431000 4.0840670000 60.5472
0.2827431000 4.1154829000 60.4806
0.2827431000 4.1468988000 60.3887
0.2827431000 4.1783147000 60.2661
0.2827431000 4.2097306000 60.1067
0.2827431000 4.2411465000 59.9038
0.2827431000 4.2725624000 59.65
0.2827431000 4.3039783000 59.3376
0.2827431000 4.3353942000 58.9584
0.2827431000 4.3668101000 58.5045
0.2827431000 4.3982260000 57.9685
0.2827431000 4.4296419000 57.3438
0.2827431000 4.4610578000 56.6253
0.2827431000 4.4924737000 55.81
0.2827431000 4.5238896000 54.8971
0.2827431000 4.5553055000 53.8893
0.2827431000 4.5867214000 52.7921
0.2827431000 4.6181373000 51.6152
0.2827431000 4.6495532000 50.3716
0.2827431000 4.6809691000 49.0782
0.2827431000 4.7123850000 47.755
0.2827431000 4.7438009000 46.4249
0.2827431000 4.7752168000 45.113
0.2827431000 4.8066327000 43.8454
0.2827431000 4.8380486000 42.649
0.2827431000 4.8694645000 41.5498
0.2827431000 4.9008804000 40.5723
0.2827431000 4.9322963000 39.7385
0.2827431000 4.9637122000 39.0673
0.2827431000 4.9951281000 38.5735
0.2827431000 5.0265440000 38.2673
0.2827431000 5.0579599000 38.1545
0.2827431000 5.0893758000 38.2355
0.2827431000 5.1207917000 38.5061
0.2827431000 5.1522076000 38.9575
0.2827431000 5.1836235000 39.5763
0.2827431000 5.2150394000 40.3457
0.2827431000 5.2464553000 41.2458
0.2827431000 5.2778712000 42.2544
0.2827431000 5.3092871000 43.348
0.2827431000 5.3407030000 44.5025
0.2827431000 5.3721189000 45.6941
0.2827431000 5.4035348000 46.9001
0.2827431000 5.4349507000 48.0997
0.2827431000 5.4663666000 49.2743
0.2827431000 5.4977825000 50.408
0.2827431000 5.5291984000 51.4881
0.2827431000 5.5606143000 52.5047
0.2827431000 5.5920302000 53.4511
0.2827431000 5.6234461000 54.3234
0.2827431000 5.6548620000 55.12
0.2827431000 5.6862779000 55.8417
0.2827431000 5.7176938000 56.4908
0.2827431000 5.7491097000 57.0711
0.2827431000 5.7805256000 57.587
0.2827431000 5.8119415000 58.0436
0.2827431000 5.8433574000 58.4461
0.2827431000 5.8747733000 58.7999
0.2827431000 5.9061892000 59.1099
0.2827431000 5.9376051000 59.3807
0.2827431000 5.9690210000 59.6166
0.2827431000 6.0004369000 59.8214
0.2827431000 6.0318528000 59.9985
0.2827431000 6.0632687000 60.1509
0.2827431000 6.0946846000 60.2813
0.2827431000 6.1261005000 60.392
0.2827431000 6.1575164000 60.4852
0.2827431000 6.1889323000 60.5628
0.2827431000 6.2203482000 60.6263
0.2827431000 6.2517641000 60.6773
0.3141590000 0.0000000000 60.6739
0.3141590000 0.0314159000 60.7055
0.3141590000 0.0628318000 60.7263
0.3141590000 0.0942477000 60.7369
0.3141590000 0.1256636000 60.7371
0.3141590000 0.1570795000 60.7269
0.3141590000 0.1884954000 60.7056
0.3141590000 0.2199113000 60.6722
0.3141590000 0.2513272000 60.6254
0.3141590000 0.2827431000 60.5634
0.3141590000 0.3141590000 60.4841
0.3141590000 0.3455749000 60.3847
0.3141590000 0.3769908000 60.2623
0.3141590000 0.4084067000 60.1135
0.3141590000 0.4398226000 59.9348
0.3141590000 0.4712385000 59.7221
0.3141590000 0.5026544000 59.4715
0.3141590000 0.5340703000 59.1789
0.3141590000 0.5654862000 58.8405
0.3141590000 0.5969021000 58.4524
0.3141590000 0.6283180000 58.0115
0.3141590000 0.6597339000 57.5147
0.3141590000 0.6911498000 56.9598
0.3141590000 0.7225657000 56.3452
0.3141590000 0.7539816000 55.6699
0.3141590000 0.7853975000 54.9337
0.3141590000 0.8168134000 54.1375
0.3141590000 0.8482293000 53.2829
0.3141590000 0.8796452000 52.3724
0.3141590000 0.9110611000 51.4098
0.3141590000 0.9424770000 50.4
0.3141590000 0.9738929000 49.349
0.3141590000 1.0053088000 48.2646
0.3141590000 1.0367247000 47.1556
0.3141590000 1.0681406000 46.0327
0.3141590000 1.0995565000 44.908
0.3141590000 1.1309724000 43.7948
0.3141590000 1.1623883000 42.7079
0.3141590000 1.1938042000 41.6623
0.3141590000 1.2252201000 40.6738
0.3141590000 1.2566360000 39.7573
0.3141590000 1.2880519000 38.9269
0.3141590000 1.3194678000 38.1948
0.3141590000 1.3508837000 37.5706
0.3141590000 1.3822996000 37.0608
0.3141590000 1.4137155000 36.6679
0.3141590000 1.4451314000 36.3906
0.3141590000 1.4765473000 36.2233
0.3141590000 1.5079632000 36.1562
0.3141590000 1.5393791000 36.1758
0.3141590000 1.5707950000 36.2653
0.3141590000 1.6022109000 36.4054
0.3141590000 1.6336268000 36.575
0.3141590000 1.6650427000 36.7523
0.3141590000 1.6964586000 36.9152
0.3141590000 1.7278745000 37.043
0.3141590000 1.7592904000 37.1163
0.3141590000 1.7907063000 37.1183
0.3141590000 1.8221222000 37.035
0.3141590000 1.8535381000 36.8561
0.3141590000 1.8849540000 36.5749
0.3141590000 1.9163699000 36.1887
0.3141590000 1.9477858000 35.6994
0.3141590000 1.9792017000 35.1132
0.3141590000 2.0106176000 34.4405
0.3141590000 2.0420335000 33.6966
0.3141590000 2.0734494000 32.9003
0.3141590000 2.1048653000 32.0746
0.3141590000 2.1362812000 31.2454
0.3141590000 2.1676971000 30.441
0.3141590000 2.1991130000 29.6911
0.3141590000 2.2305289000 29.0255
0.3141590000 2.2619448000 28.473
0.3141590000 2.2933607000 28.0603
0.3141590000 2.3247766000 27.8104
0.3141590000 2.3561925000 27.7417
0.3141590000 2.3876084000 27.867
0.3141590000 2.4190243000 28.1934
0.3141590000 2.4504402000 28.7215
0.3141590000 2.4818561000 29.4454
0.3141590000 2.5132720000 30.3539
0.3141590000 2.5446879000 31.4302
0.3141590000 2.5761038000 32.6535
0.3141590000 2.6075197000 34
0.3141590000 2.6389356000 35.4437
0.3141590000 2.6703515000 36.9578
0.3141590000 2.7017674000 38.5159
0.3141590000 2.7331833000 40.0926
0.3141590000 2.7645992000 41.6648
0.3141590000 2.7960151000 43.2118
0.3141590000 2.8274310000 44.7159
0.3141590000 2.8588469000 46.1628
0.3141590000 2.8902628000 47.5414
0.3141590000 2.9216787000 48.8436
0.3141590000 2.9530946000 50.0641
0.3141590000 2.9845105000 51.2003
0.3141590000 3.0159264000 52.2515
0.3141590000 3.0473423000 53.2186
0.3141590000 3.0787582000 54.1037
0.3141590000 3.1101741000 54.91
0.3141590000 3.1415900000 55.6407
0.3141590000 3.1730059000 56.2998
0.3141590000 3.2044218000 56.8912
0.3141590000 3.2358377000 57.4186
0.3141590000 3.2672536000 57.8862
0.3141590000 3.2986695000 58.2979
0.3141590000 3.3300854000 58.6576
0.3141590000 3.3615013000 58.9693
0.3141590000 3.3929172000 59.2372
0.3141590000 3.4243331000 59.4654
0.3141590000 3.4557490000 59.6582
0.3141590000 3.4871649000 59.8197
0.3141590000 3.5185808000 59.9541
0.3141590000 3.5499967000 60.0655
0.3141590000 3.5814126000 60.1575
0.3141590000 3.6128285000 60.2336
0.3141590000 3.6442444000 60.297
0.3141590000 3.6756603000 60.3502
0.3141590000 3.7070762000 60.3957
0.3141590000 3.7384921000 60.435
0.3141590000 3.7699080000 60.4694
0.3141590000 3.8013239000 60.4998
0.3141590000 3.8327398000 60.5263
0.3141590000 3.8641557000 60.5488
0.3141590000 3.8955716000 60.5666
0.3141590000 3.9269875000 60.5785
0.3141590000 3.9584034000 60.5831
0.3141590000 3.9898193000 60.5782
0.3141590000 4.0212352000 60.5612
0.3141590000 4.0526511000 60.5291
0.3141590000 4.0840670000 60.4781
0.3141590000 4.1154829000 60.4039
0.3141590000 4.1468988000 60.3016
0.3141590000 4.1783147000 60.1654
0.3141590000 4.2097306000 59.9888
0.3141590000 4.2411465000 59.765
0.3141590000 4.2725624000 59.4862
0.3141590000 4.3039783000 59.1445
0.3141590000 4.3353942000 58.7317
0.3141590000 4.3668101000 58.24
0.3141590000 4.3982260000 57.6622
0.3141590000 4.4296419000 56.992
0.3141590000 4.4610578000 56.225
0.3141590000 4.4924737000 55.3589
0.3141590000 4.5238896000 54.3942
0.3141590000 4.5553055000 53.3346
0.3141590000 4.5867214000 52.1874
0.3141590000 4.6181373000 50.9636
0.3141590000 4.6495532000 49.678
0.3141590000 4.6809691000 48.3491
0.3141590000 4.7123850000 46.9985
0.3141590000 4.7438009000 45.6504
0.3141590000 4.7752168000 44.331
0.3141590000 4.8066327000 43.0673
0.3141590000 4.8380486000 41.8864
0.3141590000 4.8694645000 40.8142
0.3141590000 4.9008804000 39.8748
0.3141590000 4.9322963000 39.0892
0.3141590000 4.9637122000 38.4748
0.3141590000 4.9951281000 38.0447
0.3141590000 5.0265440000 37.8073
0.3141590000 5.0579599000 37.7662
0.3141590000 5.0893758000 37.9197
0.3141590000 5.1207917000 38.2614
0.3141590000 5.1522076000 38.7804
0.3141590000 5.1836235000 39.4619
0.3141590000 5.2150394000 40.2873
0.3141590000 5.2464553000 41.2357
0.3141590000 5.2778712000 42.2841
0.3141590000 5.3092871000 43.4086
0.3141590000 5.3407030000 44.5851
0.3141590000 5.3721189000 45.7901
0.3141590000 5.4035348000 47.0016
0.3141590000 5.4349507000 48.1996
0.3141590000 5.4663666000 49.3665
0.3141590000 5.4977825000 50.4876
0.3141590000 5.5291984000 51.5515
0.3141590000 5.5606143000 52.5495
0.3141590000 5.5920302000 53.476
0.3141590000 5.6234461000 54.3281
0.3141590000 5.6548620000 55.1052
0.3141590000 5.6862779000 55.8088
0.3141590000 5.7176938000 56.4418
0.3141590000 5.7491097000 57.0082
0.3141590000 5.7805256000 57.5128
0.3141590000 5.8119415000 57.9608
0.3141590000 5.8433574000 58.3573
0.3141590000 5.8747733000 58.7075
0.3141590000 5.9061892000 59.0162
0.3141590000 5.9376051000 59.2876
0.3141590000 5.9690210000 59.5257
0.3141590000 6.0004369000 59.7341
0.3141590000 6.0318528000 59.9157
0.3141590000 6.0632687000 60.0734
0.3141590000 6.0946846000 60.2094
0.3141590000 6.1261005000 60.3259
0.3141590000 6.1575164000 60.4248
0.3141590000 6.1889323000 60.5077
0.3141590000 6.2203482000 60.576
0.3141590000 6.2517641000 60.631
0.3455749000 0.0000000000 60.6182
0.3455749000 0.0314159000 60.6529
0.3455749000 0.0628318000 60.6755
0.3455749000 0.0942477000 60.6862
0.3455749000 0.1256636000 60.685
0.3455749000 0.1570795000 60.6714
0.3455749000 0.1884954000 60.6446
0.3455749000 0.2199113000 60.6035
0.3455749000 0.2513272000 60.5463
0.3455749000 0.2827431000 60.4711
0.3455749000 0.3141590000 60.3753
0.3455749000 0.3455749000 60.2561
0.3455749000 0.3769908000 60.11
0.3455749000 0.4084067000 59.9334
0.3455749000 0.4398226000 59.7223
0.3455749000 0.4712385000 59.4728
0.3455749000 0.5026544000 59.1805
0.3455749000 0.5340703000 58.8416
0.3455749000 0.5654862000 58.4522
0.3455749000 0.5969021000 58.0088
0.3455749000 0.6283180000 57.5087
0.3455749000 0.6597339000 56.9496
0.3455749000 0.6911498000 56.33
0.3455749000 0.7225657000 55.6494
0.3455749000 0.7539816000 54.9079
0.3455749000 0.7853975000 54.1068
0.3455749000 0.8168134000 53.2481
0.3455749000 0.8482293000 52.3349
0.3455749000 0.8796452000 51.3713
0.3455749000 0.9110611000 50.3624
0.3455749000 0.9424770000 49.3143
0.3455749000 0.9738929000 48.2343
0.3455749000 1.0053088000 47.1311
0.3455749000 1.0367247000 46.0143
0.3455749000 1.0681406000 44.8952
0.3455749000 1.0995565000 43.7861
0.3455749000 1.1309724000 42.7004
0.3455749000 1.1623883000 41.6523
0.3455749000 1.1938042000 40.6565
0.3455749000 1.2252201000 39.7274
0.3455749000 1.2566360000 38.8789
0.3455749000 1.2880519000 38.1234
0.3455749000 1.3194678000 37.4711
0.3455749000 1.3508837000 36.9295
0.3455749000 1.3822996000 36.5027
0.3455749000 1.4137155000 36.191
0.3455749000 1.4451314000 35.9906
0.3455749000 1.4765473000 35.8936
0.3455749000 1.5079632000 35.8883
0.3455749000 1.5393791000 35.9593
0.3455749000 1.5707950000 36.0883
0.3455749000 1.6022109000 36.2552
0.3455749000 1.6336268000 36.4381
0.3455749000 1.6650427000 36.6151
0.3455749000 1.6964586000 36.7647
0.3455749000 1.7278745000 36.8667
0.3455749000 1.7592904000 36.9032
0.3455749000 1.7907063000 36.8586
0.3455749000 1.8221222000 36.7211
0.3455749000 1.8535381000 36.4821
0.3455749000 1.8849540000 36.1372
0.3455749000 1.9163699000 35.6861
0.3455749000 1.9477858000 35.133
0.3455749000 1.9792017000 34.4861
0.3455749000 2.0106176000 33.7585
0.3455749000 2.0420335000 32.9669
0.3455749000 2.0734494000 32.1325
0.3455749000 2.1048653000 31.2795
0.3455749000 2.1362812000 30.435
0.3455749000 2.1676971000 29.6282
0.3455749000 2.1991130000 28.8891
0.3455749000 2.2305289000 28.2475
0.3455749000 2.2619448000 27.7317
0.3455749000 2.2933607000 27.3672
0.3455749000 2.3247766000 27.1756
0.3455749000 2.3561925000 27.1733
0.3455749000 2.3876084000 27.3712
0.3455749000 2.4190243000 27.7737
0.3455749000 2.4504402000 28.3788
0.3455749000 2.4818561000 29.1783
0.3455749000 2.5132720000 30.1586
0.3455749000 2.5446879000 31.3007
0.3455749000 2.5761038000 32.5823
0.3455749000 2.6075197000 33.9781
0.3455749000 2.6389356000 35.4615
0.3455749000 2.6703515000 37.0054
0.3455749000 2.7017674000 38.5838
0.3455749000 2.7331833000 40.1719
0.3455749000 2.7645992000 41.7475
0.3455749000 2.7960151000 43.2915
0.3455749000 2.8274310000 44.7874
0.3455749000 2.8588469000 46.2224
0.3455749000 2.8902628000 47.5867
0.3455749000 2.9216787000 48.8734
0.3455749000 2.9530946000 50.0784
0.3455749000 2.9845105000 51.1997
0.3455749000 3.0159264000 52.237
0.3455749000 3.0473423000 53.1916
0.3455749000 3.0787582000 54.0657
0.3455749000 3.1101741000 54.8622
0.3455749000 3.1415900000 55.5844
0.3455749000 3.1730059000 56.2359
0.3455749000 3.2044218000 56.8204
0.3455749000 3.2358377000 57.3416
0.3455749000 3.2672536000 57.8033
0.3455749000 3.2986695000 58.2094
0.3455749000 3.3300854000 58.5639
0.3455749000 3.3615013000 58.8708
0.3455749000 3.3929172000 59.1343
0.3455749000 3.4243331000 59.3587
0.3455749000 3.4557490000 59.5484
0.3455749000 3.4871649000 59.7077
0.3455749000 3.5185808000 59.8407
0.3455749000 3.5499967000 59.9516
0.3455749000 3.5814126000 60.0442
0.3455749000 3.6128285000 60.1219
0.3455749000 3.6442444000 60.1877
0.3455749000 3.6756603000 60.2442
0.3455749000 3.7070762000 60.2936
0.3455749000 3.7384921000 60.3374
0.3455749000 3.7699080000 60.3766
0.3455749000 3.8013239000 60.4119
0.3455749000 3.8327398000 60.4433
0.3455749000 3.8641557000 60.4703
0.3455749000 3.8955716000 60.4921
0.3455749000 3.9269875000 60.5072
0.3455749000 3.9584034000 60.5138
0.3455749000 3.9898193000 60.5095
0.3455749000 4.0212352000 60.4913
0.3455749000 4.0526511000 60.456
0.3455749000 4.0840670000 60.3993
0.3455749000 4.1154829000 60.3167
0.3455749000 4.1468988000 60.2028
0.3455749000 4.1783147000 60.0516
0.3455749000 4.2097306000 59.8562
0.3455749000 4.2411465000 59.6095
0.3455749000 4.2725624000 59.3036
0.3455749000 4.3039783000 58.9303
0.3455749000 4.3353942000 58.4816
0.3455749000 4.3668101000 57.9496
0.3455749000 4.3982260000 57.3275
0.3455749000 4.4296419000 56.6096
0.3455749000 4.4610578000 55.7921
0.3455749000 4.4924737000 54.8738
0.3455749000 4.5238896000 53.8563
0.3455749000 4.5553055000 52.7446
0.3455749000 4.5867214000 51.5475
0.3455749000 4.6181373000 50.2778
0.3455749000 4.6495532000 48.952
0.3455749000 4.6809691000 47.59
0.3455749000 4.7123850000 46.2152
0.3455749000 4.7438009000 44.8529
0.3455749000 4.7752168000 43.5304
0.3455749000 4.8066327000 42.2752
0.3455749000 4.8380486000 41.1145
0.3455749000 4.8694645000 40.074
0.3455749000 4.9008804000 39.1769
0.3455749000 4.9322963000 38.4431
0.3455749000 4.9637122000 37.8884
0.3455749000 4.9951281000 37.5242
0.3455749000 5.0265440000 37.3566
0.3455749000 5.0579599000 37.387
0.3455749000 5.0893758000 37.6116
0.3455749000 5.1207917000 38.0219
0.3455749000 5.1522076000 38.6052
0.3455749000 5.1836235000 39.3449
0.3455749000 5.2150394000 40.2212
0.3455749000 5.2464553000 41.2123
0.3455749000 5.2778712000 42.2946
0.3455749000 5.3092871000 43.444
0.3455749000 5.3407030000 44.6367
0.3455749000 5.3721189000 45.8498
0.3455749000 5.4035348000 47.0618
0.3455749000 5.4349507000 48.2539
0.3455749000 5.4663666000 49.4097
0.3455749000 5.4977825000 50.5156
0.3455749000 5.5291984000 51.5614
0.3455749000 5.5606143000 52.5397
0.3455749000 5.5920302000 53.4459
0.3455749000 5.6234461000 54.2781
0.3455749000 5.6548620000 55.0367
0.3455749000 5.6862779000 55.7235
0.3455749000 5.7176938000 56.342
0.3455749000 5.7491097000 56.8966
0.3455749000 5.7805256000 57.3922
0.3455749000 5.8119415000 57.834
0.3455749000 5.8433574000 58.2271
0.3455749000 5.8747733000 58.5762
0.3455749000 5.9061892000 58.8861
0.3455749000 5.9376051000 59.1607
0.3455749000 5.9690210000 59.4036
0.3455749000 6.0004369000 59.618
0.3455749000 6.0318528000 59.8066
0.3455749000 6.0632687000 59.9717
0.3455749000 6.0946846000 60.1156
0.3455749000 6.1261005000 60.2398
0.3455749000 6.1575164000 60.3462
0.3455749000 6.1889323000 60.436
0.3455749000 6.2203482000 60.5106
0.3455749000 6.2517641000 60.5711
0.3769908000 0.0000000000 60.5472
0.3769908000 0.0314159000 60.5859
0.3769908000 0.0628318000 60.6109
0.3769908000 0.0942477000 60.6222
0.3769908000 0.1256636000 60.6195
0.3769908000 0.1570795000 60.6023
0.3769908000 0.1884954000 60.5694
0.3769908000 0.2199113000 60.5195
0.3769908000 0.2513272000 60.4507
0.3769908000 0.2827431000 60.3605
0.3769908000 0.3141590000 60.2462
0.3769908000 0.3455749000 60.1045
0.3769908000 0.3769908000 59.9318
0.3769908000 0.4084067000 59.7241
0.3769908000 0.4398226000 59.4772
0.3769908000 0.4712385000 59.187
0.3769908000 0.5026544000 58.8491
0.3769908000 0.5340703000 58.4597
0.3769908000 0.5654862000 58.0153
0.3769908000 0.5969021000 57.5128
0.3769908000 0.6283180000 56.95
0.3769908000 0.6597339000 56.3255
0.3769908000 0.6911498000 55.639
0.3769908000 0.7225657000 54.891
0.3769908000 0.7539816000 54.083
0.3769908000 0.7853975000 53.2179
0.3769908000 0.8168134000 52.2992
0.3769908000 0.8482293000 51.3314
0.3769908000 0.8796452000 50.3203
0.3769908000 0.9110611000 49.2721
0.3769908000 0.9424770000 48.1944
0.3769908000 0.9738929000 47.0955
0.3769908000 1.0053088000 45.9847
0.3769908000 1.0367247000 44.8725
0.3769908000 1.0681406000 43.7702
0.3769908000 1.0995565000 42.69
0.3769908000 1.1309724000 41.645
0.3769908000 1.1623883000 40.6488
0.3769908000 1.1938042000 39.7148
0.3769908000 1.2252201000 38.8563
0.3769908000 1.2566360000 38.0854
0.3769908000 1.2880519000 37.4125
0.3769908000 1.3194678000 36.8459
0.3769908000 1.3508837000 36.3907
0.3769908000 1.3822996000 36.0486
0.3769908000 1.4137155000 35.8176
0.3769908000 1.4451314000 35.6916
0.3769908000 1.4765473000 35.6605
0.3769908000 1.5079632000 35.7107
0.3769908000 1.5393791000 35.8253
0.3769908000 1.5707950000 35.9849
0.3769908000 1.6022109000 36.1684
0.3769908000 1.6336268000 36.354
0.3769908000 1.6650427000 36.5197
0.3769908000 1.6964586000 36.6449
0.3769908000 1.7278745000 36.7104
0.3769908000 1.7592904000 36.6996
0.3769908000 1.7907063000 36.599
0.3769908000 1.8221222000 36.3986
0.3769908000 1.8535381000 36.0922
0.3769908000 1.8849540000 35.6778
0.3769908000 1.9163699000 35.1575
0.3769908000 1.9477858000 34.5377
0.3769908000 1.9792017000 33.8294
0.3769908000 2.0106176000 33.0473
0.3769908000 2.0420335000 32.2105
0.3769908000 2.0734494000 31.3416
0.3769908000 2.1048653000 30.4662
0.3769908000 2.1362812000 29.6125
0.3769908000 2.1676971000 28.8101
0.3769908000 2.1991130000 28.089
0.3769908000 2.2305289000 27.4786
0.3769908000 2.2619448000 27.0063
0.3769908000 2.2933607000 26.6962
0.3769908000 2.3247766000 26.568
0.3769908000 2.3561925000 26.6362
0.3769908000 2.3876084000 26.9089
0.3769908000 2.4190243000 27.3882
0.3769908000 2.4504402000 28.0694
0.3769908000 2.4818561000 28.9419
0.3769908000 2.5132720000 29.9896
0.3769908000 2.5446879000 31.1918
0.3769908000 2.5761038000 32.5247
0.3769908000 2.6075197000 33.962
0.3769908000 2.6389356000 35.4766
0.3769908000 2.6703515000 37.0417
0.3769908000 2.7017674000 38.6317
0.3769908000 2.7331833000 40.223
0.3769908000 2.7645992000 41.7947
0.3769908000 2.7960151000 43.3288
0.3769908000 2.8274310000 44.8109
0.3769908000 2.8588469000 46.2294
0.3769908000 2.8902628000 47.576
0.3769908000 2.9216787000 48.8449
0.3769908000 2.9530946000 50.0328
0.3769908000 2.9845105000 51.1385
0.3769908000 3.0159264000 52.162
0.3769908000 3.0473423000 53.1047
0.3769908000 3.0787582000 53.9687
0.3769908000 3.1101741000 54.7569
0.3769908000 3.1415900000 55.4721
0.3769908000 3.1730059000 56.1177
0.3769908000 3.2044218000 56.697
0.3769908000 3.2358377000 57.2137
0.3769908000 3.2672536000 57.6713
0.3769908000 3.2986695000 58.0736
0.3769908000 3.3300854000 58.4246
0.3769908000 3.3615013000 58.7285
0.3769908000 3.3929172000 58.9895
0.3769908000 3.4243331000 59.2121
0.3769908000 3.4557490000 59.4008
0.3769908000 3.4871649000 59.5598
0.3769908000 3.5185808000 59.6937
0.3769908000 3.5499967000 59.8065
0.3769908000 3.5814126000 59.9019
0.3769908000 3.6128285000 59.9834
0.3769908000 3.6442444000 60.054
0.3769908000 3.6756603000 60.116
0.3769908000 3.7070762000 60.1714
0.3769908000 3.7384921000 60.2217
0.3769908000 3.7699080000 60.2676
0.3769908000 3.8013239000 60.3096
0.3769908000 3.8327398000 60.3474
0.3769908000 3.8641557000 60.3802
0.3769908000 3.8955716000 60.4071
0.3769908000 3.9269875000 60.4262
0.3769908000 3.9584034000 60.4353
0.3769908000 3.9898193000 60.4319
0.3769908000 4.0212352000 60.4127
0.3769908000 4.0526511000 60.374
0.3769908000 4.0840670000 60.3113
0.3769908000 4.1154829000 60.2196
0.3769908000 4.1468988000 60.0933
0.3769908000 4.1783147000 59.9259
0.3769908000 4.2097306000 59.7104
0.3769908000 4.2411465000 59.4393
0.3769908000 4.2725624000 59.1046
0.3769908000 4.3039783000 58.6981
0.3769908000 4.3353942000 58.2117
0.3769908000 4.3668101000 57.6379
0.3769908000 4.3982260000 56.97
0.3769908000 4.4296419000 56.2032
0.3769908000 4.4610578000 55.3343
0.3769908000 4.4924737000 54.3633
0.3769908000 4.5238896000 53.293
0.3769908000 4.5553055000 52.1298
0.3769908000 4.5867214000 50.8843
0.3769908000 4.6181373000 49.5708
0.3769908000 4.6495532000 48.2074
0.3769908000 4.6809691000 46.8159
0.3769908000 4.7123850000 45.4208
0.3769908000 4.7438009000 44.0488
0.3769908000 4.7752168000 42.7278
0.3769908000 4.8066327000 41.4859
0.3769908000 4.8380486000 40.3502
0.3769908000 4.8694645000 39.3459
0.3769908000 4.9008804000 38.4952
0.3769908000 4.9322963000 37.8166
0.3769908000 4.9637122000 37.3242
0.3769908000 4.9951281000 37.0272
0.3769908000 5.0265440000 36.9297
0.3769908000 5.0579599000 37.0309
0.3769908000 5.0893758000 37.3246
0.3769908000 5.1207917000 37.8004
0.3769908000 5.1522076000 38.4438
0.3769908000 5.1836235000 39.2366
0.3769908000 5.2150394000 40.158
0.3769908000 5.2464553000 41.1854
0.3769908000 5.2778712000 42.2951
0.3769908000 5.3092871000 43.4628
0.3769908000 5.3407030000 44.6653
0.3769908000 5.3721189000 45.8801
0.3769908000 5.4035348000 47.0871
0.3769908000 5.4349507000 48.2684
0.3769908000 5.4663666000 49.4087
0.3769908000 5.4977825000 50.4959
0.3769908000 5.5291984000 51.5209
0.3769908000 5.5606143000 52.4775
0.3769908000 5.5920302000 53.3622
0.3769908000 5.6234461000 54.174
0.3769908000 5.6548620000 54.914
0.3769908000 5.6862779000 55.5846
0.3769908000 5.7176938000 56.1897
0.3769908000 5.7491097000 56.7339
0.3769908000 5.7805256000 57.2222
0.3769908000 5.8119415000 57.6597
0.3769908000 5.8433574000 58.0514
0.3769908000 5.8747733000 58.4019
0.3769908000 5.9061892000 58.7153
0.3769908000 5.9376051000 58.9956
0.3769908000 5.9690210000 59.2457
0.3769908000 6.0004369000 59.4687
0.3769908000 6.0318528000 59.6667
0.3769908000 6.0632687000 59.8418
0.3769908000 6.0946846000 59.9957
0.3769908000 6.1261005000 60.13
0.3769908000 6.1575164000 60.2459
0.3769908000 6.1889323000 60.3446
0.3769908000 6.2203482000 60.4271
0.3769908000 6.2517641000 60.4944
0.4084067000 0.0000000000 60.4577
0.4084067000 0.0314159000 60.5016
0.4084067000 0.0628318000 60.5298
0.4084067000 0.0942477000 60.5422
0.4084067000 0.1256636000 60.5383
0.4084067000 0.1570795000 60.5173
0.4084067000 0.1884954000 60.4778
0.4084067000 0.2199113000 60.4182
0.4084067000 0.2513272000 60.3364
0.4084067000 0.2827431000 60.2296
0.4084067000 0.3141590000 60.0947
0.4084067000 0.3455749000 59.9281
0.4084067000 0.3769908000 59.726
0.4084067000 0.4084067000 59.4841
0.4084067000 0.4398226000 59.1981
0.4084067000 0.4712385000 58.8636
0.4084067000 0.5026544000 58.4765
0.4084067000 0.5340703000 58.0331
0.4084067000 0.5654862000 57.5301
0.4084067000 0.5969021000 56.9652
0.4084067000 0.6283180000 56.3371
0.4084067000 0.6597339000 55.6453
0.4084067000 0.6911498000 54.8906
0.4084067000 0.7225657000 54.0751
0.4084067000 0.7539816000 53.2019
0.4084067000 0.7853975000 52.2752
0.4084067000 0.8168134000 51.3004
0.4084067000 0.8482293000 50.2837
0.4084067000 0.8796452000 49.2321
0.4084067000 0.9110611000 48.1536
0.4084067000 0.9424770000 47.0565
0.4084067000 0.9738929000 45.9503
0.4084067000 1.0053088000 44.8448
0.4084067000 1.0367247000 43.7506
0.4084067000 1.0681406000 42.6791
0.4084067000 1.0995565000 41.642
0.4084067000 1.1309724000 40.6516
0.4084067000 1.1623883000 39.7203
0.4084067000 1.1938042000 38.8603
0.4084067000 1.2252201000 38.0829
0.4084067000 1.2566360000 37.3984
0.4084067000 1.2880519000 36.815
0.4084067000 1.3194678000 36.3387
0.4084067000 1.3508837000 35.9722
0.4084067000 1.3822996000 35.7149
0.4084067000 1.4137155000 35.5623
0.4084067000 1.4451314000 35.5063
0.4084067000 1.4765473000 35.5348
0.4084067000 1.5079632000 35.6325
0.4084067000 1.5393791000 35.7813
0.4084067000 1.5707950000 35.9609
0.4084067000 1.6022109000 36.1498
0.4084067000 1.6336268000 36.3263
0.4084067000 1.6650427000 36.469
0.4084067000 1.6964586000 36.5582
0.4084067000 1.7278745000 36.576
0.4084067000 1.7592904000 36.5077
0.4084067000 1.7907063000 36.3419
0.4084067000 1.8221222000 36.0707
0.4084067000 1.8535381000 35.6905
0.4084067000 1.8849540000 35.2016
0.4084067000 1.9163699000 34.6087
0.4084067000 1.9477858000 33.9209
0.4084067000 1.9792017000 33.1511
0.4084067000 2.0106176000 32.3165
0.4084067000 2.0420335000 31.4378
0.4084067000 2.0734494000 30.5391
0.4084067000 2.1048653000 29.6472
0.4084067000 2.1362812000 28.7909
0.4084067000 2.1676971000 28
0.4084067000 2.1991130000 27.3043
0.4084067000 2.2305289000 26.7323
0.4084067000 2.2619448000 26.3101
0.4084067000 2.2933607000 26.0601
0.4084067000 2.3247766000 25.9999
0.4084067000 2.3561925000 26.1415
0.4084067000 2.3876084000 26.4906
0.4084067000 2.4190243000 27.0464
0.4084067000 2.4504402000 27.8016
0.4084067000 2.4818561000 28.7432
0.4084067000 2.5132720000 29.8529
0.4084067000 2.5446879000 31.1084
0.4084067000 2.5761038000 32.4846
0.4084067000 2.6075197000 33.9546
0.4084067000 2.6389356000 35.4912
0.4084067000 2.6703515000 37.0681
0.4084067000 2.7017674000 38.6605
0.4084067000 2.7331833000 40.2462
0.4084067000 2.7645992000 41.8058
0.4084067000 2.7960151000 43.323
0.4084067000 2.8274310000 44.785
0.4084067000 2.8588469000 46.1819
0.4084067000 2.8902628000 47.5067
0.4084067000 2.9216787000 48.7548
0.4084067000 2.9530946000 49.9237
0.4084067000 2.9845105000 51.0126
0.4084067000 3.0159264000 52.0219
0.4084067000 3.0473423000 52.9528
0.4084067000 3.0787582000 53.8075
0.4084067000 3.1101741000 54.5882
0.4084067000 3.1415900000 55.2976
0.4084067000 3.1730059000 55.9386
0.4084067000 3.2044218000 56.5144
0.4084067000 3.2358377000 57.0282
0.4084067000 3.2672536000 57.4834
0.4084067000 3.2986695000 57.8838
0.4084067000 3.3300854000 58.2334
0.4084067000 3.3615013000 58.5363
0.4084067000 3.3929172000 58.7971
0.4084067000 3.4243331000 59.0202
0.4084067000 3.4557490000 59.2103
0.4084067000 3.4871649000 59.3718
0.4084067000 3.5185808000 59.5092
0.4084067000 3.5499967000 59.6265
0.4084067000 3.5814126000 59.7276
0.4084067000 3.6128285000 59.8157
0.4084067000 3.6442444000 59.8937
0.4084067000 3.6756603000 59.9638
0.4084067000 3.7070762000 60.0278
0.4084067000 3.7384921000 60.0869
0.4084067000 3.7699080000 60.1417
0.4084067000 3.8013239000 60.1923
0.4084067000 3.8327398000 60.2381
0.4084067000 3.8641557000 60.2783
0.4084067000 3.8955716000 60.3114
0.4084067000 3.9269875000 60.3355
0.4084067000 3.9584034000 60.348
0.4084067000 3.9898193000 60.346
0.4084067000 4.0212352000 60.3259
0.4084067000 4.0526511000 60.2838
0.4084067000 4.0840670000 60.2148
0.4084067000 4.1154829000 60.1136
0.4084067000 4.1468988000 59.9742
0.4084067000 4.1783147000 59.7899
0.4084067000 4.2097306000 59.5535
0.4084067000 4.2411465000 59.2571
0.4084067000 4.2725624000 58.8926
0.4084067000 4.3039783000 58.4519
0.4084067000 4.3353942000 57.9269
0.4084067000 4.3668101000 57.3105
0.4084067000 4.3982260000 56.5965
0.4084067000 4.4296419000 55.7806
0.4084067000 4.4610578000 54.8607
0.4084067000 4.4924737000 53.8377
0.4084067000 4.5238896000 52.716
0.4084067000 4.5553055000 51.5034
0.4084067000 4.5867214000 50.2119
0.4084067000 4.6181373000 48.8578
0.4084067000 4.6495532000 47.4606
0.4084067000 4.6809691000 46.0437
0.4084067000 4.7123850000 44.633
0.4084067000 4.7438009000 43.2562
0.4084067000 4.7752168000 41.9418
0.4084067000 4.8066327000 40.7182
0.4084067000 4.8380486000 39.6122
0.4084067000 4.8694645000 38.6483
0.4084067000 4.9008804000 37.8477
0.4084067000 4.9322963000 37.2271
0.4084067000 4.9637122000 36.7987
0.4084067000 4.9951281000 36.5698
0.4084067000 5.0265440000 36.542
0.4084067000 5.0579599000 36.7122
0.4084067000 5.0893758000 37.0722
0.4084067000 5.1207917000 37.6096
0.4084067000 5.1522076000 38.308
0.4084067000 5.1836235000 39.148
0.4084067000 5.2150394000 40.108
0.4084067000 5.2464553000 41.1648
0.4084067000 5.2778712000 42.2944
0.4084067000 5.3092871000 43.4731
0.4084067000 5.3407030000 44.678
0.4084067000 5.3721189000 45.8878
0.4084067000 5.4035348000 47.0833
0.4084067000 5.4349507000 48.2479
0.4084067000 5.4663666000 49.3676
0.4084067000 5.4977825000 50.4318
0.4084067000 5.5291984000 51.4324
0.4084067000 5.5606143000 52.3645
0.4084067000 5.5920302000 53.2256
0.4084067000 5.6234461000 54.0156
0.4084067000 5.6548620000 54.7362
0.4084067000 5.6862779000 55.3904
0.4084067000 5.7176938000 55.9824
0.4084067000 5.7491097000 56.5169
0.4084067000 5.7805256000 56.9991
0.4084067000 5.8119415000 57.4338
0.4084067000 5.8433574000 57.8259
0.4084067000 5.8747733000 58.1796
0.4084067000 5.9061892000 58.499
0.4084067000 5.9376051000 58.7872
0.4084067000 5.9690210000 59.0472
0.4084067000 6.0004369000 59.2812
0.4084067000 6.0318528000 59.4912
0.4084067000 6.0632687000 59.6789
0.4084067000 6.0946846000 59.8455
0.4084067000 6.1261005000 59.9921
0.4084067000 6.1575164000 60.1199
0.4084067000 6.1889323000 60.2296
0.4084067000 6.2203482000 60.3221
0.4084067000 6.2517641000 60.3979
0.4398226000 0.0000000000 60.3465
0.4398226000 0.0314159000 60.397
0.4398226000 0.0628318000 60.4296
0.4398226000 0.0942477000 60.4438
0.4398226000 0.1256636000 60.4389
0.4398226000 0.1570795000 60.414
0.4398226000 0.1884954000 60.3675
0.4398226000 0.2199113000 60.2975
0.4398226000 0.2513272000 60.2014
0.4398226000 0.2827431000 60.0764
0.4398226000 0.3141590000 59.919
0.4398226000 0.3455749000 59.7254
0.4398226000 0.3769908000 59.4914
0.4398226000 0.4084067000 59.2125
0.4398226000 0.4398226000 58.8844
0.4398226000 0.4712385000 58.5026
0.4398226000 0.5026544000 58.0632
0.4398226000 0.5340703000 57.5627
0.4398226000 0.5654862000 56.9985
0.4398226000 0.5969021000 56.3691
0.4398226000 0.6283180000 55.674
0.4398226000 0.6597339000 54.914
0.4398226000 0.6911498000 54.0914
0.4398226000 0.7225657000 53.2096
0.4398226000 0.7539816000 52.2737
0.4398226000 0.7853975000 51.2896
0.4398226000 0.8168134000 50.2643
0.4398226000 0.8482293000 49.2059
0.4398226000 0.8796452000 48.1227
0.4398226000 0.9110611000 47.024
0.4398226000 0.9424770000 45.9194
0.4398226000 0.9738929000 44.8187
0.4398226000 1.0053088000 43.7322
0.4398226000 1.0367247000 42.6705
0.4398226000 1.0681406000 41.6443
0.4398226000 1.0995565000 40.6648
0.4398226000 1.1309724000 39.7428
0.4398226000 1.1623883000 38.8893
0.4398226000 1.1938042000 38.1146
0.4398226000 1.2252201000 37.4281
0.4398226000 1.2566360000 36.8376
0.4398226000 1.2880519000 36.3492
0.4398226000 1.3194678000 35.9661
0.4398226000 1.3508837000 35.6888
0.4398226000 1.3822996000 35.5143
0.4398226000 1.4137155000 35.436
0.4398226000 1.4451314000 35.4435
0.4398226000 1.4765473000 35.5233
0.4398226000 1.5079632000 35.6586
0.4398226000 1.5393791000 35.8305
0.4398226000 1.5707950000 36.0182
0.4398226000 1.6022109000 36.2001
0.4398226000 1.6336268000 36.3549
0.4398226000 1.6650427000 36.4622
0.4398226000 1.6964586000 36.5035
0.4398226000 1.7278745000 36.4626
0.4398226000 1.7592904000 36.3269
0.4398226000 1.7907063000 36.087
0.4398226000 1.8221222000 35.7378
0.4398226000 1.8535381000 35.278
0.4398226000 1.8849540000 34.7107
0.4398226000 1.9163699000 34.0432
0.4398226000 1.9477858000 33.2868
0.4398226000 1.9792017000 32.457
0.4398226000 2.0106176000 31.5727
0.4398226000 2.0420335000 30.6565
0.4398226000 2.0734494000 29.7336
0.4398226000 2.1048653000 28.8318
0.4398226000 2.1362812000 27.9801
0.4398226000 2.1676971000 27.2082
0.4398226000 2.1991130000 26.5453
0.4398226000 2.2305289000 26.0187
0.4398226000 2.2619448000 25.6528
0.4398226000 2.2933607000 25.4681
0.4398226000 2.3247766000 25.4797
0.4398226000 2.3561925000 25.697
0.4398226000 2.3876084000 26.1229
0.4398226000 2.4190243000 26.7538
0.4398226000 2.4504402000 27.5798
0.4398226000 2.4818561000 28.5856
0.4398226000 2.5132720000 29.751
0.4398226000 2.5446879000 31.0521
0.4398226000 2.5761038000 32.4628
0.4398226000 2.6075197000 33.9561
0.4398226000 2.6389356000 35.5049
0.4398226000 2.6703515000 37.0837
0.4398226000 2.7017674000 38.6689
0.4398226000 2.7331833000 40.2398
0.4398226000 2.7645992000 41.7788
0.4398226000 2.7960151000 43.2716
0.4398226000 2.8274310000 44.707
0.4398226000 2.8588469000 46.0768
0.4398226000 2.8902628000 47.3753
0.4398226000 2.9216787000 48.5992
0.4398226000 2.9530946000 49.7465
0.4398226000 2.9845105000 50.817
0.4398226000 3.0159264000 51.811
0.4398226000 3.0473423000 52.7299
0.4398226000 3.0787582000 53.5752
0.4398226000 3.1101741000 54.3491
0.4398226000 3.1415900000 55.0536
0.4398226000 3.1730059000 55.6913
0.4398226000 3.2044218000 56.265
0.4398226000 3.2358377000 56.7775
0.4398226000 3.2672536000 57.2322
0.4398226000 3.2986695000 57.6327
0.4398226000 3.3300854000 57.9831
0.4398226000 3.3615013000 58.2876
0.4398226000 3.3929172000 58.5508
0.4398226000 3.4243331000 58.7773
0.4398226000 3.4557490000 58.9717
0.4398226000 3.4871649000 59.1388
0.4398226000 3.5185808000 59.2829
0.4398226000 3.5499967000 59.4081
0.4398226000 3.5814126000 59.5182
0.4398226000 3.6128285000 59.6162
0.4398226000 3.6442444000 59.7048
0.4398226000 3.6756603000 59.7861
0.4398226000 3.7070762000 59.8616
0.4398226000 3.7384921000 59.9323
0.4398226000 3.7699080000 59.9983
0.4398226000 3.8013239000 60.0597
0.4398226000 3.8327398000 60.1156
0.4398226000 3.8641557000 60.1647
0.4398226000 3.8955716000 60.2055
0.4398226000 3.9269875000 60.2355
0.4398226000 3.9584034000 60.2522
0.4398226000 3.9898193000 60.2522
0.4398226000 4.0212352000 60.2317
0.4398226000 4.0526511000 60.1863
0.4398226000 4.0840670000 60.111
0.4398226000 4.1154829000 60.0001
0.4398226000 4.1468988000 59.8474
0.4398226000 4.1783147000 59.6459
0.4398226000 4.2097306000 59.388
0.4398226000 4.2411465000 59.066
0.4398226000 4.2725624000 58.6715
0.4398226000 4.3039783000 58.1965
0.4398226000 4.3353942000 57.6331
0.4398226000 4.3668101000 56.9744
0.4398226000 4.3982260000 56.2149
0.4398226000 4.4296419000 55.3511
0.4398226000 4.4610578000 54.3818
0.4398226000 4.4924737000 53.3091
0.4398226000 4.5238896000 52.1386
0.4398226000 4.5553055000 50.8797
0.4398226000 4.5867214000 49.5462
0.4398226000 4.6181373000 48.1557
0.4398226000 4.6495532000 46.7295
0.4398226000 4.6809691000 45.2923
0.4398226000 4.7123850000 43.8712
0.4398226000 4.7438009000 42.4949
0.4398226000 4.7752168000 41.1923
0.4398226000 4.8066327000 39.9919
0.4398226000 4.8380486000 38.9201
0.4398226000 4.8694645000 38.0005
0.4398226000 4.9008804000 37.2528
0.4398226000 4.9322963000 36.6922
0.4398226000 4.9637122000 36.3289
0.4398226000 4.9951281000 36.1678
0.4398226000 5.0265440000 36.2083
0.4398226000 5.0579599000 36.4449
0.4398226000 5.0893758000 36.8673
0.4398226000 5.1207917000 37.4613
0.4398226000 5.1522076000 38.2088
0.4398226000 5.1836235000 39.0894
0.4398226000 5.2150394000 40.0806
0.4398226000 5.2464553000 41.1588
0.4398226000 5.2778712000 42.3003
0.4398226000 5.3092871000 43.4818
0.4398226000 5.3407030000 44.6813
0.4398226000 5.3721189000 45.8784
0.4398226000 5.4035348000 47.0553
0.4398226000 5.4349507000 48.1966
0.4398226000 5.4663666000 49.2899
0.4398226000 5.4977825000 50.3257
0.4398226000 5.5291984000 51.2976
0.4398226000 5.5606143000 52.2015
0.4398226000 5.5920302000 53.0361
0.4398226000 5.6234461000 53.802
0.4398226000 5.6548620000 54.5016
0.4398226000 5.6862779000 55.1385
0.4398226000 5.7176938000 55.717
0.4398226000 5.7491097000 56.242
0.4398226000 5.7805256000 56.7186
0.4398226000 5.8119415000 57.1516
0.4398226000 5.8433574000 57.5455
0.4398226000 5.8747733000 57.9043
0.4398226000 5.9061892000 58.2316
0.4398226000 5.9376051000 58.5302
0.4398226000 5.9690210000 58.8024
0.4398226000 6.0004369000 59.0502
0.4398226000 6.0318528000 59.275
0.4398226000 6.0632687000 59.478
0.4398226000 6.0946846000 59.66
0.4398226000 6.1261005000 59.8218
0.4398226000 6.1575164000 59.9641
0.4398226000 6.1889323000 60.0872
0.4398226000 6.2203482000 60.1918
0.4398226000 6.2517641000 60.2781
0.4712385000 0.0000000000 60.2104
0.4712385000 0.0314159000 60.2691
0.4712385000 0.0628318000 60.3071
0.4712385000 0.0942477000 60.324
0.4712385000 0.1256636000 60.3188
0.4712385000 0.1570795000 60.2901
0.4712385000 0.1884954000 60.2363
0.4712385000 0.2199113000 60.1552
0.4712385000 0.2513272000 60.044
0.4712385000 0.2827431000 59.8995
0.4712385000 0.3141590000 59.718
0.4712385000 0.3455749000 59.4954
0.4712385000 0.3769908000 59.2273
0.4712385000 0.4084067000 58.9091
0.4712385000 0.4398226000 58.5364
0.4712385000 0.4712385000 58.1049
0.4712385000 0.5026544000 57.6109
0.4712385000 0.5340703000 57.0514
0.4712385000 0.5654862000 56.4245
0.4712385000 0.5969021000 55.7294
0.4712385000 0.6283180000 54.967
0.4712385000 0.6597339000 54.1394
0.4712385000 0.6911498000 53.2504
0.4712385000 0.7225657000 52.3053
0.4712385000 0.7539816000 51.3109
0.4712385000 0.7853975000 50.275
0.4712385000 0.8168134000 49.2065
0.4712385000 0.8482293000 48.115
0.4712385000 0.8796452000 47.0104
0.4712385000 0.9110611000 45.9032
0.4712385000 0.9424770000 44.8037
0.4712385000 0.9738929000 43.7222
0.4712385000 1.0053088000 42.6691
0.4712385000 1.0367247000 41.6545
0.4712385000 1.0681406000 40.6884
0.4712385000 1.0995565000 39.7805
0.4712385000 1.1309724000 38.9402
0.4712385000 1.1623883000 38.1765
0.4712385000 1.1938042000 37.4974
0.4712385000 1.2252201000 36.91
0.4712385000 1.2566360000 36.4196
0.4712385000 1.2880519000 36.0296
0.4712385000 1.3194678000 35.7408
0.4712385000 1.3508837000 35.5512
0.4712385000 1.3822996000 35.4554
0.4712385000 1.4137155000 35.4449
0.4712385000 1.4451314000 35.5076
0.4712385000 1.4765473000 35.6285
0.4712385000 1.5079632000 35.7899
0.4712385000 1.5393791000 35.9723
0.4712385000 1.5707950000 36.1548
0.4712385000 1.6022109000 36.3163
0.4712385000 1.6336268000 36.4361
0.4712385000 1.6650427000 36.4951
0.4712385000 1.6964586000 36.4763
0.4712385000 1.7278745000 36.3658
0.4712385000 1.7592904000 36.1529
0.4712385000 1.7907063000 35.8308
0.4712385000 1.8221222000 35.397
0.4712385000 1.8535381000 34.853
0.4712385000 1.8849540000 34.2044
0.4712385000 1.9163699000 33.4612
0.4712385000 1.9477858000 32.6371
0.4712385000 1.9792017000 31.7496
0.4712385000 2.0106176000 30.8196
0.4712385000 2.0420335000 29.8712
0.4712385000 2.0734494000 28.9305
0.4712385000 2.1048653000 28.0259
0.4712385000 2.1362812000 27.1865
0.4712385000 2.1676971000 26.4413
0.4712385000 2.1991130000 25.8186
0.4712385000 2.2305289000 25.3442
0.4712385000 2.2619448000 25.0405
0.4712385000 2.2933607000 24.9256
0.4712385000 2.3247766000 25.012
0.4712385000 2.3561925000 25.3062
0.4712385000 2.3876084000 25.8083
0.4712385000 2.4190243000 26.512
0.4712385000 2.4504402000 27.4048
0.4712385000 2.4818561000 28.4691
0.4712385000 2.5132720000 29.6829
0.4712385000 2.5446879000 31.0212
0.4712385000 2.5761038000 32.4572
0.4712385000 2.6075197000 33.9639
0.4712385000 2.6389356000 35.5147
0.4712385000 2.6703515000 37.0852
0.4712385000 2.7017674000 38.6533
0.4712385000 2.7331833000 40.2001
0.4712385000 2.7645992000 41.71
0.4712385000 2.7960151000 43.1706
0.4712385000 2.8274310000 44.5726
0.4712385000 2.8588469000 45.9095
0.4712385000 2.8902628000 47.1771
0.4712385000 2.9216787000 48.3728
0.4712385000 2.9530946000 49.4956
0.4712385000 2.9845105000 50.5454
0.4712385000 3.0159264000 51.5228
0.4712385000 3.0473423000 52.4287
0.4712385000 3.0787582000 53.2645
0.4712385000 3.1101741000 54.0317
0.4712385000 3.1415900000 54.732
0.4712385000 3.1730059000 55.3675
0.4712385000 3.2044218000 55.9403
0.4712385000 3.2358377000 56.4533
0.4712385000 3.2672536000 56.9096
0.4712385000 3.2986695000 57.3126
0.4712385000 3.3300854000 57.6665
0.4712385000 3.3615013000 57.9755
0.4712385000 3.3929172000 58.2442
0.4712385000 3.4243331000 58.4774
0.4712385000 3.4557490000 58.6799
0.4712385000 3.4871649000 58.8563
0.4712385000 3.5185808000 59.011
0.4712385000 3.5499967000 59.1481
0.4712385000 3.5814126000 59.2709
0.4712385000 3.6128285000 59.3827
0.4712385000 3.6442444000 59.4856
0.4712385000 3.6756603000 59.5817
0.4712385000 3.7070762000 59.672
0.4712385000 3.7384921000 59.7572
0.4712385000 3.7699080000 59.8373
0.4712385000 3.8013239000 59.9119
0.4712385000 3.8327398000 59.9799
0.4712385000 3.8641557000 60.0399
0.4712385000 3.8955716000 60.0898
0.4712385000 3.9269875000 60.1271
0.4712385000 3.9584034000 60.1488
0.4712385000 3.9898193000 60.1515
0.4712385000 4.0212352000 60.131
0.4712385000 4.0526511000 60.0827
0.4712385000 4.0840670000 60.0013
0.4712385000 4.1154829000 59.881
0.4712385000 4.1468988000 59.7151
0.4712385000 4.1783147000 59.4965
0.4712385000 4.2097306000 59.2175
0.4712385000 4.2411465000 58.8702
0.4712385000 4.2725624000 58.4462
0.4712385000 4.3039783000 57.9376
0.4712385000 4.3353942000 57.3369
0.4712385000 4.3668101000 56.6375
0.4712385000 4.3982260000 55.8346
0.4712385000 4.4296419000 54.9252
0.4712385000 4.4610578000 53.9095
0.4712385000 4.4924737000 52.7905
0.4712385000 4.5238896000 51.5753
0.4712385000 4.5553055000 50.2748
0.4712385000 4.5867214000 48.9041
0.4712385000 4.6181373000 47.4826
0.4712385000 4.6495532000 46.033
0.4712385000 4.6809691000 44.5813
0.4712385000 4.7123850000 43.1557
0.4712385000 4.7438009000 41.7854
0.4712385000 4.7752168000 40.4999
0.4712385000 4.8066327000 39.3273
0.4712385000 4.8380486000 38.2937
0.4712385000 4.8694645000 37.4214
0.4712385000 4.9008804000 36.7289
0.4712385000 4.9322963000 36.2293
0.4712385000 4.9637122000 35.9309
0.4712385000 4.9951281000 35.8361
0.4712385000 5.0265440000 35.9422
0.4712385000 5.0579599000 36.2414
0.4712385000 5.0893758000 36.7214
0.4712385000 5.1207917000 37.3658
0.4712385000 5.1522076000 38.1556
0.4712385000 5.1836235000 39.069
0.4712385000 5.2150394000 40.0831
0.4712385000 5.2464553000 41.1742
0.4712385000 5.2778712000 42.3188
0.4712385000 5.3092871000 43.4943
0.4712385000 5.3407030000 44.6797
0.4712385000 5.3721189000 45.8559
0.4712385000 5.4035348000 47.0063
0.4712385000 5.4349507000 48.1171
0.4712385000 5.4663666000 49.1774
0.4712385000 5.4977825000 50.1791
0.4712385000 5.5291984000 51.117
0.4712385000 5.5606143000 51.9883
0.4712385000 5.5920302000 52.7928
0.4712385000 5.6234461000 53.5317
0.4712385000 5.6548620000 54.2081
0.4712385000 5.6862779000 54.8259
0.4712385000 5.7176938000 55.3899
0.4712385000 5.7491097000 55.905
0.4712385000 5.7805256000 56.3762
0.4712385000 5.8119415000 56.8081
0.4712385000 5.8433574000 57.205
0.4712385000 5.8747733000 57.5705
0.4712385000 5.9061892000 57.9076
0.4712385000 5.9376051000 58.2189
0.4712385000 5.9690210000 58.506
0.4712385000 6.0004369000 58.7704
0.4712385000 6.0318528000 59.0129
0.4712385000 6.0632687000 59.2342
0.4712385000 6.0946846000 59.4346
0.4712385000 6.1261005000 59.6145
0.4712385000 6.1575164000 59.7741
0.4712385000 6.1889323000 59.9133
0.4712385000 6.2203482000 60.0324
0.4712385000 6.2517641000 60.1315
0.5026544000 0.0000000000 60.0461
0.5026544000 0.0314159000 60.1147
0.5026544000 0.0628318000 60.1597
0.5026544000 0.0942477000 60.1803
0.5026544000 0.1256636000 60.1754
0.5026544000 0.1570795000 60.1433
0.5026544000 0.1884954000 60.0822
0.5026544000 0.2199113000 59.9896
0.5026544000 0.2513272000 59.8626
0.5026544000 0.2827431000 59.6976
0.5026544000 0.3141590000 59.4907
0.5026544000 0.3455749000 59.2376
0.5026544000 0.3769908000 58.9339
0.5026544000 0.4084067000 58.5748
0.5026544000 0.4398226000 58.1559
0.5026544000 0.4712385000 57.6732
0.5026544000 0.5026544000 57.1233
0.5026544000 0.5340703000 56.5038
0.5026544000 0.5654862000 55.8137
0.5026544000 0.5969021000 55.0533
0.5026544000 0.6283180000 54.2247
0.5026544000 0.6597339000 53.3316
0.5026544000 0.6911498000 52.3795
0.5026544000 0.7225657000 51.3757
0.5026544000 0.7539816000 50.3286
0.5026544000 0.7853975000 49.2482
0.5026544000 0.8168134000 48.1451
0.5026544000 0.8482293000 47.0306
0.5026544000 0.8796452000 45.916
0.5026544000 0.9110611000 44.8127
0.5026544000 0.9424770000 43.7317
0.5026544000 0.9738929000 42.6836
0.5026544000 1.0053088000 41.6783
0.5026544000 1.0367247000 40.7253
0.5026544000 1.0681406000 39.8332
0.5026544000 1.0995565000 39.0102
0.5026544000 1.1309724000 38.2637
0.5026544000 1.1623883000 37.6002
0.5026544000 1.1938042000 37.0253
0.5026544000 1.2252201000 36.5433
0.5026544000 1.2566360000 36.1569
0.5026544000 1.2880519000 35.8667
0.5026544000 1.3194678000 35.671
0.5026544000 1.3508837000 35.5652
0.5026544000 1.3822996000 35.542
0.5026544000 1.4137155000 35.5908
0.5026544000 1.4451314000 35.6983
0.5026544000 1.4765473000 35.8483
0.5026544000 1.5079632000 36.0227
0.5026544000 1.5393791000 36.2017
0.5026544000 1.5707950000 36.3647
0.5026544000 1.6022109000 36.4913
0.5026544000 1.6336268000 36.5622
0.5026544000 1.6650427000 36.5597
0.5026544000 1.6964586000 36.4688
0.5026544000 1.7278745000 36.2778
0.5026544000 1.7592904000 35.9785
0.5026544000 1.7907063000 35.5668
0.5026544000 1.8221222000 35.0428
0.5026544000 1.8535381000 34.4107
0.5026544000 1.8849540000 33.679
0.5026544000 1.9163699000 32.86
0.5026544000 1.9477858000 31.97
0.5026544000 1.9792017000 31.0283
0.5026544000 2.0106176000 30.0577
0.5026544000 2.0420335000 29.0832
0.5026544000 2.0734494000 28.1319
0.5026544000 2.1048653000 27.2322
0.5026544000 2.1362812000 26.4129
0.5026544000 2.1676971000 25.7023
0.5026544000 2.1991130000 25.1271
0.5026544000 2.2305289000 24.7113
0.5026544000 2.2619448000 24.4751
0.5026544000 2.2933607000 24.4338
0.5026544000 2.3247766000 24.5972
0.5026544000 2.3561925000 24.9688
0.5026544000 2.3876084000 25.5458
0.5026544000 2.4190243000 26.319
0.5026544000 2.4504402000 27.2737
0.5026544000 2.4818561000 28.39
0.5026544000 2.5132720000 29.6445
0.5026544000 2.5446879000 31.0112
0.5026544000 2.5761038000 32.4629
0.5026544000 2.6075197000 33.9729
0.5026544000 2.6389356000 35.5155
0.5026544000 2.6703515000 37.0676
0.5026544000 2.7017674000 38.6089
0.5026544000 2.7331833000 40.1223
0.5026544000 2.7645992000 41.5945
0.5026544000 2.7960151000 43.0151
0.5026544000 2.8274310000 44.3769
0.5026544000 2.8588469000 45.6749
0.5026544000 2.8902628000 46.9063
0.5026544000 2.9216787000 48.0697
0.5026544000 2.9530946000 49.1645
0.5026544000 2.9845105000 50.1911
0.5026544000 3.0159264000 51.1499
0.5026544000 3.0473423000 52.0416
0.5026544000 3.0787582000 52.8672
0.5026544000 3.1101741000 53.6277
0.5026544000 3.1415900000 54.3242
0.5026544000 3.1730059000 54.9582
0.5026544000 3.2044218000 55.5317
0.5026544000 3.2358377000 56.0471
0.5026544000 3.2672536000 56.5071
0.5026544000 3.2986695000 56.9154
0.5026544000 3.3300854000 57.2758
0.5026544000 3.3615013000 57.5928
0.5026544000 3.3929172000 57.8709
0.5026544000 3.4243331000 58.115
0.5026544000 3.4557490000 58.3298
0.5026544000 3.4871649000 58.52
0.5026544000 3.5185808000 58.6899
0.5026544000 3.5499967000 58.8433
0.5026544000 3.5814126000 58.9836
0.5026544000 3.6128285000 59.1134
0.5026544000 3.6442444000 59.235
0.5026544000 3.6756603000 59.3497
0.5026544000 3.7070762000 59.4585
0.5026544000 3.7384921000 59.5617
0.5026544000 3.7699080000 59.6589
0.5026544000 3.8013239000 59.7494
0.5026544000 3.8327398000 59.8318
0.5026544000 3.8641557000 59.9045
0.5026544000 3.8955716000 59.9651
0.5026544000 3.9269875000 60.011
0.5026544000 3.9584034000 60.0389
0.5026544000 3.9898193000 60.0451
0.5026544000 4.0212352000 60.0253
0.5026544000 4.0526511000 59.9747
0.5026544000 4.0840670000 59.8878
0.5026544000 4.1154829000 59.7584
0.5026544000 4.1468988000 59.5799
0.5026544000 4.1783147000 59.3449
0.5026544000 4.2097306000 59.0457
0.5026544000 4.2411465000 58.6741
0.5026544000 4.2725624000 58.2221
0.5026544000 4.3039783000 57.6818
0.5026544000 4.3353942000 57.0459
0.5026544000 4.3668101000 56.3085
0.5026544000 4.3982260000 55.4653
0.5026544000 4.4296419000 54.5142
0.5026544000 4.4610578000 53.4563
0.5026544000 4.4924737000 52.2959
0.5026544000 4.5238896000 51.0413
0.5026544000 4.5553055000 49.7049
0.5026544000 4.5867214000 48.3033
0.5026544000 4.6181373000 46.8572
0.5026544000 4.6495532000 45.3906
0.5026544000 4.6809691000 43.9307
0.5026544000 4.7123850000 42.5066
0.5026544000 4.7438009000 41.148
0.5026544000 4.7752168000 39.8845
0.5026544000 4.8066327000 38.7441
0.5026544000 4.8380486000 37.7519
0.5026544000 4.8694645000 36.9292
0.5026544000 4.9008804000 36.2928
0.5026544000 4.9322963000 35.8542
0.5026544000 4.9637122000 35.6192
0.5026544000 4.9951281000 35.5881
0.5026544000 5.0265440000 35.7558
0.5026544000 5.0579599000 36.1124
0.5026544000 5.0893758000 36.6436
0.5026544000 5.1207917000 37.3314
0.5026544000 5.1522076000 38.1554
0.5026544000 5.1836235000 39.093
0.5026544000 5.2150394000 40.1209
0.5026544000 5.2464553000 41.2154
0.5026544000 5.2778712000 42.3536
0.5026544000 5.3092871000 43.5137
0.5026544000 5.3407030000 44.6758
0.5026544000 5.3721189000 45.8221
0.5026544000 5.4035348000 46.9377
0.5026544000 5.4349507000 48.0103
0.5026544000 5.4663666000 49.0305
0.5026544000 5.4977825000 49.9916
0.5026544000 5.5291984000 50.8899
0.5026544000 5.5606143000 51.7237
0.5026544000 5.5920302000 52.4937
0.5026544000 5.6234461000 53.2021
0.5026544000 5.6548620000 53.8525
0.5026544000 5.6862779000 54.4492
0.5026544000 5.7176938000 54.9973
0.5026544000 5.7491097000 55.5016
0.5026544000 5.7805256000 55.9672
0.5026544000 5.8119415000 56.3984
0.5026544000 5.8433574000 56.7992
0.5026544000 5.8747733000 57.1728
0.5026544000 5.9061892000 57.5218
0.5026544000 5.9376051000 57.848
0.5026544000 5.9690210000 58.1526
0.5026544000 6.0004369000 58.4364
0.5026544000 6.0318528000 58.6997
0.5026544000 6.0632687000 58.9425
0.5026544000 6.0946846000 59.1647
0.5026544000 6.1261005000 59.3658
0.5026544000 6.1575164000 59.5457
0.5026544000 6.1889323000 59.704
0.5026544000 6.2203482000 59.8403
0.5026544000 6.2517641000 59.9545
0.5340703000 0.0000000000 59.8506
0.5340703000 0.0314159000 59.9311
0.5340703000 0.0628318000 59.9847
0.5340703000 0.0942477000 60.0103
0.5340703000 0.1256636000 60.0066
0.5340703000 0.1570795000 59.9717
0.5340703000 0.1884954000 59.9035
0.5340703000 0.2199113000 59.7994
0.5340703000 0.2513272000 59.6561
0.5340703000 0.2827431000 59.4701
0.5340703000 0.3141590000 59.2371
0.5340703000 0.3455749000 58.9527
0.5340703000 0.3769908000 58.6124
0.5340703000 0.4084067000 58.2115
0.5340703000 0.4398226000 57.7457
0.5340703000 0.4712385000 57.2113
0.5340703000 0.5026544000 56.6054
0.5340703000 0.5340703000 55.9264
0.5340703000 0.5654862000 55.1742
0.5340703000 0.5969021000 54.3503
0.5340703000 0.6283180000 53.4583
0.5340703000 0.6597339000 52.5035
0.5340703000 0.6911498000 51.4933
0.5340703000 0.7225657000 50.4368
0.5340703000 0.7539816000 49.3446
0.5340703000 0.7853975000 48.2284
0.5340703000 0.8168134000 47.1008
0.5340703000 0.8482293000 45.9744
0.5340703000 0.8796452000 44.8619
0.5340703000 0.9110611000 43.7756
0.5340703000 0.9424770000 42.7267
0.5340703000 0.9738929000 41.7259
0.5340703000 1.0053088000 40.7824
0.5340703000 1.0367247000 39.9046
0.5340703000 1.0681406000 39.0994
0.5340703000 1.0995565000 38.3731
0.5340703000 1.1309724000 37.7305
0.5340703000 1.1623883000 37.1757
0.5340703000 1.1938042000 36.7114
0.5340703000 1.2252201000 36.3389
0.5340703000 1.2566360000 36.058
0.5340703000 1.2880519000 35.8666
0.5340703000 1.3194678000 35.7602
0.5340703000 1.3508837000 35.7321
0.5340703000 1.3822996000 35.773
0.5340703000 1.4137155000 35.8707
0.5340703000 1.4451314000 36.0107
0.5340703000 1.4765473000 36.1763
0.5340703000 1.5079632000 36.3491
0.5340703000 1.5393791000 36.5095
0.5340703000 1.5707950000 36.6378
0.5340703000 1.6022109000 36.7147
0.5340703000 1.6336268000 36.7224
0.5340703000 1.6650427000 36.6452
0.5340703000 1.6964586000 36.4703
0.5340703000 1.7278745000 36.1883
0.5340703000 1.7592904000 35.7939
0.5340703000 1.7907063000 35.2857
0.5340703000 1.8221222000 34.6666
0.5340703000 1.8535381000 33.9436
0.5340703000 1.8849540000 33.1279
0.5340703000 1.9163699000 32.2343
0.5340703000 1.9477858000 31.2811
0.5340703000 1.9792017000 30.2898
0.5340703000 2.0106176000 29.2843
0.5340703000 2.0420335000 28.2906
0.5340703000 2.0734494000 27.3364
0.5340703000 2.1048653000 26.4497
0.5340703000 2.1362812000 25.6587
0.5340703000 2.1676971000 24.9905
0.5340703000 2.1991130000 24.4699
0.5340703000 2.2305289000 24.1188
0.5340703000 2.2619448000 23.9548
0.5340703000 2.2933607000 23.9903
0.5340703000 2.3247766000 24.2322
0.5340703000 2.3561925000 24.6808
0.5340703000 2.3876084000 25.3305
0.5340703000 2.4190243000 26.1695
0.5340703000 2.4504402000 27.1805
0.5340703000 2.4818561000 28.3419
0.5340703000 2.5132720000 29.629
0.5340703000 2.5446879000 31.015
0.5340703000 2.5761038000 32.4729
0.5340703000 2.6075197000 33.9762
0.5340703000 2.6389356000 35.5006
0.5340703000 2.6703515000 37.0244
0.5340703000 2.7017674000 38.5292
0.5340703000 2.7331833000 40.0004
0.5340703000 2.7645992000 41.4265
0.5340703000 2.7960151000 42.7995
0.5340703000 2.8274310000 44.114
0.5340703000 2.8588469000 45.3671
0.5340703000 2.8902628000 46.557
0.5340703000 2.9216787000 47.6835
0.5340703000 2.9530946000 48.7466
0.5340703000 2.9845105000 49.7468
0.5340703000 3.0159264000 50.6847
0.5340703000 3.0473423000 51.5606
0.5340703000 3.0787582000 52.3749
0.5340703000 3.1101741000 53.1283
0.5340703000 3.1415900000 53.8212
0.5340703000 3.1730059000 54.4547
0.5340703000 3.2044218000 55.0304
0.5340703000 3.2358377000 55.5501
0.5340703000 3.2672536000 56.0167
0.5340703000 3.2986695000 56.4333
0.5340703000 3.3300854000 56.804
0.5340703000 3.3615013000 57.133
0.5340703000 3.3929172000 57.425
0.5340703000 3.4243331000 57.6847
0.5340703000 3.4557490000 57.917
0.5340703000 3.4871649000 58.1262
0.5340703000 3.5185808000 58.3165
0.5340703000 3.5499967000 58.4915
0.5340703000 3.5814126000 58.6543
0.5340703000 3.6128285000 58.8072
0.5340703000 3.6442444000 58.9521
0.5340703000 3.6756603000 59.0899
0.5340703000 3.7070762000 59.2213
0.5340703000 3.7384921000 59.346
0.5340703000 3.7699080000 59.4636
0.5340703000 3.8013239000 59.5728
0.5340703000 3.8327398000 59.6721
0.5340703000 3.8641557000 59.7596
0.5340703000 3.8955716000 59.8327
0.5340703000 3.9269875000 59.8885
0.5340703000 3.9584034000 59.9237
0.5340703000 3.9898193000 59.9344
0.5340703000 4.0212352000 59.9162
0.5340703000 4.0526511000 59.8641
0.5340703000 4.0840670000 59.7724
0.5340703000 4.1154829000 59.6349
0.5340703000 4.1468988000 59.4448
0.5340703000 4.1783147000 59.1946
0.5340703000 4.2097306000 58.8766
0.5340703000 4.2411465000 58.4828
0.5340703000 4.2725624000 58.005
0.5340703000 4.3039783000 57.4357
0.5340703000 4.3353942000 56.768
0.5340703000 4.3668101000 55.9964
0.5340703000 4.3982260000 55.1173
0.5340703000 4.4296419000 54.1296
0.5340703000 4.4610578000 53.0351
0.5340703000 4.4924737000 51.8394
0.5340703000 4.5238896000 50.552
0.5340703000 4.5553055000 49.1867
0.5340703000 4.5867214000 47.7612
0.5340703000 4.6181373000 46.2976
0.5340703000 4.6495532000 44.8211
0.5340703000 4.6809691000 43.3598
0.5340703000 4.7123850000 41.9433
0.5340703000 4.7438009000 40.6019
0.5340703000 4.7752168000 39.3652
0.5340703000 4.8066327000 38.2604
0.5340703000 4.8380486000 37.3121
0.5340703000 4.8694645000 36.5402
0.5340703000 4.9008804000 35.9599
0.5340703000 4.9322963000 35.5805
0.5340703000 4.9637122000 35.406
0.5340703000 4.9951281000 35.4344
0.5340703000 5.0265440000 35.6583
0.5340703000 5.0579599000 36.0658
0.5340703000 5.0893758000 36.6406
0.5340703000 5.1207917000 37.3633
0.5340703000 5.1522076000 38.2123
0.5340703000 5.1836235000 39.1645
0.5340703000 5.2150394000 40.1962
0.5340703000 5.2464553000 41.2841
0.5340703000 5.2778712000 42.4057
0.5340703000 5.3092871000 43.5404
0.5340703000 5.3407030000 44.6695
0.5340703000 5.3721189000 45.7768
0.5340703000 5.4035348000 46.8489
0.5340703000 5.4349507000 47.8752
0.5340703000 5.4663666000 48.8477
0.5340703000 5.4977825000 49.7616
0.5340703000 5.5291984000 50.6141
0.5340703000 5.5606143000 51.4051
0.5340703000 5.5920302000 52.1361
0.5340703000 5.6234461000 52.8101
0.5340703000 5.6548620000 53.4313
0.5340703000 5.6862779000 54.0045
0.5340703000 5.7176938000 54.5348
0.5340703000 5.7491097000 55.0274
0.5340703000 5.7805256000 55.4869
0.5340703000 5.8119415000 55.9177
0.5340703000 5.8433574000 56.3233
0.5340703000 5.8747733000 56.7065
0.5340703000 5.9061892000 57.0691
0.5340703000 5.9376051000 57.4126
0.5340703000 5.9690210000 57.7375
0.5340703000 6.0004369000 58.0438
0.5340703000 6.0318528000 58.3311
0.5340703000 6.0632687000 58.5988
0.5340703000 6.0946846000 58.846
0.5340703000 6.1261005000 59.0718
0.5340703000 6.1575164000 59.2753
0.5340703000 6.1889323000 59.4557
0.5340703000 6.2203482000 59.6122
0.5340703000 6.2517641000 59.744
0.5654862000 0.0000000000 59.6216
0.5654862000 0.0314159000 59.7161
0.5654862000 0.0628318000 59.78
0.5654862000 0.0942477000 59.8121
0.5654862000 0.1256636000 59.8106
0.5654862000 0.1570795000 59.7737
0.5654862000 0.1884954000 59.699
0.5654862000 0.2199113000 59.5836
0.5654862000 0.2513272000 59.4242
0.5654862000 0.2827431000 59.217
0.5654862000 0.3141590000 58.9578
0.5654862000 0.3455749000 58.642
0.5654862000 0.3769908000 58.265
0.5654862000 0.4084067000 57.8224
0.5654862000 0.4398226000 57.31
0.5654862000 0.4712385000 56.7247
0.5654862000 0.5026544000 56.0641
0.5654862000 0.5340703000 55.3275
0.5654862000 0.5654862000 54.5158
0.5654862000 0.5969021000 53.632
0.5654862000 0.6283180000 52.681
0.5654862000 0.6597339000 51.6701
0.5654862000 0.6911498000 50.6084
0.5654862000 0.7225657000 49.5071
0.5654862000 0.7539816000 48.3788
0.5654862000 0.7853975000 47.2369
0.5654862000 0.8168134000 46.0958
0.5654862000 0.8482293000 44.9696
0.5654862000 0.8796452000 43.8719
0.5654862000 0.9110611000 42.8157
0.5654862000 0.9424770000 41.8125
0.5654862000 0.9738929000 40.8722
0.5654862000 1.0053088000 40.0034
0.5654862000 1.0367247000 39.2128
0.5654862000 1.0681406000 38.5057
0.5654862000 1.0995565000 37.8856
0.5654862000 1.1309724000 37.355
0.5654862000 1.1623883000 36.9149
0.5654862000 1.1938042000 36.5648
0.5654862000 1.2252201000 36.3031
0.5654862000 1.2566360000 36.1265
0.5654862000 1.2880519000 36.0301
0.5654862000 1.3194678000 36.0069
0.5654862000 1.3508837000 36.0481
0.5654862000 1.3822996000 36.1424
0.5654862000 1.4137155000 36.2766
0.5654862000 1.4451314000 36.4353
0.5654862000 1.4765473000 36.6015
0.5654862000 1.5079632000 36.757
0.5654862000 1.5393791000 36.883
0.5654862000 1.5707950000 36.9609
0.5654862000 1.6022109000 36.9729
0.5654862000 1.6336268000 36.9031
0.5654862000 1.6650427000 36.738
0.5654862000 1.6964586000 36.4675
0.5654862000 1.7278745000 36.0847
0.5654862000 1.7592904000 35.5872
0.5654862000 1.7907063000 34.9765
0.5654862000 1.8221222000 34.2583
0.5654862000 1.8535381000 33.4425
0.5654862000 1.8849540000 32.5428
0.5654862000 1.9163699000 31.5766
0.5654862000 1.9477858000 30.5641
0.5654862000 1.9792017000 29.5284
0.5654862000 2.0106176000 28.4945
0.5654862000 2.0420335000 27.4892
0.5654862000 2.0734494000 26.5401
0.5654862000 2.1048653000 25.6748
0.5654862000 2.1362812000 24.9204
0.5654862000 2.1676971000 24.3022
0.5654862000 2.1991130000 23.8431
0.5654862000 2.2305289000 23.5624
0.5654862000 2.2619448000 23.4747
0.5654862000 2.2933607000 23.5896
0.5654862000 2.3247766000 23.9108
0.5654862000 2.3561925000 24.4355
0.5654862000 2.3876084000 25.1551
0.5654862000 2.4190243000 26.0554
0.5654862000 2.4504402000 27.1168
0.5654862000 2.4818561000 28.3161
0.5654862000 2.5132720000 29.6276
0.5654862000 2.5446879000 31.0241
0.5654862000 2.5761038000 32.4786
0.5654862000 2.6075197000 33.9657
0.5654862000 2.6389356000 35.4622
0.5654862000 2.6703515000 36.9482
0.5654862000 2.7017674000 38.4076
0.5654862000 2.7331833000 39.8277
0.5654862000 2.7645992000 41.1997
0.5654862000 2.7960151000 42.5176
0.5654862000 2.8274310000 43.7782
0.5654862000 2.8588469000 44.9801
0.5654862000 2.8902628000 46.1231
0.5654862000 2.9216787000 47.2078
0.5654862000 2.9530946000 48.2351
0.5654862000 2.9845105000 49.2055
0.5654862000 3.0159264000 50.1196
0.5654862000 3.0473423000 50.9776
0.5654862000 3.0787582000 51.7794
0.5654862000 3.1101741000 52.525
0.5654862000 3.1415900000 53.2145
0.5654862000 3.1730059000 53.8484
0.5654862000 3.2044218000 54.4278
0.5654862000 3.2358377000 54.9543
0.5654862000 3.2672536000 55.4304
0.5654862000 3.2986695000 55.8592
0.5654862000 3.3300854000 56.2444
0.5654862000 3.3615013000 56.5903
0.5654862000 3.3929172000 56.9014
0.5654862000 3.4243331000 57.1824
0.5654862000 3.4557490000 57.4378
0.5654862000 3.4871649000 57.672
0.5654862000 3.5185808000 57.8886
0.5654862000 3.5499967000 58.0912
0.5654862000 3.5814126000 58.2822
0.5654862000 3.6128285000 58.4637
0.5654862000 3.6442444000 58.637
0.5654862000 3.6756603000 58.8027
0.5654862000 3.7070762000 58.961
0.5654862000 3.7384921000 59.1112
0.5654862000 3.7699080000 59.2525
0.5654862000 3.8013239000 59.3834
0.5654862000 3.8327398000 59.5021
0.5654862000 3.8641557000 59.6064
0.5654862000 3.8955716000 59.6938
0.5654862000 3.9269875000 59.7611
0.5654862000 3.9584034000 59.8049
0.5654862000 3.9898193000 59.8212
0.5654862000 4.0212352000 59.8056
0.5654862000 4.0526511000 59.7529
0.5654862000 4.0840670000 59.6575
0.5654862000 4.1154829000 59.5131
0.5654862000 4.1468988000 59.3129
0.5654862000 4.1783147000 59.0494
0.5654862000 4.2097306000 58.7148
0.5654862000 4.2411465000 58.3013
0.5654862000 4.2725624000 57.8009
0.5654862000 4.3039783000 57.2063
0.5654862000 4.3353942000 56.5111
0.5654862000 4.3668101000 55.7103
0.5654862000 4.3982260000 54.8009
0.5654862000 4.4296419000 53.7826
0.5654862000 4.4610578000 52.6583
0.5654862000 4.4924737000 51.4346
0.5654862000 4.5238896000 50.1221
0.5654862000 4.5553055000 48.7356
0.5654862000 4.5867214000 47.2942
0.5654862000 4.6181373000 45.8209
0.5654862000 4.6495532000 44.3419
0.5654862000 4.6809691000 42.8861
0.5654862000 4.7123850000 41.4835
0.5654862000 4.7438009000 40.1646
0.5654862000 4.7752168000 38.9586
0.5654862000 4.8066327000 37.8924
0.5654862000 4.8380486000 36.9894
0.5654862000 4.8694645000 36.2682
0.5654862000 4.9008804000 35.7423
0.5654862000 4.9322963000 35.4193
0.5654862000 4.9637122000 35.3008
0.5654862000 4.9951281000 35.3829
0.5654862000 5.0265440000 35.656
0.5654862000 5.0579599000 36.1063
0.5654862000 5.0893758000 36.7157
0.5654862000 5.1207917000 37.4637
0.5654862000 5.1522076000 38.3276
0.5654862000 5.1836235000 39.2837
0.5654862000 5.2150394000 40.3084
0.5654862000 5.2464553000 41.3787
0.5654862000 5.2778712000 42.4732
0.5654862000 5.3092871000 43.5721
0.5654862000 5.3407030000 44.6583
0.5654862000 5.3721189000 45.7172
0.5654862000 5.4035348000 46.7368
0.5654862000 5.4349507000 47.7085
0.5654862000 5.4663666000 48.6259
0.5654862000 5.4977825000 49.4855
0.5654862000 5.5291984000 50.2863
0.5654862000 5.5606143000 51.029
0.5654862000 5.5920302000 51.7162
0.5654862000 5.6234461000 52.3519
0.5654862000 5.6548620000 52.9407
0.5654862000 5.6862779000 53.4878
0.5654862000 5.7176938000 53.9987
0.5654862000 5.7491097000 54.4783
0.5654862000 5.7805256000 54.9315
0.5654862000 5.8119415000 55.3621
0.5654862000 5.8433574000 55.7734
0.5654862000 5.8747733000 56.1675
0.5654862000 5.9061892000 56.5459
0.5654862000 5.9376051000 56.9091
0.5654862000 5.9690210000 57.2571
0.5654862000 6.0004369000 57.589
0.5654862000 6.0318528000 57.9037
0.5654862000 6.0632687000 58.1997
0.5654862000 6.0946846000 58.4755
0.5654862000 6.1261005000 58.7295
0.5654862000 6.1575164000 58.96
0.5654862000 6.1889323000 59.1657
0.5654862000 6.2203482000 59.3453
0.5654862000 6.2517641000 59.4976
0.5969021000 0.0000000000 59.3573
0.5969021000 0.0314159000 59.468
0.5969021000 0.0628318000 59.5442
0.5969021000 0.0942477000 59.5842
0.5969021000 0.1256636000 59.5863
0.5969021000 0.1570795000 59.5484
0.5969021000 0.1884954000 59.468
0.5969021000 0.2199113000 59.3421
0.5969021000 0.2513272000 59.1672
0.5969021000 0.2827431000 58.9394
0.5969021000 0.3141590000 58.6544
0.5969021000 0.3455749000 58.3079
0.5969021000 0.3769908000 57.8951
0.5969021000 0.4084067000 57.412
0.5969021000 0.4398226000 56.8547
0.5969021000 0.4712385000 56.2206
0.5969021000 0.5026544000 55.508
0.5969021000 0.5340703000 54.7173
0.5969021000 0.5654862000 53.8505
0.5969021000 0.5969021000 52.9119
0.5969021000 0.6283180000 51.9083
0.5969021000 0.6597339000 50.8485
0.5969021000 0.6911498000 49.7437
0.5969021000 0.7225657000 48.607
0.5969021000 0.7539816000 47.4528
0.5969021000 0.7853975000 46.2965
0.5969021000 0.8168134000 45.1538
0.5969021000 0.8482293000 44.0402
0.5969021000 0.8796452000 42.9702
0.5969021000 0.9110611000 41.9569
0.5969021000 0.9424770000 41.0118
0.5969021000 0.9738929000 40.1443
0.5969021000 1.0053088000 39.3615
0.5969021000 1.0367247000 38.6684
0.5969021000 1.0681406000 38.068
0.5969021000 1.0995565000 37.5613
0.5969021000 1.1309724000 37.1478
0.5969021000 1.1623883000 36.8253
0.5969021000 1.1938042000 36.5902
0.5969021000 1.2252201000 36.4376
0.5969021000 1.2566360000 36.3613
0.5969021000 1.2880519000 36.3534
0.5969021000 1.3194678000 36.4048
0.5969021000 1.3508837000 36.5044
0.5969021000 1.3822996000 36.6397
0.5969021000 1.4137155000 36.7964
0.5969021000 1.4451314000 36.9586
0.5969021000 1.4765473000 37.1094
0.5969021000 1.5079632000 37.2314
0.5969021000 1.5393791000 37.3066
0.5969021000 1.5707950000 37.3181
0.5969021000 1.6022109000 37.25
0.5969021000 1.6336268000 37.0886
0.5969021000 1.6650427000 36.8231
0.5969021000 1.6964586000 36.4459
0.5969021000 1.7278745000 35.9531
0.5969021000 1.7592904000 35.3453
0.5969021000 1.7907063000 34.6268
0.5969021000 1.8221222000 33.8065
0.5969021000 1.8535381000 32.8969
0.5969021000 1.8849540000 31.9144
0.5969021000 1.9163699000 30.8784
0.5969021000 1.9477858000 29.8111
0.5969021000 1.9792017000 28.737
0.5969021000 2.0106176000 27.6819
0.5969021000 2.0420335000 26.673
0.5969021000 2.0734494000 25.7374
0.5969021000 2.1048653000 24.902
0.5969021000 2.1362812000 24.1923
0.5969021000 2.1676971000 23.6317
0.5969021000 2.1991130000 23.2406
0.5969021000 2.2305289000 23.0354
0.5969021000 2.2619448000 23.0278
0.5969021000 2.2933607000 23.2241
0.5969021000 2.3247766000 23.6246
0.5969021000 2.3561925000 24.2238
0.5969021000 2.3876084000 25.0102
0.5969021000 2.4190243000 25.9669
0.5969021000 2.4504402000 27.0726
0.5969021000 2.4818561000 28.3027
0.5969021000 2.5132720000 29.6305
0.5969021000 2.5446879000 31.0287
0.5969021000 2.5761038000 32.4709
0.5969021000 2.6075197000 33.9325
0.5969021000 2.6389356000 35.3921
0.5969021000 2.6703515000 36.8315
0.5969021000 2.7017674000 38.2369
0.5969021000 2.7331833000 39.5979
0.5969021000 2.7645992000 40.9081
0.5969021000 2.7960151000 42.1638
0.5969021000 2.8274310000 43.3638
0.5969021000 2.8588469000 44.5084
0.5969021000 2.8902628000 45.5989
0.5969021000 2.9216787000 46.6369
0.5969021000 2.9530946000 47.6238
0.5969021000 2.9845105000 48.5606
0.5969021000 3.0159264000 49.4479
0.5969021000 3.0473423000 50.2855
0.5969021000 3.0787582000 51.0732
0.5969021000 3.1101741000 51.8103
0.5969021000 3.1415900000 52.4965
0.5969021000 3.1730059000 53.1318
0.5969021000 3.2044218000 53.7168
0.5969021000 3.2358377000 54.2528
0.5969021000 3.2672536000 54.742
0.5969021000 3.2986695000 55.1871
0.5969021000 3.3300854000 55.5918
0.5969021000 3.3615013000 55.9601
0.5969021000 3.3929172000 56.2964
0.5969021000 3.4243331000 56.6049
0.5969021000 3.4557490000 56.8901
0.5969021000 3.4871649000 57.1558
0.5969021000 3.5185808000 57.4054
0.5969021000 3.5499967000 57.642
0.5969021000 3.5814126000 57.8675
0.5969021000 3.6128285000 58.0834
0.5969021000 3.6442444000 58.2906
0.5969021000 3.6756603000 58.4892
0.5969021000 3.7070762000 58.6789
0.5969021000 3.7384921000 58.8586
0.5969021000 3.7699080000 59.0271
0.5969021000 3.8013239000 59.1827
0.5969021000 3.8327398000 59.3234
0.5969021000 3.8641557000 59.4467
0.5969021000 3.8955716000 59.5501
0.5969021000 3.9269875000 59.6303
0.5969021000 3.9584034000 59.684
0.5969021000 3.9898193000 59.7071
0.5969021000 4.0212352000 59.6952
0.5969021000 4.0526511000 59.6433
0.5969021000 4.0840670000 59.5456
0.5969021000 4.1154829000 59.396
0.5969021000 4.1468988000 59.1875
0.5969021000 4.1783147000 58.9129
0.5969021000 4.2097306000 58.5646
0.5969021000 4.2411465000 58.1347
0.5969021000 4.2725624000 57.6156
0.5969021000 4.3039783000 57.0003
0.5969021000 4.3353942000 56.2828
0.5969021000 4.3668101000 55.4587
0.5969021000 4.3982260000 54.5256
0.5969021000 4.4296419000 53.484
0.5969021000 4.4610578000 52.3376
0.5969021000 4.4924737000 51.094
0.5969021000 4.5238896000 49.7648
0.5969021000 4.5553055000 48.3657
0.5969021000 4.5867214000 46.917
0.5969021000 4.6181373000 45.4422
0.5969021000 4.6495532000 43.9685
0.5969021000 4.6809691000 42.5251
0.5969021000 4.7123850000 41.1424
0.5969021000 4.7438009000 39.8507
0.5969021000 4.7752168000 38.6789
0.5969021000 4.8066327000 37.6531
0.5969021000 4.8380486000 36.7956
0.5969021000 4.8694645000 36.1238
0.5969021000 4.9008804000 35.6494
0.5969021000 4.9322963000 35.3782
0.5969021000 4.9637122000 35.3097
0.5969021000 4.9951281000 35.4381
0.5969021000 5.0265440000 35.7519
0.5969021000 5.0579599000 36.2354
0.5969021000 5.0893758000 36.8692
0.5969021000 5.1207917000 37.6315
0.5969021000 5.1522076000 38.4988
0.5969021000 5.1836235000 39.4474
0.5969021000 5.2150394000 40.4536
0.5969021000 5.2464553000 41.4951
0.5969021000 5.2778712000 42.5513
0.5969021000 5.3092871000 43.6039
0.5969021000 5.3407030000 44.637
0.5969021000 5.3721189000 45.6378
0.5969021000 5.4035348000 46.5962
0.5969021000 5.4349507000 47.5051
0.5969021000 5.4663666000 48.3599
0.5969021000 5.4977825000 49.1586
0.5969021000 5.5291984000 49.9016
0.5969021000 5.5606143000 50.5908
0.5969021000 5.5920302000 51.2299
0.5969021000 5.6234461000 51.8234
0.5969021000 5.6548620000 52.3768
0.5969021000 5.6862779000 52.8955
0.5969021000 5.7176938000 53.3853
0.5969021000 5.7491097000 53.8512
0.5969021000 5.7805256000 54.2978
0.5969021000 5.8119415000 54.7287
0.5969021000 5.8433574000 55.1467
0.5969021000 5.8747733000 55.5534
0.5969021000 5.9061892000 55.9497
0.5969021000 5.9376051000 56.3353
0.5969021000 5.9690210000 56.7093
0.5969021000 6.0004369000 57.0701
0.5969021000 6.0318528000 57.4156
0.5969021000 6.0632687000 57.7435
0.5969021000 6.0946846000 58.0515
0.5969021000 6.1261005000 58.3371
0.5969021000 6.1575164000 58.598
0.5969021000 6.1889323000 58.8323
0.5969021000 6.2203482000 59.038
0.5969021000 6.2517641000 59.2135
0.6283180000 0.0000000000 59.0574
0.6283180000 0.0314159000 59.1864
0.6283180000 0.0628318000 59.2766
0.6283180000 0.0942477000 59.3263
0.6283180000 0.1256636000 59.3335
0.6283180000 0.1570795000 59.2959
0.6283180000 0.1884954000 59.2109
0.6283180000 0.2199113000 59.0755
0.6283180000 0.2513272000 58.8862
0.6283180000 0.2827431000 58.639
0.6283180000 0.3141590000 58.3297
0.6283180000 0.3455749000 57.9539
0.6283180000 0.3769908000 57.5074
0.6283180000 0.4084067000 56.9861
0.6283180000 0.4398226000 56.3868
0.6283180000 0.4712385000 55.7074
0.6283180000 0.5026544000 54.9472
0.6283180000 0.5340703000 54.1074
0.6283180000 0.5654862000 53.1915
0.6283180000 0.5969021000 52.2052
0.6283180000 0.6283180000 51.1568
0.6283180000 0.6597339000 50.0571
0.6283180000 0.6911498000 48.9191
0.6283180000 0.7225657000 47.7577
0.6283180000 0.7539816000 46.5891
0.6283180000 0.7853975000 45.4303
0.6283180000 0.8168134000 44.2985
0.6283180000 0.8482293000 43.2101
0.6283180000 0.8796452000 42.1801
0.6283180000 0.9110611000 41.2219
0.6283180000 0.9424770000 40.3464
0.6283180000 0.9738929000 39.562
0.6283180000 1.0053088000 38.8744
0.6283180000 1.0367247000 38.2865
0.6283180000 1.0681406000 37.7989
0.6283180000 1.0995565000 37.4098
0.6283180000 1.1309724000 37.1154
0.6283180000 1.1623883000 36.9103
0.6283180000 1.1938042000 36.7878
0.6283180000 1.2252201000 36.7396
0.6283180000 1.2566360000 36.7565
0.6283180000 1.2880519000 36.8282
0.6283180000 1.3194678000 36.9431
0.6283180000 1.3508837000 37.0885
0.6283180000 1.3822996000 37.2505
0.6283180000 1.4137155000 37.4142
0.6283180000 1.4451314000 37.5638
0.6283180000 1.4765473000 37.6827
0.6283180000 1.5079632000 37.7543
0.6283180000 1.5393791000 37.7625
0.6283180000 1.5707950000 37.6919
0.6283180000 1.6022109000 37.5289
0.6283180000 1.6336268000 37.2626
0.6283180000 1.6650427000 36.8847
0.6283180000 1.6964586000 36.3905
0.6283180000 1.7278745000 35.7795
0.6283180000 1.7592904000 35.055
0.6283180000 1.7907063000 34.2247
0.6283180000 1.8221222000 33.3001
0.6283180000 1.8535381000 32.2967
0.6283180000 1.8849540000 31.2332
0.6283180000 1.9163699000 30.1311
0.6283180000 1.9477858000 29.0143
0.6283180000 1.9792017000 27.9083
0.6283180000 2.0106176000 26.8397
0.6283180000 2.0420335000 25.8353
0.6283180000 2.0734494000 24.9219
0.6283180000 2.1048653000 24.1248
0.6283180000 2.1362812000 23.4678
0.6283180000 2.1676971000 22.9719
0.6283180000 2.1991130000 22.6548
0.6283180000 2.2305289000 22.5299
0.6283180000 2.2619448000 22.6054
0.6283180000 2.2933607000 22.8845
0.6283180000 2.3247766000 23.3642
0.6283180000 2.3561925000 24.0359
0.6283180000 2.3876084000 24.8854
0.6283180000 2.4190243000 25.8935
0.6283180000 2.4504402000 27.0374
0.6283180000 2.4818561000 28.291
0.6283180000 2.5132720000 29.6274
0.6283180000 2.5446879000 31.0192
0.6283180000 2.5761038000 32.4406
0.6283180000 2.6075197000 33.8684
0.6283180000 2.6389356000 35.2826
0.6283180000 2.6703515000 36.6674
0.6283180000 2.7017674000 38.0109
0.6283180000 2.7331833000 39.3054
0.6283180000 2.7645992000 40.5466
0.6283180000 2.7960151000 41.7332
0.6283180000 2.8274310000 42.8661
0.6283180000 2.8588469000 43.9474
0.6283180000 2.8902628000 44.9797
0.6283180000 2.9216787000 45.9658
0.6283180000 2.9530946000 46.9077
0.6283180000 2.9845105000 47.8068
0.6283180000 3.0159264000 48.6638
0.6283180000 3.0473423000 49.4785
0.6283180000 3.0787582000 50.2502
0.6283180000 3.1101741000 50.978
0.6283180000 3.1415900000 51.661
0.6283180000 3.1730059000 52.2988
0.6283180000 3.2044218000 52.8916
0.6283180000 3.2358377000 53.4403
0.6283180000 3.2672536000 53.9466
0.6283180000 3.2986695000 54.4131
0.6283180000 3.3300854000 54.8429
0.6283180000 3.3615013000 55.2398
0.6283180000 3.3929172000 55.6079
0.6283180000 3.4243331000 55.951
0.6283180000 3.4557490000 56.2731
0.6283180000 3.4871649000 56.5776
0.6283180000 3.5185808000 56.8674
0.6283180000 3.5499967000 57.1448
0.6283180000 3.5814126000 57.4113
0.6283180000 3.6128285000 57.6679
0.6283180000 3.6442444000 57.9147
0.6283180000 3.6756603000 58.1514
0.6283180000 3.7070762000 58.377
0.6283180000 3.7384921000 58.5902
0.6283180000 3.7699080000 58.7895
0.6283180000 3.8013239000 58.9728
0.6283180000 3.8327398000 59.1379
0.6283180000 3.8641557000 59.2823
0.6283180000 3.8955716000 59.4035
0.6283180000 3.9269875000 59.4982
0.6283180000 3.9584034000 59.563
0.6283180000 3.9898193000 59.5942
0.6283180000 4.0212352000 59.5873
0.6283180000 4.0526511000 59.5375
0.6283180000 4.0840670000 59.4391
0.6283180000 4.1154829000 59.2861
0.6283180000 4.1468988000 59.0718
0.6283180000 4.1783147000 58.7889
0.6283180000 4.2097306000 58.4301
0.6283180000 4.2411465000 57.9878
0.6283180000 4.2725624000 57.4546
0.6283180000 4.3039783000 56.8239
0.6283180000 4.3353942000 56.0901
0.6283180000 4.3668101000 55.2494
0.6283180000 4.3982260000 54.2999
0.6283180000 4.4296419000 53.243
0.6283180000 4.4610578000 52.083
0.6283180000 4.4924737000 50.8284
0.6283180000 4.5238896000 49.4916
0.6283180000 4.5553055000 48.0891
0.6283180000 4.5867214000 46.6418
0.6283180000 4.6181373000 45.1741
0.6283180000 4.6495532000 43.7134
0.6283180000 4.6809691000 42.2891
0.6283180000 4.7123850000 40.9318
0.6283180000 4.7438009000 39.6715
0.6283180000 4.7752168000 38.5364
0.6283180000 4.8066327000 37.552
0.6283180000 4.8380486000 36.7392
0.6283180000 4.8694645000 36.1141
0.6283180000 4.9008804000 35.6868
0.6283180000 4.9322963000 35.4612
0.6283180000 4.9637122000 35.4353
0.6283180000 4.9951281000 35.6011
0.6283180000 5.0265440000 35.9455
0.6283180000 5.0579599000 36.4513
0.6283180000 5.0893758000 37.0978
0.6283180000 5.1207917000 37.8623
0.6283180000 5.1522076000 38.7209
0.6283180000 5.1836235000 39.6496
0.6283180000 5.2150394000 40.6252
0.6283180000 5.2464553000 41.6261
0.6283180000 5.2778712000 42.6327
0.6283180000 5.3092871000 43.628
0.6283180000 5.3407030000 44.598
0.6283180000 5.3721189000 45.5314
0.6283180000 5.4035348000 46.4199
0.6283180000 5.4349507000 47.2581
0.6283180000 5.4663666000 48.0433
0.6283180000 5.4977825000 48.7749
0.6283180000 5.5291984000 49.4546
0.6283180000 5.5606143000 50.0856
0.6283180000 5.5920302000 50.6725
0.6283180000 5.6234461000 51.2207
0.6283180000 5.6548620000 51.7362
0.6283180000 5.6862779000 52.2248
0.6283180000 5.7176938000 52.6924
0.6283180000 5.7491097000 53.1441
0.6283180000 5.7805256000 53.5843
0.6283180000 5.8119415000 54.0164
0.6283180000 5.8433574000 54.4425
0.6283180000 5.8747733000 54.8638
0.6283180000 5.9061892000 55.2803
0.6283180000 5.9376051000 55.691
0.6283180000 5.9690210000 56.0941
0.6283180000 6.0004369000 56.4871
0.6283180000 6.0318528000 56.8669
0.6283180000 6.0632687000 57.2302
0.6283180000 6.0946846000 57.5739
0.6283180000 6.1261005000 57.8946
0.6283180000 6.1575164000 58.1893
0.6283180000 6.1889323000 58.4552
0.6283180000 6.2203482000 58.69
0.6283180000 6.2517641000 58.8913
0.6597339000 0.0000000000 58.7226
0.6597339000 0.0314159000 58.8719
0.6597339000 0.0628318000 58.9781
0.6597339000 0.0942477000 59.0391
0.6597339000 0.1256636000 59.0528
0.6597339000 0.1570795000 59.017
0.6597339000 0.1884954000 58.929
0.6597339000 0.2199113000 58.7856
0.6597339000 0.2513272000 58.5835
0.6597339000 0.2827431000 58.3188
0.6597339000 0.3141590000 57.9873
0.6597339000 0.3455749000 57.5848
0.6597339000 0.3769908000 57.1075
0.6597339000 0.4084067000 56.5516
0.6597339000 0.4398226000 55.9145
0.6597339000 0.4712385000 55.1948
0.6597339000 0.5026544000 54.3929
0.6597339000 0.5340703000 53.5108
0.6597339000 0.5654862000 52.5535
0.6597339000 0.5969021000 51.5281
0.6597339000 0.6283180000 50.4445
0.6597339000 0.6597339000 49.3153
0.6597339000 0.6911498000 48.1552
0.6597339000 0.7225657000 46.9809
0.6597339000 0.7539816000 45.8102
0.6597339000 0.7853975000 44.6615
0.6597339000 0.8168134000 43.553
0.6597339000 0.8482293000 42.5019
0.6597339000 0.8796452000 41.5237
0.6597339000 0.9110611000 40.6314
0.6597339000 0.9424770000 39.8352
0.6597339000 0.9738929000 39.1424
0.6597339000 1.0053088000 38.5568
0.6597339000 1.0367247000 38.0791
0.6597339000 1.0681406000 37.7073
0.6597339000 1.0995565000 37.4366
0.6597339000 1.1309724000 37.26
0.6597339000 1.1623883000 37.169
0.6597339000 1.1938042000 37.1533
0.6597339000 1.2252201000 37.2017
0.6597339000 1.2566360000 37.3022
0.6597339000 1.2880519000 37.4419
0.6597339000 1.3194678000 37.6071
0.6597339000 1.3508837000 37.7838
0.6597339000 1.3822996000 37.957
0.6597339000 1.4137155000 38.1115
0.6597339000 1.4451314000 38.2317
0.6597339000 1.4765473000 38.3018
0.6597339000 1.5079632000 38.3067
0.6597339000 1.5393791000 38.2318
0.6597339000 1.5707950000 38.064
0.6597339000 1.6022109000 37.7923
0.6597339000 1.6336268000 37.4085
0.6597339000 1.6650427000 36.9073
0.6597339000 1.6964586000 36.2872
0.6597339000 1.7278745000 35.5507
0.6597339000 1.7592904000 34.7045
0.6597339000 1.7907063000 33.7592
0.6597339000 1.8221222000 32.7293
0.6597339000 1.8535381000 31.633
0.6597339000 1.8849540000 30.4912
0.6597339000 1.9163699000 29.3274
0.6597339000 1.9477858000 28.1669
0.6597339000 1.9792017000 27.0361
0.6597339000 2.0106176000 25.9618
0.6597339000 2.0420335000 24.9704
0.6597339000 2.0734494000 24.0875
0.6597339000 2.1048653000 23.337
0.6597339000 2.1362812000 22.7404
0.6597339000 2.1676971000 22.316
0.6597339000 2.1991130000 22.0784
0.6597339000 2.2305289000 22.0378
0.6597339000 2.2619448000 22.1989
0.6597339000 2.2933607000 22.5616
0.6597339000 2.3247766000 23.1196
0.6597339000 2.3561925000 23.8614
0.6597339000 2.3876084000 24.7701
0.6597339000 2.4190243000 25.8247
0.6597339000 2.4504402000 27.0006
0.6597339000 2.4818561000 28.2711
0.6597339000 2.5132720000 29.6086
0.6597339000 2.5446879000 30.9863
0.6597339000 2.5761038000 32.3793
0.6597339000 2.6075197000 33.7655
0.6597339000 2.6389356000 35.1269
0.6597339000 2.6703515000 36.4497
0.6597339000 2.7017674000 37.7243
0.6597339000 2.7331833000 38.9453
0.6597339000 2.7645992000 40.111
0.6597339000 2.7960151000 41.2223
0.6597339000 2.8274310000 42.2819
0.6597339000 2.8588469000 43.2939
0.6597339000 2.8902628000 44.2624
0.6597339000 2.9216787000 45.1912
0.6597339000 2.9530946000 46.0832
0.6597339000 2.9845105000 46.9405
0.6597339000 3.0159264000 47.7637
0.6597339000 3.0473423000 48.5527
0.6597339000 3.0787582000 49.3066
0.6597339000 3.1101741000 50.0242
0.6597339000 3.1415900000 50.7044
0.6597339000 3.1730059000 51.3462
0.6597339000 3.2044218000 51.9493
0.6597339000 3.2358377000 52.5142
0.6597339000 3.2672536000 53.0422
0.6597339000 3.2986695000 53.5355
0.6597339000 3.3300854000 53.9967
0.6597339000 3.3615013000 54.4291
0.6597339000 3.3929172000 54.8363
0.6597339000 3.4243331000 55.2216
0.6597339000 3.4557490000 55.5883
0.6597339000 3.4871649000 55.9393
0.6597339000 3.5185808000 56.2767
0.6597339000 3.5499967000 56.6022
0.6597339000 3.5814126000 56.9166
0.6597339000 3.6128285000 57.2201
0.6597339000 3.6442444000 57.5122
0.6597339000 3.6756603000 57.792
0.6597339000 3.7070762000 58.0582
0.6597339000 3.7384921000 58.3089
0.6597339000 3.7699080000 58.5422
0.6597339000 3.8013239000 58.7559
0.6597339000 3.8327398000 58.9478
0.6597339000 3.8641557000 59.1154
0.6597339000 3.8955716000 59.2559
0.6597339000 3.9269875000 59.3665
0.6597339000 3.9584034000 59.4439
0.6597339000 3.9898193000 59.4844
0.6597339000 4.0212352000 59.4839
0.6597339000 4.0526511000 59.4377
0.6597339000 4.0840670000 59.3405
0.6597339000 4.1154829000 59.1863
0.6597339000 4.1468988000 58.9687
0.6597339000 4.1783147000 58.6808
0.6597339000 4.2097306000 58.3153
0.6597339000 4.2411465000 57.8649
0.6597339000 4.2725624000 57.3228
0.6597339000 4.3039783000 56.6825
0.6597339000 4.3353942000 55.939
0.6597339000 4.3668101000 55.0889
0.6597339000 4.3982260000 54.131
0.6597339000 4.4296419000 53.0673
0.6597339000 4.4610578000 51.9028
0.6597339000 4.4924737000 50.6464
0.6597339000 4.5238896000 49.3114
0.6597339000 4.5553055000 47.9148
0.6597339000 4.5867214000 46.478
0.6597339000 4.6181373000 45.0257
0.6597339000 4.6495532000 43.5855
0.6597339000 4.6809691000 42.1868
0.6597339000 4.7123850000 40.86
0.6597339000 4.7438009000 39.6344
0.6597339000 4.7752168000 38.5379
0.6597339000 4.8066327000 37.5946
0.6597339000 4.8380486000 36.8246
0.6597339000 4.8694645000 36.2422
0.6597339000 4.9008804000 35.8563
0.6597339000 4.9322963000 35.6689
0.6597339000 4.9637122000 35.6765
0.6597339000 4.9951281000 35.8694
0.6597339000 5.0265440000 36.2331
0.6597339000 5.0579599000 36.7489
0.6597339000 5.0893758000 37.3954
0.6597339000 5.1207917000 38.1491
0.6597339000 5.1522076000 38.9858
0.6597339000 5.1836235000 39.8817
0.6597339000 5.2150394000 40.814
0.6597339000 5.2464553000 41.7621
0.6597339000 5.2778712000 42.7077
0.6597339000 5.3092871000 43.6351
0.6597339000 5.3407030000 44.532
0.6597339000 5.3721189000 45.389
0.6597339000 5.4035348000 46.1994
0.6597339000 5.4349507000 46.9598
0.6597339000 5.4663666000 47.6689
0.6597339000 5.4977825000 48.3278
0.6597339000 5.5291984000 48.9396
0.6597339000 5.5606143000 49.5085
0.6597339000 5.5920302000 50.0401
0.6597339000 5.6234461000 50.5407
0.6597339000 5.6548620000 51.0166
0.6597339000 5.6862779000 51.4741
0.6597339000 5.7176938000 51.9192
0.6597339000 5.7491097000 52.3571
0.6597339000 5.7805256000 52.7918
0.6597339000 5.8119415000 53.2263
0.6597339000 5.8433574000 53.6625
0.6597339000 5.8747733000 54.1007
0.6597339000 5.9061892000 54.5401
0.6597339000 5.9376051000 54.9789
0.6597339000 5.9690210000 55.4143
0.6597339000 6.0004369000 55.8427
0.6597339000 6.0318528000 56.2601
0.6597339000 6.0632687000 56.6624
0.6597339000 6.0946846000 57.045
0.6597339000 6.1261005000 57.4041
0.6597339000 6.1575164000 57.7356
0.6597339000 6.1889323000 58.036
0.6597339000 6.2203482000 58.3024
0.6597339000 6.2517641000 58.5321
0.6911498000 0.0000000000 58.3554
0.6911498000 0.0314159000 58.5268
0.6911498000 0.0628318000 58.6505
0.6911498000 0.0942477000 58.7244
0.6911498000 0.1256636000 58.7463
0.6911498000 0.1570795000 58.7139
0.6911498000 0.1884954000 58.6245
0.6911498000 0.2199113000 58.4752
0.6911498000 0.2513272000 58.2624
0.6911498000 0.2827431000 57.9826
0.6911498000 0.3141590000 57.6319
0.6911498000 0.3455749000 57.2063
0.6911498000 0.3769908000 56.7022
0.6911498000 0.4084067000 56.1165
0.6911498000 0.4398226000 55.4473
0.6911498000 0.4712385000 54.6938
0.6911498000 0.5026544000 53.8573
0.6911498000 0.5340703000 52.9413
0.6911498000 0.5654862000 51.9517
0.6911498000 0.5969021000 50.8972
0.6911498000 0.6283180000 49.7894
0.6911498000 0.6597339000 48.6423
0.6911498000 0.6911498000 47.4723
0.6911498000 0.7225657000 46.2976
0.6911498000 0.7539816000 45.1375
0.6911498000 0.7853975000 44.0114
0.6911498000 0.8168134000 42.9385
0.6911498000 0.8482293000 41.9363
0.6911498000 0.8796452000 41.0203
0.6911498000 0.9110611000 40.2032
0.6911498000 0.9424770000 39.4941
0.6911498000 0.9738929000 38.8989
0.6911498000 1.0053088000 38.4193
0.6911498000 1.0367247000 38.0538
0.6911498000 1.0681406000 37.7976
0.6911498000 1.0995565000 37.6429
0.6911498000 1.1309724000 37.5796
0.6911498000 1.1623883000 37.5958
0.6911498000 1.1938042000 37.6782
0.6911498000 1.2252201000 37.8127
0.6911498000 1.2566360000 37.9844
0.6911498000 1.2880519000 38.1783
0.6911498000 1.3194678000 38.379
0.6911498000 1.3508837000 38.5711
0.6911498000 1.3822996000 38.7391
0.6911498000 1.4137155000 38.8676
0.6911498000 1.4451314000 38.9417
0.6911498000 1.4765473000 38.9466
0.6911498000 1.5079632000 38.8687
0.6911498000 1.5393791000 38.6956
0.6911498000 1.5707950000 38.4167
0.6911498000 1.6022109000 38.0236
0.6911498000 1.6336268000 37.5111
0.6911498000 1.6650427000 36.8771
0.6911498000 1.6964586000 36.1234
0.6911498000 1.7278745000 35.2557
0.6911498000 1.7592904000 34.2839
0.6911498000 1.7907063000 33.2218
0.6911498000 1.8221222000 32.0867
0.6911498000 1.8535381000 30.8994
0.6911498000 1.8849540000 29.6829
0.6911498000 1.9163699000 28.4625
0.6911498000 1.9477858000 27.2647
0.6911498000 1.9792017000 26.1164
0.6911498000 2.0106176000 25.0443
0.6911498000 2.0420335000 24.0741
0.6911498000 2.0734494000 23.23
0.6911498000 2.1048653000 22.534
0.6911498000 2.1362812000 22.0049
0.6911498000 2.1676971000 21.6581
0.6911498000 2.1991130000 21.5049
0.6911498000 2.2305289000 21.5518
0.6911498000 2.2619448000 21.8005
0.6911498000 2.2933607000 22.2469
0.6911498000 2.3247766000 22.8819
0.6911498000 2.3561925000 23.6909
0.6911498000 2.3876084000 24.6549
0.6911498000 2.4190243000 25.7509
0.6911498000 2.4504402000 26.953
0.6911498000 2.4818561000 28.2337
0.6911498000 2.5132720000 29.5657
0.6911498000 2.5446879000 30.9223
0.6911498000 2.5761038000 32.2798
0.6911498000 2.6075197000 33.6177
0.6911498000 2.6389356000 34.9196
0.6911498000 2.6703515000 36.1739
0.6911498000 2.7017674000 37.3734
0.6911498000 2.7331833000 38.5149
0.6911498000 2.7645992000 39.599
0.6911498000 2.7960151000 40.6289
0.6911498000 2.8274310000 41.6095
0.6911498000 2.8588469000 42.5465
0.6911498000 2.8902628000 43.4457
0.6911498000 2.9216787000 44.312
0.6911498000 2.9530946000 45.1494
0.6911498000 2.9845105000 45.9604
0.6911498000 3.0159264000 46.7463
0.6911498000 3.0473423000 47.5068
0.6911498000 3.0787582000 48.2413
0.6911498000 3.1101741000 48.9482
0.6911498000 3.1415900000 49.626
0.6911498000 3.1730059000 50.2734
0.6911498000 3.2044218000 50.8898
0.6911498000 3.2358377000 51.475
0.6911498000 3.2672536000 52.0298
0.6911498000 3.2986695000 52.5559
0.6911498000 3.3300854000 53.0553
0.6911498000 3.3615013000 53.5306
0.6911498000 3.3929172000 53.9847
0.6911498000 3.4243331000 54.4202
0.6911498000 3.4557490000 54.8396
0.6911498000 3.4871649000 55.245
0.6911498000 3.5185808000 55.6377
0.6911498000 3.5499967000 56.0185
0.6911498000 3.5814126000 56.3875
0.6911498000 3.6128285000 56.7441
0.6911498000 3.6442444000 57.0871
0.6911498000 3.6756603000 57.4151
0.6911498000 3.7070762000 57.726
0.6911498000 3.7384921000 58.0178
0.6911498000 3.7699080000 58.2883
0.6911498000 3.8013239000 58.5351
0.6911498000 3.8327398000 58.7558
0.6911498000 3.8641557000 58.9482
0.6911498000 3.8955716000 59.1096
0.6911498000 3.9269875000 59.2374
0.6911498000 3.9584034000 59.3286
0.6911498000 3.9898193000 59.3797
0.6911498000 4.0212352000 59.387
0.6911498000 4.0526511000 59.3461
0.6911498000 4.0840670000 59.252
0.6911498000 4.1154829000 59.099
0.6911498000 4.1468988000 58.881
0.6911498000 4.1783147000 58.5914
0.6911498000 4.2097306000 58.2233
0.6911498000 4.2411465000 57.7697
0.6911498000 4.2725624000 57.224
0.6911498000 4.3039783000 56.5803
0.6911498000 4.3353942000 55.834
0.6911498000 4.3668101000 54.9822
0.6911498000 4.3982260000 54.0242
0.6911498000 4.4296419000 52.9625
0.6911498000 4.4610578000 51.8025
0.6911498000 4.4924737000 50.554
0.6911498000 4.5238896000 49.2302
0.6911498000 4.5553055000 47.8489
0.6911498000 4.5867214000 46.4314
0.6911498000 4.6181373000 45.0026
0.6911498000 4.6495532000 43.59
0.6911498000 4.6809691000 42.2229
0.6911498000 4.7123850000 40.9309
0.6911498000 4.7438009000 39.7429
0.6911498000 4.7752168000 38.6857
0.6911498000 4.8066327000 37.7825
0.6911498000 4.8380486000 37.0521
0.6911498000 4.8694645000 36.5075
0.6911498000 4.9008804000 36.1559
0.6911498000 4.9322963000 35.9981
0.6911498000 4.9637122000 36.029
0.6911498000 4.9951281000 36.2375
0.6911498000 5.0265440000 36.6079
0.6911498000 5.0579599000 37.1206
0.6911498000 5.0893758000 37.7534
0.6911498000 5.1207917000 38.4823
0.6911498000 5.1522076000 39.2834
0.6911498000 5.1836235000 40.133
0.6911498000 5.2150394000 41.0092
0.6911498000 5.2464553000 41.8923
0.6911498000 5.2778712000 42.7654
0.6911498000 5.3092871000 43.6144
0.6911498000 5.3407030000 44.4288
0.6911498000 5.3721189000 45.2007
0.6911498000 5.4035348000 45.9257
0.6911498000 5.4349507000 46.6017
0.6911498000 5.4663666000 47.2293
0.6911498000 5.4977825000 47.811
0.6911498000 5.5291984000 48.3512
0.6911498000 5.5606143000 48.8553
0.6911498000 5.5920302000 49.3298
0.6911498000 5.6234461000 49.7814
0.6911498000 5.6548620000 50.2173
0.6911498000 5.6862779000 50.6439
0.6911498000 5.7176938000 51.0673
0.6911498000 5.7491097000 51.4925
0.6911498000 5.7805256000 51.9235
0.6911498000 5.8119415000 52.3627
0.6911498000 5.8433574000 52.8114
0.6911498000 5.8747733000 53.2692
0.6911498000 5.9061892000 53.7345
0.6911498000 5.9376051000 54.2046
0.6911498000 5.9690210000 54.6754
0.6911498000 6.0004369000 55.1426
0.6911498000 6.0318528000 55.6009
0.6911498000 6.0632687000 56.045
0.6911498000 6.0946846000 56.4697
0.6911498000 6.1261005000 56.8699
0.6911498000 6.1575164000 57.2408
0.6911498000 6.1889323000 57.5783
0.6911498000 6.2203482000 57.8786
0.6911498000 6.2517641000 58.1386
0.7225657000 0.0000000000 57.9601
0.7225657000 0.0314159000 58.1549
0.7225657000 0.0628318000 58.2975
0.7225657000 0.0942477000 58.3856
0.7225657000 0.1256636000 58.4172
0.7225657000 0.1570795000 58.3899
0.7225657000 0.1884954000 58.3011
0.7225657000 0.2199113000 58.148
0.7225657000 0.2513272000 57.9273
0.7225657000 0.2827431000 57.6357
0.7225657000 0.3141590000 57.2694
0.7225657000 0.3455749000 56.825
0.7225657000 0.3769908000 56.2993
0.7225657000 0.4084067000 55.6898
0.7225657000 0.4398226000 54.9951
0.7225657000 0.4712385000 54.2155
0.7225657000 0.5026544000 53.3532
0.7225657000 0.5340703000 52.4127
0.7225657000 0.5654862000 51.4014
0.7225657000 0.5969021000 50.3292
0.7225657000 0.6283180000 49.209
0.7225657000 0.6597339000 48.0566
0.7225657000 0.6911498000 46.8896
0.7225657000 0.7225657000 45.7275
0.7225657000 0.7539816000 44.5906
0.7225657000 0.7853975000 43.4995
0.7225657000 0.8168134000 42.4736
0.7225657000 0.8482293000 41.5307
0.7225657000 0.8796452000 40.686
0.7225657000 0.9110611000 39.9514
0.7225657000 0.9424770000 39.3349
0.7225657000 0.9738929000 38.8405
0.7225657000 1.0053088000 38.4681
0.7225657000 1.0367247000 38.2138
0.7225657000 1.0681406000 38.0697
0.7225657000 1.0995565000 38.0253
0.7225657000 1.1309724000 38.0674
0.7225657000 1.1623883000 38.1811
0.7225657000 1.1938042000 38.35
0.7225657000 1.2252201000 38.5574
0.7225657000 1.2566360000 38.786
0.7225657000 1.2880519000 39.0187
0.7225657000 1.3194678000 39.2386
0.7225657000 1.3508837000 39.4295
0.7225657000 1.3822996000 39.5754
0.7225657000 1.4137155000 39.6612
0.7225657000 1.4451314000 39.6728
0.7225657000 1.4765473000 39.5967
0.7225657000 1.5079632000 39.4213
0.7225657000 1.5393791000 39.1362
0.7225657000 1.5707950000 38.7336
0.7225657000 1.6022109000 38.208
0.7225657000 1.6336268000 37.5574
0.7225657000 1.6650427000 36.7828
0.7225657000 1.6964586000 35.8895
0.7225657000 1.7278745000 34.8866
0.7225657000 1.7592904000 33.787
0.7225657000 1.7907063000 32.6076
0.7225657000 1.8221222000 31.3686
0.7225657000 1.8535381000 30.0932
0.7225657000 1.8849540000 28.8065
0.7225657000 1.9163699000 27.5353
0.7225657000 1.9477858000 26.3069
0.7225657000 1.9792017000 25.1485
0.7225657000 2.0106176000 24.0866
0.7225657000 2.0420335000 23.1456
0.7225657000 2.0734494000 22.3482
0.7225657000 2.1048653000 21.7138
0.7225657000 2.1362812000 21.2585
0.7225657000 2.1676971000 20.9945
0.7225657000 2.1991130000 20.9296
0.7225657000 2.2305289000 21.0668
0.7225657000 2.2619448000 21.4038
0.7225657000 2.2933607000 21.9336
0.7225657000 2.3247766000 22.6436
0.7225657000 2.3561925000 23.5168
0.7225657000 2.3876084000 24.5318
0.7225657000 2.4190243000 25.6641
0.7225657000 2.4504402000 26.8866
0.7225657000 2.4818561000 28.1716
0.7225657000 2.5132720000 29.4917
0.7225657000 2.5446879000 30.8211
0.7225657000 2.5761038000 32.137
0.7225657000 2.6075197000 33.4205
0.7225657000 2.6389356000 34.6572
0.7225657000 2.6703515000 35.8375
0.7225657000 2.7017674000 36.9563
0.7225657000 2.7331833000 38.0129
0.7225657000 2.7645992000 39.0102
0.7225657000 2.7960151000 39.9534
0.7225657000 2.8274310000 40.8496
0.7225657000 2.8588469000 41.7063
0.7225657000 2.8902628000 42.5309
0.7225657000 2.9216787000 43.3297
0.7225657000 2.9530946000 44.1078
0.7225657000 2.9845105000 44.8685
0.7225657000 3.0159264000 45.6135
0.7225657000 3.0473423000 46.3432
0.7225657000 3.0787582000 47.0566
0.7225657000 3.1101741000 47.7524
0.7225657000 3.1415900000 48.4287
0.7225657000 3.1730059000 49.084
0.7225657000 3.2044218000 49.7169
0.7225657000 3.2358377000 50.327
0.7225657000 3.2672536000 50.9143
0.7225657000 3.2986695000 51.4796
0.7225657000 3.3300854000 52.0243
0.7225657000 3.3615013000 52.5503
0.7225657000 3.3929172000 53.0593
0.7225657000 3.4243331000 53.5532
0.7225657000 3.4557490000 54.0335
0.7225657000 3.4871649000 54.5012
0.7225657000 3.5185808000 54.9568
0.7225657000 3.5499967000 55.4001
0.7225657000 3.5814126000 55.8302
0.7225657000 3.6128285000 56.2457
0.7225657000 3.6442444000 56.6448
0.7225657000 3.6756603000 57.0253
0.7225657000 3.7070762000 57.3849
0.7225657000 3.7384921000 57.721
0.7225657000 3.7699080000 58.0313
0.7225657000 3.8013239000 58.3133
0.7225657000 3.8327398000 58.5648
0.7225657000 3.8641557000 58.7834
0.7225657000 3.8955716000 58.967
0.7225657000 3.9269875000 59.1131
0.7225657000 3.9584034000 59.2192
0.7225657000 3.9898193000 59.2821
0.7225657000 4.0212352000 59.2986
0.7225657000 4.0526511000 59.2647
0.7225657000 4.0840670000 59.1756
0.7225657000 4.1154829000 59.0263
0.7225657000 4.1468988000 58.8109
0.7225657000 4.1783147000 58.5232
0.7225657000 4.2097306000 58.1567
0.7225657000 4.2411465000 57.7047
0.7225657000 4.2725624000 57.1611
0.7225657000 4.3039783000 56.5203
0.7225657000 4.3353942000 55.7783
0.7225657000 4.3668101000 54.9325
0.7225657000 4.3982260000 53.9827
0.7225657000 4.4296419000 52.9317
0.7225657000 4.4610578000 51.7856
0.7225657000 4.4924737000 50.5541
0.7225657000 4.5238896000 49.2509
0.7225657000 4.5553055000 47.8938
0.7225657000 4.5867214000 46.5041
0.7225657000 4.6181373000 45.1066
0.7225657000 4.6495532000 43.7283
0.7225657000 4.6809691000 42.3979
0.7225657000 4.7123850000 41.1445
0.7225657000 4.7438009000 39.996
0.7225657000 4.7752168000 38.9782
0.7225657000 4.8066327000 38.1131
0.7225657000 4.8380486000 37.4182
0.7225657000 4.8694645000 36.9053
0.7225657000 4.9008804000 36.5802
0.7225657000 4.9322963000 36.4423
0.7225657000 4.9637122000 36.4853
0.7225657000 4.9951281000 36.697
0.7225657000 5.0265440000 37.0608
0.7225657000 5.0579599000 37.5563
0.7225657000 5.0893758000 38.161
0.7225657000 5.1207917000 38.8509
0.7225657000 5.1522076000 39.6021
0.7225657000 5.1836235000 40.3918
0.7225657000 5.2150394000 41.1988
0.7225657000 5.2464553000 42.0048
0.7225657000 5.2778712000 42.7942
0.7225657000 5.3092871000 43.5548
0.7225657000 5.3407030000 44.2777
0.7225657000 5.3721189000 44.9569
0.7225657000 5.4035348000 45.5898
0.7225657000 5.4349507000 46.176
0.7225657000 5.4663666000 46.7178
0.7225657000 5.4977825000 47.2191
0.7225657000 5.5291984000 47.6855
0.7225657000 5.5606143000 48.1234
0.7225657000 5.5920302000 48.5402
0.7225657000 5.6234461000 48.9433
0.7225657000 5.6548620000 49.3401
0.7225657000 5.6862779000 49.7373
0.7225657000 5.7176938000 50.141
0.7225657000 5.7491097000 50.556
0.7225657000 5.7805256000 50.986
0.7225657000 5.8119415000 51.4329
0.7225657000 5.8433574000 51.8973
0.7225657000 5.8747733000 52.378
0.7225657000 5.9061892000 52.8725
0.7225657000 5.9376051000 53.377
0.7225657000 5.9690210000 53.8866
0.7225657000 6.0004369000 54.3955
0.7225657000 6.0318528000 54.8975
0.7225657000 6.0632687000 55.3863
0.7225657000 6.0946846000 55.8554
0.7225657000 6.1261005000 56.299
0.7225657000 6.1575164000 56.7114
0.7225657000 6.1889323000 57.0877
0.7225657000 6.2203482000 57.4236
0.7225657000 6.2517641000 57.7154
0.7539816000 0.0000000000 57.5425
0.7539816000 0.0314159000 57.7616
0.7539816000 0.0628318000 57.924
0.7539816000 0.0942477000 58.0276
0.7539816000 0.1256636000 58.0702
0.7539816000 0.1570795000 58.0496
0.7539816000 0.1884954000 57.9635
0.7539816000 0.2199113000 57.8092
0.7539816000 0.2513272000 57.5837
0.7539816000 0.2827431000 57.2839
0.7539816000 0.3141590000 56.9065
0.7539816000 0.3455749000 56.4485
0.7539816000 0.3769908000 55.9072
0.7539816000 0.4084067000 55.2808
0.7539816000 0.4398226000 54.5686
0.7539816000 0.4712385000 53.7717
0.7539816000 0.5026544000 52.8933
0.7539816000 0.5340703000 51.9391
0.7539816000 0.5654862000 50.9174
0.7539816000 0.5969021000 49.8396
0.7539816000 0.6283180000 48.7199
0.7539816000 0.6597339000 47.5751
0.7539816000 0.6911498000 46.4241
0.7539816000 0.7225657000 45.2875
0.7539816000 0.7539816000 44.1864
0.7539816000 0.7853975000 43.1417
0.7539816000 0.8168134000 42.1732
0.7539816000 0.8482293000 41.2986
0.7539816000 0.8796452000 40.5323
0.7539816000 0.9110611000 39.8854
0.7539816000 0.9424770000 39.3644
0.7539816000 0.9738929000 38.9716
0.7539816000 1.0053088000 38.7047
0.7539816000 1.0367247000 38.5572
0.7539816000 1.0681406000 38.5188
0.7539816000 1.0995565000 38.5761
0.7539816000 1.1309724000 38.7129
0.7539816000 1.1623883000 38.9116
0.7539816000 1.1938042000 39.1531
0.7539816000 1.2252201000 39.4181
0.7539816000 1.2566360000 39.6875
0.7539816000 1.2880519000 39.9422
0.7539816000 1.3194678000 40.1644
0.7539816000 1.3508837000 40.337
0.7539816000 1.3822996000 40.4441
0.7539816000 1.4137155000 40.471
0.7539816000 1.4451314000 40.4046
0.7539816000 1.4765473000 40.2331
0.7539816000 1.5079632000 39.9467
0.7539816000 1.5393791000 39.5376
0.7539816000 1.5707950000 39.0007
0.7539816000 1.6022109000 38.3336
0.7539816000 1.6336268000 37.5374
0.7539816000 1.6650427000 36.6166
0.7539816000 1.6964586000 35.5798
0.7539816000 1.7278745000 34.4393
0.7539816000 1.7592904000 33.2114
0.7539816000 1.7907063000 31.9159
0.7539816000 1.8221222000 30.5757
0.7539816000 1.8535381000 29.2163
0.7539816000 1.8849540000 27.8647
0.7539816000 1.9163699000 26.549
0.7539816000 1.9477858000 25.2971
0.7539816000 1.9792017000 24.1362
0.7539816000 2.0106176000 23.0921
0.7539816000 2.0420335000 22.1879
0.7539816000 2.0734494000 21.4442
0.7539816000 2.1048653000 20.8778
0.7539816000 2.1362812000 20.5017
0.7539816000 2.1676971000 20.3248
0.7539816000 2.1991130000 20.3511
0.7539816000 2.2305289000 20.5798
0.7539816000 2.2619448000 21.0054
0.7539816000 2.2933607000 21.6171
0.7539816000 2.3247766000 22.3996
0.7539816000 2.3561925000 23.3334
0.7539816000 2.3876084000 24.3949
0.7539816000 2.4190243000 25.5583
0.7539816000 2.4504402000 26.7958
0.7539816000 2.4818561000 28.0794
0.7539816000 2.5132720000 29.3819
0.7539816000 2.5446879000 30.6784
0.7539816000 2.5761038000 31.9474
0.7539816000 2.6075197000 33.1715
0.7539816000 2.6389356000 34.3381
0.7539816000 2.6703515000 35.4395
0.7539816000 2.7017674000 36.4731
0.7539816000 2.7331833000 37.4403
0.7539816000 2.7645992000 38.3461
0.7539816000 2.7960151000 39.1979
0.7539816000 2.8274310000 40.005
0.7539816000 2.8588469000 40.7766
0.7539816000 2.8902628000 41.5219
0.7539816000 2.9216787000 42.2487
0.7539816000 2.9530946000 42.9632
0.7539816000 2.9845105000 43.6699
0.7539816000 3.0159264000 44.3711
0.7539816000 3.0473423000 45.0677
0.7539816000 3.0787582000 45.7592
0.7539816000 3.1101741000 46.4439
0.7539816000 3.1415900000 47.1201
0.7539816000 3.1730059000 47.7858
0.7539816000 3.2044218000 48.4391
0.7539816000 3.2358377000 49.0789
0.7539816000 3.2672536000 49.7045
0.7539816000 3.2986695000 50.3159
0.7539816000 3.3300854000 50.9135
0.7539816000 3.3615013000 51.4979
0.7539816000 3.3929172000 52.07
0.7539816000 3.4243331000 52.6304
0.7539816000 3.4557490000 53.1795
0.7539816000 3.4871649000 53.7172
0.7539816000 3.5185808000 54.2428
0.7539816000 3.5499967000 54.7551
0.7539816000 3.5814126000 55.2522
0.7539816000 3.6128285000 55.7319
0.7539816000 3.6442444000 56.1916
0.7539816000 3.6756603000 56.6286
0.7539816000 3.7070762000 57.0401
0.7539816000 3.7384921000 57.4232
0.7539816000 3.7699080000 57.7754
0.7539816000 3.8013239000 58.0943
0.7539816000 3.8327398000 58.3778
0.7539816000 3.8641557000 58.6238
0.7539816000 3.8955716000 58.8305
0.7539816000 3.9269875000 58.9959
0.7539816000 3.9584034000 59.1177
0.7539816000 3.9898193000 59.1936
0.7539816000 4.0212352000 59.2205
0.7539816000 4.0526511000 59.1951
0.7539816000 4.0840670000 59.1132
0.7539816000 4.1154829000 58.97
0.7539816000 4.1468988000 58.7602
0.7539816000 4.1783147000 58.4779
0.7539816000 4.2097306000 58.1171
0.7539816000 4.2411465000 57.6717
0.7539816000 4.2725624000 57.1357
0.7539816000 4.3039783000 56.5042
0.7539816000 4.3353942000 55.7734
0.7539816000 4.3668101000 54.9411
0.7539816000 4.3982260000 54.0076
0.7539816000 4.4296419000 52.976
0.7539816000 4.4610578000 51.8524
0.7539816000 4.4924737000 50.6469
0.7539816000 4.5238896000 49.3731
0.7539816000 4.5553055000 48.0487
0.7539816000 4.5867214000 46.6948
0.7539816000 4.6181373000 45.3355
0.7539816000 4.6495532000 43.9975
0.7539816000 4.6809691000 42.7085
0.7539816000 4.7123850000 41.4967
0.7539816000 4.7438009000 40.3889
0.7539816000 4.7752168000 39.4097
0.7539816000 4.8066327000 38.58
0.7539816000 4.8380486000 37.9159
0.7539816000 4.8694645000 37.4279
0.7539816000 4.9008804000 37.1206
0.7539816000 4.9322963000 36.9923
0.7539816000 4.9637122000 37.0355
0.7539816000 4.9951281000 37.2374
0.7539816000 5.0265440000 37.5807
0.7539816000 5.0579599000 38.0446
0.7539816000 5.0893758000 38.6065
0.7539816000 5.1207917000 39.2427
0.7539816000 5.1522076000 39.9298
0.7539816000 5.1836235000 40.6459
0.7539816000 5.2150394000 41.3709
0.7539816000 5.2464553000 42.0879
0.7539816000 5.2778712000 42.7831
0.7539816000 5.3092871000 43.4458
0.7539816000 5.3407030000 44.069
0.7539816000 5.3721189000 44.6488
0.7539816000 5.4035348000 45.1841
0.7539816000 5.4349507000 45.6765
0.7539816000 5.4663666000 46.1296
0.7539816000 5.4977825000 46.5487
0.7539816000 5.5291984000 46.9406
0.7539816000 5.5606143000 47.3127
0.7539816000 5.5920302000 47.673
0.7539816000 5.6234461000 48.0295
0.7539816000 5.6548620000 48.3897
0.7539816000 5.6862779000 48.7606
0.7539816000 5.7176938000 49.148
0.7539816000 5.7491097000 49.5566
0.7539816000 5.7805256000 49.9895
0.7539816000 5.8119415000 50.448
0.7539816000 5.8433574000 50.932
0.7539816000 5.8747733000 51.4394
0.7539816000 5.9061892000 51.9667
0.7539816000 5.9376051000 52.509
0.7539816000 5.9690210000 53.0602
0.7539816000 6.0004369000 53.6136
0.7539816000 6.0318528000 54.1618
0.7539816000 6.0632687000 54.6972
0.7539816000 6.0946846000 55.2126
0.7539816000 6.1261005000 55.7011
0.7539816000 6.1575164000 56.1562
0.7539816000 6.1889323000 56.5724
0.7539816000 6.2203482000 56.9448
0.7539816000 6.2517641000 57.2693
0.7853975000 0.0000000000 57.1106
0.7853975000 0.0314159000 57.354
0.7853975000 0.0628318000 57.5367
0.7853975000 0.0942477000 57.6564
0.7853975000 0.1256636000 57.7112
0.7853975000 0.1570795000 57.6989
0.7853975000 0.1884954000 57.6176
0.7853975000 0.2199113000 57.4648
0.7853975000 0.2513272000 57.2379
0.7853975000 0.2827431000 56.9341
0.7853975000 0.3141590000 56.5507
0.7853975000 0.3455749000 56.0849
0.7853975000 0.3769908000 55.5349
0.7853975000 0.4084067000 54.8993
0.7853975000 0.4398226000 54.1783
0.7853975000 0.4712385000 53.3737
0.7853975000 0.5026544000 52.4898
0.7853975000 0.5340703000 51.5331
0.7853975000 0.5654862000 50.5132
0.7853975000 0.5969021000 49.4425
0.7853975000 0.6283180000 48.3362
0.7853975000 0.6597339000 47.2122
0.7853975000 0.6911498000 46.0902
0.7853975000 0.7225657000 44.9915
0.7853975000 0.7539816000 43.9377
0.7853975000 0.7853975000 42.95
0.7853975000 0.8168134000 42.0479
0.7853975000 0.8482293000 41.2487
0.7853975000 0.8796452000 40.566
0.7853975000 0.9110611000 40.0095
0.7853975000 0.9424770000 39.5845
0.7853975000 0.9738929000 39.2912
0.7853975000 1.0053088000 39.1252
0.7853975000 1.0367247000 39.0776
0.7853975000 1.0681406000 39.1356
0.7853975000 1.0995565000 39.2832
0.7853975000 1.1309724000 39.5016
0.7853975000 1.1623883000 39.7705
0.7853975000 1.1938042000 40.0687
0.7853975000 1.2252201000 40.3747
0.7853975000 1.2566360000 40.6676
0.7853975000 1.2880519000 40.927
0.7853975000 1.3194678000 41.1342
0.7853975000 1.3508837000 41.2718
0.7853975000 1.3822996000 41.3239
0.7853975000 1.4137155000 41.2768
0.7853975000 1.4451314000 41.1183
0.7853975000 1.4765473000 40.8385
0.7853975000 1.5079632000 40.4297
0.7853975000 1.5393791000 39.8867
0.7853975000 1.5707950000 39.2072
0.7853975000 1.6022109000 38.3919
0.7853975000 1.6336268000 37.445
0.7853975000 1.6650427000 36.3747
0.7853975000 1.6964586000 35.1926
0.7853975000 1.7278745000 33.9144
0.7853975000 1.7592904000 32.5596
0.7853975000 1.7907063000 31.1509
0.7853975000 1.8221222000 29.7138
0.7853975000 1.8535381000 28.2757
0.7853975000 1.8849540000 26.8654
0.7853975000 1.9163699000 25.512
0.7853975000 1.9477858000 24.2439
0.7853975000 1.9792017000 23.088
0.7853975000 2.0106176000 22.069
0.7853975000 2.0420335000 21.2085
0.7853975000 2.0734494000 20.5246
0.7853975000 2.1048653000 20.0315
0.7853975000 2.1362812000 19.7388
0.7853975000 2.1676971000 19.6518
0.7853975000 2.1991130000 19.7708
0.7853975000 2.2305289000 20.0914
0.7853975000 2.2619448000 20.6043
0.7853975000 2.2933607000 21.2957
0.7853975000 2.3247766000 22.1475
0.7853975000 2.3561925000 23.1375
0.7853975000 2.3876084000 24.2408
0.7853975000 2.4190243000 25.4301
0.7853975000 2.4504402000 26.6772
0.7853975000 2.4818561000 27.9539
0.7853975000 2.5132720000 29.2336
0.7853975000 2.5446879000 30.4924
0.7853975000 2.5761038000 31.7098
0.7853975000 2.6075197000 32.8701
0.7853975000 2.6389356000 33.9625
0.7853975000 2.6703515000 34.9814
0.7853975000 2.7017674000 35.926
0.7853975000 2.7331833000 36.8
0.7853975000 2.7645992000 37.6106
0.7853975000 2.7960151000 38.3672
0.7853975000 2.8274310000 39.0811
0.7853975000 2.8588469000 39.7636
0.7853975000 2.8902628000 40.4256
0.7853975000 2.9216787000 41.0765
0.7853975000 2.9530946000 41.724
0.7853975000 2.9845105000 42.3736
0.7853975000 3.0159264000 43.0287
0.7853975000 3.0473423000 43.6909
0.7853975000 3.0787582000 44.3598
0.7853975000 3.1101741000 45.0343
0.7853975000 3.1415900000 45.7123
0.7853975000 3.1730059000 46.3914
0.7853975000 3.2044218000 47.0693
0.7853975000 3.2358377000 47.7442
0.7853975000 3.2672536000 48.4143
0.7853975000 3.2986695000 49.0786
0.7853975000 3.3300854000 49.7364
0.7853975000 3.3615013000 50.387
0.7853975000 3.3929172000 51.0299
0.7853975000 3.4243331000 51.6646
0.7853975000 3.4557490000 52.2899
0.7853975000 3.4871649000 52.9046
0.7853975000 3.5185808000 53.5067
0.7853975000 3.5499967000 54.0937
0.7853975000 3.5814126000 54.663
0.7853975000 3.6128285000 55.2113
0.7853975000 3.6442444000 55.7353
0.7853975000 3.6756603000 56.2318
0.7853975000 3.7070762000 56.6975
0.7853975000 3.7384921000 57.1295
0.7853975000 3.7699080000 57.5251
0.7853975000 3.8013239000 57.882
0.7853975000 3.8327398000 58.1983
0.7853975000 3.8641557000 58.4724
0.7853975000 3.8955716000 58.7027
0.7853975000 3.9269875000 58.8878
0.7853975000 3.9584034000 59.0261
0.7853975000 3.9898193000 59.1158
0.7853975000 4.0212352000 59.1543
0.7853975000 4.0526511000 59.1389
0.7853975000 4.0840670000 59.066
0.7853975000 4.1154829000 58.9312
0.7853975000 4.1468988000 58.7299
0.7853975000 4.1783147000 58.4566
0.7853975000 4.2097306000 58.1056
0.7853975000 4.2411465000 57.6714
0.7853975000 4.2725624000 57.1484
0.7853975000 4.3039783000 56.5322
0.7853975000 4.3353942000 55.8191
0.7853975000 4.3668101000 55.0075
0.7853975000 4.3982260000 54.0979
0.7853975000 4.4296419000 53.0936
0.7853975000 4.4610578000 52.0008
0.7853975000 4.4924737000 50.8296
0.7853975000 4.5238896000 49.5934
0.7853975000 4.5553055000 48.3095
0.7853975000 4.5867214000 46.9985
0.7853975000 4.6181373000 45.6839
0.7853975000 4.6495532000 44.3912
0.7853975000 4.6809691000 43.1475
0.7853975000 4.7123850000 41.9795
0.7853975000 4.7438009000 40.913
0.7853975000 4.7752168000 39.9711
0.7853975000 4.8066327000 39.1734
0.7853975000 4.8380486000 38.5347
0.7853975000 4.8694645000 38.0644
0.7853975000 4.9008804000 37.7658
0.7853975000 4.9322963000 37.6364
0.7853975000 4.9637122000 37.6678
0.7853975000 4.9951281000 37.8467
0.7853975000 5.0265440000 38.1554
0.7853975000 5.0579599000 38.5732
0.7853975000 5.0893758000 39.0777
0.7853975000 5.1207917000 39.6457
0.7853975000 5.1522076000 40.2547
0.7853975000 5.1836235000 40.8838
0.7853975000 5.2150394000 41.5145
0.7853975000 5.2464553000 42.1313
0.7853975000 5.2778712000 42.7222
0.7853975000 5.3092871000 43.2786
0.7853975000 5.3407030000 43.7952
0.7853975000 5.3721189000 44.2699
0.7853975000 5.4035348000 44.7035
0.7853975000 5.4349507000 45.0993
0.7853975000 5.4663666000 45.4623
0.7853975000 5.4977825000 45.7992
0.7853975000 5.5291984000 46.1177
0.7853975000 5.5606143000 46.4262
0.7853975000 5.5920302000 46.733
0.7853975000 5.6234461000 47.0466
0.7853975000 5.6548620000 47.3745
0.7853975000 5.6862779000 47.7238
0.7853975000 5.7176938000 48.1
0.7853975000 5.7491097000 48.5072
0.7853975000 5.7805256000 48.948
0.7853975000 5.8119415000 49.423
0.7853975000 5.8433574000 49.9311
0.7853975000 5.8747733000 50.4693
0.7853975000 5.9061892000 51.0331
0.7853975000 5.9376051000 51.6165
0.7853975000 5.9690210000 52.2122
0.7853975000 6.0004369000 52.8123
0.7853975000 6.0318528000 53.4084
0.7853975000 6.0632687000 53.9918
0.7853975000 6.0946846000 54.5544
0.7853975000 6.1261005000 55.0883
0.7853975000 6.1575164000 55.5865
0.7853975000 6.1889323000 56.0427
0.7853975000 6.2203482000 56.4516
0.7853975000 6.2517641000 56.8088
0.8168134000 0.0000000000 56.6735
0.8168134000 0.0314159000 56.9408
0.8168134000 0.0628318000 57.1436
0.8168134000 0.0942477000 57.2796
0.8168134000 0.1256636000 57.3473
0.8168134000 0.1570795000 57.3449
0.8168134000 0.1884954000 57.2704
0.8168134000 0.2199113000 57.1219
0.8168134000 0.2513272000 56.8972
0.8168134000 0.2827431000 56.594
0.8168134000 0.3141590000 56.2098
0.8168134000 0.3455749000 55.7427
0.8168134000 0.3769908000 55.1912
0.8168134000 0.4084067000 54.5548
0.8168134000 0.4398226000 53.8342
0.8168134000 0.4712385000 53.0322
0.8168134000 0.5026544000 52.1538
0.8168134000 0.5340703000 51.2065
0.8168134000 0.5654862000 50.2008
0.8168134000 0.5969021000 49.1499
0.8168134000 0.6283180000 48.0699
0.8168134000 0.6597339000 46.9794
0.8168134000 0.6911498000 45.8987
0.8168134000 0.7225657000 44.8495
0.8168134000 0.7539816000 43.8534
0.8168134000 0.7853975000 42.9316
0.8168134000 0.8168134000 42.1031
0.8168134000 0.8482293000 41.3845
0.8168134000 0.8796452000 40.7883
0.8168134000 0.9110611000 40.3229
0.8168134000 0.9424770000 39.9917
0.8168134000 0.9738929000 39.7932
0.8168134000 1.0053088000 39.721
0.8168134000 1.0367247000 39.7638
0.8168134000 1.0681406000 39.9066
0.8168134000 1.0995565000 40.1308
0.8168134000 1.1309724000 40.4157
0.8168134000 1.1623883000 40.7386
0.8168134000 1.1938042000 41.0763
0.8168134000 1.2252201000 41.4056
0.8168134000 1.2566360000 41.7042
0.8168134000 1.2880519000 41.9509
0.8168134000 1.3194678000 42.1263
0.8168134000 1.3508837000 42.2127
0.8168134000 1.3822996000 42.195
0.8168134000 1.4137155000 42.0601
0.8168134000 1.4451314000 41.7973
0.8168134000 1.4765473000 41.3985
0.8168134000 1.5079632000 40.8581
0.8168134000 1.5393791000 40.1738
0.8168134000 1.5707950000 39.3458
0.8168134000 1.6022109000 38.3782
0.8168134000 1.6336268000 37.2783
0.8168134000 1.6650427000 36.0575
0.8168134000 1.6964586000 34.7309
0.8168134000 1.7278745000 33.3174
0.8168134000 1.7592904000 31.8393
0.8168134000 1.7907063000 30.3222
0.8168134000 1.8221222000 28.7938
0.8168134000 1.8535381000 27.2836
0.8168134000 1.8849540000 25.8217
0.8168134000 1.9163699000 24.4381
0.8168134000 1.9477858000 23.1612
0.8168134000 1.9792017000 22.0175
0.8168134000 2.0106176000 21.0304
0.8168134000 2.0420335000 20.2195
0.8168134000 2.0734494000 19.6006
0.8168134000 2.1048653000 19.1846
0.8168134000 2.1362812000 18.978
0.8168134000 2.1676971000 18.9822
0.8168134000 2.1991130000 19.194
0.8168134000 2.2305289000 19.6052
0.8168134000 2.2619448000 20.2031
0.8168134000 2.2933607000 20.9707
0.8168134000 2.3247766000 21.8873
0.8168134000 2.3561925000 22.9288
0.8168134000 2.3876084000 24.0685
0.8168134000 2.4190243000 25.2783
0.8168134000 2.4504402000 26.5295
0.8168134000 2.4818561000 27.7942
0.8168134000 2.5132720000 29.0464
0.8168134000 2.5446879000 30.2629
0.8168134000 2.5761038000 31.4247
0.8168134000 2.6075197000 32.5177
0.8168134000 2.6389356000 33.5327
0.8168134000 2.6703515000 34.4661
0.8168134000 2.7017674000 35.319
0.8168134000 2.7331833000 36.0971
0.8168134000 2.7645992000 36.8096
0.8168134000 2.7960151000 37.4681
0.8168134000 2.8274310000 38.0859
0.8168134000 2.8588469000 38.6762
0.8168134000 2.8902628000 39.2519
0.8168134000 2.9216787000 39.8241
0.8168134000 2.9530946000 40.402
0.8168134000 2.9845105000 40.9926
0.8168134000 3.0159264000 41.6003
0.8168134000 3.0473423000 42.2274
0.8168134000 3.0787582000 42.8743
0.8168134000 3.1101741000 43.54
0.8168134000 3.1415900000 44.2223
0.8168134000 3.1730059000 44.9184
0.8168134000 3.2044218000 45.6256
0.8168134000 3.2358377000 46.341
0.8168134000 3.2672536000 47.0619
0.8168134000 3.2986695000 47.7859
0.8168134000 3.3300854000 48.511
0.8168134000 3.3615013000 49.2351
0.8168134000 3.3929172000 49.9561
0.8168134000 3.4243331000 50.6719
0.8168134000 3.4557490000 51.3801
0.8168134000 3.4871649000 52.0777
0.8168134000 3.5185808000 52.7616
0.8168134000 3.5499967000 53.4281
0.8168134000 3.5814126000 54.0735
0.8168134000 3.6128285000 54.6936
0.8168134000 3.6442444000 55.2846
0.8168134000 3.6756603000 55.8425
0.8168134000 3.7070762000 56.3639
0.8168134000 3.7384921000 56.8457
0.8168134000 3.7699080000 57.2853
0.8168134000 3.8013239000 57.6805
0.8168134000 3.8327398000 58.0298
0.8168134000 3.8641557000 58.332
0.8168134000 3.8955716000 58.5861
0.8168134000 3.9269875000 58.7913
0.8168134000 3.9584034000 58.9465
0.8168134000 3.9898193000 59.0504
0.8168134000 4.0212352000 59.1015
0.8168134000 4.0526511000 59.0974
0.8168134000 4.0840670000 59.0351
0.8168134000 4.1154829000 58.911
0.8168134000 4.1468988000 58.7207
0.8168134000 4.1783147000 58.4595
0.8168134000 4.2097306000 58.1222
0.8168134000 4.2411465000 57.7035
0.8168134000 4.2725624000 57.1984
0.8168134000 4.3039783000 56.6029
0.8168134000 4.3353942000 55.9136
0.8168134000 4.3668101000 55.1293
0.8168134000 4.3982260000 54.2506
0.8168134000 4.4296419000 53.2808
0.8168134000 4.4610578000 52.2263
0.8168134000 4.4924737000 51.0968
0.8168134000 4.5238896000 49.9055
0.8168134000 4.5553055000 48.6691
0.8168134000 4.5867214000 47.4073
0.8168134000 4.6181373000 46.1427
0.8168134000 4.6495532000 44.8999
0.8168134000 4.6809691000 43.7045
0.8168134000 4.7123850000 42.5819
0.8168134000 4.7438009000 41.5566
0.8168134000 4.7752168000 40.6501
0.8168134000 4.8066327000 39.8807
0.8168134000 4.8380486000 39.2618
0.8168134000 4.8694645000 38.8017
0.8168134000 4.9008804000 38.5027
0.8168134000 4.9322963000 38.3614
0.8168134000 4.9637122000 38.3691
0.8168134000 4.9951281000 38.5119
0.8168134000 5.0265440000 38.7723
0.8168134000 5.0579599000 39.1299
0.8168134000 5.0893758000 39.5627
0.8168134000 5.1207917000 40.0485
0.8168134000 5.1522076000 40.5659
0.8168134000 5.1836235000 41.0955
0.8168134000 5.2150394000 41.6203
0.8168134000 5.2464553000 42.1267
0.8168134000 5.2778712000 42.6045
0.8168134000 5.3092871000 43.047
0.8168134000 5.3407030000 43.4511
0.8168134000 5.3721189000 43.8165
0.8168134000 5.4035348000 44.1459
0.8168134000 5.4349507000 44.444
0.8168134000 5.4663666000 44.7173
0.8168134000 5.4977825000 44.9737
0.8168134000 5.5291984000 45.2219
0.8168134000 5.5606143000 45.4706
0.8168134000 5.5920302000 45.7289
0.8168134000 5.6234461000 46.0051
0.8168134000 5.6548620000 46.307
0.8168134000 5.6862779000 46.641
0.8168134000 5.7176938000 47.0124
0.8168134000 5.7491097000 47.4245
0.8168134000 5.7805256000 47.8793
0.8168134000 5.8119415000 48.3764
0.8168134000 5.8433574000 48.9138
0.8168134000 5.8747733000 49.4874
0.8168134000 5.9061892000 50.0915
0.8168134000 5.9376051000 50.7189
0.8168134000 5.9690210000 51.3614
0.8168134000 6.0004369000 52.0099
0.8168134000 6.0318528000 52.6547
0.8168134000 6.0632687000 53.2866
0.8168134000 6.0946846000 53.8962
0.8168134000 6.1261005000 54.475
0.8168134000 6.1575164000 55.0154
0.8168134000 6.1889323000 55.5107
0.8168134000 6.2203482000 55.955
0.8168134000 6.2517641000 56.3439
0.8482293000 0.0000000000 56.242
0.8482293000 0.0314159000 56.5318
0.8482293000 0.0628318000 56.7537
0.8482293000 0.0942477000 56.9059
0.8482293000 0.1256636000 56.9869
0.8482293000 0.1570795000 56.9953
0.8482293000 0.1884954000 56.9296
0.8482293000 0.2199113000 56.7883
0.8482293000 0.2513272000 56.5695
0.8482293000 0.2827431000 56.2714
0.8482293000 0.3141590000 55.8922
0.8482293000 0.3455749000 55.4304
0.8482293000 0.3769908000 54.8851
0.8482293000 0.4084067000 54.2563
0.8482293000 0.4398226000 53.5457
0.8482293000 0.4712385000 52.7567
0.8482293000 0.5026544000 51.8949
0.8482293000 0.5340703000 50.9688
0.8482293000 0.5654862000 49.9894
0.8482293000 0.5969021000 48.9706
0.8482293000 0.6283180000 47.9293
0.8482293000 0.6597339000 46.8842
0.8482293000 0.6911498000 45.8561
0.8482293000 0.7225657000 44.8666
0.8482293000 0.7539816000 43.9373
0.8482293000 0.7853975000 43.0886
0.8482293000 0.8168134000 42.3391
0.8482293000 0.8482293000 41.7041
0.8482293000 0.8796452000 41.1951
0.8482293000 0.9110611000 40.8188
0.8482293000 0.9424770000 40.5771
0.8482293000 0.9738929000 40.4665
0.8482293000 1.0053088000 40.4786
0.8482293000 1.0367247000 40.6003
0.8482293000 1.0681406000 40.8142
0.8482293000 1.0995565000 41.1
0.8482293000 1.1309724000 41.4348
0.8482293000 1.1623883000 41.7943
0.8482293000 1.1938042000 42.1537
0.8482293000 1.2252201000 42.4886
0.8482293000 1.2566360000 42.7754
0.8482293000 1.2880519000 42.9924
0.8482293000 1.3194678000 43.1199
0.8482293000 1.3508837000 43.1405
0.8482293000 1.3822996000 43.0396
0.8482293000 1.4137155000 42.805
0.8482293000 1.4451314000 42.4278
0.8482293000 1.4765473000 41.9016
0.8482293000 1.5079632000 41.2232
0.8482293000 1.5393791000 40.3927
0.8482293000 1.5707950000 39.4133
0.8482293000 1.6022109000 38.2921
0.8482293000 1.6336268000 37.0396
0.8482293000 1.6650427000 35.6704
0.8482293000 1.6964586000 34.2027
0.8482293000 1.7278745000 32.6584
0.8482293000 1.7592904000 31.0629
0.8482293000 1.7907063000 29.444
0.8482293000 1.8221222000 27.8317
0.8482293000 1.8535381000 26.2572
0.8482293000 1.8849540000 24.7518
0.8482293000 1.9163699000 23.3458
0.8482293000 1.9477858000 22.0677
0.8482293000 1.9792017000 20.943
0.8482293000 2.0106176000 19.9937
0.8482293000 2.0420335000 19.2375
0.8482293000 2.0734494000 18.6871
0.8482293000 2.1048653000 18.3507
0.8482293000 2.1362812000 18.2312
0.8482293000 2.1676971000 18.3263
0.8482293000 2.1991130000 18.6291
0.8482293000 2.2305289000 19.1279
0.8482293000 2.2619448000 19.8069
0.8482293000 2.2933607000 20.646
0.8482293000 2.3247766000 21.6221
0.8482293000 2.3561925000 22.7092
0.8482293000 2.3876084000 23.8795
0.8482293000 2.4190243000 25.104
0.8482293000 2.4504402000 26.3538
0.8482293000 2.4818561000 27.6014
0.8482293000 2.5132720000 28.8214
0.8482293000 2.5446879000 29.9917
0.8482293000 2.5761038000 31.0946
0.8482293000 2.6075197000 32.1173
0.8482293000 2.6389356000 33.0526
0.8482293000 2.6703515000 33.8984
0.8482293000 2.7017674000 34.6577
0.8482293000 2.7331833000 35.3381
0.8482293000 2.7645992000 35.9509
0.8482293000 2.7960151000 36.5097
0.8482293000 2.8274310000 37.0296
0.8482293000 2.8588469000 37.5261
0.8482293000 2.8902628000 38.0138
0.8482293000 2.9216787000 38.5058
0.8482293000 2.9530946000 39.013
0.8482293000 2.9845105000 39.5438
0.8482293000 3.0159264000 40.1039
0.8482293000 3.0473423000 40.6967
0.8482293000 3.0787582000 41.323
0.8482293000 3.1101741000 41.9822
0.8482293000 3.1415900000 42.6721
0.8482293000 3.1730059000 43.3895
0.8482293000 3.2044218000 44.1309
0.8482293000 3.2358377000 44.8924
0.8482293000 3.2672536000 45.6701
0.8482293000 3.2986695000 46.4603
0.8482293000 3.3300854000 47.2593
0.8482293000 3.3615013000 48.0633
0.8482293000 3.3929172000 48.8687
0.8482293000 3.4243331000 49.6716
0.8482293000 3.4557490000 50.4678
0.8482293000 3.4871649000 51.253
0.8482293000 3.5185808000 52.0227
0.8482293000 3.5499967000 52.772
0.8482293000 3.5814126000 53.4959
0.8482293000 3.6128285000 54.1898
0.8482293000 3.6442444000 54.8489
0.8482293000 3.6756603000 55.469
0.8482293000 3.7070762000 56.0464
0.8482293000 3.7384921000 56.578
0.8482293000 3.7699080000 57.0612
0.8482293000 3.8013239000 57.4943
0.8482293000 3.8327398000 57.8761
0.8482293000 3.8641557000 58.206
0.8482293000 3.8955716000 58.4834
0.8482293000 3.9269875000 58.7084
0.8482293000 3.9584034000 58.8804
0.8482293000 3.9898193000 58.9991
0.8482293000 4.0212352000 59.0633
0.8482293000 4.0526511000 59.0714
0.8482293000 4.0840670000 59.0212
0.8482293000 4.1154829000 58.9095
0.8482293000 4.1468988000 58.7326
0.8482293000 4.1783147000 58.4863
0.8482293000 4.2097306000 58.1659
0.8482293000 4.2411465000 57.7666
0.8482293000 4.2725624000 57.2839
0.8482293000 4.3039783000 56.7139
0.8482293000 4.3353942000 56.0538
0.8482293000 4.3668101000 55.3025
0.8482293000 4.3982260000 54.4608
0.8482293000 4.4296419000 53.5319
0.8482293000 4.4610578000 52.5222
0.8482293000 4.4924737000 51.441
0.8482293000 4.5238896000 50.3009
0.8482293000 4.5553055000 49.1177
0.8482293000 4.5867214000 47.9105
0.8482293000 4.6181373000 46.7006
0.8482293000 4.6495532000 45.5112
0.8482293000 4.6809691000 44.3665
0.8482293000 4.7123850000 43.2903
0.8482293000 4.7438009000 42.3055
0.8482293000 4.7752168000 41.4322
0.8482293000 4.8066327000 40.6871
0.8482293000 4.8380486000 40.0823
0.8482293000 4.8694645000 39.6251
0.8482293000 4.9008804000 39.3167
0.8482293000 4.9322963000 39.1533
0.8482293000 4.9637122000 39.1257
0.8482293000 4.9951281000 39.2201
0.8482293000 5.0265440000 39.4191
0.8482293000 5.0579599000 39.703
0.8482293000 5.0893758000 40.0508
0.8482293000 5.1207917000 40.4414
0.8482293000 5.1522076000 40.8548
0.8482293000 5.1836235000 41.2733
0.8482293000 5.2150394000 41.6818
0.8482293000 5.2464553000 42.0687
0.8482293000 5.2778712000 42.4258
0.8482293000 5.3092871000 42.7486
0.8482293000 5.3407030000 43.0358
0.8482293000 5.3721189000 43.2893
0.8482293000 5.4035348000 43.5134
0.8482293000 5.4349507000 43.7145
0.8482293000 5.4663666000 43.9003
0.8482293000 5.4977825000 44.0799
0.8482293000 5.5291984000 44.2624
0.8482293000 5.5606143000 44.4573
0.8482293000 5.5920302000 44.6738
0.8482293000 5.6234461000 44.92
0.8482293000 5.6548620000 45.2035
0.8482293000 5.6862779000 45.5302
0.8482293000 5.7176938000 45.9045
0.8482293000 5.7491097000 46.3291
0.8482293000 5.7805256000 46.8048
0.8482293000 5.8119415000 47.3303
0.8482293000 5.8433574000 47.9024
0.8482293000 5.8747733000 48.5159
0.8482293000 5.9061892000 49.1639
0.8482293000 5.9376051000 49.8381
0.8482293000 5.9690210000 50.5291
0.8482293000 6.0004369000 51.2266
0.8482293000 6.0318528000 51.9204
0.8482293000 6.0632687000 52.5999
0.8482293000 6.0946846000 53.2552
0.8482293000 6.1261005000 53.8773
0.8482293000 6.1575164000 54.458
0.8482293000 6.1889323000 54.9901
0.8482293000 6.2203482000 55.4678
0.8482293000 6.2517641000 55.8863
0.8796452000 0.0000000000 55.8275
0.8796452000 0.0314159000 56.1377
0.8796452000 0.0628318000 56.3772
0.8796452000 0.0942477000 56.5445
0.8796452000 0.1256636000 56.6387
0.8796452000 0.1570795000 56.6588
0.8796452000 0.1884954000 56.6036
0.8796452000 0.2199113000 56.472
0.8796452000 0.2513272000 56.2628
0.8796452000 0.2827431000 55.9745
0.8796452000 0.3141590000 55.6059
0.8796452000 0.3455749000 55.156
0.8796452000 0.3769908000 54.6245
0.8796452000 0.4084067000 54.0121
0.8796452000 0.4398226000 53.3209
0.8796452000 0.4712385000 52.555
0.8796452000 0.5026544000 51.7208
0.8796452000 0.5340703000 50.8271
0.8796452000 0.5654862000 49.8856
0.8796452000 0.5969021000 48.9106
0.8796452000 0.6283180000 47.9191
0.8796452000 0.6597339000 46.9303
0.8796452000 0.6911498000 45.9647
0.8796452000 0.7225657000 45.0436
0.8796452000 0.7539816000 44.188
0.8796452000 0.7853975000 43.4179
0.8796452000 0.8168134000 42.7505
0.8796452000 0.8482293000 42.2001
0.8796452000 0.8796452000 41.7768
0.8796452000 0.9110611000 41.4856
0.8796452000 0.9424770000 41.3269
0.8796452000 0.9738929000 41.2953
0.8796452000 1.0053088000 41.3805
0.8796452000 1.0367247000 41.5678
0.8796452000 1.0681406000 41.838
0.8796452000 1.0995565000 42.1692
0.8796452000 1.1309724000 42.5368
0.8796452000 1.1623883000 42.9152
0.8796452000 1.1938042000 43.2786
0.8796452000 1.2252201000 43.6014
0.8796452000 1.2566360000 43.8596
0.8796452000 1.2880519000 44.0311
0.8796452000 1.3194678000 44.0961
0.8796452000 1.3508837000 44.0378
0.8796452000 1.3822996000 43.8423
0.8796452000 1.4137155000 43.4987
0.8796452000 1.4451314000 42.9994
0.8796452000 1.4765473000 42.3401
0.8796452000 1.5079632000 41.5199
0.8796452000 1.5393791000 40.5413
0.8796452000 1.5707950000 39.4105
0.8796452000 1.6022109000 38.1374
0.8796452000 1.6336268000 36.7356
0.8796452000 1.6650427000 35.2228
0.8796452000 1.6964586000 33.62
0.8796452000 1.7278745000 31.9523
0.8796452000 1.7592904000 30.2472
0.8796452000 1.7907063000 28.5352
0.8796452000 1.8221222000 26.8481
0.8796452000 1.8535381000 25.2184
0.8796452000 1.8849540000 23.6782
0.8796452000 1.9163699000 22.2581
0.8796452000 1.9477858000 20.9862
0.8796452000 1.9792017000 19.8869
0.8796452000 2.0106176000 18.9806
0.8796452000 2.0420335000 18.2825
0.8796452000 2.0734494000 17.803
0.8796452000 2.1048653000 17.5468
0.8796452000 2.1362812000 17.5134
0.8796452000 2.1676971000 17.6971
0.8796452000 2.1991130000 18.0873
0.8796452000 2.2305289000 18.6691
0.8796452000 2.2619448000 19.4234
0.8796452000 2.2933607000 20.3277
0.8796452000 2.3247766000 21.3567
0.8796452000 2.3561925000 22.4828
0.8796452000 2.3876084000 23.677
0.8796452000 2.4190243000 24.9099
0.8796452000 2.4504402000 26.1527
0.8796452000 2.4818561000 27.3781
0.8796452000 2.5132720000 28.5614
0.8796452000 2.5446879000 29.6819
0.8796452000 2.5761038000 30.7229
0.8796452000 2.6075197000 31.6733
0.8796452000 2.6389356000 32.5272
0.8796452000 2.6703515000 33.2841
0.8796452000 2.7017674000 33.9491
0.8796452000 2.7331833000 34.5314
0.8796452000 2.7645992000 35.044
0.8796452000 2.7960151000 35.5027
0.8796452000 2.8274310000 35.9246
0.8796452000 2.8588469000 36.3271
0.8796452000 2.8902628000 36.7268
0.8796452000 2.9216787000 37.1388
0.8796452000 2.9530946000 37.5758
0.8796452000 2.9845105000 38.0477
0.8796452000 3.0159264000 38.5618
0.8796452000 3.0473423000 39.1222
0.8796452000 3.0787582000 39.7307
0.8796452000 3.1101741000 40.3868
0.8796452000 3.1415900000 41.0883
0.8796452000 3.1730059000 41.8316
0.8796452000 3.2044218000 42.6124
0.8796452000 3.2358377000 43.4255
0.8796452000 3.2672536000 44.2659
0.8796452000 3.2986695000 45.1281
0.8796452000 3.3300854000 46.0067
0.8796452000 3.3615013000 46.8961
0.8796452000 3.3929172000 47.7907
0.8796452000 3.4243331000 48.685
0.8796452000 3.4557490000 49.573
0.8796452000 3.4871649000 50.4489
0.8796452000 3.5185808000 51.3066
0.8796452000 3.5499967000 52.1402
0.8796452000 3.5814126000 52.9437
0.8796452000 3.6128285000 53.7115
0.8796452000 3.6442444000 54.4385
0.8796452000 3.6756603000 55.1201
0.8796452000 3.7070762000 55.7525
0.8796452000 3.7384921000 56.3325
0.8796452000 3.7699080000 56.8581
0.8796452000 3.8013239000 57.3278
0.8796452000 3.8327398000 57.7408
0.8796452000 3.8641557000 58.0972
0.8796452000 3.8955716000 58.3971
0.8796452000 3.9269875000 58.6412
0.8796452000 3.9584034000 58.8297
0.8796452000 3.9898193000 58.963
0.8796452000 4.0212352000 59.0406
0.8796452000 4.0526511000 59.0616
0.8796452000 4.0840670000 59.0244
0.8796452000 4.1154829000 58.9266
0.8796452000 4.1468988000 58.7651
0.8796452000 4.1783147000 58.536
0.8796452000 4.2097306000 58.2353
0.8796452000 4.2411465000 57.8586
0.8796452000 4.2725624000 57.4019
0.8796452000 4.3039783000 56.8616
0.8796452000 4.3353942000 56.2352
0.8796452000 4.3668101000 55.5218
0.8796452000 4.3982260000 54.7223
0.8796452000 4.4296419000 53.8398
0.8796452000 4.4610578000 52.8803
0.8796452000 4.4924737000 51.8527
0.8796452000 4.5238896000 50.7689
0.8796452000 4.5553055000 49.6441
0.8796452000 4.5867214000 48.4958
0.8796452000 4.6181373000 47.3441
0.8796452000 4.6495532000 46.2108
0.8796452000 4.6809691000 45.1184
0.8796452000 4.7123850000 44.0891
0.8796452000 4.7438009000 43.1438
0.8796452000 4.7752168000 42.3012
0.8796452000 4.8066327000 41.5765
0.8796452000 4.8380486000 40.9804
0.8796452000 4.8694645000 40.519
0.8796452000 4.9008804000 40.1929
0.8796452000 4.9322963000 39.9978
0.8796452000 4.9637122000 39.9242
0.8796452000 4.9951281000 39.9586
0.8796452000 5.0265440000 40.0844
0.8796452000 5.0579599000 40.2825
0.8796452000 5.0893758000 40.5332
0.8796452000 5.1207917000 40.8168
0.8796452000 5.1522076000 41.1153
0.8796452000 5.1836235000 41.4126
0.8796452000 5.2150394000 41.696
0.8796452000 5.2464553000 41.9558
0.8796452000 5.2778712000 42.1862
0.8796452000 5.3092871000 42.3849
0.8796452000 5.3407030000 42.5527
0.8796452000 5.3721189000 42.6933
0.8796452000 5.4035348000 42.813
0.8796452000 5.4349507000 42.9194
0.8796452000 5.4663666000 43.0218
0.8796452000 5.4977825000 43.1298
0.8796452000 5.5291984000 43.2534
0.8796452000 5.5606143000 43.4022
0.8796452000 5.5920302000 43.5852
0.8796452000 5.6234461000 43.8104
0.8796452000 5.6548620000 44.0846
0.8796452000 5.6862779000 44.413
0.8796452000 5.7176938000 44.7991
0.8796452000 5.7491097000 45.2445
0.8796452000 5.7805256000 45.7488
0.8796452000 5.8119415000 46.3093
0.8796452000 5.8433574000 46.9217
0.8796452000 5.8747733000 47.5795
0.8796452000 5.9061892000 48.2747
0.8796452000 5.9376051000 48.9976
0.8796452000 5.9690210000 49.7379
0.8796452000 6.0004369000 50.4845
0.8796452000 6.0318528000 51.2259
0.8796452000 6.0632687000 51.9512
0.8796452000 6.0946846000 52.6499
0.8796452000 6.1261005000 53.3122
0.8796452000 6.1575164000 53.9299
0.8796452000 6.1889323000 54.4955
0.8796452000 6.2203482000 55.0033
0.8796452000 6.2517641000 55.4485
0.9110611000 0.0000000000 55.4418
0.9110611000 0.0314159000 55.7693
0.9110611000 0.0628318000 56.0241
0.9110611000 0.0942477000 56.2053
0.9110611000 0.1256636000 56.3121
0.9110611000 0.1570795000 56.3442
0.9110611000 0.1884954000 56.3008
0.9110611000 0.2199113000 56.1814
0.9110611000 0.2513272000 55.9852
0.9110611000 0.2827431000 55.7112
0.9110611000 0.3141590000 55.3587
0.9110611000 0.3455749000 54.9271
0.9110611000 0.3769908000 54.4168
0.9110611000 0.4084067000 53.829
0.9110611000 0.4398226000 53.1662
0.9110611000 0.4712385000 52.4332
0.9110611000 0.5026544000 51.6366
0.9110611000 0.5340703000 50.7858
0.9110611000 0.5654862000 49.8927
0.9110611000 0.5969021000 48.9719
0.9110611000 0.6283180000 48.0403
0.9110611000 0.6597339000 47.1169
0.9110611000 0.6911498000 46.2219
0.9110611000 0.7225657000 45.376
0.9110611000 0.7539816000 44.5995
0.9110611000 0.7853975000 43.911
0.9110611000 0.8168134000 43.327
0.9110611000 0.8482293000 42.86
0.9110611000 0.8796452000 42.5188
0.9110611000 0.9110611000 42.3068
0.9110611000 0.9424770000 42.2227
0.9110611000 0.9738929000 42.2596
0.9110611000 1.0053088000 42.4055
0.9110611000 1.0367247000 42.6442
0.9110611000 1.0681406000 42.9551
0.9110611000 1.0995565000 43.315
0.9110611000 1.1309724000 43.6982
0.9110611000 1.1623883000 44.0782
0.9110611000 1.1938042000 44.4284
0.9110611000 1.2252201000 44.7226
0.9110611000 1.2566360000 44.9367
0.9110611000 1.2880519000 45.0484
0.9110611000 1.3194678000 45.0383
0.9110611000 1.3508837000 44.8902
0.9110611000 1.3822996000 44.591
0.9110611000 1.4137155000 44.1313
0.9110611000 1.4451314000 43.5049
0.9110611000 1.4765473000 42.7097
0.9110611000 1.5079632000 41.7468
0.9110611000 1.5393791000 40.6213
0.9110611000 1.5707950000 39.342
0.9110611000 1.6022109000 37.9217
0.9110611000 1.6336268000 36.3769
0.9110611000 1.6650427000 34.728
0.9110611000 1.6964586000 32.999
0.9110611000 1.7278745000 31.2174
0.9110611000 1.7592904000 29.4132
0.9110611000 1.7907063000 27.6186
0.9110611000 1.8221222000 25.8672
0.9110611000 1.8535381000 24.1924
0.9110611000 1.8849540000 22.6269
0.9110611000 1.9163699000 21.2011
0.9110611000 1.9477858000 19.9426
0.9110611000 1.9792017000 18.8744
0.9110611000 2.0106176000 18.0151
0.9110611000 2.0420335000 17.3776
0.9110611000 2.0734494000 16.9694
0.9110611000 2.1048653000 16.7921
0.9110611000 2.1362812000 16.8419
0.9110611000 2.1676971000 17.1097
0.9110611000 2.1991130000 17.5817
0.9110611000 2.2305289000 18.2398
0.9110611000 2.2619448000 19.0621
0.9110611000 2.2933607000 20.0239
0.9110611000 2.3247766000 21.0978
0.9110611000 2.3561925000 22.255
0.9110611000 2.3876084000 23.4658
0.9110611000 2.4190243000 24.7003
0.9110611000 2.4504402000 25.9299
0.9110611000 2.4818561000 27.1278
0.9110611000 2.5132720000 28.2703
0.9110611000 2.5446879000 29.3376
0.9110611000 2.5761038000 30.3144
0.9110611000 2.6075197000 31.1907
0.9110611000 2.6389356000 31.9623
0.9110611000 2.6703515000 32.6304
0.9110611000 2.7017674000 33.2013
0.9110611000 2.7331833000 33.6861
0.9110611000 2.7645992000 34.0998
0.9110611000 2.7960151000 34.4597
0.9110611000 2.8274310000 34.7851
0.9110611000 2.8588469000 35.0953
0.9110611000 2.8902628000 35.409
0.9110611000 2.9216787000 35.7431
0.9110611000 2.9530946000 36.1123
0.9110611000 2.9845105000 36.5282
0.9110611000 3.0159264000 36.9994
0.9110611000 3.0473423000 37.5311
0.9110611000 3.0787582000 38.1258
0.9110611000 3.1101741000 38.7833
0.9110611000 3.1415900000 39.5012
0.9110611000 3.1730059000 40.2756
0.9110611000 3.2044218000 41.101
0.9110611000 3.2358377000 41.9712
0.9110611000 3.2672536000 42.8795
0.9110611000 3.2986695000 43.8186
0.9110611000 3.3300854000 44.7813
0.9110611000 3.3615013000 45.76
0.9110611000 3.3929172000 46.7473
0.9110611000 3.4243331000 47.7356
0.9110611000 3.4557490000 48.7173
0.9110611000 3.4871649000 49.685
0.9110611000 3.5185808000 50.631
0.9110611000 3.5499967000 51.5485
0.9110611000 3.5814126000 52.4305
0.9110611000 3.6128285000 53.2707
0.9110611000 3.6442444000 54.0637
0.9110611000 3.6756603000 54.8046
0.9110611000 3.7070762000 55.4896
0.9110611000 3.7384921000 56.1158
0.9110611000 3.7699080000 56.6814
0.9110611000 3.8013239000 57.1853
0.9110611000 3.8327398000 57.6276
0.9110611000 3.8641557000 58.0087
0.9110611000 3.8955716000 58.3296
0.9110611000 3.9269875000 58.5916
0.9110611000 3.9584034000 58.7958
0.9110611000 3.9898193000 58.9431
0.9110611000 4.0212352000 59.034
0.9110611000 4.0526511000 59.0682
0.9110611000 4.0840670000 59.0448
0.9110611000 4.1154829000 58.9619
0.9110611000 4.1468988000 58.817
0.9110611000 4.1783147000 58.607
0.9110611000 4.2097306000 58.3282
0.9110611000 4.2411465000 57.9767
0.9110611000 4.2725624000 57.5489
0.9110611000 4.3039783000 57.0416
0.9110611000 4.3353942000 56.4526
0.9110611000 4.3668101000 55.781
0.9110611000 4.3982260000 55.0277
0.9110611000 4.4296419000 54.1958
0.9110611000 4.4610578000 53.2909
0.9110611000 4.4924737000 52.3212
0.9110611000 4.5238896000 51.298
0.9110611000 4.5553055000 50.2351
0.9110611000 4.5867214000 49.1491
0.9110611000 4.6181373000 48.0584
0.9110611000 4.6495532000 46.9832
0.9110611000 4.6809691000 45.944
0.9110611000 4.7123850000 44.9615
0.9110611000 4.7438009000 44.0546
0.9110611000 4.7752168000 43.2403
0.9110611000 4.8066327000 42.532
0.9110611000 4.8380486000 41.9395
0.9110611000 4.8694645000 41.4676
0.9110611000 4.9008804000 41.1162
0.9110611000 4.9322963000 40.8807
0.9110611000 4.9637122000 40.7517
0.9110611000 4.9951281000 40.7162
0.9110611000 5.0265440000 40.7582
0.9110611000 5.0579599000 40.86
0.9110611000 5.0893758000 41.0032
0.9110611000 5.1207917000 41.17
0.9110611000 5.1522076000 41.3443
0.9110611000 5.1836235000 41.5123
0.9110611000 5.2150394000 41.6634
0.9110611000 5.2464553000 41.7906
0.9110611000 5.2778712000 41.8902
0.9110611000 5.3092871000 41.9623
0.9110611000 5.3407030000 42.0099
0.9110611000 5.3721189000 42.0387
0.9110611000 5.4035348000 42.0565
0.9110611000 5.4349507000 42.0726
0.9110611000 5.4663666000 42.0973
0.9110611000 5.4977825000 42.1409
0.9110611000 5.5291984000 42.2137
0.9110611000 5.5606143000 42.3255
0.9110611000 5.5920302000 42.4848
0.9110611000 5.6234461000 42.6991
0.9110611000 5.6548620000 42.9743
0.9110611000 5.6862779000 43.3145
0.9110611000 5.7176938000 43.722
0.9110611000 5.7491097000 44.1969
0.9110611000 5.7805256000 44.7375
0.9110611000 5.8119415000 45.3397
0.9110611000 5.8433574000 45.9978
0.9110611000 5.8747733000 46.7039
0.9110611000 5.9061892000 47.4488
0.9110611000 5.9376051000 48.2217
0.9110611000 5.9690210000 49.0113
0.9110611000 6.0004369000 49.8056
0.9110611000 6.0318528000 50.5925
0.9110611000 6.0632687000 51.3604
0.9110611000 6.0946846000 52.0985
0.9110611000 6.1261005000 52.7969
0.9110611000 6.1575164000 53.4471
0.9110611000 6.1889323000 54.0418
0.9110611000 6.2203482000 54.5753
0.9110611000 6.2517641000 55.043
0.9424770000 0.0000000000 55.0965
0.9424770000 0.0314159000 55.4376
0.9424770000 0.0628318000 55.7049
0.9424770000 0.0942477000 55.8978
0.9424770000 0.1256636000 56.0162
0.9424770000 0.1570795000 56.0602
0.9424770000 0.1884954000 56.0297
0.9424770000 0.2199113000 55.9245
0.9424770000 0.2513272000 55.7443
0.9424770000 0.2827431000 55.4887
0.9424770000 0.3141590000 55.1573
0.9424770000 0.3455749000 54.7501
0.9424770000 0.3769908000 54.2679
0.9424770000 0.4084067000 53.7122
0.9424770000 0.4398226000 53.0862
0.9424770000 0.4712385000 52.3948
0.9424770000 0.5026544000 51.645
0.9424770000 0.5340703000 50.8463
0.9424770000 0.5654862000 50.0109
0.9424770000 0.5969021000 49.1531
0.9424770000 0.6283180000 48.2896
0.9424770000 0.6597339000 47.439
0.9424770000 0.6911498000 46.6209
0.9424770000 0.7225657000 45.8549
0.9424770000 0.7539816000 45.1605
0.9424770000 0.7853975000 44.555
0.9424770000 0.8168134000 44.0533
0.9424770000 0.8482293000 43.6667
0.9424770000 0.8796452000 43.4022
0.9424770000 0.9110611000 43.2619
0.9424770000 0.9424770000 43.2427
0.9424770000 0.9738929000 43.3364
0.9424770000 1.0053088000 43.5298
0.9424770000 1.0367247000 43.8051
0.9424770000 1.0681406000 44.141
0.9424770000 1.0995565000 44.5132
0.9424770000 1.1309724000 44.8955
0.9424770000 1.1623883000 45.2606
0.9424770000 1.1938042000 45.5816
0.9424770000 1.2252201000 45.8323
0.9424770000 1.2566360000 45.9884
0.9424770000 1.2880519000 46.0281
0.9424770000 1.3194678000 45.9325
0.9424770000 1.3508837000 45.686
0.9424770000 1.3822996000 45.2767
0.9424770000 1.4137155000 44.6965
0.9424770000 1.4451314000 43.941
0.9424770000 1.4765473000 43.0097
0.9424770000 1.5079632000 41.9062
0.9424770000 1.5393791000 40.6378
0.9424770000 1.5707950000 39.216
0.9424770000 1.6022109000 37.656
0.9424770000 1.6336268000 35.9773
0.9424770000 1.6650427000 34.2026
0.9424770000 1.6964586000 32.3587
0.9424770000 1.7278745000 30.4752
0.9424770000 1.7592904000 28.5841
0.9424770000 1.7907063000 26.7193
0.9424770000 1.8221222000 24.9153
0.9424770000 1.8535381000 23.2066
0.9424770000 1.8849540000 21.6257
0.9424770000 1.9163699000 20.2029
0.9424770000 1.9477858000 18.9645
0.9424770000 1.9792017000 17.9324
0.9424770000 2.0106176000 17.1229
0.9424770000 2.0420335000 16.5467
0.9424770000 2.0734494000 16.2085
0.9424770000 2.1048653000 16.1069
0.9424770000 2.1362812000 16.2349
0.9424770000 2.1676971000 16.5804
0.9424770000 2.1991130000 17.1264
0.9424770000 2.2305289000 17.8522
0.9424770000 2.2619448000 18.7334
0.9424770000 2.2933607000 19.7432
0.9424770000 2.3247766000 20.8528
0.9424770000 2.3561925000 22.0323
0.9424770000 2.3876084000 23.2512
0.9424770000 2.4190243000 24.4799
0.9424770000 2.4504402000 25.6898
0.9424770000 2.4818561000 26.855
0.9424770000 2.5132720000 27.9524
0.9424770000 2.5446879000 28.9633
0.9424770000 2.5761038000 29.8738
0.9424770000 2.6075197000 30.6752
0.9424770000 2.6389356000 31.3646
0.9424770000 2.6703515000 31.9445
0.9424770000 2.7017674000 32.4229
0.9424770000 2.7331833000 32.8125
0.9424770000 2.7645992000 33.1299
0.9424770000 2.7960151000 33.3942
0.9424770000 2.8274310000 33.6266
0.9424770000 2.8588469000 33.8483
0.9424770000 2.8902628000 34.0801
0.9424770000 2.9216787000 34.3408
0.9424770000 2.9530946000 34.6469
0.9424770000 2.9845105000 35.0117
0.9424770000 3.0159264000 35.445
0.9424770000 3.0473423000 35.9534
0.9424770000 3.0787582000 36.5397
0.9424770000 3.1101741000 37.2042
0.9424770000 3.1415900000 37.9443
0.9424770000 3.1730059000 38.7551
0.9424770000 3.2044218000 39.6305
0.9424770000 3.2358377000 40.5627
0.9424770000 3.2672536000 41.5432
0.9424770000 3.2986695000 42.5631
0.9424770000 3.3300854000 43.6131
0.9424770000 3.3615013000 44.6835
0.9424770000 3.3929172000 45.7649
0.9424770000 3.4243331000 46.8479
0.9424770000 3.4557490000 47.923
0.9424770000 3.4871649000 48.9812
0.9424770000 3.5185808000 50.0139
0.9424770000 3.5499967000 51.0127
0.9424770000 3.5814126000 51.9702
0.9424770000 3.6128285000 52.8796
0.9424770000 3.6442444000 53.7349
0.9424770000 3.6756603000 54.5313
0.9424770000 3.7070762000 55.2652
0.9424770000 3.7384921000 55.9339
0.9424770000 3.7699080000 56.536
0.9424770000 3.8013239000 57.0711
0.9424770000 3.8327398000 57.5397
0.9424770000 3.8641557000 57.9431
0.9424770000 3.8955716000 58.2829
0.9424770000 3.9269875000 58.5611
0.9424770000 3.9584034000 58.7797
0.9424770000 3.9898193000 58.9403
0.9424770000 4.0212352000 59.0439
0.9424770000 4.0526511000 59.0912
0.9424770000 4.0840670000 59.0817
0.9424770000 4.1154829000 59.0143
0.9424770000 4.1468988000 58.887
0.9424770000 4.1783147000 58.6972
0.9424770000 4.2097306000 58.4418
0.9424770000 4.2411465000 58.1174
0.9424770000 4.2725624000 57.7206
0.9424770000 4.3039783000 57.2488
0.9424770000 4.3353942000 56.6998
0.9424770000 4.3668101000 56.0729
0.9424770000 4.3982260000 55.369
0.9424770000 4.4296419000 54.5909
0.9424770000 4.4610578000 53.7437
0.9424770000 4.4924737000 52.8352
0.9424770000 4.5238896000 51.8755
0.9424770000 4.5553055000 50.8773
0.9424770000 4.5867214000 49.8559
0.9424770000 4.6181373000 48.828
0.9424770000 4.6495532000 47.812
0.9424770000 4.6809691000 46.8266
0.9424770000 4.7123850000 45.8903
0.9424770000 4.7438009000 45.0204
0.9424770000 4.7752168000 44.2319
0.9424770000 4.8066327000 43.5368
0.9424770000 4.8380486000 42.9433
0.9424770000 4.8694645000 42.4553
0.9424770000 4.9008804000 42.0723
0.9424770000 4.9322963000 41.7891
0.9424770000 4.9637122000 41.5969
0.9424770000 4.9951281000 41.483
0.9424770000 5.0265440000 41.4326
0.9424770000 5.0579599000 41.4295
0.9424770000 5.0893758000 41.4569
0.9424770000 5.1207917000 41.4991
0.9424770000 5.1522076000 41.5422
0.9424770000 5.1836235000 41.5748
0.9424770000 5.2150394000 41.589
0.9424770000 5.2464553000 41.58
0.9424770000 5.2778712000 41.5469
0.9424770000 5.3092871000 41.492
0.9424770000 5.3407030000 41.4207
0.9424770000 5.3721189000 41.3405
0.9424770000 5.4035348000 41.261
0.9424770000 5.4349507000 41.1929
0.9424770000 5.4663666000 41.1471
0.9424770000 5.4977825000 41.1349
0.9424770000 5.5291984000 41.1666
0.9424770000 5.5606143000 41.2516
0.9424770000 5.5920302000 41.3981
0.9424770000 5.6234461000 41.6125
0.9424770000 5.6548620000 41.8995
0.9424770000 5.6862779000 42.262
0.9424770000 5.7176938000 42.7005
0.9424770000 5.7491097000 43.2138
0.9424770000 5.7805256000 43.7983
0.9424770000 5.8119415000 44.4485
0.9424770000 5.8433574000 45.157
0.9424770000 5.8747733000 45.9147
0.9424770000 5.9061892000 46.7109
0.9424770000 5.9376051000 47.534
0.9424770000 5.9690210000 48.3717
0.9424770000 6.0004369000 49.2112
0.9424770000 6.0318528000 50.0401
0.9424770000 6.0632687000 50.8463
0.9424770000 6.0946846000 51.6189
0.9424770000 6.1261005000 52.348
0.9424770000 6.1575164000 53.025
0.9424770000 6.1889323000 53.6432
0.9424770000 6.2203482000 54.197
0.9424770000 6.2517641000 54.6823
0.9738929000 0.0000000000 54.8022
0.9738929000 0.0314159000 55.1527
0.9738929000 0.0628318000 55.429
0.9738929000 0.0942477000 55.6311
0.9738929000 0.1256636000 55.7596
0.9738929000 0.1570795000 55.8151
0.9738929000 0.1884954000 55.798
0.9738929000 0.2199113000 55.7087
0.9738929000 0.2513272000 55.5471
0.9738929000 0.2827431000 55.3134
0.9738929000 0.3141590000 55.0076
0.9738929000 0.3455749000 54.6302
0.9738929000 0.3769908000 54.1821
0.9738929000 0.4084067000 53.6653
0.9738929000 0.4398226000 53.0832
0.9738929000 0.4712385000 52.441
0.9738929000 0.5026544000 51.7457
0.9738929000 0.5340703000 51.007
0.9738929000 0.5654862000 50.2367
0.9738929000 0.5969021000 49.449
0.9738929000 0.6283180000 48.66
0.9738929000 0.6597339000 47.8876
0.9738929000 0.6911498000 47.1504
0.9738929000 0.7225657000 46.4672
0.9738929000 0.7539816000 45.8558
0.9738929000 0.7853975000 45.3323
0.9738929000 0.8168134000 44.9102
0.9738929000 0.8482293000 44.5991
0.9738929000 0.8796452000 44.4045
0.9738929000 0.9110611000 44.3271
0.9738929000 0.9424770000 44.3622
0.9738929000 0.9738929000 44.5006
0.9738929000 1.0053088000 44.7277
0.9738929000 1.0367247000 45.0252
0.9738929000 1.0681406000 45.3708
0.9738929000 1.0995565000 45.7398
0.9738929000 1.1309724000 46.1055
0.9738929000 1.1623883000 46.4407
0.9738929000 1.1938042000 46.7183
0.9738929000 1.2252201000 46.9124
0.9738929000 1.2566360000 46.999
0.9738929000 1.2880519000 46.9567
0.9738929000 1.3194678000 46.7675
0.9738929000 1.3508837000 46.4167
0.9738929000 1.3822996000 45.8936
0.9738929000 1.4137155000 45.1913
0.9738929000 1.4451314000 44.3072
0.9738929000 1.4765473000 43.2427
0.9738929000 1.5079632000 42.0035
0.9738929000 1.5393791000 40.5991
0.9738929000 1.5707950000 39.0435
0.9738929000 1.6022109000 37.3543
0.9738929000 1.6336268000 35.5532
0.9738929000 1.6650427000 33.6657
0.9738929000 1.6964586000 31.7205
0.9738929000 1.7278745000 29.7491
0.9738929000 1.7592904000 27.7851
0.9738929000 1.7907063000 25.8638
0.9738929000 1.8221222000 24.0203
0.9738929000 1.8535381000 22.2893
0.9738929000 1.8849540000 20.7033
0.9738929000 1.9163699000 19.2917
0.9738929000 1.9477858000 18.0798
0.9738929000 1.9792017000 17.0876
0.9738929000 2.0106176000 16.3296
0.9738929000 2.0420335000 15.8139
0.9738929000 2.0734494000 15.5425
0.9738929000 2.1048653000 15.5113
0.9738929000 2.1362812000 15.7104
0.9738929000 2.1676971000 16.125
0.9738929000 2.1991130000 16.7353
0.9738929000 2.2305289000 17.5182
0.9738929000 2.2619448000 18.4474
0.9738929000 2.2933607000 19.4944
0.9738929000 2.3247766000 20.629
0.9738929000 2.3561925000 21.8207
0.9738929000 2.3876084000 23.0389
0.9738929000 2.4190243000 24.2537
0.9738929000 2.4504402000 25.4371
0.9738929000 2.4818561000 26.5639
0.9738929000 2.5132720000 27.612
0.9738929000 2.5446879000 28.5638
0.9738929000 2.5761038000 29.4064
0.9738929000 2.6075197000 30.1325
0.9738929000 2.6389356000 30.7404
0.9738929000 2.6703515000 31.2341
0.9738929000 2.7017674000 31.623
0.9738929000 2.7331833000 31.9211
0.9738929000 2.7645992000 32.1466
0.9738929000 2.7960151000 32.3205
0.9738929000 2.8274310000 32.4656
0.9738929000 2.8588469000 32.605
0.9738929000 2.8902628000 32.7614
0.9738929000 2.9216787000 32.9554
0.9738929000 2.9530946000 33.2054
0.9738929000 2.9845105000 33.5262
0.9738929000 3.0159264000 33.9289
0.9738929000 3.0473423000 34.4209
0.9738929000 3.0787582000 35.0059
0.9738929000 3.1101741000 35.684
0.9738929000 3.1415900000 36.4524
0.9738929000 3.1730059000 37.3055
0.9738929000 3.2044218000 38.2358
0.9738929000 3.2358377000 39.2343
0.9738929000 3.2672536000 40.2906
0.9738929000 3.2986695000 41.3938
0.9738929000 3.3300854000 42.5325
0.9738929000 3.3615013000 43.695
0.9738929000 3.3929172000 44.87
0.9738929000 3.4243331000 46.046
0.9738929000 3.4557490000 47.212
0.9738929000 3.4871649000 48.3575
0.9738929000 3.5185808000 49.4726
0.9738929000 3.5499967000 50.5483
0.9738929000 3.5814126000 51.5763
0.9738929000 3.6128285000 52.5495
0.9738929000 3.6442444000 53.4618
0.9738929000 3.6756603000 54.3085
0.9738929000 3.7070762000 55.0861
0.9738929000 3.7384921000 55.7925
0.9738929000 3.7699080000 56.4266
0.9738929000 3.8013239000 56.9888
0.9738929000 3.8327398000 57.4801
0.9738929000 3.8641557000 57.9026
0.9738929000 3.8955716000 58.2587
0.9738929000 3.9269875000 58.5511
0.9738929000 3.9584034000 58.7823
0.9738929000 3.9898193000 58.9548
0.9738929000 4.0212352000 59.0703
0.9738929000 4.0526511000 59.1301
0.9738929000 4.0840670000 59.1343
0.9738929000 4.1154829000 59.0824
0.9738929000 4.1468988000 58.9731
0.9738929000 4.1783147000 58.8042
0.9738929000 4.2097306000 58.5731
0.9738929000 4.2411465000 58.2769
0.9738929000 4.2725624000 57.9126
0.9738929000 4.3039783000 57.4778
0.9738929000 4.3353942000 56.9706
0.9738929000 4.3668101000 56.3904
0.9738929000 4.3982260000 55.7378
0.9738929000 4.4296419000 55.0156
0.9738929000 4.4610578000 54.2283
0.9738929000 4.4924737000 53.3829
0.9738929000 4.5238896000 52.4886
0.9738929000 4.5553055000 51.5569
0.9738929000 4.5867214000 50.6014
0.9738929000 4.6181373000 49.6373
0.9738929000 4.6495532000 48.681
0.9738929000 4.6809691000 47.7493
0.9738929000 4.7123850000 46.8586
0.9738929000 4.7438009000 46.0243
0.9738929000 4.7752168000 45.2594
0.9738929000 4.8066327000 44.5744
0.9738929000 4.8380486000 43.9762
0.9738929000 4.8694645000 43.4677
0.9738929000 4.9008804000 43.0478
0.9738929000 4.9322963000 42.7113
0.9738929000 4.9637122000 42.4496
0.9738929000 4.9951281000 42.251
0.9738929000 5.0265440000 42.1018
0.9738929000 5.0579599000 41.9874
0.9738929000 5.0893758000 41.8932
0.9738929000 5.1207917000 41.8054
0.9738929000 5.1522076000 41.7128
0.9738929000 5.1836235000 41.6066
0.9738929000 5.2150394000 41.4814
0.9738929000 5.2464553000 41.3353
0.9738929000 5.2778712000 41.1699
0.9738929000 5.3092871000 40.9899
0.9738929000 5.3407030000 40.803
0.9738929000 5.3721189000 40.6187
0.9738929000 5.4035348000 40.4482
0.9738929000 5.4349507000 40.3034
0.9738929000 5.4663666000 40.1961
0.9738929000 5.4977825000 40.1378
0.9738929000 5.5291984000 40.1389
0.9738929000 5.5606143000 40.2083
0.9738929000 5.5920302000 40.3532
0.9738929000 5.6234461000 40.579
0.9738929000 5.6548620000 40.8889
0.9738929000 5.6862779000 41.2839
0.9738929000 5.7176938000 41.7629
0.9738929000 5.7491097000 42.3228
0.9738929000 5.7805256000 42.9582
0.9738929000 5.8119415000 43.6617
0.9738929000 5.8433574000 44.4245
0.9738929000 5.8747733000 45.2359
0.9738929000 5.9061892000 46.0841
0.9738929000 5.9376051000 46.9564
0.9738929000 5.9690210000 47.8398
0.9738929000 6.0004369000 48.7209
0.9738929000 6.0318528000 49.587
0.9738929000 6.0632687000 50.426
0.9738929000 6.0946846000 51.2269
0.9738929000 6.1261005000 51.9801
0.9738929000 6.1575164000 52.6775
0.9738929000 6.1889323000 53.3126
0.9738929000 6.2203482000 53.8805
0.9738929000 6.2517641000 54.3778
1.0053088000 0.0000000000 54.5684
1.0053088000 0.0314159000 54.9235
1.0053088000 0.0628318000 55.2049
1.0053088000 0.0942477000 55.4134
1.0053088000 0.1256636000 55.5502
1.0053088000 0.1570795000 55.6163
1.0053088000 0.1884954000 55.6127
1.0053088000 0.2199113000 55.5402
1.0053088000 0.2513272000 55.3994
1.0053088000 0.2827431000 55.1905
1.0053088000 0.3141590000 54.9141
1.0053088000 0.3455749000 54.5708
1.0053088000 0.3769908000 54.1619
1.0053088000 0.4084067000 53.6896
1.0053088000 0.4398226000 53.1574
1.0053088000 0.4712385000 52.5705
1.0053088000 0.5026544000 51.936
1.0053088000 0.5340703000 51.2632
1.0053088000 0.5654862000 50.5638
1.0053088000 0.5969021000 49.8512
1.0053088000 0.6283180000 49.141
1.0053088000 0.6597339000 48.45
1.0053088000 0.6911498000 47.7958
1.0053088000 0.7225657000 47.1958
1.0053088000 0.7539816000 46.6664
1.0053088000 0.7853975000 46.2224
1.0053088000 0.8168134000 45.8754
1.0053088000 0.8482293000 45.6335
1.0053088000 0.8796452000 45.5009
1.0053088000 0.9110611000 45.4766
1.0053088000 0.9424770000 45.555
1.0053088000 0.9738929000 45.7256
1.0053088000 1.0053088000 45.9733
1.0053088000 1.0367247000 46.2788
1.0053088000 1.0681406000 46.6199
1.0053088000 1.0995565000 46.9713
1.0053088000 1.1309724000 47.3066
1.0053088000 1.1623883000 47.5987
1.0053088000 1.1938042000 47.8207
1.0053088000 1.2252201000 47.9474
1.0053088000 1.2566360000 47.9552
1.0053088000 1.2880519000 47.8237
1.0053088000 1.3194678000 47.5354
1.0053088000 1.3508837000 47.0771
1.0053088000 1.3822996000 46.4389
1.0053088000 1.4137155000 45.6158
1.0053088000 1.4451314000 44.6065
1.0053088000 1.4765473000 43.4144
1.0053088000 1.5079632000 42.047
1.0053088000 1.5393791000 40.5162
1.0053088000 1.5707950000 38.838
1.0053088000 1.6022109000 37.0323
1.0053088000 1.6336268000 35.1231
1.0053088000 1.6650427000 33.1377
1.0053088000 1.6964586000 31.1067
1.0053088000 1.7278745000 29.0631
1.0053088000 1.7592904000 27.0418
1.0053088000 1.7907063000 25.0787
1.0053088000 1.8221222000 23.2093
1.0053088000 1.8535381000 21.4682
1.0053088000 1.8849540000 19.8873
1.0053088000 1.9163699000 18.4949
1.0053088000 1.9477858000 17.3149
1.0053088000 1.9792017000 16.3654
1.0053088000 2.0106176000 15.6589
1.0053088000 2.0420335000 15.2011
1.0053088000 2.0734494000 14.9916
1.0053088000 2.1048653000 15.0237
1.0053088000 2.1362812000 15.2849
1.0053088000 2.1676971000 15.7579
1.0053088000 2.1991130000 16.421
1.0053088000 2.2305289000 17.2488
1.0053088000 2.2619448000 18.2134
1.0053088000 2.2933607000 19.2852
1.0053088000 2.3247766000 20.4332
1.0053088000 2.3561925000 21.6262
1.0053088000 2.3876084000 22.8336
1.0053088000 2.4190243000 24.026
1.0053088000 2.4504402000 25.1758
1.0053088000 2.4818561000 26.2585
1.0053088000 2.5132720000 27.2532
1.0053088000 2.5446879000 28.1432
1.0053088000 2.5761038000 28.9169
1.0053088000 2.6075197000 29.5681
1.0053088000 2.6389356000 30.0964
1.0053088000 2.6703515000 30.507
1.0053088000 2.7017674000 30.8105
1.0053088000 2.7331833000 31.0225
1.0053088000 2.7645992000 31.1625
1.0053088000 2.7960151000 31.2532
1.0053088000 2.8274310000 31.3188
1.0053088000 2.8588469000 31.3845
1.0053088000 2.8902628000 31.4744
1.0053088000 2.9216787000 31.6111
1.0053088000 2.9530946000 31.8143
1.0053088000 2.9845105000 32.1004
1.0053088000 3.0159264000 32.4816
1.0053088000 3.0473423000 32.9661
1.0053088000 3.0787582000 33.558
1.0053088000 3.1101741000 34.2573
1.0053088000 3.1415900000 35.0608
1.0053088000 3.1730059000 35.962
1.0053088000 3.2044218000 36.952
1.0053088000 3.2358377000 38.0203
1.0053088000 3.2672536000 39.1546
1.0053088000 3.2986695000 40.3421
1.0053088000 3.3300854000 41.5692
1.0053088000 3.3615013000 42.8223
1.0053088000 3.3929172000 44.088
1.0053088000 3.4243331000 45.3531
1.0053088000 3.4557490000 46.6052
1.0053088000 3.4871649000 47.8323
1.0053088000 3.5185808000 49.0237
1.0053088000 3.5499967000 50.1695
1.0053088000 3.5814126000 51.261
1.0053088000 3.6128285000 52.2909
1.0053088000 3.6442444000 53.2532
1.0053088000 3.6756603000 54.1433
1.0053088000 3.7070762000 54.9582
1.0053088000 3.7384921000 55.6963
1.0053088000 3.7699080000 56.357
1.0053088000 3.8013239000 56.9414
1.0053088000 3.8327398000 57.4512
1.0053088000 3.8641557000 57.8892
1.0053088000 3.8955716000 58.2584
1.0053088000 3.9269875000 58.5622
1.0053088000 3.9584034000 58.804
1.0053088000 3.9898193000 58.9867
1.0053088000 4.0212352000 59.1128
1.0053088000 4.0526511000 59.1841
1.0053088000 4.0840670000 59.2014
1.0053088000 4.1154829000 59.1647
1.0053088000 4.1468988000 59.0732
1.0053088000 4.1783147000 58.9252
1.0053088000 4.2097306000 58.7187
1.0053088000 4.2411465000 58.4511
1.0053088000 4.2725624000 58.1199
1.0053088000 4.3039783000 57.7229
1.0053088000 4.3353942000 57.2584
1.0053088000 4.3668101000 56.7258
1.0053088000 4.3982260000 56.1257
1.0053088000 4.4296419000 55.4604
1.0053088000 4.4610578000 54.7341
1.0053088000 4.4924737000 53.9528
1.0053088000 4.5238896000 53.1248
1.0053088000 4.5553055000 52.2603
1.0053088000 4.5867214000 51.3712
1.0053088000 4.6181373000 50.4712
1.0053088000 4.6495532000 49.5745
1.0053088000 4.6809691000 48.696
1.0053088000 4.7123850000 47.85
1.0053088000 4.7438009000 47.0498
1.0053088000 4.7752168000 46.3067
1.0053088000 4.8066327000 45.6294
1.0053088000 4.8380486000 45.0236
1.0053088000 4.8694645000 44.4913
1.0053088000 4.9008804000 44.0308
1.0053088000 4.9322963000 43.637
1.0053088000 4.9637122000 43.3017
1.0053088000 4.9951281000 43.0142
1.0053088000 5.0265440000 42.7622
1.0053088000 5.0579599000 42.5329
1.0053088000 5.0893758000 42.3137
1.0053088000 5.1207917000 42.0934
1.0053088000 5.1522076000 41.8634
1.0053088000 5.1836235000 41.6176
1.0053088000 5.2150394000 41.3534
1.0053088000 5.2464553000 41.0717
1.0053088000 5.2778712000 40.7768
1.0053088000 5.3092871000 40.4759
1.0053088000 5.3407030000 40.1789
1.0053088000 5.3721189000 39.8973
1.0053088000 5.4035348000 39.6437
1.0053088000 5.4349507000 39.4312
1.0053088000 5.4663666000 39.2723
1.0053088000 5.4977825000 39.1786
1.0053088000 5.5291984000 39.1602
1.0053088000 5.5606143000 39.2253
1.0053088000 5.5920302000 39.3801
1.0053088000 5.6234461000 39.6283
1.0053088000 5.6548620000 39.9714
1.0053088000 5.6862779000 40.4086
1.0053088000 5.7176938000 40.9367
1.0053088000 5.7491097000 41.5505
1.0053088000 5.7805256000 42.2425
1.0053088000 5.8119415000 43.0036
1.0053088000 5.8433574000 43.8231
1.0053088000 5.8747733000 44.6891
1.0053088000 5.9061892000 45.5885
1.0053088000 5.9376051000 46.5077
1.0053088000 5.9690210000 47.433
1.0053088000 6.0004369000 48.3509
1.0053088000 6.0318528000 49.2483
1.0053088000 6.0632687000 50.1135
1.0053088000 6.0946846000 50.9357
1.0053088000 6.1261005000 51.7057
1.0053088000 6.1575164000 52.4161
1.0053088000 6.1889323000 53.061
1.0053088000 6.2203482000 53.6363
1.0053088000 6.2517641000 54.1392
1.0367247000 0.0000000000 54.4024
1.0367247000 0.0314159000 54.7572
1.0367247000 0.0628318000 55.0397
1.0367247000 0.0942477000 55.2514
1.0367247000 0.1256636000 55.3942
1.0367247000 0.1570795000 55.4697
1.0367247000 0.1884954000 55.4794
1.0367247000 0.2199113000 55.4244
1.0367247000 0.2513272000 55.3056
1.0367247000 0.2827431000 55.1238
1.0367247000 0.3141590000 54.8796
1.0367247000 0.3455749000 54.5739
1.0367247000 0.3769908000 54.2081
1.0367247000 0.4084067000 53.7845
1.0367247000 0.4398226000 53.3066
1.0367247000 0.4712385000 52.7795
1.0367247000 0.5026544000 52.2102
1.0367247000 0.5340703000 51.6075
1.0367247000 0.5654862000 50.9826
1.0367247000 0.5969021000 50.3481
1.0367247000 0.6283180000 49.7189
1.0367247000 0.6597339000 49.1105
1.0367247000 0.6911498000 48.5392
1.0367247000 0.7225657000 48.0211
1.0367247000 0.7539816000 47.571
1.0367247000 0.7853975000 47.202
1.0367247000 0.8168134000 46.9242
1.0367247000 0.8482293000 46.7443
1.0367247000 0.8796452000 46.6647
1.0367247000 0.9110611000 46.6836
1.0367247000 0.9424770000 46.7941
1.0367247000 0.9738929000 46.9849
1.0367247000 1.0053088000 47.2404
1.0367247000 1.0367247000 47.5412
1.0367247000 1.0681406000 47.8647
1.0367247000 1.0995565000 48.186
1.0367247000 1.1309724000 48.4789
1.0367247000 1.1623883000 48.7168
1.0367247000 1.1938042000 48.8735
1.0367247000 1.2252201000 48.9244
1.0367247000 1.2566360000 48.8468
1.0367247000 1.2880519000 48.6212
1.0367247000 1.3194678000 48.2313
1.0367247000 1.3508837000 47.6647
1.0367247000 1.3822996000 46.9132
1.0367247000 1.4137155000 45.9729
1.0367247000 1.4451314000 44.8444
1.0367247000 1.4765473000 43.5327
1.0367247000 1.5079632000 42.0473
1.0367247000 1.5393791000 40.4019
1.0367247000 1.5707950000 38.6146
1.0367247000 1.6022109000 36.7074
1.0367247000 1.6336268000 34.7059
1.0367247000 1.6650427000 32.6394
1.0367247000 1.6964586000 30.5396
1.0367247000 1.7278745000 28.4409
1.0367247000 1.7592904000 26.3787
1.0367247000 1.7907063000 24.3893
1.0367247000 1.8221222000 22.508
1.0367247000 1.8535381000 20.7689
1.0367247000 1.8849540000 19.2028
1.0367247000 1.9163699000 17.8369
1.0367247000 1.9477858000 16.6931
1.0367247000 1.9792017000 15.788
1.0367247000 2.0106176000 15.1316
1.0367247000 2.0420335000 14.7276
1.0367247000 2.0734494000 14.5732
1.0367247000 2.1048653000 14.6595
1.0367247000 2.1362812000 14.9719
1.0367247000 2.1676971000 15.4911
1.0367247000 2.1991130000 16.1935
1.0367247000 2.2305289000 17.0524
1.0367247000 2.2619448000 18.0387
1.0367247000 2.2933607000 19.1219
1.0367247000 2.3247766000 20.2704
1.0367247000 2.3561925000 21.4531
1.0367247000 2.3876084000 22.6394
1.0367247000 2.4190243000 23.8003
1.0367247000 2.4504402000 24.9092
1.0367247000 2.4818561000 25.9422
1.0367247000 2.5132720000 26.8795
1.0367247000 2.5446879000 27.7055
1.0367247000 2.5761038000 28.4097
1.0367247000 2.6075197000 28.9872
1.0367247000 2.6389356000 29.4386
1.0367247000 2.6703515000 29.7703
1.0367247000 2.7017674000 29.9942
1.0367247000 2.7331833000 30.1272
1.0367247000 2.7645992000 30.19
1.0367247000 2.7960151000 30.2068
1.0367247000 2.8274310000 30.2033
1.0367247000 2.8588469000 30.2061
1.0367247000 2.8902628000 30.2409
1.0367247000 2.9216787000 30.3319
1.0367247000 2.9530946000 30.5
1.0367247000 2.9845105000 30.7628
1.0367247000 3.0159264000 31.1335
1.0367247000 3.0473423000 31.6209
1.0367247000 3.0787582000 32.2291
1.0367247000 3.1101741000 32.958
1.0367247000 3.1415900000 33.8036
1.0367247000 3.1730059000 34.7585
1.0367247000 3.2044218000 35.8125
1.0367247000 3.2358377000 36.9531
1.0367247000 3.2672536000 38.1664
1.0367247000 3.2986695000 39.4375
1.0367247000 3.3300854000 40.7508
1.0367247000 3.3615013000 42.0908
1.0367247000 3.3929172000 43.4422
1.0367247000 3.4243331000 44.7903
1.0367247000 3.4557490000 46.1212
1.0367247000 3.4871649000 47.4221
1.0367247000 3.5185808000 48.6812
1.0367247000 3.5499967000 49.8884
1.0367247000 3.5814126000 51.0345
1.0367247000 3.6128285000 52.1124
1.0367247000 3.6442444000 53.1162
1.0367247000 3.6756603000 54.0417
1.0367247000 3.7070762000 54.8864
1.0367247000 3.7384921000 55.6491
1.0367247000 3.7699080000 56.3302
1.0367247000 3.8013239000 56.9312
1.0367247000 3.8327398000 57.4546
1.0367247000 3.8641557000 57.9038
1.0367247000 3.8955716000 58.2825
1.0367247000 3.9269875000 58.5948
1.0367247000 3.9584034000 58.8446
1.0367247000 3.9898193000 59.0355
1.0367247000 4.0212352000 59.1706
1.0367247000 4.0526511000 59.2521
1.0367247000 4.0840670000 59.2814
1.0367247000 4.1154829000 59.2591
1.0367247000 4.1468988000 59.1848
1.0367247000 4.1783147000 59.0574
1.0367247000 4.2097306000 58.8751
1.0367247000 4.2411465000 58.636
1.0367247000 4.2725624000 58.3378
1.0367247000 4.3039783000 57.9786
1.0367247000 4.3353942000 57.5568
1.0367247000 4.3668101000 57.0719
1.0367247000 4.3982260000 56.5244
1.0367247000 4.4296419000 55.9162
1.0367247000 4.4610578000 55.2509
1.0367247000 4.4924737000 54.5338
1.0367247000 4.5238896000 53.7721
1.0367247000 4.5553055000 52.9746
1.0367247000 4.5867214000 52.1518
1.0367247000 4.6181373000 51.3153
1.0367247000 4.6495532000 50.4776
1.0367247000 4.6809691000 49.6514
1.0367247000 4.7123850000 48.849
1.0367247000 4.7438009000 48.0817
1.0367247000 4.7752168000 47.3589
1.0367247000 4.8066327000 46.6876
1.0367247000 4.8380486000 46.0723
1.0367247000 4.8694645000 45.5141
1.0367247000 4.9008804000 45.0109
1.0367247000 4.9322963000 44.5577
1.0367247000 4.9637122000 44.1469
1.0367247000 4.9951281000 43.7687
1.0367247000 5.0265440000 43.4124
1.0367247000 5.0579599000 43.0671
1.0367247000 5.0893758000 42.7225
1.0367247000 5.1207917000 42.3701
1.0367247000 5.1522076000 42.0037
1.0367247000 5.1836235000 41.6204
1.0367247000 5.2150394000 41.2204
1.0367247000 5.2464553000 40.8074
1.0367247000 5.2778712000 40.3884
1.0367247000 5.3092871000 39.9732
1.0367247000 5.3407030000 39.5736
1.0367247000 5.3721189000 39.2032
1.0367247000 5.4035348000 38.8761
1.0367247000 5.4349507000 38.606
1.0367247000 5.4663666000 38.4061
1.0367247000 5.4977825000 38.2881
1.0367247000 5.5291984000 38.2614
1.0367247000 5.5606143000 38.3334
1.0367247000 5.5920302000 38.5088
1.0367247000 5.6234461000 38.7896
1.0367247000 5.6548620000 39.1755
1.0367247000 5.6862779000 39.6632
1.0367247000 5.7176938000 40.2475
1.0367247000 5.7491097000 40.9207
1.0367247000 5.7805256000 41.6735
1.0367247000 5.8119415000 42.4948
1.0367247000 5.8433574000 43.372
1.0367247000 5.8747733000 44.2918
1.0367247000 5.9061892000 45.24
1.0367247000 5.9376051000 46.2024
1.0367247000 5.9690210000 47.1648
1.0367247000 6.0004369000 48.1134
1.0367247000 6.0318528000 49.0354
1.0367247000 6.0632687000 49.9193
1.0367247000 6.0946846000 50.7549
1.0367247000 6.1261005000 51.5338
1.0367247000 6.1575164000 52.2493
1.0367247000 6.1889323000 52.8965
1.0367247000 6.2203482000 53.472
1.0367247000 6.2517641000 53.9742
1.0681406000 0.0000000000 54.3092
1.0681406000 0.0314159000 54.6587
1.0681406000 0.0628318000 54.9382
1.0681406000 0.0942477000 55.1501
1.0681406000 0.1256636000 55.2966
1.0681406000 0.1570795000 55.3799
1.0681406000 0.1884954000 55.4021
1.0681406000 0.2199113000 55.3647
1.0681406000 0.2513272000 55.2688
1.0681406000 0.2827431000 55.1153
1.0681406000 0.3141590000 54.9052
1.0681406000 0.3455749000 54.6394
1.0681406000 0.3769908000 54.3193
1.0681406000 0.4084067000 53.9472
1.0681406000 0.4398226000 53.5265
1.0681406000 0.4712385000 53.0621
1.0681406000 0.5026544000 52.5605
1.0681406000 0.5340703000 52.0301
1.0681406000 0.5654862000 51.4813
1.0681406000 0.5969021000 50.926
1.0681406000 0.6283180000 50.3778
1.0681406000 0.6597339000 49.8511
1.0681406000 0.6911498000 49.3608
1.0681406000 0.7225657000 48.9214
1.0681406000 0.7539816000 48.5462
1.0681406000 0.7853975000 48.2466
1.0681406000 0.8168134000 48.0311
1.0681406000 0.8482293000 47.905
1.0681406000 0.8796452000 47.8694
1.0681406000 0.9110611000 47.9213
1.0681406000 0.9424770000 48.0531
1.0681406000 0.9738929000 48.2528
1.0681406000 1.0053088000 48.5047
1.0681406000 1.0367247000 48.7892
1.0681406000 1.0681406000 49.0839
1.0681406000 1.0995565000 49.3644
1.0681406000 1.1309724000 49.6051
1.0681406000 1.1623883000 49.7802
1.0681406000 1.1938042000 49.8643
1.0681406000 1.2252201000 49.8336
1.0681406000 1.2566360000 49.6666
1.0681406000 1.2880519000 49.3448
1.0681406000 1.3194678000 48.853
1.0681406000 1.3508837000 48.1802
1.0681406000 1.3822996000 47.3193
1.0681406000 1.4137155000 46.2681
1.0681406000 1.4451314000 45.0287
1.0681406000 1.4765473000 43.6077
1.0681406000 1.5079632000 42.0163
1.0681406000 1.5393791000 40.2703
1.0681406000 1.5707950000 38.3893
1.0681406000 1.6022109000 36.3971
1.0681406000 1.6336268000 34.3209
1.0681406000 1.6650427000 32.1912
1.0681406000 1.6964586000 30.0408
1.0681406000 1.7278745000 27.9046
1.0681406000 1.7592904000 25.8184
1.0681406000 1.7907063000 23.8182
1.0681406000 1.8221222000 21.9389
1.0681406000 1.8535381000 20.2134
1.0681406000 1.8849540000 18.6712
1.0681406000 1.9163699000 17.3379
1.0681406000 1.9477858000 16.2337
1.0681406000 1.9792017000 15.3729
1.0681406000 2.0106176000 14.7638
1.0681406000 2.0420335000 14.4077
1.0681406000 2.0734494000 14.3001
1.0681406000 2.1048653000 14.43
1.0681406000 2.1362812000 14.7812
1.0681406000 2.1676971000 15.3327
1.0681406000 2.1991130000 16.0599
1.0681406000 2.2305289000 16.935
1.0681406000 2.2619448000 17.9281
1.0681406000 2.2933607000 19.0082
1.0681406000 2.3247766000 20.1439
1.0681406000 2.3561925000 21.3041
1.0681406000 2.3876084000 22.4585
1.0681406000 2.4190243000 23.5789
1.0681406000 2.4504402000 24.6393
1.0681406000 2.4818561000 25.6171
1.0681406000 2.5132720000 26.4934
1.0681406000 2.5446879000 27.2536
1.0681406000 2.5761038000 27.8886
1.0681406000 2.6075197000 28.3943
1.0681406000 2.6389356000 28.7726
1.0681406000 2.6703515000 29.0311
1.0681406000 2.7017674000 29.1827
1.0681406000 2.7331833000 29.2454
1.0681406000 2.7645992000 29.2413
1.0681406000 2.7960151000 29.1955
1.0681406000 2.8274310000 29.1353
1.0681406000 2.8588469000 29.0883
1.0681406000 2.8902628000 29.0818
1.0681406000 2.9216787000 29.1408
1.0681406000 2.9530946000 29.2876
1.0681406000 2.9845105000 29.5405
1.0681406000 3.0159264000 29.9133
1.0681406000 3.0473423000 30.4151
1.0681406000 3.0787582000 31.0499
1.0681406000 3.1101741000 31.8172
1.0681406000 3.1415900000 32.7121
1.0681406000 3.1730059000 33.7261
1.0681406000 3.2044218000 34.8473
1.0681406000 3.2358377000 36.0618
1.0681406000 3.2672536000 37.3535
1.0681406000 3.2986695000 38.7058
1.0681406000 3.3300854000 40.1012
1.0681406000 3.3615013000 41.5223
1.0681406000 3.3929172000 42.9522
1.0681406000 3.4243331000 44.375
1.0681406000 3.4557490000 45.7755
1.0681406000 3.4871649000 47.1402
1.0681406000 3.5185808000 48.4568
1.0681406000 3.5499967000 49.7147
1.0681406000 3.5814126000 50.905
1.0681406000 3.6128285000 52.0207
1.0681406000 3.6442444000 53.0562
1.0681406000 3.6756603000 54.0079
1.0681406000 3.7070762000 54.8738
1.0681406000 3.7384921000 55.6535
1.0681406000 3.7699080000 56.348
1.0681406000 3.8013239000 56.9594
1.0681406000 3.8327398000 57.4911
1.0681406000 3.8641557000 57.9468
1.0681406000 3.8955716000 58.3311
1.0681406000 3.9269875000 58.6486
1.0681406000 3.9584034000 58.9036
1.0681406000 3.9898193000 59.1004
1.0681406000 4.0212352000 59.2425
1.0681406000 4.0526511000 59.3326
1.0681406000 4.0840670000 59.3725
1.0681406000 4.1154829000 59.3635
1.0681406000 4.1468988000 59.3054
1.0681406000 4.1783147000 59.1976
1.0681406000 4.2097306000 59.0389
1.0681406000 4.2411465000 58.8275
1.0681406000 4.2725624000 58.5616
1.0681406000 4.3039783000 58.2395
1.0681406000 4.3353942000 57.8598
1.0681406000 4.3668101000 57.422
1.0681406000 4.3982260000 56.9263
1.0681406000 4.4296419000 56.3745
1.0681406000 4.4610578000 55.7695
1.0681406000 4.4924737000 55.1157
1.0681406000 4.5238896000 54.4194
1.0681406000 4.5553055000 53.688
1.0681406000 4.5867214000 52.9303
1.0681406000 4.6181373000 52.1564
1.0681406000 4.6495532000 51.3766
1.0681406000 4.6809691000 50.6017
1.0681406000 4.7123850000 49.8418
1.0681406000 4.7438009000 49.1062
1.0681406000 4.7752168000 48.4026
1.0681406000 4.8066327000 47.7364
1.0681406000 4.8380486000 47.1108
1.0681406000 4.8694645000 46.526
1.0681406000 4.9008804000 45.9797
1.0681406000 4.9322963000 45.4668
1.0681406000 4.9637122000 44.9805
1.0681406000 4.9951281000 44.5122
1.0681406000 5.0265440000 44.0528
1.0681406000 5.0579599000 43.5932
1.0681406000 5.0893758000 43.1258
1.0681406000 5.1207917000 42.6444
1.0681406000 5.1522076000 42.146
1.0681406000 5.1836235000 41.6303
1.0681406000 5.2150394000 41.1004
1.0681406000 5.2464553000 40.5631
1.0681406000 5.2778712000 40.0279
1.0681406000 5.3092871000 39.5069
1.0681406000 5.3407030000 39.0144
1.0681406000 5.3721189000 38.5653
1.0681406000 5.4035348000 38.1751
1.0681406000 5.4349507000 37.8585
1.0681406000 5.4663666000 37.6288
1.0681406000 5.4977825000 37.4975
1.0681406000 5.5291984000 37.4734
1.0681406000 5.5606143000 37.5626
1.0681406000 5.5920302000 37.7683
1.0681406000 5.6234461000 38.0906
1.0681406000 5.6548620000 38.5269
1.0681406000 5.6862779000 39.0717
1.0681406000 5.7176938000 39.7173
1.0681406000 5.7491097000 40.4538
1.0681406000 5.7805256000 41.2696
1.0681406000 5.8119415000 42.1515
1.0681406000 5.8433574000 43.0854
1.0681406000 5.8747733000 44.0566
1.0681406000 5.9061892000 45.0499
1.0681406000 5.9376051000 46.0504
1.0681406000 5.9690210000 47.0437
1.0681406000 6.0004369000 48.016
1.0681406000 6.0318528000 48.9549
1.0681406000 6.0632687000 49.8495
1.0681406000 6.0946846000 50.6903
1.0681406000 6.1261005000 51.4699
1.0681406000 6.1575164000 52.1825
1.0681406000 6.1889323000 52.8242
1.0681406000 6.2203482000 53.3929
1.0681406000 6.2517641000 53.8878
1.0995565000 0.0000000000 54.2914
1.0995565000 0.0314159000 54.631
1.0995565000 0.0628318000 54.9036
1.0995565000 0.0942477000 55.1123
1.0995565000 0.1256636000 55.26
1.0995565000 0.1570795000 55.3496
1.0995565000 0.1884954000 55.3833
1.0995565000 0.2199113000 55.3629
1.0995565000 0.2513272000 55.29
1.0995565000 0.2827431000 55.1654
1.0995565000 0.3141590000 54.9903
1.0995565000 0.3455749000 54.7654
1.0995565000 0.3769908000 54.4924
1.0995565000 0.4084067000 54.1731
1.0995565000 0.4398226000 53.8109
1.0995565000 0.4712385000 53.4102
1.0995565000 0.5026544000 52.9771
1.0995565000 0.5340703000 52.5192
1.0995565000 0.5654862000 52.0462
1.0995565000 0.5969021000 51.5691
1.0995565000 0.6283180000 51.1001
1.0995565000 0.6597339000 50.6525
1.0995565000 0.6911498000 50.2395
1.0995565000 0.7225657000 49.8741
1.0995565000 0.7539816000 49.5681
1.0995565000 0.7853975000 49.3312
1.0995565000 0.8168134000 49.1704
1.0995565000 0.8482293000 49.0896
1.0995565000 0.8796452000 49.0888
1.0995565000 0.9110611000 49.164
1.0995565000 0.9424770000 49.307
1.0995565000 0.9738929000 49.5055
1.0995565000 1.0053088000 49.7435
1.0995565000 1.0367247000 50.0018
1.0995565000 1.0681406000 50.2585
1.0995565000 1.0995565000 50.4898
1.0995565000 1.1309724000 50.671
1.0995565000 1.1623883000 50.777
1.0995565000 1.1938042000 50.7836
1.0995565000 1.2252201000 50.6682
1.0995565000 1.2566360000 50.4104
1.0995565000 1.2880519000 49.9927
1.0995565000 1.3194678000 49.4014
1.0995565000 1.3508837000 48.6266
1.0995565000 1.3822996000 47.6628
1.0995565000 1.4137155000 46.509
1.0995565000 1.4451314000 45.1689
1.0995565000 1.4765473000 43.6508
1.0995565000 1.5079632000 41.9675
1.0995565000 1.5393791000 40.1362
1.0995565000 1.5707950000 38.1783
1.0995565000 1.6022109000 36.1189
1.0995565000 1.6336268000 33.9863
1.0995565000 1.6650427000 31.8121
1.0995565000 1.6964586000 29.6296
1.0995565000 1.7278745000 27.4738
1.0995565000 1.7592904000 25.3804
1.0995565000 1.7907063000 23.3846
1.0995565000 1.8221222000 21.5204
1.0995565000 1.8535381000 19.8192
1.0995565000 1.8849540000 18.3089
1.0995565000 1.9163699000 17.0132
1.0995565000 1.9477858000 15.9503
1.0995565000 1.9792017000 15.1326
1.0995565000 2.0106176000 14.5662
1.0995565000 2.0420335000 14.2509
1.0995565000 2.0734494000 14.1801
1.0995565000 2.1048653000 14.3416
1.0995565000 2.1362812000 14.7178
1.0995565000 2.1676971000 15.2869
1.0995565000 2.1991130000 16.0233
1.0995565000 2.2305289000 16.8987
1.0995565000 2.2619448000 17.8831
1.0995565000 2.2933607000 18.9455
1.0995565000 2.3247766000 20.0547
1.0995565000 2.3561925000 21.1798
1.0995565000 2.3876084000 22.2916
1.0995565000 2.4190243000 23.3624
1.0995565000 2.4504402000 24.3673
1.0995565000 2.4818561000 25.2847
1.0995565000 2.5132720000 26.0967
1.0995565000 2.5446879000 26.7901
1.0995565000 2.5761038000 27.3566
1.0995565000 2.6075197000 27.7936
1.0995565000 2.6389356000 28.1038
1.0995565000 2.6703515000 28.2959
1.0995565000 2.7017674000 28.384
1.0995565000 2.7331833000 28.3869
1.0995565000 2.7645992000 28.3277
1.0995565000 2.7960151000 28.2328
1.0995565000 2.8274310000 28.1302
1.0995565000 2.8588469000 28.0487
1.0995565000 2.8902628000 28.0164
1.0995565000 2.9216787000 28.0592
1.0995565000 2.9530946000 28.2002
1.0995565000 2.9845105000 28.458
1.0995565000 3.0159264000 28.8467
1.0995565000 3.0473423000 29.3754
1.0995565000 3.0787582000 30.0477
1.0995565000 3.1101741000 30.8624
1.0995565000 3.1415900000 31.8136
1.0995565000 3.1730059000 32.8912
1.0995565000 3.2044218000 34.0822
1.0995565000 3.2358377000 35.3706
1.0995565000 3.2672536000 36.7388
1.0995565000 3.2986695000 38.1682
1.0995565000 3.3300854000 39.6396
1.0995565000 3.3615013000 41.1341
1.0995565000 3.3929172000 42.6334
1.0995565000 3.4243331000 44.1205
1.0995565000 3.4557490000 45.5796
1.0995565000 3.4871649000 46.9963
1.0995565000 3.5185808000 48.3583
1.0995565000 3.5499967000 49.655
1.0995565000 3.5814126000 50.8777
1.0995565000 3.6128285000 52.0197
1.0995565000 3.6442444000 53.0762
1.0995565000 3.6756603000 54.0441
1.0995565000 3.7070762000 54.922
1.0995565000 3.7384921000 55.7104
1.0995565000 3.7699080000 56.4108
1.0995565000 3.8013239000 57.0262
1.0995565000 3.8327398000 57.5604
1.0995565000 3.8641557000 58.0178
1.0995565000 3.8955716000 58.4035
1.0995565000 3.9269875000 58.7226
1.0995565000 3.9584034000 58.9799
1.0995565000 3.9898193000 59.1801
1.0995565000 4.0212352000 59.327
1.0995565000 4.0526511000 59.4238
1.0995565000 4.0840670000 59.4728
1.0995565000 4.1154829000 59.4755
1.0995565000 4.1468988000 59.4323
1.0995565000 4.1783147000 59.343
1.0995565000 4.2097306000 59.2066
1.0995565000 4.2411465000 59.0217
1.0995565000 4.2725624000 58.7869
1.0995565000 4.3039783000 58.5007
1.0995565000 4.3353942000 58.1618
1.0995565000 4.3668101000 57.7696
1.0995565000 4.3982260000 57.3245
1.0995565000 4.4296419000 56.8275
1.0995565000 4.4610578000 56.2812
1.0995565000 4.4924737000 55.6893
1.0995565000 4.5238896000 55.0567
1.0995565000 4.5553055000 54.3898
1.0995565000 4.5867214000 53.6957
1.0995565000 4.6181373000 52.9827
1.0995565000 4.6495532000 52.2594
1.0995565000 4.6809691000 51.5343
1.0995565000 4.7123850000 50.8159
1.0995565000 4.7438009000 50.1112
1.0995565000 4.7752168000 49.4261
1.0995565000 4.8066327000 48.7648
1.0995565000 4.8380486000 48.129
1.0995565000 4.8694645000 47.5182
1.0995565000 4.9008804000 46.9298
1.0995565000 4.9322963000 46.3591
1.0995565000 4.9637122000 45.7997
1.0995565000 4.9951281000 45.2443
1.0995565000 5.0265440000 44.6854
1.0995565000 5.0579599000 44.1162
1.0995565000 5.0893758000 43.5312
1.0995565000 5.1207917000 42.9272
1.0995565000 5.1522076000 42.3037
1.0995565000 5.1836235000 41.6635
1.0995565000 5.2150394000 41.0126
1.0995565000 5.2464553000 40.3605
1.0995565000 5.2778712000 39.7192
1.0995565000 5.3092871000 39.1033
1.0995565000 5.3407030000 38.5289
1.0995565000 5.3721189000 38.0126
1.0995565000 5.4035348000 37.5709
1.0995565000 5.4349507000 37.2191
1.0995565000 5.4663666000 36.9707
1.0995565000 5.4977825000 36.8367
1.0995565000 5.5291984000 36.8251
1.0995565000 5.5606143000 36.9406
1.0995565000 5.5920302000 37.1847
1.0995565000 5.6234461000 37.5555
1.0995565000 5.6548620000 38.0478
1.0995565000 5.6862779000 38.6541
1.0995565000 5.7176938000 39.3639
1.0995565000 5.7491097000 40.165
1.0995565000 5.7805256000 41.0436
1.0995565000 5.8119415000 41.9846
1.0995565000 5.8433574000 42.9722
1.0995565000 5.8747733000 43.9905
1.0995565000 5.9061892000 45.0235
1.0995565000 5.9376051000 46.0558
1.0995565000 5.9690210000 47.0727
1.0995565000 6.0004369000 48.061
1.0995565000 6.0318528000 49.0086
1.0995565000 6.0632687000 49.9055
1.0995565000 6.0946846000 50.7431
1.0995565000 6.1261005000 51.5151
1.0995565000 6.1575164000 52.2169
1.0995565000 6.1889323000 52.8458
1.0995565000 6.2203482000 53.4008
1.0995565000 6.2517641000 53.8821
1.1309724000 0.0000000000 54.3488
1.1309724000 0.0314159000 54.6741
1.1309724000 0.0628318000 54.9362
1.1309724000 0.0942477000 55.1388
1.1309724000 0.1256636000 55.2855
1.1309724000 0.1570795000 55.3795
1.1309724000 0.1884954000 55.4233
1.1309724000 0.2199113000 55.4192
1.1309724000 0.2513272000 55.3686
1.1309724000 0.2827431000 55.2727
1.1309724000 0.3141590000 55.1324
1.1309724000 0.3455749000 54.9486
1.1309724000 0.3769908000 54.7225
1.1309724000 0.4084067000 54.456
1.1309724000 0.4398226000 54.1519
1.1309724000 0.4712385000 53.8142
1.1309724000 0.5026544000 53.4485
1.1309724000 0.5340703000 53.0617
1.1309724000 0.5654862000 52.6625
1.1309724000 0.5969021000 52.2607
1.1309724000 0.6283180000 51.8675
1.1309724000 0.6597339000 51.4945
1.1309724000 0.6911498000 51.1538
1.1309724000 0.7225657000 50.8566
1.1309724000 0.7539816000 50.6131
1.1309724000 0.7853975000 50.4315
1.1309724000 0.8168134000 50.3174
1.1309724000 0.8482293000 50.2734
1.1309724000 0.8796452000 50.2986
1.1309724000 0.9110611000 50.388
1.1309724000 0.9424770000 50.5331
1.1309724000 0.9738929000 50.7215
1.1309724000 1.0053088000 50.9372
1.1309724000 1.0367247000 51.1614
1.1309724000 1.0681406000 51.3729
1.1309724000 1.0995565000 51.5488
1.1309724000 1.1309724000 51.6653
1.1309724000 1.1623883000 51.6985
1.1309724000 1.1938042000 51.6254
1.1309724000 1.2252201000 51.4245
1.1309724000 1.2566360000 51.0767
1.1309724000 1.2880519000 50.566
1.1309724000 1.3194678000 49.8797
1.1309724000 1.3508837000 49.0094
1.1309724000 1.3822996000 47.9509
1.1309724000 1.4137155000 46.7048
1.1309724000 1.4451314000 45.276
1.1309724000 1.4765473000 43.6744
1.1309724000 1.5079632000 41.9144
1.1309724000 1.5393791000 40.0144
1.1309724000 1.5707950000 37.9972
1.1309724000 1.6022109000 35.8889
1.1309724000 1.6336268000 33.7189
1.1309724000 1.6650427000 31.5189
1.1309724000 1.6964586000 29.3226
1.1309724000 1.7278745000 27.1647
1.1309724000 1.7592904000 25.0802
1.1309724000 1.7907063000 23.1031
1.1309724000 1.8221222000 21.266
1.1309724000 1.8535381000 19.5985
1.1309724000 1.8849540000 18.1266
1.1309724000 1.9163699000 16.8719
1.1309724000 1.9477858000 15.8506
1.1309724000 1.9792017000 15.073
1.1309724000 2.0106176000 14.5435
1.1309724000 2.0420335000 14.2602
1.1309724000 2.0734494000 14.2152
1.1309724000 2.1048653000 14.3953
1.1309724000 2.1362812000 14.782
1.1309724000 2.1676971000 15.353
1.1309724000 2.1991130000 16.0825
1.1309724000 2.2305289000 16.9422
1.1309724000 2.2619448000 17.9023
1.1309724000 2.2933607000 18.9321
1.1309724000 2.3247766000 20.001
1.1309724000 2.3561925000 21.079
1.1309724000 2.3876084000 22.1376
1.1309724000 2.4190243000 23.1501
1.1309724000 2.4504402000 24.0929
1.1309724000 2.4818561000 24.9452
1.1309724000 2.5132720000 25.6905
1.1309724000 2.5446879000 26.3167
1.1309724000 2.5761038000 26.8167
1.1309724000 2.6075197000 27.1889
1.1309724000 2.6389356000 27.4372
1.1309724000 2.6703515000 27.5711
1.1309724000 2.7017674000 27.6058
1.1309724000 2.7331833000 27.5609
1.1309724000 2.7645992000 27.4604
1.1309724000 2.7960151000 27.3313
1.1309724000 2.8274310000 27.2025
1.1309724000 2.8588469000 27.1033
1.1309724000 2.8902628000 27.0624
1.1309724000 2.9216787000 27.1063
1.1309724000 2.9530946000 27.2581
1.1309724000 2.9845105000 27.5366
1.1309724000 3.0159264000 27.9559
1.1309724000 3.0473423000 28.5244
1.1309724000 3.0787582000 29.2452
1.1309724000 3.1101741000 30.116
1.1309724000 3.1415900000 31.1297
1.1309724000 3.1730059000 32.275
1.1309724000 3.2044218000 33.537
1.1309724000 3.2358377000 34.8981
1.1309724000 3.2672536000 36.3392
1.1309724000 3.2986695000 37.8398
1.1309724000 3.3300854000 39.3794
1.1309724000 3.3615013000 40.9378
1.1309724000 3.3929172000 42.4957
1.1309724000 3.4243331000 44.0352
1.1309724000 3.4557490000 45.5399
1.1309724000 3.4871649000 46.9956
1.1309724000 3.5185808000 48.3898
1.1309724000 3.5499967000 49.7121
1.1309724000 3.5814126000 50.9545
1.1309724000 3.6128285000 52.1108
1.1309724000 3.6442444000 53.1768
1.1309724000 3.6756603000 54.1503
1.1309724000 3.7070762000 55.0308
1.1309724000 3.7384921000 55.8192
1.1309724000 3.7699080000 56.5179
1.1309724000 3.8013239000 57.1305
1.1309724000 3.8327398000 57.6613
1.1309724000 3.8641557000 58.1155
1.1309724000 3.8955716000 58.4983
1.1309724000 3.9269875000 58.8154
1.1309724000 3.9584034000 59.0719
1.1309724000 3.9898193000 59.2727
1.1309724000 4.0212352000 59.4222
1.1309724000 4.0526511000 59.5238
1.1309724000 4.0840670000 59.5801
1.1309724000 4.1154829000 59.5929
1.1309724000 4.1468988000 59.563
1.1309724000 4.1783147000 59.4905
1.1309724000 4.2097306000 59.3748
1.1309724000 4.2411465000 59.215
1.1309724000 4.2725624000 59.0096
1.1309724000 4.3039783000 58.7575
1.1309724000 4.3353942000 58.4576
1.1309724000 4.3668101000 58.1093
1.1309724000 4.3982260000 57.7126
1.1309724000 4.4296419000 57.2685
1.1309724000 4.4610578000 56.7788
1.1309724000 4.4924737000 56.2464
1.1309724000 4.5238896000 55.6753
1.1309724000 4.5553055000 55.0706
1.1309724000 4.5867214000 54.438
1.1309724000 4.6181373000 53.784
1.1309724000 4.6495532000 53.1153
1.1309724000 4.6809691000 52.4387
1.1309724000 4.7123850000 51.7604
1.1309724000 4.7438009000 51.086
1.1309724000 4.7752168000 50.4194
1.1309724000 4.8066327000 49.7634
1.1309724000 4.8380486000 49.1185
1.1309724000 4.8694645000 48.4837
1.1309724000 4.9008804000 47.8559
1.1309724000 4.9322963000 47.2308
1.1309724000 4.9637122000 46.6027
1.1309724000 4.9951281000 45.9655
1.1309724000 5.0265440000 45.3135
1.1309724000 5.0579599000 44.6418
1.1309724000 5.0893758000 43.9474
1.1309724000 5.1207917000 43.2297
1.1309724000 5.1522076000 42.491
1.1309724000 5.1836235000 41.737
1.1309724000 5.2150394000 40.9763
1.1309724000 5.2464553000 40.2212
1.1309724000 5.2778712000 39.4861
1.1309724000 5.3092871000 38.7878
1.1309724000 5.3407030000 38.144
1.1309724000 5.3721189000 37.5728
1.1309724000 5.4035348000 37.0915
1.1309724000 5.4349507000 36.716
1.1309724000 5.4663666000 36.4596
1.1309724000 5.4977825000 36.3327
1.1309724000 5.5291984000 36.3422
1.1309724000 5.5606143000 36.4916
1.1309724000 5.5920302000 36.7801
1.1309724000 5.6234461000 37.204
1.1309724000 5.6548620000 37.7557
1.1309724000 5.6862779000 38.4251
1.1309724000 5.7176938000 39.1993
1.1309724000 5.7491097000 40.0639
1.1309724000 5.7805256000 41.0027
1.1309724000 5.8119415000 41.999
1.1309724000 5.8433574000 43.0354
1.1309724000 5.8747733000 44.0948
1.1309724000 5.9061892000 45.1606
1.1309724000 5.9376051000 46.217
1.1309724000 5.9690210000 47.2496
1.1309724000 6.0004369000 48.2455
1.1309724000 6.0318528000 49.1934
1.1309724000 6.0632687000 50.084
1.1309724000 6.0946846000 50.9102
1.1309724000 6.1261005000 51.6667
1.1309724000 6.1575164000 52.3502
1.1309724000 6.1889323000 52.9594
1.1309724000 6.2203482000 53.4944
1.1309724000 6.2517641000 53.9567
1.1623883000 0.0000000000 54.4785
1.1623883000 0.0314159000 54.7859
1.1623883000 0.0628318000 55.0344
1.1623883000 0.0942477000 55.2284
1.1623883000 0.1256636000 55.3718
1.1623883000 0.1570795000 55.4684
1.1623883000 0.1884954000 55.5209
1.1623883000 0.2199113000 55.5317
1.1623883000 0.2513272000 55.5023
1.1623883000 0.2827431000 55.434
1.1623883000 0.3141590000 55.3275
1.1623883000 0.3455749000 55.1836
1.1623883000 0.3769908000 55.0032
1.1623883000 0.4084067000 54.7879
1.1623883000 0.4398226000 54.5402
1.1623883000 0.4712385000 54.2634
1.1623883000 0.5026544000 53.9625
1.1623883000 0.5340703000 53.6436
1.1623883000 0.5654862000 53.3144
1.1623883000 0.5969021000 52.9837
1.1623883000 0.6283180000 52.6613
1.1623883000 0.6597339000 52.3576
1.1623883000 0.6911498000 52.0829
1.1623883000 0.7225657000 51.8471
1.1623883000 0.7539816000 51.6588
1.1623883000 0.7853975000 51.5248
1.1623883000 0.8168134000 51.4494
1.1623883000 0.8482293000 51.434
1.1623883000 0.8796452000 51.4768
1.1623883000 0.9110611000 51.5724
1.1623883000 0.9424770000 51.7117
1.1623883000 0.9738929000 51.8825
1.1623883000 1.0053088000 52.0692
1.1623883000 1.0367247000 52.2534
1.1623883000 1.0681406000 52.4147
1.1623883000 1.0995565000 52.5312
1.1623883000 1.1309724000 52.5802
1.1623883000 1.1623883000 52.5392
1.1623883000 1.1938042000 52.3864
1.1623883000 1.2252201000 52.1016
1.1623883000 1.2566360000 51.667
1.1623883000 1.2880519000 51.068
1.1623883000 1.3194678000 50.2932
1.1623883000 1.3508837000 49.3357
1.1623883000 1.3822996000 48.1926
1.1623883000 1.4137155000 46.8657
1.1623883000 1.4451314000 45.3615
1.1623883000 1.4765473000 43.6913
1.1623883000 1.5079632000 41.8705
1.1623883000 1.5393791000 39.919
1.1623883000 1.5707950000 37.8605
1.1623883000 1.6022109000 35.7219
1.1623883000 1.6336268000 33.5329
1.1623883000 1.6650427000 31.3256
1.1623883000 1.6964586000 29.1331
1.1623883000 1.7278745000 26.9896
1.1623883000 1.7592904000 24.9288
1.1623883000 1.7907063000 22.9832
1.1623883000 1.8221222000 21.1836
1.1623883000 1.8535381000 19.5575
1.1623883000 1.8849540000 18.1288
1.1623883000 1.9163699000 16.9168
1.1623883000 1.9477858000 15.9356
1.1623883000 1.9792017000 15.1938
1.1623883000 2.0106176000 14.6939
1.1623883000 2.0420335000 14.4328
1.1623883000 2.0734494000 14.4017
1.1623883000 2.1048653000 14.5865
1.1623883000 2.1362812000 14.9688
1.1623883000 2.1676971000 15.5259
1.1623883000 2.1991130000 16.2324
1.1623883000 2.2305289000 17.0604
1.1623883000 2.2619448000 17.9807
1.1623883000 2.2933607000 18.9635
1.1623883000 2.3247766000 19.979
1.1623883000 2.3561925000 20.9983
1.1623883000 2.3876084000 21.9938
1.1623883000 2.4190243000 22.9401
1.1623883000 2.4504402000 23.8147
1.1623883000 2.4818561000 24.5982
1.1623883000 2.5132720000 25.2752
1.1623883000 2.5446879000 25.8349
1.1623883000 2.5761038000 26.2712
1.1623883000 2.6075197000 26.5838
1.1623883000 2.6389356000 26.7775
1.1623883000 2.6703515000 26.8628
1.1623883000 2.7017674000 26.8556
1.1623883000 2.7331833000 26.7763
1.1623883000 2.7645992000 26.6495
1.1623883000 2.7960151000 26.5026
1.1623883000 2.8274310000 26.365
1.1623883000 2.8588469000 26.2663
1.1623883000 2.8902628000 26.2352
1.1623883000 2.9216787000 26.2982
1.1623883000 2.9530946000 26.4782
1.1623883000 2.9845105000 26.7939
1.1623883000 3.0159264000 27.2584
1.1623883000 3.0473423000 27.8796
1.1623883000 3.0787582000 28.6594
1.1623883000 3.1101741000 29.5945
1.1623883000 3.1415900000 30.6762
1.1623883000 3.1730059000 31.8918
1.1623883000 3.2044218000 33.2247
1.1623883000 3.2358377000 34.656
1.1623883000 3.2672536000 36.1647
1.1623883000 3.2986695000 37.7292
1.1623883000 3.3300854000 39.3276
1.1623883000 3.3615013000 40.9389
1.1623883000 3.3929172000 42.543
1.1623883000 3.4243331000 44.1216
1.1623883000 3.4557490000 45.6583
1.1623883000 3.4871649000 47.1387
1.1623883000 3.5185808000 48.551
1.1623883000 3.5499967000 49.8853
1.1623883000 3.5814126000 51.1341
1.1623883000 3.6128285000 52.2921
1.1623883000 3.6442444000 53.3561
1.1623883000 3.6756603000 54.3245
1.1623883000 3.7070762000 55.1977
1.1623883000 3.7384921000 55.9775
1.1623883000 3.7699080000 56.6669
1.1623883000 3.8013239000 57.27
1.1623883000 3.8327398000 57.7917
1.1623883000 3.8641557000 58.2376
1.1623883000 3.8955716000 58.6134
1.1623883000 3.9269875000 58.9248
1.1623883000 3.9584034000 59.1774
1.1623883000 3.9898193000 59.3763
1.1623883000 4.0212352000 59.526
1.1623883000 4.0526511000 59.6303
1.1623883000 4.0840670000 59.692
1.1623883000 4.1154829000 59.7131
1.1623883000 4.1468988000 59.6948
1.1623883000 4.1783147000 59.6375
1.1623883000 4.2097306000 59.5408
1.1623883000 4.2411465000 59.404
1.1623883000 4.2725624000 59.2262
1.1623883000 4.3039783000 59.0062
1.1623883000 4.3353942000 58.743
1.1623883000 4.3668101000 58.4362
1.1623883000 4.3982260000 58.0855
1.1623883000 4.4296419000 57.6915
1.1623883000 4.4610578000 57.2557
1.1623883000 4.4924737000 56.7801
1.1623883000 4.5238896000 56.2678
1.1623883000 4.5553055000 55.7226
1.1623883000 4.5867214000 55.1488
1.1623883000 4.6181373000 54.5514
1.1623883000 4.6495532000 53.9353
1.1623883000 4.6809691000 53.3055
1.1623883000 4.7123850000 52.6665
1.1623883000 4.7438009000 52.0218
1.1623883000 4.7752168000 51.374
1.1623883000 4.8066327000 50.7244
1.1623883000 4.8380486000 50.0725
1.1623883000 4.8694645000 49.4167
1.1623883000 4.9008804000 48.7538
1.1623883000 4.9322963000 48.0794
1.1623883000 4.9637122000 47.3889
1.1623883000 4.9951281000 46.6774
1.1623883000 5.0265440000 45.9407
1.1623883000 5.0579599000 45.1761
1.1623883000 5.0893758000 44.383
1.1623883000 5.1207917000 43.5631
1.1623883000 5.1522076000 42.7216
1.1623883000 5.1836235000 41.8666
1.1623883000 5.2150394000 41.0098
1.1623883000 5.2464553000 40.1655
1.1623883000 5.2778712000 39.3506
1.1623883000 5.3092871000 38.5836
1.1623883000 5.3407030000 37.884
1.1623883000 5.3721189000 37.2708
1.1623883000 5.4035348000 36.7621
1.1623883000 5.4349507000 36.3739
1.1623883000 5.4663666000 36.1194
1.1623883000 5.4977825000 36.0081
1.1623883000 5.5291984000 36.0458
1.1623883000 5.5606143000 36.2343
1.1623883000 5.5920302000 36.5713
1.1623883000 5.6234461000 37.0504
1.1623883000 5.6548620000 37.662
1.1623883000 5.6862779000 38.3934
1.1623883000 5.7176938000 39.2297
1.1623883000 5.7491097000 40.1539
1.1623883000 5.7805256000 41.148
1.1623883000 5.8119415000 42.1935
1.1623883000 5.8433574000 43.2717
1.1623883000 5.8747733000 44.3646
1.1623883000 5.9061892000 45.455
1.1623883000 5.9376051000 46.5271
1.1623883000 5.9690210000 47.5667
1.1623883000 6.0004369000 48.5615
1.1623883000 6.0318528000 49.5011
1.1623883000 6.0632687000 50.3774
1.1623883000 6.0946846000 51.1844
1.1623883000 6.1261005000 51.9181
1.1623883000 6.1575164000 52.5767
1.1623883000 6.1889323000 53.16
1.1623883000 6.2203482000 53.6694
1.1623883000 6.2517641000 54.1078
1.1938042000 0.0000000000 54.6754
1.1938042000 0.0314159000 54.962
1.1938042000 0.0628318000 55.1944
1.1938042000 0.0942477000 55.3776
1.1938042000 0.1256636000 55.5159
1.1938042000 0.1570795000 55.6132
1.1938042000 0.1884954000 55.6728
1.1938042000 0.2199113000 55.6969
1.1938042000 0.2513272000 55.6872
1.1938042000 0.2827431000 55.6448
1.1938042000 0.3141590000 55.5702
1.1938042000 0.3455749000 55.464
1.1938042000 0.3769908000 55.327
1.1938042000 0.4084067000 55.1603
1.1938042000 0.4398226000 54.9658
1.1938042000 0.4712385000 54.7464
1.1938042000 0.5026544000 54.5063
1.1938042000 0.5340703000 54.2508
1.1938042000 0.5654862000 53.9866
1.1938042000 0.5969021000 53.7214
1.1938042000 0.6283180000 53.4638
1.1938042000 0.6597339000 53.2227
1.1938042000 0.6911498000 53.0071
1.1938042000 0.7225657000 52.8254
1.1938042000 0.7539816000 52.6848
1.1938042000 0.7853975000 52.5906
1.1938042000 0.8168134000 52.5461
1.1938042000 0.8482293000 52.5516
1.1938042000 0.8796452000 52.6047
1.1938042000 0.9110611000 52.6993
1.1938042000 0.9424770000 52.8265
1.1938042000 0.9738929000 52.974
1.1938042000 1.0053088000 53.1266
1.1938042000 1.0367247000 53.2667
1.1938042000 1.0681406000 53.3749
1.1938042000 1.0995565000 53.4302
1.1938042000 1.1309724000 53.4113
1.1938042000 1.1623883000 53.2968
1.1938042000 1.1938042000 53.0664
1.1938042000 1.2252201000 52.7012
1.1938042000 1.2566360000 52.185
1.1938042000 1.2880519000 51.5042
1.1938042000 1.3194678000 50.6492
1.1938042000 1.3508837000 49.6142
1.1938042000 1.3822996000 48.3976
1.1938042000 1.4137155000 47.0027
1.1938042000 1.4451314000 45.4374
1.1938042000 1.4765473000 43.7138
1.1938042000 1.5079632000 41.8488
1.1938042000 1.5393791000 39.8631
1.1938042000 1.5707950000 37.7811
1.1938042000 1.6022109000 35.6302
1.1938042000 1.6336268000 33.4402
1.1938042000 1.6650427000 31.2428
1.1938042000 1.6964586000 29.0705
1.1938042000 1.7278745000 26.9563
1.1938042000 1.7592904000 24.9322
1.1938042000 1.7907063000 23.0291
1.1938042000 1.8221222000 21.2753
1.1938042000 1.8535381000 19.6963
1.1938042000 1.8849540000 18.3136
1.1938042000 1.9163699000 17.1441
1.1938042000 1.9477858000 16.2
1.1938042000 1.9792017000 15.488
1.1938042000 2.0106176000 15.0093
1.1938042000 2.0420335000 14.7597
1.1938042000 2.0734494000 14.7298
1.1938042000 2.1048653000 14.9055
1.1938042000 2.1362812000 15.2681
1.1938042000 2.1676971000 15.7958
1.1938042000 2.1991130000 16.4636
1.1938042000 2.2305289000 17.2446
1.1938042000 2.2619448000 18.1106
1.1938042000 2.2933607000 19.0328
1.1938042000 2.3247766000 19.9827
1.1938042000 2.3561925000 20.9326
1.1938042000 2.3876084000 21.8562
1.1938042000 2.4190243000 22.7295
1.1938042000 2.4504402000 23.5311
1.1938042000 2.4818561000 24.2431
1.1938042000 2.5132720000 24.8513
1.1938042000 2.5446879000 25.3462
1.1938042000 2.5761038000 25.7229
1.1938042000 2.6075197000 25.9822
1.1938042000 2.6389356000 26.1298
1.1938042000 2.6703515000 26.1772
1.1938042000 2.7017674000 26.1408
1.1938042000 2.7331833000 26.0416
1.1938042000 2.7645992000 25.9046
1.1938042000 2.7960151000 25.7574
1.1938042000 2.8274310000 25.6294
1.1938042000 2.8588469000 25.5499
1.1938042000 2.8902628000 25.5475
1.1938042000 2.9216787000 25.648
1.1938042000 2.9530946000 25.8739
1.1938042000 2.9845105000 26.2427
1.1938042000 3.0159264000 26.7669
1.1938042000 3.0473423000 27.4529
1.1938042000 3.0787582000 28.3016
1.1938042000 3.1101741000 29.3079
1.1938042000 3.1415900000 30.4618
1.1938042000 3.1730059000 31.749
1.1938042000 3.2044218000 33.1514
1.1938042000 3.2358377000 34.6486
1.1938042000 3.2672536000 36.2183
1.1938042000 3.2986695000 37.8378
1.1938042000 3.3300854000 39.4845
1.1938042000 3.3615013000 41.1364
1.1938042000 3.3929172000 42.7734
1.1938042000 3.4243331000 44.3769
1.1938042000 3.4557490000 45.9309
1.1938042000 3.4871649000 47.4216
1.1938042000 3.5185808000 48.8374
1.1938042000 3.5499967000 50.1696
1.1938042000 3.5814126000 51.4116
1.1938042000 3.6128285000 52.5589
1.1938042000 3.6442444000 53.6093
1.1938042000 3.6756603000 54.5622
1.1938042000 3.7070762000 55.4187
1.1938042000 3.7384921000 56.1815
1.1938042000 3.7699080000 56.8541
1.1938042000 3.8013239000 57.4413
1.1938042000 3.8327398000 57.9485
1.1938042000 3.8641557000 58.3814
1.1938042000 3.8955716000 58.746
1.1938042000 3.9269875000 59.0483
1.1938042000 3.9584034000 59.294
1.1938042000 3.9898193000 59.4884
1.1938042000 4.0212352000 59.6362
1.1938042000 4.0526511000 59.7411
1.1938042000 4.0840670000 59.8063
1.1938042000 4.1154829000 59.834
1.1938042000 4.1468988000 59.8254
1.1938042000 4.1783147000 59.7813
1.1938042000 4.2097306000 59.7017
1.1938042000 4.2411465000 59.586
1.1938042000 4.2725624000 59.4335
1.1938042000 4.3039783000 59.2432
1.1938042000 4.3353942000 59.0143
1.1938042000 4.3668101000 58.7462
1.1938042000 4.3982260000 58.4386
1.1938042000 4.4296419000 58.0919
1.1938042000 4.4610578000 57.7067
1.1938042000 4.4924737000 57.2847
1.1938042000 4.5238896000 56.828
1.1938042000 4.5553055000 56.3392
1.1938042000 4.5867214000 55.8213
1.1938042000 4.6181373000 55.2779
1.1938042000 4.6495532000 54.7122
1.1938042000 4.6809691000 54.1275
1.1938042000 4.7123850000 53.5266
1.1938042000 4.7438009000 52.9115
1.1938042000 4.7752168000 52.2832
1.1938042000 4.8066327000 51.6417
1.1938042000 4.8380486000 50.9857
1.1938042000 4.8694645000 50.313
1.1938042000 4.9008804000 49.6202
1.1938042000 4.9322963000 48.9033
1.1938042000 4.9637122000 48.1584
1.1938042000 4.9951281000 47.3818
1.1938042000 5.0265440000 46.571
1.1938042000 5.0579599000 45.7252
1.1938042000 5.0893758000 44.846
1.1938042000 5.1207917000 43.9376
1.1938042000 5.1522076000 43.0076
1.1938042000 5.1836235000 42.0668
1.1938042000 5.2150394000 41.1291
1.1938042000 5.2464553000 40.2111
1.1938042000 5.2778712000 39.3316
1.1938042000 5.3092871000 38.5108
1.1938042000 5.3407030000 37.7693
1.1938042000 5.3721189000 37.1272
1.1938042000 5.4035348000 36.603
1.1938042000 5.4349507000 36.2125
1.1938042000 5.4663666000 35.9686
1.1938042000 5.4977825000 35.8799
1.1938042000 5.5291984000 35.9509
1.1938042000 5.5606143000 36.1819
1.1938042000 5.5920302000 36.5685
1.1938042000 5.6234461000 37.1024
1.1938042000 5.6548620000 37.7717
1.1938042000 5.6862779000 38.5616
1.1938042000 5.7176938000 39.4547
1.1938042000 5.7491097000 40.4321
1.1938042000 5.7805256000 41.4742
1.1938042000 5.8119415000 42.5607
1.1938042000 5.8433574000 43.6721
1.1938042000 5.8747733000 44.7894
1.1938042000 5.9061892000 45.8953
1.1938042000 5.9376051000 46.9739
1.1938042000 5.9690210000 48.0116
1.1938042000 6.0004369000 48.9966
1.1938042000 6.0318528000 49.9198
1.1938042000 6.0632687000 50.774
1.1938042000 6.0946846000 51.5547
1.1938042000 6.1261005000 52.2592
1.1938042000 6.1575164000 52.887
1.1938042000 6.1889323000 53.4394
1.1938042000 6.2203482000 53.9189
1.1938042000 6.2517641000 54.3293
1.2252201000 0.0000000000 54.932
1.2252201000 0.0314159000 55.1959
1.2252201000 0.0628318000 55.4104
1.2252201000 0.0942477000 55.5811
1.2252201000 0.1256636000 55.7127
1.2252201000 0.1570795000 55.8094
1.2252201000 0.1884954000 55.8743
1.2252201000 0.2199113000 55.91
1.2252201000 0.2513272000 55.9179
1.2252201000 0.2827431000 55.899
1.2252201000 0.3141590000 55.8538
1.2252201000 0.3455749000 55.7825
1.2252201000 0.3769908000 55.6855
1.2252201000 0.4084067000 55.5635
1.2252201000 0.4398226000 55.4181
1.2252201000 0.4712385000 55.2514
1.2252201000 0.5026544000 55.067
1.2252201000 0.5340703000 54.8694
1.2252201000 0.5654862000 54.6642
1.2252201000 0.5969021000 54.4581
1.2252201000 0.6283180000 54.2584
1.2252201000 0.6597339000 54.0728
1.2252201000 0.6911498000 53.9089
1.2252201000 0.7225657000 53.7738
1.2252201000 0.7539816000 53.6732
1.2252201000 0.7853975000 53.6113
1.2252201000 0.8168134000 53.5904
1.2252201000 0.8482293000 53.61
1.2252201000 0.8796452000 53.6668
1.2252201000 0.9110611000 53.7548
1.2252201000 0.9424770000 53.8648
1.2252201000 0.9738929000 53.9848
1.2252201000 1.0053088000 54.1002
1.2252201000 1.0367247000 54.1942
1.2252201000 1.0681406000 54.2481
1.2252201000 1.0995565000 54.2425
1.2252201000 1.1309724000 54.157
1.2252201000 1.1623883000 53.9717
1.2252201000 1.1938042000 53.6677
1.2252201000 1.2252201000 53.2275
1.2252201000 1.2566360000 52.6363
1.2252201000 1.2880519000 51.882
1.2252201000 1.3194678000 50.9562
1.2252201000 1.3508837000 49.8544
1.2252201000 1.3822996000 48.5767
1.2252201000 1.4137155000 47.1273
1.2252201000 1.4451314000 45.5152
1.2252201000 1.4765473000 43.754
1.2252201000 1.5079632000 41.8612
1.2252201000 1.5393791000 39.8582
1.2252201000 1.5707950000 37.7699
1.2252201000 1.6022109000 35.6237
1.2252201000 1.6336268000 33.4493
1.2252201000 1.6650427000 31.2776
1.2252201000 1.6964586000 29.14
1.2252201000 1.7278745000 27.0679
1.2252201000 1.7592904000 25.0915
1.2252201000 1.7907063000 23.2394
1.2252201000 1.8221222000 21.5377
1.2252201000 1.8535381000 20.0092
1.2252201000 1.8849540000 18.673
1.2252201000 1.9163699000 17.544
1.2252201000 1.9477858000 16.6322
1.2252201000 1.9792017000 15.9428
1.2252201000 2.0106176000 15.4758
1.2252201000 2.0420335000 15.2264
1.2252201000 2.0734494000 15.185
1.2252201000 2.1048653000 15.3375
1.2252201000 2.1362812000 15.666
1.2252201000 2.1676971000 16.1493
1.2252201000 2.1991130000 16.7637
1.2252201000 2.2305289000 17.4834
1.2252201000 2.2619448000 18.2816
1.2252201000 2.2933607000 19.1311
1.2252201000 2.3247766000 20.0045
1.2252201000 2.3561925000 20.8758
1.2252201000 2.3876084000 21.7201
1.2252201000 2.4190243000 22.5148
1.2252201000 2.4504402000 23.24
1.2252201000 2.4818561000 23.879
1.2252201000 2.5132720000 24.4193
1.2252201000 2.5446879000 24.8524
1.2252201000 2.5761038000 25.1749
1.2252201000 2.6075197000 25.3883
1.2252201000 2.6389356000 25.4996
1.2252201000 2.6703515000 25.5208
1.2252201000 2.7017674000 25.4689
1.2252201000 2.7331833000 25.3653
1.2252201000 2.7645992000 25.235
1.2252201000 2.7960151000 25.1054
1.2252201000 2.8274310000 25.0055
1.2252201000 2.8588469000 24.9643
1.2252201000 2.8902628000 25.0093
1.2252201000 2.9216787000 25.1655
1.2252201000 2.9530946000 25.4542
1.2252201000 2.9845105000 25.8916
1.2252201000 3.0159264000 26.4888
1.2252201000 3.0473423000 27.2507
1.2252201000 3.0787582000 28.1765
1.2252201000 3.1101741000 29.2595
1.2252201000 3.1415900000 30.4883
1.2252201000 3.1730059000 31.8469
1.2252201000 3.2044218000 33.3158
1.2252201000 3.2358377000 34.8732
1.2252201000 3.2672536000 36.4959
1.2252201000 3.2986695000 38.1604
1.2252201000 3.3300854000 39.8434
1.2252201000 3.3615013000 41.5229
1.2252201000 3.3929172000 43.1787
1.2252201000 3.4243331000 44.7927
1.2252201000 3.4557490000 46.3492
1.2252201000 3.4871649000 47.8353
1.2252201000 3.5185808000 49.2405
1.2252201000 3.5499967000 50.5569
1.2252201000 3.5814126000 51.7791
1.2252201000 3.6128285000 52.9037
1.2252201000 3.6442444000 53.9295
1.2252201000 3.6756603000 54.8569
1.2252201000 3.7070762000 55.6879
1.2252201000 3.7384921000 56.4258
1.2252201000 3.7699080000 57.0748
1.2252201000 3.8013239000 57.6402
1.2252201000 3.8327398000 58.1276
1.2252201000 3.8641557000 58.5431
1.2252201000 3.8955716000 58.8928
1.2252201000 3.9269875000 59.1829
1.2252201000 3.9584034000 59.419
1.2252201000 3.9898193000 59.6066
1.2252201000 4.0212352000 59.7502
1.2252201000 4.0526511000 59.8539
1.2252201000 4.0840670000 59.9207
1.2252201000 4.1154829000 59.9531
1.2252201000 4.1468988000 59.9525
1.2252201000 4.1783147000 59.9199
1.2252201000 4.2097306000 59.8553
1.2252201000 4.2411465000 59.7585
1.2252201000 4.2725624000 59.629
1.2252201000 4.3039783000 59.466
1.2252201000 4.3353942000 59.2686
1.2252201000 4.3668101000 59.0363
1.2252201000 4.3982260000 58.7687
1.2252201000 4.4296419000 58.4658
1.2252201000 4.4610578000 58.1279
1.2252201000 4.4924737000 57.756
1.2252201000 4.5238896000 57.3513
1.2252201000 4.5553055000 56.9154
1.2252201000 4.5867214000 56.4502
1.2252201000 4.6181373000 55.9578
1.2252201000 4.6495532000 55.4401
1.2252201000 4.6809691000 54.8988
1.2252201000 4.7123850000 54.3351
1.2252201000 4.7438009000 53.7494
1.2252201000 4.7752168000 53.1416
1.2252201000 4.8066327000 52.5105
1.2252201000 4.8380486000 51.854
1.2252201000 4.8694645000 51.1693
1.2252201000 4.9008804000 50.453
1.2252201000 4.9322963000 49.7014
1.2252201000 4.9637122000 48.9114
1.2252201000 4.9951281000 48.0806
1.2252201000 5.0265440000 47.2078
1.2252201000 5.0579599000 46.2942
1.2252201000 5.0893758000 45.3433
1.2252201000 5.1207917000 44.3619
1.2252201000 5.1522076000 43.3595
1.2252201000 5.1836235000 42.3494
1.2252201000 5.2150394000 41.3473
1.2252201000 5.2464553000 40.3721
1.2252201000 5.2778712000 39.444
1.2252201000 5.3092871000 38.5846
1.2252201000 5.3407030000 37.8155
1.2252201000 5.3721189000 37.1574
1.2252201000 5.4035348000 36.6287
1.2252201000 5.4349507000 36.2454
1.2252201000 5.4663666000 36.0193
1.2252201000 5.4977825000 35.9585
1.2252201000 5.5291984000 36.0659
1.2252201000 5.5606143000 36.3403
1.2252201000 5.5920302000 36.7754
1.2252201000 5.6234461000 37.3611
1.2252201000 5.6548620000 38.0833
1.2252201000 5.6862779000 38.9253
1.2252201000 5.7176938000 39.8676
1.2252201000 5.7491097000 40.8898
1.2252201000 5.7805256000 41.9704
1.2252201000 5.8119415000 43.0881
1.2252201000 5.8433574000 44.2225
1.2252201000 5.8747733000 45.3542
1.2252201000 5.9061892000 46.4655
1.2252201000 5.9376051000 47.5412
1.2252201000 5.9690210000 48.5678
1.2252201000 6.0004369000 49.5347
1.2252201000 6.0318528000 50.4337
1.2252201000 6.0632687000 51.2591
1.2252201000 6.0946846000 52.0073
1.2252201000 6.1261005000 52.6772
1.2252201000 6.1575164000 53.2697
1.2252201000 6.1889323000 53.7871
1.2252201000 6.2203482000 54.2333
1.2252201000 6.2517641000 54.6131
1.2566360000 0.0000000000 55.2395
1.2566360000 0.0314159000 55.4794
1.2566360000 0.0628318000 55.6751
1.2566360000 0.0942477000 55.8322
1.2566360000 0.1256636000 55.9559
1.2566360000 0.1570795000 56.0505
1.2566360000 0.1884954000 56.1193
1.2566360000 0.2199113000 56.1645
1.2566360000 0.2513272000 56.1878
1.2566360000 0.2827431000 56.1898
1.2566360000 0.3141590000 56.1707
1.2566360000 0.3455749000 56.1307
1.2566360000 0.3769908000 56.0697
1.2566360000 0.4084067000 55.988
1.2566360000 0.4398226000 55.8866
1.2566360000 0.4712385000 55.7672
1.2566360000 0.5026544000 55.6327
1.2566360000 0.5340703000 55.4865
1.2566360000 0.5654862000 55.3337
1.2566360000 0.5969021000 55.1796
1.2566360000 0.6283180000 55.0305
1.2566360000 0.6597339000 54.893
1.2566360000 0.6911498000 54.7732
1.2566360000 0.7225657000 54.6771
1.2566360000 0.7539816000 54.6092
1.2566360000 0.7853975000 54.5727
1.2566360000 0.8168134000 54.5688
1.2566360000 0.8482293000 54.5964
1.2566360000 0.8796452000 54.6517
1.2566360000 0.9110611000 54.7286
1.2566360000 0.9424770000 54.8177
1.2566360000 0.9738929000 54.9077
1.2566360000 1.0053088000 54.9843
1.2566360000 1.0367247000 55.0317
1.2566360000 1.0681406000 55.0323
1.2566360000 1.0995565000 54.9675
1.2566360000 1.1309724000 54.8186
1.2566360000 1.1623883000 54.5669
1.2566360000 1.1938042000 54.1949
1.2566360000 1.2252201000 53.6865
1.2566360000 1.2566360000 53.0283
1.2566360000 1.2880519000 52.2096
1.2566360000 1.3194678000 51.2235
1.2566360000 1.3508837000 50.0667
1.2566360000 1.3822996000 48.7404
1.2566360000 1.4137155000 47.2503
1.2566360000 1.4451314000 45.6063
1.2566360000 1.4765473000 43.8227
1.2566360000 1.5079632000 41.9179
1.2566360000 1.5393791000 39.9138
1.2566360000 1.5707950000 37.8352
1.2566360000 1.6022109000 35.7095
1.2566360000 1.6336268000 33.5656
1.2566360000 1.6650427000 31.4333
1.2566360000 1.6964586000 29.3427
1.2566360000 1.7278745000 27.3232
1.2566360000 1.7592904000 25.4029
1.2566360000 1.7907063000 23.6079
1.2566360000 1.8221222000 21.9618
1.2566360000 1.8535381000 20.4848
1.2566360000 1.8849540000 19.1937
1.2566360000 1.9163699000 18.1011
1.2566360000 1.9477858000 17.2153
1.2566360000 1.9792017000 16.5401
1.2566360000 2.0106176000 16.0747
1.2566360000 2.0420335000 15.8139
1.2566360000 2.0734494000 15.7482
1.2566360000 2.1048653000 15.8641
1.2566360000 2.1362812000 16.1447
1.2566360000 2.1676971000 16.5699
1.2566360000 2.1991130000 17.1175
1.2566360000 2.2305289000 17.7633
1.2566360000 2.2619448000 18.4821
1.2566360000 2.2933607000 19.2482
1.2566360000 2.3247766000 20.0361
1.2566360000 2.3561925000 20.8213
1.2566360000 2.3876084000 21.5805
1.2566360000 2.4190243000 22.2927
1.2566360000 2.4504402000 22.9396
1.2566360000 2.4818561000 23.5059
1.2566360000 2.5132720000 23.9805
1.2566360000 2.5446879000 24.3564
1.2566360000 2.5761038000 24.6311
1.2566360000 2.6075197000 24.8075
1.2566360000 2.6389356000 24.8932
1.2566360000 2.6703515000 24.9009
1.2566360000 2.7017674000 24.848
1.2566360000 2.7331833000 24.7559
1.2566360000 2.7645992000 24.6493
1.2566360000 2.7960151000 24.5554
1.2566360000 2.8274310000 24.5022
1.2566360000 2.8588469000 24.5177
1.2566360000 2.8902628000 24.6282
1.2566360000 2.9216787000 24.8573
1.2566360000 2.9530946000 25.2245
1.2566360000 2.9845105000 25.7444
1.2566360000 3.0159264000 26.4263
1.2566360000 3.0473423000 27.2733
1.2566360000 3.0787582000 28.2828
1.2566360000 3.1101741000 29.4464
1.2566360000 3.1415900000 30.7508
1.2566360000 3.1730059000 32.1787
1.2566360000 3.2044218000 33.7094
1.2566360000 3.2358377000 35.3199
1.2566360000 3.2672536000 36.9864
1.2566360000 3.2986695000 38.6848
1.2566360000 3.3300854000 40.3917
1.2566360000 3.3615013000 42.0852
1.2566360000 3.3929172000 43.7455
1.2566360000 3.4243331000 45.3553
1.2566360000 3.4557490000 46.8998
1.2566360000 3.4871649000 48.3671
1.2566360000 3.5185808000 49.7479
1.2566360000 3.5499967000 51.0355
1.2566360000 3.5814126000 52.2258
1.2566360000 3.6128285000 53.3165
1.2566360000 3.6442444000 54.3076
1.2566360000 3.6756603000 55.2004
1.2566360000 3.7070762000 55.9978
1.2566360000 3.7384921000 56.7038
1.2566360000 3.7699080000 57.3232
1.2566360000 3.8013239000 57.8614
1.2566360000 3.8327398000 58.3246
1.2566360000 3.8641557000 58.7189
1.2566360000 3.8955716000 59.0504
1.2566360000 3.9269875000 59.3254
1.2566360000 3.9584034000 59.5495
1.2566360000 3.9898193000 59.7281
1.2566360000 4.0212352000 59.8657
1.2566360000 4.0526511000 59.9664
1.2566360000 4.0840670000 60.0332
1.2566360000 4.1154829000 60.0686
1.2566360000 4.1468988000 60.0743
1.2566360000 4.1783147000 60.0512
1.2566360000 4.2097306000 59.9997
1.2566360000 4.2411465000 59.9197
1.2566360000 4.2725624000 59.8108
1.2566360000 4.3039783000 59.6724
1.2566360000 4.3353942000 59.5037
1.2566360000 4.3668101000 59.3041
1.2566360000 4.3982260000 59.0731
1.2566360000 4.4296419000 58.8105
1.2566360000 4.4610578000 58.5163
1.2566360000 4.4924737000 58.1906
1.2566360000 4.5238896000 57.8342
1.2566360000 4.5553055000 57.4476
1.2566360000 4.5867214000 57.0317
1.2566360000 4.6181373000 56.5874
1.2566360000 4.6495532000 56.1151
1.2566360000 4.6809691000 55.6153
1.2566360000 4.7123850000 55.0878
1.2566360000 4.7438009000 54.5317
1.2566360000 4.7752168000 53.9457
1.2566360000 4.8066327000 53.3276
1.2566360000 4.8380486000 52.6746
1.2566360000 4.8694645000 51.9834
1.2566360000 4.9008804000 51.2508
1.2566360000 4.9322963000 50.4733
1.2566360000 4.9637122000 49.6487
1.2566360000 4.9951281000 48.7754
1.2566360000 5.0265440000 47.8539
1.2566360000 5.0579599000 46.8871
1.2566360000 5.0893758000 45.8803
1.2566360000 5.1207917000 44.8423
1.2566360000 5.1522076000 43.7847
1.2566360000 5.1836235000 42.7226
1.2566360000 5.2150394000 41.6736
1.2566360000 5.2464553000 40.6581
1.2566360000 5.2778712000 39.6978
1.2566360000 5.3092871000 38.8151
1.2566360000 5.3407030000 38.0322
1.2566360000 5.3721189000 37.3701
1.2566360000 5.4035348000 36.8473
1.2566360000 5.4349507000 36.4791
1.2566360000 5.4663666000 36.2767
1.2566360000 5.4977825000 36.2471
1.2566360000 5.5291984000 36.392
1.2566360000 5.5606143000 36.7085
1.2566360000 5.5920302000 37.1887
1.2566360000 5.6234461000 37.8208
1.2566360000 5.6548620000 38.5888
1.2566360000 5.6862779000 39.4742
1.2566360000 5.7176938000 40.4561
1.2566360000 5.7491097000 41.5124
1.2566360000 5.7805256000 42.6205
1.2566360000 5.8119415000 43.7583
1.2566360000 5.8433574000 44.9045
1.2566360000 5.8747733000 46.0397
1.2566360000 5.9061892000 47.1463
1.2566360000 5.9376051000 48.2093
1.2566360000 5.9690210000 49.2161
1.2566360000 6.0004369000 50.1571
1.2566360000 6.0318528000 51.025
1.2566360000 6.0632687000 51.8154
1.2566360000 6.0946846000 52.5262
1.2566360000 6.1261005000 53.1574
1.2566360000 6.1575164000 53.711
1.2566360000 6.1889323000 54.1908
1.2566360000 6.2203482000 54.6015
1.2566360000 6.2517641000 54.949
1.2880519000 0.0000000000 55.5876
1.2880519000 0.0314159000 55.8033
1.2880519000 0.0628318000 55.9797
1.2880519000 0.0942477000 56.1228
1.2880519000 0.1256636000 56.238
1.2880519000 0.1570795000 56.3294
1.2880519000 0.1884954000 56.4004
1.2880519000 0.2199113000 56.4533
1.2880519000 0.2513272000 56.4894
1.2880519000 0.2827431000 56.5093
1.2880519000 0.3141590000 56.513
1.2880519000 0.3455749000 56.5001
1.2880519000 0.3769908000 56.4705
1.2880519000 0.4084067000 56.424
1.2880519000 0.4398226000 56.3612
1.2880519000 0.4712385000 56.2831
1.2880519000 0.5026544000 56.1919
1.2880519000 0.5340703000 56.0905
1.2880519000 0.5654862000 55.9829
1.2880519000 0.5969021000 55.8735
1.2880519000 0.6283180000 55.7677
1.2880519000 0.6597339000 55.6707
1.2880519000 0.6911498000 55.5877
1.2880519000 0.7225657000 55.5234
1.2880519000 0.7539816000 55.4814
1.2880519000 0.7853975000 55.4639
1.2880519000 0.8168134000 55.4712
1.2880519000 0.8482293000 55.5018
1.2880519000 0.8796452000 55.5515
1.2880519000 0.9110611000 55.6139
1.2880519000 0.9424770000 55.68
1.2880519000 0.9738929000 55.7387
1.2880519000 1.0053088000 55.7766
1.2880519000 1.0367247000 55.7786
1.2880519000 1.0681406000 55.728
1.2880519000 1.0995565000 55.6077
1.2880519000 1.1309724000 55.4
1.2880519000 1.1623883000 55.0876
1.2880519000 1.1938042000 54.6543
1.2880519000 1.2252201000 54.0856
1.2880519000 1.2566360000 53.3694
1.2880519000 1.2880519000 52.4965
1.2880519000 1.3194678000 51.4611
1.2880519000 1.3508837000 50.2613
1.2880519000 1.3822996000 48.8995
1.2880519000 1.4137155000 47.3823
1.2880519000 1.4451314000 45.7206
1.2880519000 1.4765473000 43.9294
1.2880519000 1.5079632000 42.0276
1.2880519000 1.5393791000 40.0372
1.2880519000 1.5707950000 37.9829
1.2880519000 1.6022109000 35.8914
1.2880519000 1.6336268000 33.7907
1.2880519000 1.6650427000 31.7093
1.2880519000 1.6964586000 29.6754
1.2880519000 1.7278745000 27.7163
1.2880519000 1.7592904000 25.8577
1.2880519000 1.7907063000 24.1232
1.2880519000 1.8221222000 22.5337
1.2880519000 1.8535381000 21.1069
1.2880519000 1.8849540000 19.8572
1.2880519000 1.9163699000 18.7953
1.2880519000 1.9477858000 17.9279
1.2880519000 1.9792017000 17.2576
1.2880519000 2.0106176000 16.7832
1.2880519000 2.0420335000 16.4995
1.2880519000 2.0734494000 16.3973
1.2880519000 2.1048653000 16.4641
1.2880519000 2.1362812000 16.6842
1.2880519000 2.1676971000 17.0391
1.2880519000 2.1991130000 17.5083
1.2880519000 2.2305289000 18.0694
1.2880519000 2.2619448000 18.6991
1.2880519000 2.2933607000 19.3734
1.2880519000 2.3247766000 20.0688
1.2880519000 2.3561925000 20.7625
1.2880519000 2.3876084000 21.4329
1.2880519000 2.4190243000 22.0607
1.2880519000 2.4504402000 22.6292
1.2880519000 2.4818561000 23.1247
1.2880519000 2.5132720000 23.5375
1.2880519000 2.5446879000 23.862
1.2880519000 2.5761038000 24.097
1.2880519000 2.6075197000 24.2461
1.2880519000 2.6389356000 24.3179
1.2880519000 2.6703515000 24.3255
1.2880519000 2.7017674000 24.2864
1.2880519000 2.7331833000 24.2219
1.2880519000 2.7645992000 24.1562
1.2880519000 2.7960151000 24.1155
1.2880519000 2.8274310000 24.1268
1.2880519000 2.8588469000 24.2164
1.2880519000 2.8902628000 24.4091
1.2880519000 2.9216787000 24.7265
1.2880519000 2.9530946000 25.1862
1.2880519000 2.9845105000 25.8006
1.2880519000 3.0159264000 26.5769
1.2880519000 3.0473423000 27.5161
1.2880519000 3.0787582000 28.6135
1.2880519000 3.1101741000 29.8592
1.2880519000 3.1415900000 31.2381
1.2880519000 3.1730059000 32.7315
1.2880519000 3.2044218000 34.3176
1.2880519000 3.2358377000 35.9729
1.2880519000 3.2672536000 37.6728
1.2880519000 3.2986695000 39.3933
1.2880519000 3.3300854000 41.1111
1.2880519000 3.3615013000 42.8049
1.2880519000 3.3929172000 44.4557
1.2880519000 3.4243331000 46.0472
1.2880519000 3.4557490000 47.5657
1.2880519000 3.4871649000 49.0008
1.2880519000 3.5185808000 50.3444
1.2880519000 3.5499967000 51.5913
1.2880519000 3.5814126000 52.7387
1.2880519000 3.6128285000 53.7856
1.2880519000 3.6442444000 54.733
1.2880519000 3.6756603000 55.5834
1.2880519000 3.7070762000 56.3402
1.2880519000 3.7384921000 57.0082
1.2880519000 3.7699080000 57.5926
1.2880519000 3.8013239000 58.0993
1.2880519000 3.8327398000 58.5344
1.2880519000 3.8641557000 58.9042
1.2880519000 3.8955716000 59.2149
1.2880519000 3.9269875000 59.4725
1.2880519000 3.9584034000 59.6826
1.2880519000 3.9898193000 59.8504
1.2880519000 4.0212352000 59.9804
1.2880519000 4.0526511000 60.0765
1.2880519000 4.0840670000 60.1418
1.2880519000 4.1154829000 60.1787
1.2880519000 4.1468988000 60.189
1.2880519000 4.1783147000 60.1737
1.2880519000 4.2097306000 60.1334
1.2880519000 4.2411465000 60.0681
1.2880519000 4.2725624000 59.9774
1.2880519000 4.3039783000 59.861
1.2880519000 4.3353942000 59.718
1.2880519000 4.3668101000 59.548
1.2880519000 4.3982260000 59.3503
1.2880519000 4.4296419000 59.1244
1.2880519000 4.4610578000 58.8699
1.2880519000 4.4924737000 58.5867
1.2880519000 4.5238896000 58.2746
1.2880519000 4.5553055000 57.9335
1.2880519000 4.5867214000 57.5634
1.2880519000 4.6181373000 57.1639
1.2880519000 4.6495532000 56.7345
1.2880519000 4.6809691000 56.2744
1.2880519000 4.7123850000 55.7821
1.2880519000 4.7438009000 55.2558
1.2880519000 4.7752168000 54.6929
1.2880519000 4.8066327000 54.0906
1.2880519000 4.8380486000 53.4455
1.2880519000 4.8694645000 52.7539
1.2880519000 4.9008804000 52.0126
1.2880519000 4.9322963000 51.2186
1.2880519000 4.9637122000 50.3703
1.2880519000 4.9951281000 49.4672
1.2880519000 5.0265440000 48.5111
1.2880519000 5.0579599000 47.5064
1.2880519000 5.0893758000 46.4601
1.2880519000 5.1207917000 45.3826
1.2880519000 5.1522076000 44.2874
1.2880519000 5.1836235000 43.191
1.2880519000 5.2150394000 42.1128
1.2880519000 5.2464553000 41.074
1.2880519000 5.2778712000 40.0974
1.2880519000 5.3092871000 39.2061
1.2880519000 5.3407030000 38.4225
1.2880519000 5.3721189000 37.7676
1.2880519000 5.4035348000 37.2596
1.2880519000 5.4349507000 36.9131
1.2880519000 5.4663666000 36.7387
1.2880519000 5.4977825000 36.7418
1.2880519000 5.5291984000 36.9233
1.2880519000 5.5606143000 37.2785
1.2880519000 5.5920302000 37.7984
1.2880519000 5.6234461000 38.4694
1.2880519000 5.6548620000 39.2742
1.2880519000 5.6862779000 40.1926
1.2880519000 5.7176938000 41.2027
1.2880519000 5.7491097000 42.2812
1.2880519000 5.7805256000 43.4046
1.2880519000 5.8119415000 44.5502
1.2880519000 5.8433574000 45.6965
1.2880519000 5.8747733000 46.8241
1.2880519000 5.9061892000 47.9156
1.2880519000 5.9376051000 48.9566
1.2880519000 5.9690210000 49.9355
1.2880519000 6.0004369000 50.8433
1.2880519000 6.0318528000 51.6742
1.2880519000 6.0632687000 52.4247
1.2880519000 6.0946846000 53.0941
1.2880519000 6.1261005000 53.6836
1.2880519000 6.1575164000 54.1964
1.2880519000 6.1889323000 54.637
1.2880519000 6.2203482000 55.0114
1.2880519000 6.2517641000 55.3259
1.3194678000 0.0000000000 55.9655
1.3194678000 0.0314159000 56.1575
1.3194678000 0.0628318000 56.315
1.3194678000 0.0942477000 56.4442
1.3194678000 0.1256636000 56.5504
1.3194678000 0.1570795000 56.6379
1.3194678000 0.1884954000 56.7099
1.3194678000 0.2199113000 56.7685
1.3194678000 0.2513272000 56.8149
1.3194678000 0.2827431000 56.8496
1.3194678000 0.3141590000 56.8722
1.3194678000 0.3455749000 56.8823
1.3194678000 0.3769908000 56.8792
1.3194678000 0.4084067000 56.8625
1.3194678000 0.4398226000 56.8323
1.3194678000 0.4712385000 56.7893
1.3194678000 0.5026544000 56.7348
1.3194678000 0.5340703000 56.6713
1.3194678000 0.5654862000 56.6017
1.3194678000 0.5969021000 56.5298
1.3194678000 0.6283180000 56.4599
1.3194678000 0.6597339000 56.3962
1.3194678000 0.6911498000 56.343
1.3194678000 0.7225657000 56.3039
1.3194678000 0.7539816000 56.2816
1.3194678000 0.7853975000 56.2774
1.3194678000 0.8168134000 56.2912
1.3194678000 0.8482293000 56.3207
1.3194678000 0.8796452000 56.3617
1.3194678000 0.9110611000 56.4076
1.3194678000 0.9424770000 56.4498
1.3194678000 0.9738929000 56.4774
1.3194678000 1.0053088000 56.4779
1.3194678000 1.0367247000 56.4368
1.3194678000 1.0681406000 56.3388
1.3194678000 1.0995565000 56.1675
1.3194678000 1.1309724000 55.9066
1.3194678000 1.1623883000 55.5403
1.3194678000 1.1938042000 55.0536
1.3194678000 1.2252201000 54.4335
1.3194678000 1.2566360000 53.669
1.3194678000 1.2880519000 52.7523
1.3194678000 1.3194678000 51.679
1.3194678000 1.3508837000 50.4483
1.3194678000 1.3822996000 49.0637
1.3194678000 1.4137155000 47.5327
1.3194678000 1.4451314000 45.8669
1.3194678000 1.4765473000 44.082
1.3194678000 1.5079632000 42.1968
1.3194678000 1.5393791000 40.2334
1.3194678000 1.5707950000 38.216
1.3194678000 1.6022109000 36.1704
1.3194678000 1.6336268000 34.1233
1.3194678000 1.6650427000 32.1015
1.3194678000 1.6964586000 30.1313
1.3194678000 1.7278745000 28.2375
1.3194678000 1.7592904000 26.4435
1.3194678000 1.7907063000 24.77
1.3194678000 1.8221222000 23.2355
1.3194678000 1.8535381000 21.8553
1.3194678000 1.8849540000 20.6414
1.3194678000 1.9163699000 19.6029
1.3194678000 1.9477858000 18.7451
1.3194678000 1.9792017000 18.07
1.3194678000 2.0106176000 17.5759
1.3194678000 2.0420335000 17.258
1.3194678000 2.0734494000 17.1079
1.3194678000 2.1048653000 17.1144
1.3194678000 2.1362812000 17.2631
1.3194678000 2.1676971000 17.5376
1.3194678000 2.1991130000 17.9189
1.3194678000 2.2305289000 18.3868
1.3194678000 2.2619448000 18.92
1.3194678000 2.2933607000 19.4965
1.3194678000 2.3247766000 20.0948
1.3194678000 2.3561925000 20.6938
1.3194678000 2.3876084000 21.2739
1.3194678000 2.4190243000 21.8174
1.3194678000 2.4504402000 22.3094
1.3194678000 2.4818561000 22.7379
1.3194678000 2.5132720000 23.0945
1.3194678000 2.5446879000 23.3749
1.3194678000 2.5761038000 23.5793
1.3194678000 2.6075197000 23.712
1.3194678000 2.6389356000 23.7823
1.3194678000 2.6703515000 23.8036
1.3194678000 2.7017674000 23.7934
1.3194678000 2.7331833000 23.7724
1.3194678000 2.7645992000 23.764
1.3194678000 2.7960151000 23.7932
1.3194678000 2.8274310000 23.8854
1.3194678000 2.8588469000 24.065
1.3194678000 2.8902628000 24.3547
1.3194678000 2.9216787000 24.7739
1.3194678000 2.9530946000 25.3375
1.3194678000 2.9845105000 26.0558
1.3194678000 3.0159264000 26.9335
1.3194678000 3.0473423000 27.9693
1.3194678000 3.0787582000 29.1567
1.3194678000 3.1101741000 30.4836
1.3194678000 3.1415900000 31.9336
1.3194678000 3.1730059000 33.4869
1.3194678000 3.2044218000 35.1206
1.3194678000 3.2358377000 36.8109
1.3194678000 3.2672536000 38.5331
1.3194678000 3.2986695000 40.2633
1.3194678000 3.3300854000 41.979
1.3194678000 3.3615013000 43.6596
1.3194678000 3.3929172000 45.2874
1.3194678000 3.4243331000 46.8472
1.3194678000 3.4557490000 48.3269
1.3194678000 3.4871649000 49.7175
1.3194678000 3.5185808000 51.0125
1.3194678000 3.5499967000 52.2083
1.3194678000 3.5814126000 53.3032
1.3194678000 3.6128285000 54.2978
1.3194678000 3.6442444000 55.194
1.3194678000 3.6756603000 55.9953
1.3194678000 3.7070762000 56.7059
1.3194678000 3.7384921000 57.331
1.3194678000 3.7699080000 57.8763
1.3194678000 3.8013239000 58.3479
1.3194678000 3.8327398000 58.752
1.3194678000 3.8641557000 59.0948
1.3194678000 3.8955716000 59.3825
1.3194678000 3.9269875000 59.6209
1.3194678000 3.9584034000 59.8154
1.3194678000 3.9898193000 59.971
1.3194678000 4.0212352000 60.0921
1.3194678000 4.0526511000 60.1824
1.3194678000 4.0840670000 60.2449
1.3194678000 4.1154829000 60.282
1.3194678000 4.1468988000 60.2955
1.3194678000 4.1783147000 60.2864
1.3194678000 4.2097306000 60.2555
1.3194678000 4.2411465000 60.2027
1.3194678000 4.2725624000 60.128
1.3194678000 4.3039783000 60.031
1.3194678000 4.3353942000 59.911
1.3194678000 4.3668101000 59.7674
1.3194678000 4.3982260000 59.5994
1.3194678000 4.4296419000 59.4066
1.3194678000 4.4610578000 59.1881
1.3194678000 4.4924737000 58.9433
1.3194678000 4.5238896000 58.6716
1.3194678000 4.5553055000 58.3722
1.3194678000 4.5867214000 58.0441
1.3194678000 4.6181373000 57.6863
1.3194678000 4.6495532000 57.2971
1.3194678000 4.6809691000 56.8748
1.3194678000 4.7123850000 56.4168
1.3194678000 4.7438009000 55.9204
1.3194678000 4.7752168000 55.3823
1.3194678000 4.8066327000 54.7987
1.3194678000 4.8380486000 54.1658
1.3194678000 4.8694645000 53.48
1.3194678000 4.9008804000 52.7379
1.3194678000 4.9322963000 51.9371
1.3194678000 4.9637122000 51.0763
1.3194678000 4.9951281000 50.1563
1.3194678000 5.0265440000 49.1798
1.3194678000 5.0579599000 48.1527
1.3194678000 5.0893758000 47.0833
1.3194678000 5.1207917000 45.9836
1.3194678000 5.1522076000 44.8683
1.3194678000 5.1836235000 43.7553
1.3194678000 5.2150394000 42.6649
1.3194678000 5.2464553000 41.6193
1.3194678000 5.2778712000 40.6417
1.3194678000 5.3092871000 39.7555
1.3194678000 5.3407030000 38.9833
1.3194678000 5.3721189000 38.3455
1.3194678000 5.4035348000 37.8598
1.3194678000 5.4349507000 37.5401
1.3194678000 5.4663666000 37.3959
1.3194678000 5.4977825000 37.4317
1.3194678000 5.5291984000 37.647
1.3194678000 5.5606143000 38.0361
1.3194678000 5.5920302000 38.5885
1.3194678000 5.6234461000 39.2893
1.3194678000 5.6548620000 40.1203
1.3194678000 5.6862779000 41.0602
1.3194678000 5.7176938000 42.0859
1.3194678000 5.7491097000 43.1737
1.3194678000 5.7805256000 44.2996
1.3194678000 5.8119415000 45.4405
1.3194678000 5.8433574000 46.5751
1.3194678000 5.8747733000 47.6839
1.3194678000 5.9061892000 48.7504
1.3194678000 5.9376051000 49.7607
1.3194678000 5.9690210000 50.704
1.3194678000 6.0004369000 51.5725
1.3194678000 6.0318528000 52.3614
1.3194678000 6.0632687000 53.0684
1.3194678000 6.0946846000 53.6937
1.3194678000 6.1261005000 54.2398
1.3194678000 6.1575164000 54.7107
1.3194678000 6.1889323000 55.1119
1.3194678000 6.2203482000 55.45
1.3194678000 6.2517641000 55.7321
1.3508837000 0.0000000000 56.3623
1.3508837000 0.0314159000 56.5318
1.3508837000 0.0628318000 56.6714
1.3508837000 0.0942477000 56.7872
1.3508837000 0.1256636000 56.8845
1.3508837000 0.1570795000 56.9675
1.3508837000 0.1884954000 57.0392
1.3508837000 0.2199113000 57.1017
1.3508837000 0.2513272000 57.1561
1.3508837000 0.2827431000 57.2024
1.3508837000 0.3141590000 57.2402
1.3508837000 0.3455749000 57.2689
1.3508837000 0.3769908000 57.2874
1.3508837000 0.4084067000 57.2951
1.3508837000 0.4398226000 57.2917
1.3508837000 0.4712385000 57.2774
1.3508837000 0.5026544000 57.2531
1.3508837000 0.5340703000 57.2206
1.3508837000 0.5654862000 57.1821
1.3508837000 0.5969021000 57.1407
1.3508837000 0.6283180000 57.0997
1.3508837000 0.6597339000 57.0627
1.3508837000 0.6911498000 57.0328
1.3508837000 0.7225657000 57.0129
1.3508837000 0.7539816000 57.0048
1.3508837000 0.7853975000 57.0093
1.3508837000 0.8168134000 57.0256
1.3508837000 0.8482293000 57.051
1.3508837000 0.8796452000 57.0812
1.3508837000 0.9110611000 57.1097
1.3508837000 0.9424770000 57.1281
1.3508837000 0.9738929000 57.126
1.3508837000 1.0053088000 57.0914
1.3508837000 1.0367247000 57.0108
1.3508837000 1.0681406000 56.8698
1.3508837000 1.0995565000 56.6532
1.3508837000 1.1309724000 56.3459
1.3508837000 1.1623883000 55.9331
1.3508837000 1.1938042000 55.4015
1.3508837000 1.2252201000 54.739
1.3508837000 1.2566360000 53.9363
1.3508837000 1.2880519000 52.9866
1.3508837000 1.3194678000 51.8867
1.3508837000 1.3508837000 50.637
1.3508837000 1.3822996000 49.2419
1.3508837000 1.4137155000 47.7096
1.3508837000 1.4451314000 46.0524
1.3508837000 1.4765473000 44.2862
1.3508837000 1.5079632000 42.4298
1.3508837000 1.5393791000 40.5048
1.3508837000 1.5707950000 38.5347
1.3508837000 1.6022109000 36.5442
1.3508837000 1.6336268000 34.5584
1.3508837000 1.6650427000 32.6023
1.3508837000 1.6964586000 30.6999
1.3508837000 1.7278745000 28.8736
1.3508837000 1.7592904000 27.1441
1.3508837000 1.7907063000 25.5297
1.3508837000 1.8221222000 24.0462
1.3508837000 1.8535381000 22.7067
1.3508837000 1.8849540000 21.5215
1.3508837000 1.9163699000 20.4978
1.3508837000 1.9477858000 19.6402
1.3508837000 1.9792017000 18.9501
1.3508837000 2.0106176000 18.426
1.3508837000 2.0420335000 18.0635
1.3508837000 2.0734494000 17.8554
1.3508837000 2.1048653000 17.7919
1.3508837000 2.1362812000 17.8604
1.3508837000 2.1676971000 18.0461
1.3508837000 2.1991130000 18.3325
1.3508837000 2.2305289000 18.7013
1.3508837000 2.2619448000 19.1332
1.3508837000 2.2933607000 19.6085
1.3508837000 2.3247766000 20.1075
1.3508837000 2.3561925000 20.6112
1.3508837000 2.3876084000 21.1018
1.3508837000 2.4190243000 21.5635
1.3508837000 2.4504402000 21.983
1.3508837000 2.4818561000 22.35
1.3508837000 2.5132720000 22.6576
1.3508837000 2.5446879000 22.9028
1.3508837000 2.5761038000 23.0868
1.3508837000 2.6075197000 23.2149
1.3508837000 2.6389356000 23.2966
1.3508837000 2.6703515000 23.3456
1.3508837000 2.7017674000 23.379
1.3508837000 2.7331833000 23.4168
1.3508837000 2.7645992000 23.4812
1.3508837000 2.7960151000 23.5955
1.3508837000 2.8274310000 23.7832
1.3508837000 2.8588469000 24.0666
1.3508837000 2.8902628000 24.4656
1.3508837000 2.9216787000 24.9971
1.3508837000 2.9530946000 25.6735
1.3508837000 2.9845105000 26.5022
1.3508837000 3.0159264000 27.4854
1.3508837000 3.0473423000 28.6196
1.3508837000 3.0787582000 29.8959
1.3508837000 3.1101741000 31.3009
1.3508837000 3.1415900000 32.8166
1.3508837000 3.1730059000 34.4221
1.3508837000 3.2044218000 36.0943
1.3508837000 3.2358377000 37.8089
1.3508837000 3.2672536000 39.5416
1.3508837000 3.2986695000 41.269
1.3508837000 3.3300854000 42.9697
1.3508837000 3.3615013000 44.6243
1.3508837000 3.3929172000 46.2162
1.3508837000 3.4243331000 47.7321
1.3508837000 3.4557490000 49.1614
1.3508837000 3.4871649000 50.4968
1.3508837000 3.5185808000 51.7335
1.3508837000 3.5499967000 52.8692
1.3508837000 3.5814126000 53.904
1.3508837000 3.6128285000 54.8393
1.3508837000 3.6442444000 55.6784
1.3508837000 3.6756603000 56.4254
1.3508837000 3.7070762000 57.0854
1.3508837000 3.7384921000 57.664
1.3508837000 3.7699080000 58.1672
1.3508837000 3.8013239000 58.6011
1.3508837000 3.8327398000 58.9721
1.3508837000 3.8641557000 59.2863
1.3508837000 3.8955716000 59.5495
1.3508837000 3.9269875000 59.7675
1.3508837000 3.9584034000 59.9453
1.3508837000 3.9898193000 60.0878
1.3508837000 4.0212352000 60.199
1.3508837000 4.0526511000 60.2825
1.3508837000 4.0840670000 60.3412
1.3508837000 4.1154829000 60.3774
1.3508837000 4.1468988000 60.3928
1.3508837000 4.1783147000 60.3885
1.3508837000 4.2097306000 60.3652
1.3508837000 4.2411465000 60.3232
1.3508837000 4.2725624000 60.2623
1.3508837000 4.3039783000 60.1822
1.3508837000 4.3353942000 60.0823
1.3508837000 4.3668101000 59.962
1.3508837000 4.3982260000 59.8205
1.3508837000 4.4296419000 59.6571
1.3508837000 4.4610578000 59.4707
1.3508837000 4.4924737000 59.2605
1.3508837000 4.5238896000 59.0252
1.3508837000 4.5553055000 58.7636
1.3508837000 4.5867214000 58.4741
1.3508837000 4.6181373000 58.1547
1.3508837000 4.6495532000 57.8031
1.3508837000 4.6809691000 57.4167
1.3508837000 4.7123850000 56.9921
1.3508837000 4.7438009000 56.5257
1.3508837000 4.7752168000 56.0137
1.3508837000 4.8066327000 55.4517
1.3508837000 4.8380486000 54.8357
1.3508837000 4.8694645000 54.1617
1.3508837000 4.9008804000 53.4266
1.3508837000 4.9322963000 52.6283
1.3508837000 4.9637122000 51.7663
1.3508837000 4.9951281000 50.842
1.3508837000 5.0265440000 49.8593
1.3508837000 5.0579599000 48.8249
1.3508837000 5.0893758000 47.7485
1.3508837000 5.1207917000 46.6431
1.3508837000 5.1522076000 45.5246
1.3508837000 5.1836235000 44.4117
1.3508837000 5.2150394000 43.3254
1.3508837000 5.2464553000 42.2884
1.3508837000 5.2778712000 41.3239
1.3508837000 5.3092871000 40.4555
1.3508837000 5.3407030000 39.705
1.3508837000 5.3721189000 39.0927
1.3508837000 5.4035348000 38.6353
1.3508837000 5.4349507000 38.3459
1.3508837000 5.4663666000 38.2328
1.3508837000 5.4977825000 38.2997
1.3508837000 5.5291984000 38.5447
1.3508837000 5.5606143000 38.9612
1.3508837000 5.5920302000 39.5377
1.3508837000 5.6234461000 40.2584
1.3508837000 5.6548620000 41.1041
1.3508837000 5.6862779000 42.053
1.3508837000 5.7176938000 43.0815
1.3508837000 5.7491097000 44.1655
1.3508837000 5.7805256000 45.2809
1.3508837000 5.8119415000 46.4047
1.3508837000 5.8433574000 47.5159
1.3508837000 5.8747733000 48.5955
1.3508837000 5.9061892000 49.6276
1.3508837000 5.9376051000 50.5992
1.3508837000 5.9690210000 51.5004
1.3508837000 6.0004369000 52.3245
1.3508837000 6.0318528000 53.0674
1.3508837000 6.0632687000 53.7282
1.3508837000 6.0946846000 54.308
1.3508837000 6.1261005000 54.8101
1.3508837000 6.1575164000 55.2393
1.3508837000 6.1889323000 55.6019
1.3508837000 6.2203482000 55.9049
1.3508837000 6.2517641000 56.1558
1.3822996000 0.0000000000 56.7674
1.3822996000 0.0314159000 56.9163
1.3822996000 0.0628318000 57.0393
1.3822996000 0.0942477000 57.1427
1.3822996000 0.1256636000 57.2314
1.3822996000 0.1570795000 57.3096
1.3822996000 0.1884954000 57.3802
1.3822996000 0.2199113000 57.445
1.3822996000 0.2513272000 57.5048
1.3822996000 0.2827431000 57.5598
1.3822996000 0.3141590000 57.6092
1.3822996000 0.3455749000 57.6522
1.3822996000 0.3769908000 57.6875
1.3822996000 0.4084067000 57.7144
1.3822996000 0.4398226000 57.7321
1.3822996000 0.4712385000 57.7404
1.3822996000 0.5026544000 57.74
1.3822996000 0.5340703000 57.732
1.3822996000 0.5654862000 57.7181
1.3822996000 0.5969021000 57.7007
1.3822996000 0.6283180000 57.6823
1.3822996000 0.6597339000 57.6657
1.3822996000 0.6911498000 57.6534
1.3822996000 0.7225657000 57.6475
1.3822996000 0.7539816000 57.6491
1.3822996000 0.7853975000 57.6584
1.3822996000 0.8168134000 57.6741
1.3822996000 0.8482293000 57.6934
1.3822996000 0.8796452000 57.7117
1.3822996000 0.9110611000 57.7228
1.3822996000 0.9424770000 57.7184
1.3822996000 0.9738929000 57.6887
1.3822996000 1.0053088000 57.6223
1.3822996000 1.0367247000 57.5066
1.3822996000 1.0681406000 57.3279
1.3822996000 1.0995565000 57.0723
1.3822996000 1.1309724000 56.7257
1.3822996000 1.1623883000 56.2746
1.3822996000 1.1938042000 55.7067
1.3822996000 1.2252201000 55.0114
1.3822996000 1.2566360000 54.1805
1.3822996000 1.2880519000 53.2084
1.3822996000 1.3194678000 52.0931
1.3822996000 1.3508837000 50.8357
1.3822996000 1.3822996000 49.4416
1.3822996000 1.4137155000 47.9197
1.3822996000 1.4451314000 46.2824
1.3822996000 1.4765473000 44.5457
1.3822996000 1.5079632000 42.7283
1.3822996000 1.5393791000 40.8511
1.3822996000 1.5707950000 38.9365
1.3822996000 1.6022109000 37.0078
1.3822996000 1.6336268000 35.0884
1.3822996000 1.6650427000 33.2012
1.3822996000 1.6964586000 31.3678
1.3822996000 1.7278745000 29.6083
1.3822996000 1.7592904000 27.9407
1.3822996000 1.7907063000 26.3809
1.3822996000 1.8221222000 24.9423
1.3822996000 1.8535381000 23.6361
1.3822996000 1.8849540000 22.4709
1.3822996000 1.9163699000 21.4527
1.3822996000 1.9477858000 20.5855
1.3822996000 1.9792017000 19.8704
1.3822996000 2.0106176000 19.3065
1.3822996000 2.0420335000 18.8902
1.3822996000 2.0734494000 18.6156
1.3822996000 2.1048653000 18.4743
1.3822996000 2.1362812000 18.4558
1.3822996000 2.1676971000 18.5472
1.3822996000 2.1991130000 18.7342
1.3822996000 2.2305289000 19.0005
1.3822996000 2.2619448000 19.3292
1.3822996000 2.2933607000 19.7025
1.3822996000 2.3247766000 20.1028
1.3822996000 2.3561925000 20.513
1.3822996000 2.3876084000 20.9174
1.3822996000 2.4190243000 21.3019
1.3822996000 2.4504402000 21.655
1.3822996000 2.4818561000 21.9679
1.3822996000 2.5132720000 22.2352
1.3822996000 2.5446879000 22.4553
1.3822996000 2.5761038000 22.6302
1.3822996000 2.6075197000 22.7659
1.3822996000 2.6389356000 22.8723
1.3822996000 2.6703515000 22.9629
1.3822996000 2.7017674000 23.054
1.3822996000 2.7331833000 23.1648
1.3822996000 2.7645992000 23.3159
1.3822996000 2.7960151000 23.5287
1.3822996000 2.8274310000 23.8243
1.3822996000 2.8588469000 24.2225
1.3822996000 2.8902628000 24.7405
1.3822996000 2.9216787000 25.3921
1.3822996000 2.9530946000 26.1867
1.3822996000 2.9845105000 27.1292
1.3822996000 3.0159264000 28.2189
1.3822996000 3.0473423000 29.4501
1.3822996000 3.0787582000 30.8119
1.3822996000 3.1101741000 32.2892
1.3822996000 3.1415900000 33.863
1.3822996000 3.1730059000 35.5116
1.3822996000 3.2044218000 37.2117
1.3822996000 3.2358377000 38.9391
1.3822996000 3.2672536000 40.6701
1.3822996000 3.2986695000 42.3825
1.3822996000 3.3300854000 44.0557
1.3822996000 3.3615013000 45.6721
1.3822996000 3.3929172000 47.2167
1.3822996000 3.4243331000 48.6778
1.3822996000 3.4557490000 50.0468
1.3822996000 3.4871649000 51.3179
1.3822996000 3.5185808000 52.4882
1.3822996000 3.5499967000 53.5569
1.3822996000 3.5814126000 54.5253
1.3822996000 3.6128285000 55.3963
1.3822996000 3.6442444000 56.1739
1.3822996000 3.6756603000 56.8632
1.3822996000 3.7070762000 57.4697
1.3822996000 3.7384921000 57.9994
1.3822996000 3.7699080000 58.4586
1.3822996000 3.8013239000 58.8534
1.3822996000 3.8327398000 59.1901
1.3822996000 3.8641557000 59.4746
1.3822996000 3.8955716000 59.7126
1.3822996000 3.9269875000 59.9095
1.3822996000 3.9584034000 60.07
1.3822996000 3.9898193000 60.1987
1.3822996000 4.0212352000 60.2995
1.3822996000 4.0526511000 60.3755
1.3822996000 4.0840670000 60.4297
1.3822996000 4.1154829000 60.4641
1.3822996000 4.1468988000 60.4804
1.3822996000 4.1783147000 60.4796
1.3822996000 4.2097306000 60.4626
1.3822996000 4.2411465000 60.4295
1.3822996000 4.2725624000 60.3803
1.3822996000 4.3039783000 60.3148
1.3822996000 4.3353942000 60.2324
1.3822996000 4.3668101000 60.1325
1.3822996000 4.3982260000 60.0142
1.3822996000 4.4296419000 59.8767
1.3822996000 4.4610578000 59.7188
1.3822996000 4.4924737000 59.5393
1.3822996000 4.5238896000 59.3367
1.3822996000 4.5553055000 59.1091
1.3822996000 4.5867214000 58.8545
1.3822996000 4.6181373000 58.5704
1.3822996000 4.6495532000 58.2538
1.3822996000 4.6809691000 57.9013
1.3822996000 4.7123850000 57.509
1.3822996000 4.7438009000 57.0728
1.3822996000 4.7752168000 56.5882
1.3822996000 4.8066327000 56.0506
1.3822996000 4.8380486000 55.4556
1.3822996000 4.8694645000 54.7993
1.3822996000 4.9008804000 54.0787
1.3822996000 4.9322963000 53.2921
1.3822996000 4.9637122000 52.4394
1.3822996000 4.9951281000 51.5229
1.3822996000 5.0265440000 50.5472
1.3822996000 5.0579599000 49.52
1.3822996000 5.0893758000 48.4518
1.3822996000 5.1207917000 47.3564
1.3822996000 5.1522076000 46.2505
1.3822996000 5.1836235000 45.1532
1.3822996000 5.2150394000 44.0858
1.3822996000 5.2464553000 43.0712
1.3822996000 5.2778712000 42.1325
1.3822996000 5.3092871000 41.2925
1.3822996000 5.3407030000 40.5729
1.3822996000 5.3721189000 39.9928
1.3822996000 5.4035348000 39.5681
1.3822996000 5.4349507000 39.3109
1.3822996000 5.4663666000 39.2285
1.3822996000 5.4977825000 39.3234
1.3822996000 5.5291984000 39.5931
1.3822996000 5.5606143000 40.0297
1.3822996000 5.5920302000 40.6211
1.3822996000 5.6234461000 41.351
1.3822996000 5.6548620000 42.1997
1.3822996000 5.6862779000 43.1451
1.3822996000 5.7176938000 44.1635
1.3822996000 5.7491097000 45.2308
1.3822996000 5.7805256000 46.3231
1.3822996000 5.8119415000 47.4181
1.3822996000 5.8433574000 48.495
1.3822996000 5.8747733000 49.5358
1.3822996000 5.9061892000 50.5252
1.3822996000 5.9376051000 51.4512
1.3822996000 5.9690210000 52.3048
1.3822996000 6.0004369000 53.0802
1.3822996000 6.0318528000 53.7746
1.3822996000 6.0632687000 54.3877
1.3822996000 6.0946846000 54.9215
1.3822996000 6.1261005000 55.3799
1.3822996000 6.1575164000 55.7686
1.3822996000 6.1889323000 56.0942
1.3822996000 6.2203482000 56.364
1.3822996000 6.2517641000 56.5858
1.4137155000 0.0000000000 57.1711
1.4137155000 0.0314159000 57.3014
1.4137155000 0.0628318000 57.4097
1.4137155000 0.0942477000 57.5018
1.4137155000 0.1256636000 57.5826
1.4137155000 0.1570795000 57.656
1.4137155000 0.1884954000 57.7247
1.4137155000 0.2199113000 57.7904
1.4137155000 0.2513272000 57.8536
1.4137155000 0.2827431000 57.9144
1.4137155000 0.3141590000 57.972
1.4137155000 0.3455749000 58.0253
1.4137155000 0.3769908000 58.073
1.4137155000 0.4084067000 58.114
1.4137155000 0.4398226000 58.1475
1.4137155000 0.4712385000 58.173
1.4137155000 0.5026544000 58.1906
1.4137155000 0.5340703000 58.2012
1.4137155000 0.5654862000 58.2059
1.4137155000 0.5969021000 58.2066
1.4137155000 0.6283180000 58.2051
1.4137155000 0.6597339000 58.2036
1.4137155000 0.6911498000 58.2039
1.4137155000 0.7225657000 58.2075
1.4137155000 0.7539816000 58.215
1.4137155000 0.7853975000 58.226
1.4137155000 0.8168134000 58.239
1.4137155000 0.8482293000 58.2509
1.4137155000 0.8796452000 58.2572
1.4137155000 0.9110611000 58.2516
1.4137155000 0.9424770000 58.2263
1.4137155000 0.9738929000 58.1719
1.4137155000 1.0053088000 58.0776
1.4137155000 1.0367247000 57.9315
1.4137155000 1.0681406000 57.721
1.4137155000 1.0995565000 57.433
1.4137155000 1.1309724000 57.0546
1.4137155000 1.1623883000 56.5734
1.4137155000 1.1938042000 55.9782
1.4137155000 1.2252201000 55.2595
1.4137155000 1.2566360000 54.4103
1.4137155000 1.2880519000 53.4261
1.4137155000 1.3194678000 52.3058
1.4137155000 1.3508837000 51.0514
1.4137155000 1.3822996000 49.6689
1.4137155000 1.4137155000 48.1675
1.4137155000 1.4451314000 46.56
1.4137155000 1.4765473000 44.8621
1.4137155000 1.5079632000 43.0919
1.4137155000 1.5393791000 41.2695
1.4137155000 1.5707950000 39.4161
1.4137155000 1.6022109000 37.5534
1.4137155000 1.6336268000 35.7028
1.4137155000 1.6650427000 33.885
1.4137155000 1.6964586000 32.1192
1.4137155000 1.7278745000 30.4232
1.4137155000 1.7592904000 28.8125
1.4137155000 1.7907063000 27.3008
1.4137155000 1.8221222000 25.8993
1.4137155000 1.8535381000 24.6175
1.4137155000 1.8849540000 23.4628
1.4137155000 1.9163699000 22.4403
1.4137155000 1.9477858000 21.5537
1.4137155000 1.9792017000 20.8044
1.4137155000 2.0106176000 20.192
1.4137155000 2.0420335000 19.7141
1.4137155000 2.0734494000 19.3661
1.4137155000 2.1048653000 19.1415
1.4137155000 2.1362812000 19.0316
1.4137155000 2.1676971000 19.0257
1.4137155000 2.1991130000 19.1115
1.4137155000 2.2305289000 19.2749
1.4137155000 2.2619448000 19.501
1.4137155000 2.2933607000 19.7743
1.4137155000 2.3247766000 20.0791
1.4137155000 2.3561925000 20.4003
1.4137155000 2.3876084000 20.7241
1.4137155000 2.4190243000 21.0382
1.4137155000 2.4504402000 21.3329
1.4137155000 2.4818561000 21.6009
1.4137155000 2.5132720000 21.8382
1.4137155000 2.5446879000 22.0443
1.4137155000 2.5761038000 22.2221
1.4137155000 2.6075197000 22.3781
1.4137155000 2.6389356000 22.5222
1.4137155000 2.6703515000 22.6676
1.4137155000 2.7017674000 22.8297
1.4137155000 2.7331833000 23.0263
1.4137155000 2.7645992000 23.2762
1.4137155000 2.7960151000 23.5986
1.4137155000 2.8274310000 24.012
1.4137155000 2.8588469000 24.5332
1.4137155000 2.8902628000 25.1764
1.4137155000 2.9216787000 25.9524
1.4137155000 2.9530946000 26.8676
1.4137155000 2.9845105000 27.9238
1.4137155000 3.0159264000 29.1179
1.4137155000 3.0473423000 30.4418
1.4137155000 3.0787582000 31.8829
1.4137155000 3.1101741000 33.4245
1.4137155000 3.1415900000 35.047
1.4137155000 3.1730059000 36.728
1.4137155000 3.2044218000 38.4444
1.4137155000 3.2358377000 40.1726
1.4137155000 3.2672536000 41.8898
1.4137155000 3.2986695000 43.5749
1.4137155000 3.3300854000 45.2091
1.4137155000 3.3615013000 46.7761
1.4137155000 3.3929172000 48.2631
1.4137155000 3.4243331000 49.6602
1.4137155000 3.4557490000 50.9606
1.4137155000 3.4871649000 52.1603
1.4137155000 3.5185808000 53.258
1.4137155000 3.5499967000 54.2545
1.4137155000 3.5814126000 55.1525
1.4137155000 3.6128285000 55.9557
1.4137155000 3.6442444000 56.6692
1.4137155000 3.6756603000 57.2987
1.4137155000 3.7070762000 57.8501
1.4137155000 3.7384921000 58.3299
1.4137155000 3.7699080000 58.7443
1.4137155000 3.8013239000 59.0995
1.4137155000 3.8327398000 59.4016
1.4137155000 3.8641557000 59.6562
1.4137155000 3.8955716000 59.8688
1.4137155000 3.9269875000 60.0445
1.4137155000 3.9584034000 60.1876
1.4137155000 3.9898193000 60.3024
1.4137155000 4.0212352000 60.3924
1.4137155000 4.0526511000 60.4607
1.4137155000 4.0840670000 60.5098
1.4137155000 4.1154829000 60.5417
1.4137155000 4.1468988000 60.558
1.4137155000 4.1783147000 60.5598
1.4137155000 4.2097306000 60.5477
1.4137155000 4.2411465000 60.5219
1.4137155000 4.2725624000 60.4827
1.4137155000 4.3039783000 60.4296
1.4137155000 4.3353942000 60.3622
1.4137155000 4.3668101000 60.2798
1.4137155000 4.3982260000 60.1817
1.4137155000 4.4296419000 60.0668
1.4137155000 4.4610578000 59.9339
1.4137155000 4.4924737000 59.7815
1.4137155000 4.5238896000 59.6077
1.4137155000 4.5553055000 59.4106
1.4137155000 4.5867214000 59.1875
1.4137155000 4.6181373000 58.9355
1.4137155000 4.6495532000 58.6513
1.4137155000 4.6809691000 58.3308
1.4137155000 4.7123850000 57.9699
1.4137155000 4.7438009000 57.5638
1.4137155000 4.7752168000 57.1077
1.4137155000 4.8066327000 56.5969
1.4137155000 4.8380486000 56.0267
1.4137155000 4.8694645000 55.3935
1.4137155000 4.9008804000 54.6943
1.4137155000 4.9322963000 53.9277
1.4137155000 4.9637122000 53.0943
1.4137155000 4.9951281000 52.1967
1.4137155000 5.0265440000 51.2403
1.4137155000 5.0579599000 50.2335
1.4137155000 5.0893758000 49.1873
1.4137155000 5.1207917000 48.1161
1.4137155000 5.1522076000 47.0369
1.4137155000 5.1836235000 45.969
1.4137155000 5.2150394000 44.9338
1.4137155000 5.2464553000 43.9536
1.4137155000 5.2778712000 43.0513
1.4137155000 5.3092871000 42.249
1.4137155000 5.3407030000 41.5673
1.4137155000 5.3721189000 41.0245
1.4137155000 5.4035348000 40.6354
1.4137155000 5.4349507000 40.411
1.4137155000 5.4663666000 40.3577
1.4137155000 5.4977825000 40.4768
1.4137155000 5.5291984000 40.7651
1.4137155000 5.5606143000 41.2141
1.4137155000 5.5920302000 41.8112
1.4137155000 5.6234461000 42.5397
1.4137155000 5.6548620000 43.3798
1.4137155000 5.6862779000 44.3096
1.4137155000 5.7176938000 45.3056
1.4137155000 5.7491097000 46.3441
1.4137155000 5.7805256000 47.4019
1.4137155000 5.8119415000 48.4572
1.4137155000 5.8433574000 49.4901
1.4137155000 5.8747733000 50.4834
1.4137155000 5.9061892000 51.4229
1.4137155000 5.9376051000 52.2975
1.4137155000 5.9690210000 53.0992
1.4137155000 6.0004369000 53.8231
1.4137155000 6.0318528000 54.4672
1.4137155000 6.0632687000 55.0321
1.4137155000 6.0946846000 55.5203
1.4137155000 6.1261005000 55.9366
1.4137155000 6.1575164000 56.2866
1.4137155000 6.1889323000 56.5775
1.4137155000 6.2203482000 56.8166
1.4137155000 6.2517641000 57.0119
1.4451314000 0.0000000000 57.5646
1.4451314000 0.0314159000 57.6788
1.4451314000 0.0628318000 57.7743
1.4451314000 0.0942477000 57.8565
1.4451314000 0.1256636000 57.9303
1.4451314000 0.1570795000 57.9991
1.4451314000 0.1884954000 58.0654
1.4451314000 0.2199113000 58.1307
1.4451314000 0.2513272000 58.1955
1.4451314000 0.2827431000 58.2597
1.4451314000 0.3141590000 58.3224
1.4451314000 0.3455749000 58.3824
1.4451314000 0.3769908000 58.4384
1.4451314000 0.4084067000 58.4891
1.4451314000 0.4398226000 58.5335
1.4451314000 0.4712385000 58.5711
1.4451314000 0.5026544000 58.6016
1.4451314000 0.5340703000 58.6254
1.4451314000 0.5654862000 58.6435
1.4451314000 0.5969021000 58.6571
1.4451314000 0.6283180000 58.6676
1.4451314000 0.6597339000 58.6766
1.4451314000 0.6911498000 58.6854
1.4451314000 0.7225657000 58.6949
1.4451314000 0.7539816000 58.7053
1.4451314000 0.7853975000 58.7158
1.4451314000 0.8168134000 58.7247
1.4451314000 0.8482293000 58.7287
1.4451314000 0.8796452000 58.7234
1.4451314000 0.9110611000 58.7025
1.4451314000 0.9424770000 58.6586
1.4451314000 0.9738929000 58.5828
1.4451314000 1.0053088000 58.4649
1.4451314000 1.0367247000 58.2937
1.4451314000 1.0681406000 58.0574
1.4451314000 1.0995565000 57.7439
1.4451314000 1.1309724000 57.3412
1.4451314000 1.1623883000 56.838
1.4451314000 1.1938042000 56.2241
1.4451314000 1.2252201000 55.4913
1.4451314000 1.2566360000 54.6333
1.4451314000 1.2880519000 53.6466
1.4451314000 1.3194678000 52.531
1.4451314000 1.3508837000 51.2892
1.4451314000 1.3822996000 49.9276
1.4451314000 1.4137155000 48.4558
1.4451314000 1.4451314000 46.8863
1.4451314000 1.4765473000 45.2344
1.4451314000 1.5079632000 43.5177
1.4451314000 1.5393791000 41.755
1.4451314000 1.5707950000 39.966
1.4451314000 1.6022109000 38.1708
1.4451314000 1.6336268000 36.3888
1.4451314000 1.6650427000 34.6383
1.4451314000 1.6964586000 32.9365
1.4451314000 1.7278745000 31.2985
1.4451314000 1.7592904000 29.7377
1.4451314000 1.7907063000 28.2657
1.4451314000 1.8221222000 26.8922
1.4451314000 1.8535381000 25.6252
1.4451314000 1.8849540000 24.471
1.4451314000 1.9163699000 23.4346
1.4451314000 1.9477858000 22.5195
1.4451314000 1.9792017000 21.7275
1.4451314000 2.0106176000 21.0594
1.4451314000 2.0420335000 20.5137
1.4451314000 2.0734494000 20.0877
1.4451314000 2.1048653000 19.7766
1.4451314000 2.1362812000 19.5735
1.4451314000 2.1676971000 19.4699
1.4451314000 2.1991130000 19.4554
1.4451314000 2.2305289000 19.5181
1.4451314000 2.2619448000 19.6452
1.4451314000 2.2933607000 19.8232
1.4451314000 2.3247766000 20.0382
1.4451314000 2.3561925000 20.2773
1.4451314000 2.3876084000 20.5284
1.4451314000 2.4190243000 20.7811
1.4451314000 2.4504402000 21.0271
1.4451314000 2.4818561000 21.2608
1.4451314000 2.5132720000 21.4795
1.4451314000 2.5446879000 21.6836
1.4451314000 2.5761038000 21.8767
1.4451314000 2.6075197000 22.0657
1.4451314000 2.6389356000 22.2602
1.4451314000 2.6703515000 22.4727
1.4451314000 2.7017674000 22.7176
1.4451314000 2.7331833000 23.011
1.4451314000 2.7645992000 23.3697
1.4451314000 2.7960151000 23.8101
1.4451314000 2.8274310000 24.3481
1.4451314000 2.8588469000 24.9974
1.4451314000 2.8902628000 25.7689
1.4451314000 2.9216787000 26.6703
1.4451314000 2.9530946000 27.7049
1.4451314000 2.9845105000 28.8716
1.4451314000 3.0159264000 30.1647
1.4451314000 3.0473423000 31.5743
1.4451314000 3.0787582000 33.0858
1.4451314000 3.1101741000 34.6818
1.4451314000 3.1415900000 36.3416
1.4451314000 3.1730059000 38.0433
1.4451314000 3.2044218000 39.7638
1.4451314000 3.2358377000 41.4805
1.4451314000 3.2672536000 43.1719
1.4451314000 3.2986695000 44.8182
1.4451314000 3.3300854000 46.4025
1.4451314000 3.3615013000 47.9105
1.4451314000 3.3929172000 49.3311
1.4451314000 3.4243331000 50.6565
1.4451314000 3.4557490000 51.8818
1.4451314000 3.4871649000 53.0048
1.4451314000 3.5185808000 54.0257
1.4451314000 3.5499967000 54.9467
1.4451314000 3.5814126000 55.7716
1.4451314000 3.6128285000 56.5054
1.4451314000 3.6442444000 57.1538
1.4451314000 3.6756603000 57.7228
1.4451314000 3.7070762000 58.2191
1.4451314000 3.7384921000 58.649
1.4451314000 3.7699080000 59.0189
1.4451314000 3.8013239000 59.3349
1.4451314000 3.8327398000 59.6028
1.4451314000 3.8641557000 59.8281
1.4451314000 3.8955716000 60.0158
1.4451314000 3.9269875000 60.1705
1.4451314000 3.9584034000 60.2966
1.4451314000 3.9898193000 60.3976
1.4451314000 4.0212352000 60.477
1.4451314000 4.0526511000 60.5374
1.4451314000 4.0840670000 60.5812
1.4451314000 4.1154829000 60.6102
1.4451314000 4.1468988000 60.6259
1.4451314000 4.1783147000 60.6293
1.4451314000 4.2097306000 60.6209
1.4451314000 4.2411465000 60.6012
1.4451314000 4.2725624000 60.5701
1.4451314000 4.3039783000 60.5275
1.4451314000 4.3353942000 60.4729
1.4451314000 4.3668101000 60.4056
1.4451314000 4.3982260000 60.3248
1.4451314000 4.4296419000 60.2294
1.4451314000 4.4610578000 60.1181
1.4451314000 4.4924737000 59.9893
1.4451314000 4.5238896000 59.8409
1.4451314000 4.5553055000 59.6708
1.4451314000 4.5867214000 59.4759
1.4451314000 4.6181373000 59.2532
1.4451314000 4.6495532000 58.9988
1.4451314000 4.6809691000 58.7085
1.4451314000 4.7123850000 58.3777
1.4451314000 4.7438009000 58.0015
1.4451314000 4.7752168000 57.5748
1.4451314000 4.8066327000 57.0928
1.4451314000 4.8380486000 56.5509
1.4451314000 4.8694645000 55.9455
1.4451314000 4.9008804000 55.2737
1.4451314000 4.9322963000 54.5347
1.4451314000 4.9637122000 53.7292
1.4451314000 4.9951281000 52.8605
1.4451314000 5.0265440000 51.9344
1.4451314000 5.0579599000 50.9596
1.4451314000 5.0893758000 49.9476
1.4451314000 5.1207917000 48.9129
1.4451314000 5.1522076000 47.8726
1.4451314000 5.1836235000 46.846
1.4451314000 5.2150394000 45.854
1.4451314000 5.2464553000 44.9184
1.4451314000 5.2778712000 44.0612
1.4451314000 5.3092871000 43.3037
1.4451314000 5.3407030000 42.6654
1.4451314000 5.3721189000 42.1634
1.4451314000 5.4035348000 41.8114
1.4451314000 5.4349507000 41.6193
1.4451314000 5.4663666000 41.5923
1.4451314000 5.4977825000 41.7312
1.4451314000 5.5291984000 42.0319
1.4451314000 5.5606143000 42.4855
1.4451314000 5.5920302000 43.0791
1.4451314000 5.6234461000 43.7961
1.4451314000 5.6548620000 44.6169
1.4451314000 5.6862779000 45.5199
1.4451314000 5.7176938000 46.4824
1.4451314000 5.7491097000 47.4812
1.4451314000 5.7805256000 48.4942
1.4451314000 5.8119415000 49.5003
1.4451314000 5.8433574000 50.4808
1.4451314000 5.8747733000 51.4196
1.4451314000 5.9061892000 52.3034
1.4451314000 5.9376051000 53.1221
1.4451314000 5.9690210000 53.8687
1.4451314000 6.0004369000 54.5392
1.4451314000 6.0318528000 55.1324
1.4451314000 6.0632687000 55.6493
1.4451314000 6.0946846000 56.0933
1.4451314000 6.1261005000 56.4692
1.4451314000 6.1575164000 56.7831
1.4451314000 6.1889323000 57.0421
1.4451314000 6.2203482000 57.2535
1.4451314000 6.2517641000 57.4252
1.4765473000 0.0000000000 57.9408
1.4765473000 0.0314159000 58.0414
1.4765473000 0.0628318000 58.126
1.4765473000 0.0942477000 58.2
1.4765473000 0.1256636000 58.2676
1.4765473000 0.1570795000 58.332
1.4765473000 0.1884954000 58.3956
1.4765473000 0.2199113000 58.4596
1.4765473000 0.2513272000 58.5245
1.4765473000 0.2827431000 58.5899
1.4765473000 0.3141590000 58.655
1.4765473000 0.3455749000 58.7186
1.4765473000 0.3769908000 58.7793
1.4765473000 0.4084067000 58.8358
1.4765473000 0.4398226000 58.887
1.4765473000 0.4712385000 58.9323
1.4765473000 0.5026544000 58.9711
1.4765473000 0.5340703000 59.0038
1.4765473000 0.5654862000 59.0307
1.4765473000 0.5969021000 59.0529
1.4765473000 0.6283180000 59.0713
1.4765473000 0.6597339000 59.087
1.4765473000 0.6911498000 59.1009
1.4765473000 0.7225657000 59.1134
1.4765473000 0.7539816000 59.1245
1.4765473000 0.7853975000 59.133
1.4765473000 0.8168134000 59.137
1.4765473000 0.8482293000 59.1332
1.4765473000 0.8796452000 59.1171
1.4765473000 0.9110611000 59.0828
1.4765473000 0.9424770000 59.0231
1.4765473000 0.9738929000 58.9295
1.4765473000 1.0053088000 58.7924
1.4765473000 1.0367247000 58.6014
1.4765473000 1.0681406000 58.3454
1.4765473000 1.0995565000 58.0132
1.4765473000 1.1309724000 57.5936
1.4765473000 1.1623883000 57.0763
1.4765473000 1.1938042000 56.4521
1.4765473000 1.2252201000 55.7136
1.4765473000 1.2566360000 54.8556
1.4765473000 1.2880519000 53.8754
1.4765473000 1.3194678000 52.7733
1.4765473000 1.3508837000 51.5526
1.4765473000 1.3822996000 50.22
1.4765473000 1.4137155000 48.785
1.4765473000 1.4451314000 47.2599
1.4765473000 1.4765473000 45.6595
1.4765473000 1.5079632000 44.0002
1.4765473000 1.5393791000 42.2998
1.4765473000 1.5707950000 40.5763
1.4765473000 1.6022109000 38.8479
1.4765473000 1.6336268000 37.1319
1.4765473000 1.6650427000 35.4445
1.4765473000 1.6964586000 33.8006
1.4765473000 1.7278745000 32.2133
1.4765473000 1.7592904000 30.6939
1.4765473000 1.7907063000 29.2523
1.4765473000 1.8221222000 27.8969
1.4765473000 1.8535381000 26.6346
1.4765473000 1.8849540000 25.4712
1.4765473000 1.9163699000 24.4117
1.4765473000 1.9477858000 23.4598
1.4765473000 1.9792017000 22.6183
1.4765473000 2.0106176000 21.8887
1.4765473000 2.0420335000 21.2714
1.4765473000 2.0734494000 20.765
1.4765473000 2.1048653000 20.3665
1.4765473000 2.1362812000 20.071
1.4765473000 2.1676971000 19.8719
1.4765473000 2.1991130000 19.7608
1.4765473000 2.2305289000 19.7279
1.4765473000 2.2619448000 19.7621
1.4765473000 2.2933607000 19.8519
1.4765473000 2.3247766000 19.9854
1.4765473000 2.3561925000 20.1515
1.4765473000 2.3876084000 20.3398
1.4765473000 2.4190243000 20.5416
1.4765473000 2.4504402000 20.7503
1.4765473000 2.4818561000 20.9616
1.4765473000 2.5132720000 21.174
1.4765473000 2.5446879000 21.3886
1.4765473000 2.5761038000 21.6096
1.4765473000 2.6075197000 21.8438
1.4765473000 2.6389356000 22.1005
1.4765473000 2.6703515000 22.3913
1.4765473000 2.7017674000 22.7292
1.4765473000 2.7331833000 23.1283
1.4765473000 2.7645992000 23.603
1.4765473000 2.7960151000 24.1672
1.4765473000 2.8274310000 24.8336
1.4765473000 2.8588469000 25.6126
1.4765473000 2.8902628000 26.5121
1.4765473000 2.9216787000 27.5364
1.4765473000 2.9530946000 28.6858
1.4765473000 2.9845105000 29.9566
1.4765473000 3.0159264000 31.3407
1.4765473000 3.0473423000 32.8261
1.4765473000 3.0787582000 34.3972
1.4765473000 3.1101741000 36.0356
1.4765473000 3.1415900000 37.7205
1.4765473000 3.1730059000 39.43
1.4765473000 3.2044218000 41.142
1.4765473000 3.2358377000 42.835
1.4765473000 3.2672536000 44.4889
1.4765473000 3.2986695000 46.0858
1.4765473000 3.3300854000 47.6106
1.4765473000 3.3615013000 49.0511
1.4765473000 3.3929172000 50.3982
1.4765473000 3.4243331000 51.646
1.4765473000 3.4557490000 52.7915
1.4765473000 3.4871649000 53.8341
1.4765473000 3.5185808000 54.7757
1.4765473000 3.5499967000 55.6197
1.4765473000 3.5814126000 56.3709
1.4765473000 3.6128285000 57.0351
1.4765473000 3.6442444000 57.6186
1.4765473000 3.6756603000 58.1281
1.4765473000 3.7070762000 58.5702
1.4765473000 3.7384921000 58.9514
1.4765473000 3.7699080000 59.2781
1.4765473000 3.8013239000 59.556
1.4765473000 3.8327398000 59.7909
1.4765473000 3.8641557000 59.9879
1.4765473000 3.8955716000 60.1516
1.4765473000 3.9269875000 60.2863
1.4765473000 3.9584034000 60.3959
1.4765473000 3.9898193000 60.4837
1.4765473000 4.0212352000 60.5527
1.4765473000 4.0526511000 60.6054
1.4765473000 4.0840670000 60.6439
1.4765473000 4.1154829000 60.6698
1.4765473000 4.1468988000 60.6844
1.4765473000 4.1783147000 60.6887
1.4765473000 4.2097306000 60.6832
1.4765473000 4.2411465000 60.6682
1.4765473000 4.2725624000 60.6439
1.4765473000 4.3039783000 60.6099
1.4765473000 4.3353942000 60.566
1.4765473000 4.3668101000 60.5114
1.4765473000 4.3982260000 60.4453
1.4765473000 4.4296419000 60.3666
1.4765473000 4.4610578000 60.2739
1.4765473000 4.4924737000 60.1655
1.4765473000 4.5238896000 60.0394
1.4765473000 4.5553055000 59.8929
1.4765473000 4.5867214000 59.7233
1.4765473000 4.6181373000 59.5269
1.4765473000 4.6495532000 59.2999
1.4765473000 4.6809691000 59.0379
1.4765473000 4.7123850000 58.736
1.4765473000 4.7438009000 58.3893
1.4765473000 4.7752168000 57.9926
1.4765473000 4.8066327000 57.5411
1.4765473000 4.8380486000 57.0302
1.4765473000 4.8694645000 56.4565
1.4765473000 4.9008804000 55.8175
1.4765473000 4.9322963000 55.1123
1.4765473000 4.9637122000 54.3423
1.4765473000 4.9951281000 53.5109
1.4765473000 5.0265440000 52.6243
1.4765473000 5.0579599000 51.6914
1.4765473000 5.0893758000 50.7238
1.4765473000 5.1207917000 49.736
1.4765473000 5.1522076000 48.7449
1.4765473000 5.1836235000 47.7692
1.4765473000 5.2150394000 46.8293
1.4765473000 5.2464553000 45.9462
1.4765473000 5.2778712000 45.1409
1.4765473000 5.3092871000 44.4334
1.4765473000 5.3407030000 43.8421
1.4765473000 5.3721189000 43.3829
1.4765473000 5.4035348000 43.0682
1.4765473000 5.4349507000 42.9068
1.4765473000 5.4663666000 42.9031
1.4765473000 5.4977825000 43.0569
1.4765473000 5.5291984000 43.3637
1.4765473000 5.5606143000 43.8145
1.4765473000 5.5920302000 44.3962
1.4765473000 5.6234461000 45.0925
1.4765473000 5.6548620000 45.8843
1.4765473000 5.6862779000 46.7508
1.4765473000 5.7176938000 47.6699
1.4765473000 5.7491097000 48.6199
1.4765473000 5.7805256000 49.5793
1.4765473000 5.8119415000 50.5285
1.4765473000 5.8433574000 51.4498
1.4765473000 5.8747733000 52.3284
1.4765473000 5.9061892000 53.152
1.4765473000 5.9376051000 53.9116
1.4765473000 5.9690210000 54.6012
1.4765473000 6.0004369000 55.2174
1.4765473000 6.0318528000 55.7599
1.4765473000 6.0632687000 56.2301
1.4765473000 6.0946846000 56.6316
1.4765473000 6.1261005000 56.9696
1.4765473000 6.1575164000 57.2502
1.4765473000 6.1889323000 57.4803
1.4765473000 6.2203482000 57.6672
1.4765473000 6.2517641000 57.8183
1.5079632000 0.0000000000 58.2939
1.5079632000 0.0314159000 58.3832
1.5079632000 0.0628318000 58.4591
1.5079632000 0.0942477000 58.5262
1.5079632000 0.1256636000 58.5886
1.5079632000 0.1570795000 58.6491
1.5079632000 0.1884954000 58.7098
1.5079632000 0.2199113000 58.7718
1.5079632000 0.2513272000 58.8354
1.5079632000 0.2827431000 58.9003
1.5079632000 0.3141590000 58.9656
1.5079632000 0.3455749000 59.0302
1.5079632000 0.3769908000 59.0926
1.5079632000 0.4084067000 59.1517
1.5079632000 0.4398226000 59.2063
1.5079632000 0.4712385000 59.2555
1.5079632000 0.5026544000 59.299
1.5079632000 0.5340703000 59.3366
1.5079632000 0.5654862000 59.3687
1.5079632000 0.5969021000 59.3959
1.5079632000 0.6283180000 59.4188
1.5079632000 0.6597339000 59.4382
1.5079632000 0.6911498000 59.4546
1.5079632000 0.7225657000 59.4681
1.5079632000 0.7539816000 59.4782
1.5079632000 0.7853975000 59.4838
1.5079632000 0.8168134000 59.4827
1.5079632000 0.8482293000 59.4716
1.5079632000 0.8796452000 59.4461
1.5079632000 0.9110611000 59.4004
1.5079632000 0.9424770000 59.3278
1.5079632000 0.9738929000 59.2202
1.5079632000 1.0053088000 59.0685
1.5079632000 1.0367247000 58.8629
1.5079632000 1.0681406000 58.593
1.5079632000 1.0995565000 58.2485
1.5079632000 1.1309724000 57.819
1.5079632000 1.1623883000 57.295
1.5079632000 1.1938042000 56.6683
1.5079632000 1.2252201000 55.9322
1.5079632000 1.2566360000 55.0822
1.5079632000 1.2880519000 54.1164
1.5079632000 1.3194678000 53.0354
1.5079632000 1.3508837000 51.843
1.5079632000 1.3822996000 50.5459
1.5079632000 1.4137155000 49.1534
1.5079632000 1.4451314000 47.6775
1.5079632000 1.4765473000 46.1319
1.5079632000 1.5079632000 44.5322
1.5079632000 1.5393791000 42.8944
1.5079632000 1.5707950000 41.2352
1.5079632000 1.6022109000 39.5706
1.5079632000 1.6336268000 37.9161
1.5079632000 1.6650427000 36.2857
1.5079632000 1.6964586000 34.6922
1.5079632000 1.7278745000 33.1468
1.5079632000 1.7592904000 31.6594
1.5079632000 1.7907063000 30.2382
1.5079632000 1.8221222000 28.8907
1.5079632000 1.8535381000 27.6232
1.5079632000 1.8849540000 26.4416
1.5079632000 1.9163699000 25.3508
1.5079632000 1.9477858000 24.3553
1.5079632000 1.9792017000 23.459
1.5079632000 2.0106176000 22.6645
1.5079632000 2.0420335000 21.9737
1.5079632000 2.0734494000 21.3869
1.5079632000 2.1048653000 20.9028
1.5079632000 2.1362812000 20.5183
1.5079632000 2.1676971000 20.2286
1.5079632000 2.1991130000 20.0272
1.5079632000 2.2305289000 19.906
1.5079632000 2.2619448000 19.8558
1.5079632000 2.2933607000 19.8669
1.5079632000 2.3247766000 19.9292
1.5079632000 2.3561925000 20.0333
1.5079632000 2.3876084000 20.1704
1.5079632000 2.4190243000 20.3336
1.5079632000 2.4504402000 20.5175
1.5079632000 2.4818561000 20.7191
1.5079632000 2.5132720000 20.9379
1.5079632000 2.5446879000 21.1756
1.5079632000 2.5761038000 21.4367
1.5079632000 2.6075197000 21.7278
1.5079632000 2.6389356000 22.0574
1.5079632000 2.6703515000 22.4361
1.5079632000 2.7017674000 22.875
1.5079632000 2.7331833000 23.3863
1.5079632000 2.7645992000 23.9817
1.5079632000 2.7960151000 24.6723
1.5079632000 2.8274310000 25.4676
1.5079632000 2.8588469000 26.3749
1.5079632000 2.8902628000 27.3987
1.5079632000 2.9216787000 28.5401
1.5079632000 2.9530946000 29.7967
1.5079632000 2.9845105000 31.1622
1.5079632000 3.0159264000 32.6264
1.5079632000 3.0473423000 34.1758
1.5079632000 3.0787582000 35.7938
1.5079632000 3.1101741000 37.4613
1.5079632000 3.1415900000 39.1578
1.5079632000 3.1730059000 40.862
1.5079632000 3.2044218000 42.5529
1.5079632000 3.2358377000 44.2102
1.5079632000 3.2672536000 45.8158
1.5079632000 3.2986695000 47.3536
1.5079632000 3.3300854000 48.8106
1.5079632000 3.3615013000 50.1766
1.5079632000 3.3929172000 51.4446
1.5079632000 3.4243331000 52.6105
1.5079632000 3.4557490000 53.6733
1.5079632000 3.4871649000 54.6338
1.5079632000 3.5185808000 55.4952
1.5079632000 3.5499967000 56.2622
1.5079632000 3.5814126000 56.9404
1.5079632000 3.6128285000 57.5363
1.5079632000 3.6442444000 58.0566
1.5079632000 3.6756603000 58.5084
1.5079632000 3.7070762000 58.8983
1.5079632000 3.7384921000 59.2328
1.5079632000 3.7699080000 59.5182
1.5079632000 3.8013239000 59.7601
1.5079632000 3.8327398000 59.9637
1.5079632000 3.8641557000 60.1339
1.5079632000 3.8955716000 60.275
1.5079632000 3.9269875000 60.3909
1.5079632000 3.9584034000 60.4849
1.5079632000 3.9898193000 60.5603
1.5079632000 4.0212352000 60.6195
1.5079632000 4.0526511000 60.6648
1.5079632000 4.0840670000 60.698
1.5079632000 4.1154829000 60.7207
1.5079632000 4.1468988000 60.734
1.5079632000 4.1783147000 60.7386
1.5079632000 4.2097306000 60.7353
1.5079632000 4.2411465000 60.7241
1.5079632000 4.2725624000 60.7052
1.5079632000 4.3039783000 60.6784
1.5079632000 4.3353942000 60.6433
1.5079632000 4.3668101000 60.5993
1.5079632000 4.3982260000 60.5456
1.5079632000 4.4296419000 60.481
1.5079632000 4.4610578000 60.4041
1.5079632000 4.4924737000 60.3133
1.5079632000 4.5238896000 60.2063
1.5079632000 4.5553055000 60.0807
1.5079632000 4.5867214000 59.9333
1.5079632000 4.6181373000 59.7607
1.5079632000 4.6495532000 59.5588
1.5079632000 4.6809691000 59.3231
1.5079632000 4.7123850000 59.0489
1.5079632000 4.7438009000 58.7311
1.5079632000 4.7752168000 58.3646
1.5079632000 4.8066327000 57.9447
1.5079632000 4.8380486000 57.467
1.5079632000 4.8694645000 56.9282
1.5079632000 4.9008804000 56.326
1.5079632000 4.9322963000 55.6599
1.5079632000 4.9637122000 54.9314
1.5079632000 4.9951281000 54.1442
1.5079632000 5.0265440000 53.3046
1.5079632000 5.0579599000 52.4216
1.5079632000 5.0893758000 51.5066
1.5079632000 5.1207917000 50.5739
1.5079632000 5.1522076000 49.6398
1.5079632000 5.1836235000 48.7225
1.5079632000 5.2150394000 47.8415
1.5079632000 5.2464553000 47.0166
1.5079632000 5.2778712000 46.2678
1.5079632000 5.3092871000 45.6138
1.5079632000 5.3407030000 45.0716
1.5079632000 5.3721189000 44.6557
1.5079632000 5.4035348000 44.3776
1.5079632000 5.4349507000 44.2447
1.5079632000 5.4663666000 44.2606
1.5079632000 5.4977825000 44.4246
1.5079632000 5.5291984000 44.7316
1.5079632000 5.5606143000 45.1727
1.5079632000 5.5920302000 45.735
1.5079632000 5.6234461000 46.4027
1.5079632000 5.6548620000 47.1573
1.5079632000 5.6862779000 47.979
1.5079632000 5.7176938000 48.847
1.5079632000 5.7491097000 49.7405
1.5079632000 5.7805256000 50.6395
1.5079632000 5.8119415000 51.5257
1.5079632000 5.8433574000 52.3828
1.5079632000 5.8747733000 53.197
1.5079632000 5.9061892000 53.9575
1.5079632000 5.9376051000 54.6561
1.5079632000 5.9690210000 55.2877
1.5079632000 6.0004369000 55.8498
1.5079632000 6.0318528000 56.3425
1.5079632000 6.0632687000 56.7676
1.5079632000 6.0946846000 57.129
1.5079632000 6.1261005000 57.4318
1.5079632000 6.1575164000 57.6821
1.5079632000 6.1889323000 57.8865
1.5079632000 6.2203482000 58.0521
1.5079632000 6.2517641000 58.1856
1.5393791000 0.0000000000 58.6199
1.5393791000 0.0314159000 58.7002
1.5393791000 0.0628318000 58.769
1.5393791000 0.0942477000 58.8308
1.5393791000 0.1256636000 58.8888
1.5393791000 0.1570795000 58.9459
1.5393791000 0.1884954000 59.0036
1.5393791000 0.2199113000 59.0631
1.5393791000 0.2513272000 59.1245
1.5393791000 0.2827431000 59.1875
1.5393791000 0.3141590000 59.2513
1.5393791000 0.3455749000 59.3147
1.5393791000 0.3769908000 59.3765
1.5393791000 0.4084067000 59.4355
1.5393791000 0.4398226000 59.4906
1.5393791000 0.4712385000 59.5409
1.5393791000 0.5026544000 59.586
1.5393791000 0.5340703000 59.6256
1.5393791000 0.5654862000 59.6599
1.5393791000 0.5969021000 59.6893
1.5393791000 0.6283180000 59.7141
1.5393791000 0.6597339000 59.7349
1.5393791000 0.6911498000 59.7518
1.5393791000 0.7225657000 59.7647
1.5393791000 0.7539816000 59.773
1.5393791000 0.7853975000 59.7752
1.5393791000 0.8168134000 59.7692
1.5393791000 0.8482293000 59.7516
1.5393791000 0.8796452000 59.7182
1.5393791000 0.9110611000 59.6635
1.5393791000 0.9424770000 59.5809
1.5393791000 0.9738929000 59.4629
1.5393791000 1.0053088000 59.3009
1.5393791000 1.0367247000 59.0857
1.5393791000 1.0681406000 58.8075
1.5393791000 1.0995565000 58.4568
1.5393791000 1.1309724000 58.0238
1.5393791000 1.1623883000 57.5
1.5393791000 1.1938042000 56.8778
1.5393791000 1.2252201000 56.1511
1.5393791000 1.2566360000 55.3162
1.5393791000 1.2880519000 54.3715
1.5393791000 1.3194678000 53.318
1.5393791000 1.3508837000 52.1598
1.5393791000 1.3822996000 50.9032
1.5393791000 1.4137155000 49.5573
1.5393791000 1.4451314000 48.1333
1.5393791000 1.4765473000 46.6442
1.5393791000 1.5079632000 45.104
1.5393791000 1.5393791000 43.5274
1.5393791000 1.5707950000 41.9293
1.5393791000 1.6022109000 40.3239
1.5393791000 1.6336268000 38.7246
1.5393791000 1.6650427000 37.1436
1.5393791000 1.6964586000 35.5918
1.5393791000 1.7278745000 34.0789
1.5393791000 1.7592904000 32.6133
1.5393791000 1.7907063000 31.2025
1.5393791000 1.8221222000 29.8531
1.5393791000 1.8535381000 28.5715
1.5393791000 1.8849540000 27.3636
1.5393791000 1.9163699000 26.2349
1.5393791000 1.9477858000 25.1909
1.5393791000 1.9792017000 24.2365
1.5393791000 2.0106176000 23.3758
1.5393791000 2.0420335000 22.6122
1.5393791000 2.0734494000 21.9474
1.5393791000 2.1048653000 21.3819
1.5393791000 2.1362812000 20.9142
1.5393791000 2.1676971000 20.5412
1.5393791000 2.1991130000 20.2581
1.5393791000 2.2305289000 20.0583
1.5393791000 2.2619448000 19.9344
1.5393791000 2.2933607000 19.8782
1.5393791000 2.3247766000 19.8814
1.5393791000 2.3561925000 19.936
1.5393791000 2.3876084000 20.035
1.5393791000 2.4190243000 20.1727
1.5393791000 2.4504402000 20.3451
1.5393791000 2.4818561000 20.5502
1.5393791000 2.5132720000 20.7883
1.5393791000 2.5446879000 21.0615
1.5393791000 2.5761038000 21.3741
1.5393791000 2.6075197000 21.7325
1.5393791000 2.6389356000 22.1443
1.5393791000 2.6703515000 22.6184
1.5393791000 2.7017674000 23.1643
1.5393791000 2.7331833000 23.7916
1.5393791000 2.7645992000 24.5095
1.5393791000 2.7960151000 25.3261
1.5393791000 2.8274310000 26.2477
1.5393791000 2.8588469000 27.2784
1.5393791000 2.8902628000 28.4196
1.5393791000 2.9216787000 29.6694
1.5393791000 2.9530946000 31.0228
1.5393791000 2.9845105000 32.4711
1.5393791000 3.0159264000 34.0025
1.5393791000 3.0473423000 35.6022
1.5393791000 3.0787582000 37.2528
1.5393791000 3.1101741000 38.9353
1.5393791000 3.1415900000 40.6296
1.5393791000 3.1730059000 42.3152
1.5393791000 3.2044218000 43.9725
1.5393791000 3.2358377000 45.583
1.5393791000 3.2672536000 47.1303
1.5393791000 3.2986695000 48.6005
1.5393791000 3.3300854000 49.9827
1.5393791000 3.3615013000 51.2687
1.5393791000 3.3929172000 52.4536
1.5393791000 3.4243331000 53.5351
1.5393791000 3.4557490000 54.5137
1.5393791000 3.4871649000 55.3919
1.5393791000 3.5185808000 56.1738
1.5393791000 3.5499967000 56.8652
1.5393791000 3.5814126000 57.4724
1.5393791000 3.6128285000 58.0024
1.5393791000 3.6442444000 58.4623
1.5393791000 3.6756603000 58.8591
1.5393791000 3.7070762000 59.1996
1.5393791000 3.7384921000 59.4903
1.5393791000 3.7699080000 59.737
1.5393791000 3.8013239000 59.9452
1.5393791000 3.8327398000 60.1198
1.5393791000 3.8641557000 60.2652
1.5393791000 3.8955716000 60.3854
1.5393791000 3.9269875000 60.4838
1.5393791000 3.9584034000 60.5636
1.5393791000 3.9898193000 60.6273
1.5393791000 4.0212352000 60.6775
1.5393791000 4.0526511000 60.7159
1.5393791000 4.0840670000 60.7442
1.5393791000 4.1154829000 60.7638
1.5393791000 4.1468988000 60.7755
1.5393791000 4.1783147000 60.7801
1.5393791000 4.2097306000 60.7782
1.5393791000 4.2411465000 60.77
1.5393791000 4.2725624000 60.7555
1.5393791000 4.3039783000 60.7345
1.5393791000 4.3353942000 60.7066
1.5393791000 4.3668101000 60.6714
1.5393791000 4.3982260000 60.6279
1.5393791000 4.4296419000 60.5751
1.5393791000 4.4610578000 60.5116
1.5393791000 4.4924737000 60.4358
1.5393791000 4.5238896000 60.3453
1.5393791000 4.5553055000 60.2377
1.5393791000 4.5867214000 60.11
1.5393791000 4.6181373000 59.9587
1.5393791000 4.6495532000 59.7796
1.5393791000 4.6809691000 59.5685
1.5393791000 4.7123850000 59.3206
1.5393791000 4.7438009000 59.0309
1.5393791000 4.7752168000 58.6945
1.5393791000 4.8066327000 58.3068
1.5393791000 4.8380486000 57.8637
1.5393791000 4.8694645000 57.3621
1.5393791000 4.9008804000 56.7998
1.5393791000 4.9322963000 56.1767
1.5393791000 4.9637122000 55.4944
1.5393791000 4.9951281000 54.7566
1.5393791000 5.0265440000 53.9697
1.5393791000 5.0579599000 53.1425
1.5393791000 5.0893758000 52.2862
1.5393791000 5.1207917000 51.4146
1.5393791000 5.1522076000 50.5433
1.5393791000 5.1836235000 49.6896
1.5393791000 5.2150394000 48.8719
1.5393791000 5.2464553000 48.1091
1.5393791000 5.2778712000 47.4195
1.5393791000 5.3092871000 46.8207
1.5393791000 5.3407030000 46.3281
1.5393791000 5.3721189000 45.9552
1.5393791000 5.4035348000 45.7118
1.5393791000 5.4349507000 45.6048
1.5393791000 5.4663666000 45.6366
1.5393791000 5.4977825000 45.8062
1.5393791000 5.5291984000 46.1083
1.5393791000 5.5606143000 46.5338
1.5393791000 5.5920302000 47.0704
1.5393791000 5.6234461000 47.7029
1.5393791000 5.6548620000 48.4139
1.5393791000 5.6862779000 49.1844
1.5393791000 5.7176938000 49.9951
1.5393791000 5.7491097000 50.8265
1.5393791000 5.7805256000 51.6602
1.5393791000 5.8119415000 52.4792
1.5393791000 5.8433574000 53.2687
1.5393791000 5.8747733000 54.0161
1.5393791000 5.9061892000 54.7118
1.5393791000 5.9376051000 55.3487
1.5393791000 5.9690210000 55.9225
1.5393791000 6.0004369000 56.4314
1.5393791000 6.0318528000 56.8758
1.5393791000 6.0632687000 57.258
1.5393791000 6.0946846000 57.5818
1.5393791000 6.1261005000 57.8524
1.5393791000 6.1575164000 58.0754
1.5393791000 6.1889323000 58.2572
1.5393791000 6.2203482000 58.4043
1.5393791000 6.2517641000 58.5232
1.5707950000 0.0000000000 58.9161
1.5707950000 0.0314159000 58.9894
1.5707950000 0.0628318000 59.0528
1.5707950000 0.0942477000 59.1104
1.5707950000 0.1256636000 59.165
1.5707950000 0.1570795000 59.219
1.5707950000 0.1884954000 59.2738
1.5707950000 0.2199113000 59.3305
1.5707950000 0.2513272000 59.389
1.5707950000 0.2827431000 59.4491
1.5707950000 0.3141590000 59.51
1.5707950000 0.3455749000 59.5707
1.5707950000 0.3769908000 59.63
1.5707950000 0.4084067000 59.6869
1.5707950000 0.4398226000 59.7404
1.5707950000 0.4712385000 59.7895
1.5707950000 0.5026544000 59.8339
1.5707950000 0.5340703000 59.8733
1.5707950000 0.5654862000 59.9076
1.5707950000 0.5969021000 59.937
1.5707950000 0.6283180000 59.9619
1.5707950000 0.6597339000 59.9823
1.5707950000 0.6911498000 59.9984
1.5707950000 0.7225657000 60.0098
1.5707950000 0.7539816000 60.0156
1.5707950000 0.7853975000 60.0144
1.5707950000 0.8168134000 60.004
1.5707950000 0.8482293000 59.981
1.5707950000 0.8796452000 59.9413
1.5707950000 0.9110611000 59.8798
1.5707950000 0.9424770000 59.7902
1.5707950000 0.9738929000 59.6652
1.5707950000 1.0053088000 59.497
1.5707950000 1.0367247000 59.2767
1.5707950000 1.0681406000 58.9953
1.5707950000 1.0995565000 58.6438
1.5707950000 1.1309724000 58.2132
1.5707950000 1.1623883000 57.6956
1.5707950000 1.1938042000 57.0839
1.5707950000 1.2252201000 56.3728
1.5707950000 1.2566360000 55.5589
1.5707950000 1.2880519000 54.6409
1.5707950000 1.3194678000 53.6201
1.5707950000 1.3508837000 52.5003
1.5707950000 1.3822996000 51.2878
1.5707950000 1.4137155000 49.9909
1.5707950000 1.4451314000 48.62
1.5707950000 1.4765473000 47.187
1.5707950000 1.5079632000 45.7047
1.5707950000 1.5393791000 44.1861
1.5707950000 1.5707950000 42.6443
1.5707950000 1.6022109000 41.0918
1.5707950000 1.6336268000 39.5403
1.5707950000 1.6650427000 38.0001
1.5707950000 1.6964586000 36.4807
1.5707950000 1.7278745000 34.9905
1.5707950000 1.7592904000 33.5369
1.5707950000 1.7907063000 32.1268
1.5707950000 1.8221222000 30.7667
1.5707950000 1.8535381000 29.4631
1.5707950000 1.8849540000 28.2225
1.5707950000 1.9163699000 27.0512
1.5707950000 1.9477858000 25.9558
1.5707950000 1.9792017000 24.9424
1.5707950000 2.0106176000 24.0165
1.5707950000 2.0420335000 23.183
1.5707950000 2.0734494000 22.4452
1.5707950000 2.1048653000 21.8049
1.5707950000 2.1362812000 21.2622
1.5707950000 2.1676971000 20.8155
1.5707950000 2.1991130000 20.4612
1.5707950000 2.2305289000 20.1944
1.5707950000 2.2619448000 20.0091
1.5707950000 2.2933607000 19.8986
1.5707950000 2.3247766000 19.8561
1.5707950000 2.3561925000 19.875
1.5707950000 2.3876084000 19.9497
1.5707950000 2.4190243000 20.0758
1.5707950000 2.4504402000 20.2503
1.5707950000 2.4818561000 20.4721
1.5707950000 2.5132720000 20.7419
1.5707950000 2.5446879000 21.0622
1.5707950000 2.5761038000 21.4369
1.5707950000 2.6075197000 21.8716
1.5707950000 2.6389356000 22.3728
1.5707950000 2.6703515000 22.9478
1.5707950000 2.7017674000 23.604
1.5707950000 2.7331833000 24.3485
1.5707950000 2.7645992000 25.1878
1.5707950000 2.7960151000 26.127
1.5707950000 2.8274310000 27.1692
1.5707950000 2.8588469000 28.3156
1.5707950000 2.8902628000 29.5644
1.5707950000 2.9216787000 30.9112
1.5707950000 2.9530946000 32.3485
1.5707950000 2.9845105000 33.8658
1.5707950000 3.0159264000 35.4497
1.5707950000 3.0473423000 37.0845
1.5707950000 3.0787582000 38.7528
1.5707950000 3.1101741000 40.4357
1.5707950000 3.1415900000 42.1137
1.5707950000 3.1730059000 43.7678
1.5707950000 3.2044218000 45.3798
1.5707950000 3.2358377000 46.9331
1.5707950000 3.2672536000 48.4133
1.5707950000 3.2986695000 49.8088
1.5707950000 3.3300854000 51.1106
1.5707950000 3.3615013000 52.3127
1.5707950000 3.3929172000 53.412
1.5707950000 3.4243331000 54.408
1.5707950000 3.4557490000 55.3026
1.5707950000 3.4871649000 56.0994
1.5707950000 3.5185808000 56.8039
1.5707950000 3.5499967000 57.4223
1.5707950000 3.5814126000 57.9616
1.5707950000 3.6128285000 58.429
1.5707950000 3.6442444000 58.8319
1.5707950000 3.6756603000 59.1773
1.5707950000 3.7070762000 59.472
1.5707950000 3.7384921000 59.722
1.5707950000 3.7699080000 59.9332
1.5707950000 3.8013239000 60.1105
1.5707950000 3.8327398000 60.2585
1.5707950000 3.8641557000 60.3813
1.5707950000 3.8955716000 60.4825
1.5707950000 3.9269875000 60.5651
1.5707950000 3.9584034000 60.6319
1.5707950000 3.9898193000 60.6852
1.5707950000 4.0212352000 60.7271
1.5707950000 4.0526511000 60.7592
1.5707950000 4.0840670000 60.783
1.5707950000 4.1154829000 60.7995
1.5707950000 4.1468988000 60.8097
1.5707950000 4.1783147000 60.8141
1.5707950000 4.2097306000 60.8132
1.5707950000 4.2411465000 60.8072
1.5707950000 4.2725624000 60.7961
1.5707950000 4.3039783000 60.7797
1.5707950000 4.3353942000 60.7578
1.5707950000 4.3668101000 60.7297
1.5707950000 4.3982260000 60.6947
1.5707950000 4.4296419000 60.6517
1.5707950000 4.4610578000 60.5994
1.5707950000 4.4924737000 60.5362
1.5707950000 4.5238896000 60.4598
1.5707950000 4.5553055000 60.3679
1.5707950000 4.5867214000 60.2575
1.5707950000 4.6181373000 60.1251
1.5707950000 4.6495532000 59.9669
1.5707950000 4.6809691000 59.7785
1.5707950000 4.7123850000 59.5554
1.5707950000 4.7438009000 59.2928
1.5707950000 4.7752168000 58.9861
1.5707950000 4.8066327000 58.6308
1.5707950000 4.8380486000 58.223
1.5707950000 4.8694645000 57.7599
1.5707950000 4.9008804000 57.2396
1.5707950000 4.9322963000 56.6621
1.5707950000 4.9637122000 56.029
1.5707950000 4.9951281000 55.3443
1.5707950000 5.0265440000 54.614
1.5707950000 5.0579599000 53.8466
1.5707950000 5.0893758000 53.0531
1.5707950000 5.1207917000 52.2465
1.5707950000 5.1522076000 51.4415
1.5707950000 5.1836235000 50.6546
1.5707950000 5.2150394000 49.9028
1.5707950000 5.2464553000 49.2038
1.5707950000 5.2778712000 48.5745
1.5707950000 5.3092871000 48.0311
1.5707950000 5.3407030000 47.5876
1.5707950000 5.3721189000 47.2561
1.5707950000 5.4035348000 47.0454
1.5707950000 5.4349507000 46.9611
1.5707950000 5.4663666000 47.0054
1.5707950000 5.4977825000 47.1764
1.5707950000 5.5291984000 47.469
1.5707950000 5.5606143000 47.8742
1.5707950000 5.5920302000 48.3802
1.5707950000 5.6234461000 48.9726
1.5707950000 5.6548620000 49.635
1.5707950000 5.6862779000 50.3498
1.5707950000 5.7176938000 51.0991
1.5707950000 5.7491097000 51.8648
1.5707950000 5.7805256000 52.63
1.5707950000 5.8119415000 53.3794
1.5707950000 5.8433574000 54.0995
1.5707950000 5.8747733000 54.7792
1.5707950000 5.9061892000 55.4098
1.5707950000 5.9376051000 55.9854
1.5707950000 5.9690210000 56.5025
1.5707950000 6.0004369000 56.9597
1.5707950000 6.0318528000 57.358
1.5707950000 6.0632687000 57.6997
1.5707950000 6.0946846000 57.9887
1.5707950000 6.1261005000 58.2297
1.5707950000 6.1575164000 58.4284
1.5707950000 6.1889323000 58.5905
1.5707950000 6.2203482000 58.722
1.5707950000 6.2517641000 58.8287
1.6022109000 0.0000000000 59.1816
1.6022109000 0.0314159000 59.2494
1.6022109000 0.0628318000 59.3088
1.6022109000 0.0942477000 59.3632
1.6022109000 0.1256636000 59.415
1.6022109000 0.1570795000 59.4664
1.6022109000 0.1884954000 59.5185
1.6022109000 0.2199113000 59.572
1.6022109000 0.2513272000 59.6272
1.6022109000 0.2827431000 59.6837
1.6022109000 0.3141590000 59.7408
1.6022109000 0.3455749000 59.7977
1.6022109000 0.3769908000 59.8533
1.6022109000 0.4084067000 59.9067
1.6022109000 0.4398226000 59.957
1.6022109000 0.4712385000 60.0034
1.6022109000 0.5026544000 60.0454
1.6022109000 0.5340703000 60.0828
1.6022109000 0.5654862000 60.1155
1.6022109000 0.5969021000 60.1436
1.6022109000 0.6283180000 60.1671
1.6022109000 0.6597339000 60.1861
1.6022109000 0.6911498000 60.2004
1.6022109000 0.7225657000 60.2097
1.6022109000 0.7539816000 60.2129
1.6022109000 0.7853975000 60.2085
1.6022109000 0.8168134000 60.1943
1.6022109000 0.8482293000 60.1671
1.6022109000 0.8796452000 60.1229
1.6022109000 0.9110611000 60.0567
1.6022109000 0.9424770000 59.9627
1.6022109000 0.9738929000 59.834
1.6022109000 1.0053088000 59.6631
1.6022109000 1.0367247000 59.4419
1.6022109000 1.0681406000 59.1618
1.6022109000 1.0995565000 58.8142
1.6022109000 1.1309724000 58.391
1.6022109000 1.1623883000 57.8847
1.6022109000 1.1938042000 57.2888
1.6022109000 1.2252201000 56.5982
1.6022109000 1.2566360000 55.81
1.6022109000 1.2880519000 54.9231
1.6022109000 1.3194678000 53.9387
1.6022109000 1.3508837000 52.8603
1.6022109000 1.3822996000 51.6936
1.6022109000 1.4137155000 50.4465
1.6022109000 1.4451314000 49.1283
1.6022109000 1.4765473000 47.7497
1.6022109000 1.5079632000 46.3219
1.6022109000 1.5393791000 44.8566
1.6022109000 1.5707950000 43.3651
1.6022109000 1.6022109000 41.8583
1.6022109000 1.6336268000 40.3462
1.6022109000 1.6650427000 38.8378
1.6022109000 1.6964586000 37.3413
1.6022109000 1.7278745000 35.8642
1.6022109000 1.7592904000 34.4134
1.6022109000 1.7907063000 32.9955
1.6022109000 1.8221222000 31.6172
1.6022109000 1.8535381000 30.2855
1.6022109000 1.8849540000 29.0077
1.6022109000 1.9163699000 27.7912
1.6022109000 1.9477858000 26.6438
1.6022109000 1.9792017000 25.5728
1.6022109000 2.0106176000 24.5854
1.6022109000 2.0420335000 23.6874
1.6022109000 2.0734494000 22.8837
1.6022109000 2.1048653000 22.1775
1.6022109000 2.1362812000 21.57
1.6022109000 2.1676971000 21.0608
1.6022109000 2.1991130000 20.6477
1.6022109000 2.2305289000 20.327
1.6022109000 2.2619448000 20.0941
1.6022109000 2.2933607000 19.9434
1.6022109000 2.3247766000 19.8694
1.6022109000 2.3561925000 19.867
1.6022109000 2.3876084000 19.9316
1.6022109000 2.4190243000 20.06
1.6022109000 2.4504402000 20.25
1.6022109000 2.4818561000 20.5012
1.6022109000 2.5132720000 20.8145
1.6022109000 2.5446879000 21.1923
1.6022109000 2.5761038000 21.6381
1.6022109000 2.6075197000 22.1563
1.6022109000 2.6389356000 22.7523
1.6022109000 2.6703515000 23.4313
1.6022109000 2.7017674000 24.1986
1.6022109000 2.7331833000 25.0588
1.6022109000 2.7645992000 26.0155
1.6022109000 2.7960151000 27.0709
1.6022109000 2.8274310000 28.2253
1.6022109000 2.8588469000 29.4768
1.6022109000 2.8902628000 30.8211
1.6022109000 2.9216787000 32.2512
1.6022109000 2.9530946000 33.7576
1.6022109000 2.9845105000 35.3283
1.6022109000 3.0159264000 36.9488
1.6022109000 3.0473423000 38.6031
1.6022109000 3.0787582000 40.2737
1.6022109000 3.1101741000 41.9422
1.6022109000 3.1415900000 43.5904
1.6022109000 3.1730059000 45.2007
1.6022109000 3.2044218000 46.7566
1.6022109000 3.2358377000 48.2435
1.6022109000 3.2672536000 49.6493
1.6022109000 3.2986695000 50.9642
1.6022109000 3.3300854000 52.1816
1.6022109000 3.3615013000 53.2973
1.6022109000 3.3929172000 54.31
1.6022109000 3.4243331000 55.2207
1.6022109000 3.4557490000 56.0326
1.6022109000 3.4871649000 56.7505
1.6022109000 3.5185808000 57.3805
1.6022109000 3.5499967000 57.9294
1.6022109000 3.5814126000 58.4046
1.6022109000 3.6128285000 58.8136
1.6022109000 3.6442444000 59.1636
1.6022109000 3.6756603000 59.4617
1.6022109000 3.7070762000 59.7143
1.6022109000 3.7384921000 59.9274
1.6022109000 3.7699080000 60.1062
1.6022109000 3.8013239000 60.2557
1.6022109000 3.8327398000 60.3798
1.6022109000 3.8641557000 60.4824
1.6022109000 3.8955716000 60.5666
1.6022109000 3.9269875000 60.6351
1.6022109000 3.9584034000 60.6904
1.6022109000 3.9898193000 60.7344
1.6022109000 4.0212352000 60.7689
1.6022109000 4.0526511000 60.7955
1.6022109000 4.0840670000 60.8151
1.6022109000 4.1154829000 60.8289
1.6022109000 4.1468988000 60.8375
1.6022109000 4.1783147000 60.8415
1.6022109000 4.2097306000 60.8412
1.6022109000 4.2411465000 60.8369
1.6022109000 4.2725624000 60.8284
1.6022109000 4.3039783000 60.8158
1.6022109000 4.3353942000 60.7986
1.6022109000 4.3668101000 60.7763
1.6022109000 4.3982260000 60.7482
1.6022109000 4.4296419000 60.7133
1.6022109000 4.4610578000 60.6703
1.6022109000 4.4924737000 60.6176
1.6022109000 4.5238896000 60.5533
1.6022109000 4.5553055000 60.4749
1.6022109000 4.5867214000 60.3796
1.6022109000 4.6181373000 60.2641
1.6022109000 4.6495532000 60.1247
1.6022109000 4.6809691000 59.9573
1.6022109000 4.7123850000 59.7575
1.6022109000 4.7438009000 59.5209
1.6022109000 4.7752168000 59.243
1.6022109000 4.8066327000 58.9196
1.6022109000 4.8380486000 58.5473
1.6022109000 4.8694645000 58.1232
1.6022109000 4.9008804000 57.6459
1.6022109000 4.9322963000 57.1154
1.6022109000 4.9637122000 56.5334
1.6022109000 4.9951281000 55.9036
1.6022109000 5.0265440000 55.2321
1.6022109000 5.0579599000 54.5269
1.6022109000 5.0893758000 53.7983
1.6022109000 5.1207917000 53.0585
1.6022109000 5.1522076000 52.3216
1.6022109000 5.1836235000 51.6026
1.6022109000 5.2150394000 50.9175
1.6022109000 5.2464553000 50.2825
1.6022109000 5.2778712000 49.7131
1.6022109000 5.3092871000 49.224
1.6022109000 5.3407030000 48.828
1.6022109000 5.3721189000 48.5357
1.6022109000 5.4035348000 48.355
1.6022109000 5.4349507000 48.2905
1.6022109000 5.4663666000 48.3438
1.6022109000 5.4977825000 48.5128
1.6022109000 5.5291984000 48.7922
1.6022109000 5.5606143000 49.1734
1.6022109000 5.5920302000 49.6453
1.6022109000 5.6234461000 50.1942
1.6022109000 5.6548620000 50.805
1.6022109000 5.6862779000 51.4615
1.6022109000 5.7176938000 52.147
1.6022109000 5.7491097000 52.8452
1.6022109000 5.7805256000 53.5408
1.6022109000 5.8119415000 54.2198
1.6022109000 5.8433574000 54.8704
1.6022109000 5.8747733000 55.4826
1.6022109000 5.9061892000 56.0492
1.6022109000 5.9376051000 56.5649
1.6022109000 5.9690210000 57.027
1.6022109000 6.0004369000 57.4348
1.6022109000 6.0318528000 57.7893
1.6022109000 6.0632687000 58.0932
1.6022109000 6.0946846000 58.35
1.6022109000 6.1261005000 58.5645
1.6022109000 6.1575164000 58.7415
1.6022109000 6.1889323000 58.8865
1.6022109000 6.2203482000 59.0047
1.6022109000 6.2517641000 59.1015
1.6336268000 0.0000000000 59.4163
1.6336268000 0.0314159000 59.48
1.6336268000 0.0628318000 59.5365
1.6336268000 0.0942477000 59.5885
1.6336268000 0.1256636000 59.6381
1.6336268000 0.1570795000 59.6871
1.6336268000 0.1884954000 59.7366
1.6336268000 0.2199113000 59.787
1.6336268000 0.2513272000 59.8386
1.6336268000 0.2827431000 59.8911
1.6336268000 0.3141590000 59.9439
1.6336268000 0.3455749000 59.9962
1.6336268000 0.3769908000 60.0473
1.6336268000 0.4084067000 60.0963
1.6336268000 0.4398226000 60.1423
1.6336268000 0.4712385000 60.1849
1.6336268000 0.5026544000 60.2235
1.6336268000 0.5340703000 60.2579
1.6336268000 0.5654862000 60.2879
1.6336268000 0.5969021000 60.3136
1.6336268000 0.6283180000 60.3349
1.6336268000 0.6597339000 60.3518
1.6336268000 0.6911498000 60.3639
1.6336268000 0.7225657000 60.3709
1.6336268000 0.7539816000 60.3716
1.6336268000 0.7853975000 60.3644
1.6336268000 0.8168134000 60.3472
1.6336268000 0.8482293000 60.3169
1.6336268000 0.8796452000 60.2697
1.6336268000 0.9110611000 60.2009
1.6336268000 0.9424770000 60.1049
1.6336268000 0.9738929000 59.9753
1.6336268000 1.0053088000 59.8049
1.6336268000 1.0367247000 59.5862
1.6336268000 1.0681406000 59.311
1.6336268000 1.0995565000 58.9715
1.6336268000 1.1309724000 58.5599
1.6336268000 1.1623883000 58.069
1.6336268000 1.1938042000 57.4929
1.6336268000 1.2252201000 56.8268
1.6336268000 1.2566360000 56.0679
1.6336268000 1.2880519000 55.215
1.6336268000 1.3194678000 54.2692
1.6336268000 1.3508837000 53.2336
1.6336268000 1.3822996000 52.1133
1.6336268000 1.4137155000 50.9153
1.6336268000 1.4451314000 49.6478
1.6336268000 1.4765473000 48.3203
1.6336268000 1.5079632000 46.9425
1.6336268000 1.5393791000 45.5246
1.6336268000 1.5707950000 44.0765
1.6336268000 1.6022109000 42.6075
1.6336268000 1.6336268000 41.1262
1.6336268000 1.6650427000 39.6406
1.6336268000 1.6964586000 38.1579
1.6336268000 1.7278745000 36.6851
1.6336268000 1.7592904000 35.2289
1.6336268000 1.7907063000 33.7961
1.6336268000 1.8221222000 32.3939
1.6336268000 1.8535381000 31.03
1.6336268000 1.8849540000 29.7128
1.6336268000 1.9163699000 28.4509
1.6336268000 1.9477858000 27.2533
1.6336268000 1.9792017000 26.1287
1.6336268000 2.0106176000 25.0854
1.6336268000 2.0420335000 24.1307
1.6336268000 2.0734494000 23.2705
1.6336268000 2.1048653000 22.509
1.6336268000 2.1362812000 21.8486
1.6336268000 2.1676971000 21.2898
1.6336268000 2.1991130000 20.8316
1.6336268000 2.2305289000 20.4712
1.6336268000 2.2619448000 20.205
1.6336268000 2.2933607000 20.0288
1.6336268000 2.3247766000 19.9381
1.6336268000 2.3561925000 19.9288
1.6336268000 2.3876084000 19.9975
1.6336268000 2.4190243000 20.1417
1.6336268000 2.4504402000 20.3601
1.6336268000 2.4818561000 20.6525
1.6336268000 2.5132720000 21.0198
1.6336268000 2.5446879000 21.464
1.6336268000 2.5761038000 21.988
1.6336268000 2.6075197000 22.595
1.6336268000 2.6389356000 23.2887
1.6336268000 2.6703515000 24.0723
1.6336268000 2.7017674000 24.949
1.6336268000 2.7331833000 25.9206
1.6336268000 2.7645992000 26.9881
1.6336268000 2.7960151000 28.151
1.6336268000 2.8274310000 29.4066
1.6336268000 2.8588469000 30.7504
1.6336268000 2.8902628000 32.1759
1.6336268000 2.9216787000 33.6739
1.6336268000 2.9530946000 35.2333
1.6336268000 2.9845105000 36.8408
1.6336268000 3.0159264000 38.4816
1.6336268000 3.0473423000 40.1393
1.6336268000 3.0787582000 41.7968
1.6336268000 3.1101741000 43.4369
1.6336268000 3.1415900000 45.0424
1.6336268000 3.1730059000 46.5976
1.6336268000 3.2044218000 48.0877
1.6336268000 3.2358377000 49.5005
1.6336268000 3.2672536000 50.8257
1.6336268000 3.2986695000 52.0559
1.6336268000 3.3300854000 53.1862
1.6336268000 3.3615013000 54.2144
1.6336268000 3.3929172000 55.1408
1.6336268000 3.4243331000 55.9677
1.6336268000 3.4557490000 56.6995
1.6336268000 3.4871649000 57.3417
1.6336268000 3.5185808000 57.901
1.6336268000 3.5499967000 58.3847
1.6336268000 3.5814126000 58.8003
1.6336268000 3.6128285000 59.1553
1.6336268000 3.6442444000 59.457
1.6336268000 3.6756603000 59.712
1.6336268000 3.7070762000 59.9267
1.6336268000 3.7384921000 60.1066
1.6336268000 3.7699080000 60.2567
1.6336268000 3.8013239000 60.3814
1.6336268000 3.8327398000 60.4844
1.6336268000 3.8641557000 60.5691
1.6336268000 3.8955716000 60.6384
1.6336268000 3.9269875000 60.6945
1.6336268000 3.9584034000 60.7397
1.6336268000 3.9898193000 60.7756
1.6336268000 4.0212352000 60.8037
1.6336268000 4.0526511000 60.8253
1.6336268000 4.0840670000 60.8413
1.6336268000 4.1154829000 60.8526
1.6336268000 4.1468988000 60.8598
1.6336268000 4.1783147000 60.8633
1.6336268000 4.2097306000 60.8634
1.6336268000 4.2411465000 60.8602
1.6336268000 4.2725624000 60.8539
1.6336268000 4.3039783000 60.8441
1.6336268000 4.3353942000 60.8307
1.6336268000 4.3668101000 60.813
1.6336268000 4.3982260000 60.7905
1.6336268000 4.4296419000 60.7622
1.6336268000 4.4610578000 60.7269
1.6336268000 4.4924737000 60.6831
1.6336268000 4.5238896000 60.6289
1.6336268000 4.5553055000 60.5621
1.6336268000 4.5867214000 60.48
1.6336268000 4.6181373000 60.3795
1.6336268000 4.6495532000 60.257
1.6336268000 4.6809691000 60.1088
1.6336268000 4.7123850000 59.9308
1.6336268000 4.7438009000 59.7188
1.6336268000 4.7752168000 59.4686
1.6336268000 4.8066327000 59.1764
1.6336268000 4.8380486000 58.8389
1.6336268000 4.8694645000 58.4537
1.6336268000 4.9008804000 58.0194
1.6336268000 4.9322963000 57.5361
1.6336268000 4.9637122000 57.0056
1.6336268000 4.9951281000 56.4314
1.6336268000 5.0265440000 55.8193
1.6336268000 5.0579599000 55.1768
1.6336268000 5.0893758000 54.5135
1.6336268000 5.1207917000 53.8409
1.6336268000 5.1522076000 53.1718
1.6336268000 5.1836235000 52.5203
1.6336268000 5.2150394000 51.901
1.6336268000 5.2464553000 51.3287
1.6336268000 5.2778712000 50.8176
1.6336268000 5.3092871000 50.3808
1.6336268000 5.3407030000 50.0299
1.6336268000 5.3721189000 49.7742
1.6336268000 5.4035348000 49.6207
1.6336268000 5.4349507000 49.5731
1.6336268000 5.4663666000 49.6326
1.6336268000 5.4977825000 49.7966
1.6336268000 5.5291984000 50.0601
1.6336268000 5.5606143000 50.4149
1.6336268000 5.5920302000 50.8504
1.6336268000 5.6234461000 51.3541
1.6336268000 5.6548620000 51.9119
1.6336268000 5.6862779000 52.5089
1.6336268000 5.7176938000 53.1301
1.6336268000 5.7491097000 53.7607
1.6336268000 5.7805256000 54.3869
1.6336268000 5.8119415000 54.9965
1.6336268000 5.8433574000 55.5787
1.6336268000 5.8747733000 56.1252
1.6336268000 5.9061892000 56.6296
1.6336268000 5.9376051000 57.0877
1.6336268000 5.9690210000 57.4974
1.6336268000 6.0004369000 57.8584
1.6336268000 6.0318528000 58.1719
1.6336268000 6.0632687000 58.4407
1.6336268000 6.0946846000 58.6681
1.6336268000 6.1261005000 58.8584
1.6336268000 6.1575164000 59.0163
1.6336268000 6.1889323000 59.1464
1.6336268000 6.2203482000 59.2535
1.6336268000 6.2517641000 59.3421
1.6650427000 0.0000000000 59.6217
1.6650427000 0.0314159000 59.6823
1.6650427000 0.0628318000 59.7365
1.6650427000 0.0942477000 59.7866
1.6650427000 0.1256636000 59.8344
1.6650427000 0.1570795000 59.8814
1.6650427000 0.1884954000 59.9283
1.6650427000 0.2199113000 59.9756
1.6650427000 0.2513272000 60.0236
1.6650427000 0.2827431000 60.0718
1.6650427000 0.3141590000 60.12
1.6650427000 0.3455749000 60.1674
1.6650427000 0.3769908000 60.2135
1.6650427000 0.4084067000 60.2576
1.6650427000 0.4398226000 60.2989
1.6650427000 0.4712385000 60.337
1.6650427000 0.5026544000 60.3716
1.6650427000 0.5340703000 60.4023
1.6650427000 0.5654862000 60.4291
1.6650427000 0.5969021000 60.4518
1.6650427000 0.6283180000 60.4704
1.6650427000 0.6597339000 60.4849
1.6650427000 0.6911498000 60.4947
1.6650427000 0.7225657000 60.4993
1.6650427000 0.7539816000 60.4977
1.6650427000 0.7853975000 60.4882
1.6650427000 0.8168134000 60.4688
1.6650427000 0.8482293000 60.4366
1.6650427000 0.8796452000 60.3878
1.6650427000 0.9110611000 60.3181
1.6650427000 0.9424770000 60.2221
1.6650427000 0.9738929000 60.0939
1.6650427000 1.0053088000 59.9268
1.6650427000 1.0367247000 59.7134
1.6650427000 1.0681406000 59.4463
1.6650427000 1.0995565000 59.118
1.6650427000 1.1309724000 58.7211
1.6650427000 1.1623883000 58.2488
1.6650427000 1.1938042000 57.6955
1.6650427000 1.2252201000 57.0566
1.6650427000 1.2566360000 56.3292
1.6650427000 1.2880519000 55.512
1.6650427000 1.3194678000 54.6057
1.6650427000 1.3508837000 53.613
1.6650427000 1.3822996000 52.5382
1.6650427000 1.4137155000 51.3872
1.6650427000 1.4451314000 50.1672
1.6650427000 1.4765473000 48.8863
1.6650427000 1.5079632000 47.553
1.6650427000 1.5393791000 46.176
1.6650427000 1.5707950000 44.7637
1.6650427000 1.6022109000 43.3243
1.6650427000 1.6336268000 41.8653
1.6650427000 1.6650427000 40.3939
1.6650427000 1.6964586000 38.9167
1.6650427000 1.7278745000 37.4406
1.6650427000 1.7592904000 35.9724
1.6650427000 1.7907063000 34.5194
1.6650427000 1.8221222000 33.0897
1.6650427000 1.8535381000 31.6918
1.6650427000 1.8849540000 30.3354
1.6650427000 1.9163699000 29.0303
1.6650427000 1.9477858000 27.7868
1.6650427000 1.9792017000 26.6148
1.6650427000 2.0106176000 25.5237
1.6650427000 2.0420335000 24.522
1.6650427000 2.0734494000 23.6163
1.6650427000 2.1048653000 22.8118
1.6650427000 2.1362812000 22.1118
1.6650427000 2.1676971000 21.5174
1.6650427000 2.1991130000 21.0284
1.6650427000 2.2305289000 20.643
1.6650427000 2.2619448000 20.3585
1.6650427000 2.2933607000 20.1715
1.6650427000 2.3247766000 20.0786
1.6650427000 2.3561925000 20.0766
1.6650427000 2.3876084000 20.1629
1.6650427000 2.4190243000 20.3357
1.6650427000 2.4504402000 20.5941
1.6650427000 2.4818561000 20.938
1.6650427000 2.5132720000 21.3682
1.6650427000 2.5446879000 21.886
1.6650427000 2.5761038000 22.4934
1.6650427000 2.6075197000 23.1922
1.6650427000 2.6389356000 23.9842
1.6650427000 2.6703515000 24.8707
1.6650427000 2.7017674000 25.8524
1.6650427000 2.7331833000 26.9288
1.6650427000 2.7645992000 28.0981
1.6650427000 2.7960151000 29.3572
1.6650427000 2.8274310000 30.7009
1.6650427000 2.8588469000 32.1226
1.6650427000 2.8902628000 33.6134
1.6650427000 2.9216787000 35.1627
1.6650427000 2.9530946000 36.7581
1.6650427000 2.9845105000 38.3856
1.6650427000 3.0159264000 40.03
1.6650427000 3.0473423000 41.6753
1.6650427000 3.0787582000 43.3052
1.6650427000 3.1101741000 44.9035
1.6650427000 3.1415900000 46.4547
1.6650427000 3.1730059000 47.9448
1.6650427000 3.2044218000 49.3611
1.6650427000 3.2358377000 50.6934
1.6650427000 3.2672536000 51.9335
1.6650427000 3.2986695000 53.0762
1.6650427000 3.3300854000 54.1182
1.6650427000 3.3615013000 55.0592
1.6650427000 3.3929172000 55.9007
1.6650427000 3.4243331000 56.6464
1.6650427000 3.4557490000 57.3014
1.6650427000 3.4871649000 57.8719
1.6650427000 3.5185808000 58.365
1.6650427000 3.5499967000 58.7882
1.6650427000 3.5814126000 59.1491
1.6650427000 3.6128285000 59.455
1.6650427000 3.6442444000 59.7129
1.6650427000 3.6756603000 59.9294
1.6650427000 3.7070762000 60.1102
1.6650427000 3.7384921000 60.2608
1.6650427000 3.7699080000 60.3855
1.6650427000 3.8013239000 60.4885
1.6650427000 3.8327398000 60.5732
1.6650427000 3.8641557000 60.6424
1.6650427000 3.8955716000 60.6987
1.6650427000 3.9269875000 60.7442
1.6650427000 3.9584034000 60.7807
1.6650427000 3.9898193000 60.8096
1.6650427000 4.0212352000 60.8322
1.6650427000 4.0526511000 60.8495
1.6650427000 4.0840670000 60.8624
1.6650427000 4.1154829000 60.8715
1.6650427000 4.1468988000 60.8774
1.6650427000 4.1783147000 60.8803
1.6650427000 4.2097306000 60.8806
1.6650427000 4.2411465000 60.8784
1.6650427000 4.2725624000 60.8736
1.6650427000 4.3039783000 60.8661
1.6650427000 4.3353942000 60.8556
1.6650427000 4.3668101000 60.8416
1.6650427000 4.3982260000 60.8236
1.6650427000 4.4296419000 60.8007
1.6650427000 4.4610578000 60.7717
1.6650427000 4.4924737000 60.7352
1.6650427000 4.5238896000 60.6896
1.6650427000 4.5553055000 60.6327
1.6650427000 4.5867214000 60.562
1.6650427000 4.6181373000 60.4747
1.6650427000 4.6495532000 60.3675
1.6650427000 4.6809691000 60.2369
1.6650427000 4.7123850000 60.079
1.6650427000 4.7438009000 59.89
1.6650427000 4.7752168000 59.6662
1.6650427000 4.8066327000 59.4039
1.6650427000 4.8380486000 59.1001
1.6650427000 4.8694645000 58.7528
1.6650427000 4.9008804000 58.3606
1.6650427000 4.9322963000 57.9238
1.6650427000 4.9637122000 57.4441
1.6650427000 4.9951281000 56.9248
1.6650427000 5.0265440000 56.3712
1.6650427000 5.0579599000 55.7905
1.6650427000 5.0893758000 55.1914
1.6650427000 5.1207917000 54.5846
1.6650427000 5.1522076000 53.9819
1.6650427000 5.1836235000 53.3961
1.6650427000 5.2150394000 52.8405
1.6650427000 5.2464553000 52.3285
1.6650427000 5.2778712000 51.873
1.6650427000 5.3092871000 51.4858
1.6650427000 5.3407030000 51.177
1.6650427000 5.3721189000 50.9551
1.6650427000 5.4035348000 50.8259
1.6650427000 5.4349507000 50.7926
1.6650427000 5.4663666000 50.8557
1.6650427000 5.4977825000 51.0127
1.6650427000 5.5291984000 51.2585
1.6650427000 5.5606143000 51.5855
1.6650427000 5.5920302000 51.9838
1.6650427000 5.6234461000 52.4417
1.6650427000 5.6548620000 52.9465
1.6650427000 5.6862779000 53.4846
1.6650427000 5.7176938000 54.0425
1.6650427000 5.7491097000 54.6069
1.6650427000 5.7805256000 55.1657
1.6650427000 5.8119415000 55.7078
1.6650427000 5.8433574000 56.2243
1.6650427000 5.8747733000 56.7077
1.6650427000 5.9061892000 57.1528
1.6650427000 5.9376051000 57.5562
1.6650427000 5.9690210000 57.9164
1.6650427000 6.0004369000 58.2336
1.6650427000 6.0318528000 58.5091
1.6650427000 6.0632687000 58.7454
1.6650427000 6.0946846000 58.9461
1.6650427000 6.1261005000 59.1147
1.6650427000 6.1575164000 59.2556
1.6650427000 6.1889323000 59.3727
1.6650427000 6.2203482000 59.4703
1.6650427000 6.2517641000 59.5521
1.6964586000 0.0000000000 59.7998
1.6964586000 0.0314159000 59.8578
1.6964586000 0.0628318000 59.9102
1.6964586000 0.0942477000 59.9588
1.6964586000 0.1256636000 60.005
1.6964586000 0.1570795000 60.0501
1.6964586000 0.1884954000 60.0945
1.6964586000 0.2199113000 60.1388
1.6964586000 0.2513272000 60.1831
1.6964586000 0.2827431000 60.2271
1.6964586000 0.3141590000 60.2706
1.6964586000 0.3455749000 60.3131
1.6964586000 0.3769908000 60.3541
1.6964586000 0.4084067000 60.393
1.6964586000 0.4398226000 60.4295
1.6964586000 0.4712385000 60.4629
1.6964586000 0.5026544000 60.4932
1.6964586000 0.5340703000 60.52
1.6964586000 0.5654862000 60.5432
1.6964586000 0.5969021000 60.5628
1.6964586000 0.6283180000 60.5786
1.6964586000 0.6597339000 60.5905
1.6964586000 0.6911498000 60.598
1.6964586000 0.7225657000 60.6005
1.6964586000 0.7539816000 60.5969
1.6964586000 0.7853975000 60.5857
1.6964586000 0.8168134000 60.5649
1.6964586000 0.8482293000 60.5316
1.6964586000 0.8796452000 60.4825
1.6964586000 0.9110611000 60.4133
1.6964586000 0.9424770000 60.3191
1.6964586000 0.9738929000 60.1942
1.6964586000 1.0053088000 60.0322
1.6964586000 1.0367247000 59.8264
1.6964586000 1.0681406000 59.5697
1.6964586000 1.0995565000 59.2549
1.6964586000 1.1309724000 58.875
1.6964586000 1.1623883000 58.4235
1.6964586000 1.1938042000 57.8949
1.6964586000 1.2252201000 57.2846
1.6964586000 1.2566360000 56.5897
1.6964586000 1.2880519000 55.8086
1.6964586000 1.3194678000 54.9415
1.6964586000 1.3508837000 53.9904
1.6964586000 1.3822996000 52.9588
1.6964586000 1.4137155000 51.8515
1.6964586000 1.4451314000 50.6747
1.6964586000 1.4765473000 49.4351
1.6964586000 1.5079632000 48.1399
1.6964586000 1.5393791000 46.7967
1.6964586000 1.5707950000 45.4126
1.6964586000 1.6022109000 43.9949
1.6964586000 1.6336268000 42.5502
1.6964586000 1.6650427000 41.0852
1.6964586000 1.6964586000 39.6065
1.6964586000 1.7278745000 38.121
1.6964586000 1.7592904000 36.636
1.6964586000 1.7907063000 35.1597
1.6964586000 1.8221222000 33.701
1.6964586000 1.8535381000 32.2698
1.6964586000 1.8849540000 30.8768
1.6964586000 1.9163699000 29.5331
1.6964586000 1.9477858000 28.2502
1.6964586000 1.9792017000 27.0392
1.6964586000 2.0106176000 25.9104
1.6964586000 2.0420335000 24.873
1.6964586000 2.0734494000 23.9344
1.6964586000 2.1048653000 23.1004
1.6964586000 2.1362812000 22.3748
1.6964586000 2.1676971000 21.7593
1.6964586000 2.1991130000 21.2544
1.6964586000 2.2305289000 20.8588
1.6964586000 2.2619448000 20.5706
1.6964586000 2.2933607000 20.3872
1.6964586000 2.3247766000 20.306
1.6964586000 2.3561925000 20.3246
1.6964586000 2.3876084000 20.4409
1.6964586000 2.4190243000 20.6537
1.6964586000 2.4504402000 20.9623
1.6964586000 2.4818561000 21.3664
1.6964586000 2.5132720000 21.8665
1.6964586000 2.5446879000 22.4631
1.6964586000 2.5761038000 23.1569
1.6964586000 2.6075197000 23.9481
1.6964586000 2.6389356000 24.8367
1.6964586000 2.6703515000 25.822
1.6964586000 2.7017674000 26.9021
1.6964586000 2.7331833000 28.0743
1.6964586000 2.7645992000 29.3343
1.6964586000 2.7960151000 30.6766
1.6964586000 2.8274310000 32.094
1.6964586000 2.8588469000 33.5775
1.6964586000 2.8902628000 35.117
1.6964586000 2.9216787000 36.7004
1.6964586000 2.9530946000 38.3145
1.6964586000 2.9845105000 39.9451
1.6964586000 3.0159264000 41.5771
1.6964586000 3.0473423000 43.1951
1.6964586000 3.0787582000 44.7837
1.6964586000 3.1101741000 46.3281
1.6964586000 3.1415900000 47.8147
1.6964586000 3.1730059000 49.2312
1.6964586000 3.2044218000 50.5671
1.6964586000 3.2358377000 51.8142
1.6964586000 3.2672536000 52.9664
1.6964586000 3.2986695000 54.0201
1.6964586000 3.3300854000 54.9741
1.6964586000 3.3615013000 55.8292
1.6964586000 3.3929172000 56.5885
1.6964586000 3.4243331000 57.2563
1.6964586000 3.4557490000 57.8386
1.6964586000 3.4871649000 58.342
1.6964586000 3.5185808000 58.7738
1.6964586000 3.5499967000 59.1415
1.6964586000 3.5814126000 59.4526
1.6964586000 3.6128285000 59.7143
1.6964586000 3.6442444000 59.9332
1.6964586000 3.6756603000 60.1155
1.6964586000 3.7070762000 60.2667
1.6964586000 3.7384921000 60.3915
1.6964586000 3.7699080000 60.4943
1.6964586000 3.8013239000 60.5786
1.6964586000 3.8327398000 60.6474
1.6964586000 3.8641557000 60.7034
1.6964586000 3.8955716000 60.7487
1.6964586000 3.9269875000 60.7852
1.6964586000 3.9584034000 60.8143
1.6964586000 3.9898193000 60.8373
1.6964586000 4.0212352000 60.8552
1.6964586000 4.0526511000 60.8689
1.6964586000 4.0840670000 60.8792
1.6964586000 4.1154829000 60.8864
1.6964586000 4.1468988000 60.8911
1.6964586000 4.1783147000 60.8935
1.6964586000 4.2097306000 60.8939
1.6964586000 4.2411465000 60.8923
1.6964586000 4.2725624000 60.8886
1.6964586000 4.3039783000 60.8829
1.6964586000 4.3353942000 60.8747
1.6964586000 4.3668101000 60.8636
1.6964586000 4.3982260000 60.8492
1.6964586000 4.4296419000 60.8305
1.6964586000 4.4610578000 60.8067
1.6964586000 4.4924737000 60.7763
1.6964586000 4.5238896000 60.7379
1.6964586000 4.5553055000 60.6894
1.6964586000 4.5867214000 60.6287
1.6964586000 4.6181373000 60.553
1.6964586000 4.6495532000 60.4593
1.6964586000 4.6809691000 60.3445
1.6964586000 4.7123850000 60.2051
1.6964586000 4.7438009000 60.0375
1.6964586000 4.7752168000 59.8383
1.6964586000 4.8066327000 59.6043
1.6964586000 4.8380486000 59.3327
1.6964586000 4.8694645000 59.0216
1.6964586000 4.9008804000 58.67
1.6964586000 4.9322963000 58.278
1.6964586000 4.9637122000 57.8473
1.6964586000 4.9951281000 57.381
1.6964586000 5.0265440000 56.8841
1.6964586000 5.0579599000 56.363
1.6964586000 5.0893758000 55.8259
1.6964586000 5.1207917000 55.2824
1.6964586000 5.1522076000 54.7433
1.6964586000 5.1836235000 54.2202
1.6964586000 5.2150394000 53.7252
1.6964586000 5.2464553000 53.2703
1.6964586000 5.2778712000 52.8671
1.6964586000 5.3092871000 52.5261
1.6964586000 5.3407030000 52.2564
1.6964586000 5.3721189000 52.0652
1.6964586000 5.4035348000 51.9576
1.6964586000 5.4349507000 51.9361
1.6964586000 5.4663666000 52.0009
1.6964586000 5.4977825000 52.1495
1.6964586000 5.5291984000 52.3767
1.6964586000 5.5606143000 52.6755
1.6964586000 5.5920302000 53.0368
1.6964586000 5.6234461000 53.4498
1.6964586000 5.6548620000 53.903
1.6964586000 5.6862779000 54.3841
1.6964586000 5.7176938000 54.8809
1.6964586000 5.7491097000 55.3819
1.6964586000 5.7805256000 55.8761
1.6964586000 5.8119415000 56.3542
1.6964586000 5.8433574000 56.8082
1.6964586000 5.8747733000 57.2321
1.6964586000 5.9061892000 57.6215
1.6964586000 5.9376051000 57.9737
1.6964586000 5.9690210000 58.2879
1.6964586000 6.0004369000 58.5645
1.6964586000 6.0318528000 58.8049
1.6964586000 6.0632687000 59.0117
1.6964586000 6.0946846000 59.188
1.6964586000 6.1261005000 59.3372
1.6964586000 6.1575164000 59.4628
1.6964586000 6.1889323000 59.5686
1.6964586000 6.2203482000 59.658
1.6964586000 6.2517641000 59.734
1.7278745000 0.0000000000 59.9531
1.7278745000 0.0314159000 60.0089
1.7278745000 0.0628318000 60.0596
1.7278745000 0.0942477000 60.1069
1.7278745000 0.1256636000 60.1516
1.7278745000 0.1570795000 60.1948
1.7278745000 0.1884954000 60.2369
1.7278745000 0.2199113000 60.2782
1.7278745000 0.2513272000 60.3189
1.7278745000 0.2827431000 60.3588
1.7278745000 0.3141590000 60.3977
1.7278745000 0.3455749000 60.4354
1.7278745000 0.3769908000 60.4714
1.7278745000 0.4084067000 60.5054
1.7278745000 0.4398226000 60.5369
1.7278745000 0.4712385000 60.5658
1.7278745000 0.5026544000 60.5918
1.7278745000 0.5340703000 60.6147
1.7278745000 0.5654862000 60.6344
1.7278745000 0.5969021000 60.6509
1.7278745000 0.6283180000 60.6639
1.7278745000 0.6597339000 60.6733
1.7278745000 0.6911498000 60.6786
1.7278745000 0.7225657000 60.6792
1.7278745000 0.7539816000 60.6741
1.7278745000 0.7853975000 60.6617
1.7278745000 0.8168134000 60.6401
1.7278745000 0.8482293000 60.6066
1.7278745000 0.8796452000 60.5581
1.7278745000 0.9110611000 60.4906
1.7278745000 0.9424770000 60.3994
1.7278745000 0.9738929000 60.2791
1.7278745000 1.0053088000 60.1239
1.7278745000 1.0367247000 59.9272
1.7278745000 1.0681406000 59.6824
1.7278745000 1.0995565000 59.3825
1.7278745000 1.1309724000 59.0209
1.7278745000 1.1623883000 58.5913
1.7278745000 1.1938042000 58.0881
1.7278745000 1.2252201000 57.5069
1.7278745000 1.2566360000 56.8443
1.7278745000 1.2880519000 56.0984
1.7278745000 1.3194678000 55.2689
1.7278745000 1.3508837000 54.3569
1.7278745000 1.3822996000 53.3652
1.7278745000 1.4137155000 52.2974
1.7278745000 1.4451314000 51.1585
1.7278745000 1.4765473000 49.9542
1.7278745000 1.5079632000 48.6906
1.7278745000 1.5393791000 47.3739
1.7278745000 1.5707950000 46.0106
1.7278745000 1.6022109000 44.6069
1.7278745000 1.6336268000 43.1694
1.7278745000 1.6650427000 41.7043
1.7278745000 1.6964586000 40.2186
1.7278745000 1.7278745000 38.7194
1.7278745000 1.7592904000 37.215
1.7278745000 1.7907063000 35.7144
1.7278745000 1.8221222000 34.2277
1.7278745000 1.8535381000 32.7661
1.7278745000 1.8849540000 31.3414
1.7278745000 1.9163699000 29.966
1.7278745000 1.9477858000 28.6524
1.7278745000 1.9792017000 27.4125
1.7278745000 2.0106176000 26.2576
1.7278745000 2.0420335000 25.1971
1.7278745000 2.0734494000 24.2392
1.7278745000 2.1048653000 23.3899
1.7278745000 2.1362812000 22.6532
1.7278745000 2.1676971000 22.0313
1.7278745000 2.1991130000 21.5251
1.7278745000 2.2305289000 21.1337
1.7278745000 2.2619448000 20.8559
1.7278745000 2.2933607000 20.6897
1.7278745000 2.3247766000 20.633
1.7278745000 2.3561925000 20.6841
1.7278745000 2.3876084000 20.8415
1.7278745000 2.4190243000 21.104
1.7278745000 2.4504402000 21.4711
1.7278745000 2.4818561000 21.9423
1.7278745000 2.5132720000 22.5172
1.7278745000 2.5446879000 23.1955
1.7278745000 2.5761038000 23.9763
1.7278745000 2.6075197000 24.8583
1.7278745000 2.6389356000 25.8396
1.7278745000 2.6703515000 26.9173
1.7278745000 2.7017674000 28.0873
1.7278745000 2.7331833000 29.3445
1.7278745000 2.7645992000 30.6825
1.7278745000 2.7960151000 32.0937
1.7278745000 2.8274310000 33.5689
1.7278745000 2.8588469000 35.0977
1.7278745000 2.8902628000 36.6687
1.7278745000 2.9216787000 38.269
1.7278745000 2.9530946000 39.885
1.7278745000 2.9845105000 41.5025
1.7278745000 3.0159264000 43.1069
1.7278745000 3.0473423000 44.6837
1.7278745000 3.0787582000 46.2187
1.7278745000 3.1101741000 47.6989
1.7278745000 3.1415900000 49.1122
1.7278745000 3.1730059000 50.4483
1.7278745000 3.2044218000 51.6989
1.7278745000 3.2358377000 52.8576
1.7278745000 3.2672536000 53.9204
1.7278745000 3.2986695000 54.8852
1.7278745000 3.3300854000 55.7525
1.7278745000 3.3615013000 56.5244
1.7278745000 3.3929172000 57.2048
1.7278745000 3.4243331000 57.799
1.7278745000 3.4557490000 58.3131
1.7278745000 3.4871649000 58.7543
1.7278745000 3.5185808000 59.1299
1.7278745000 3.5499967000 59.4473
1.7278745000 3.5814126000 59.7137
1.7278745000 3.6128285000 59.936
1.7278745000 3.6442444000 60.1205
1.7278745000 3.6756603000 60.2729
1.7278745000 3.7070762000 60.3982
1.7278745000 3.7384921000 60.501
1.7278745000 3.7699080000 60.5849
1.7278745000 3.8013239000 60.6532
1.7278745000 3.8327398000 60.7087
1.7278745000 3.8641557000 60.7535
1.7278745000 3.8955716000 60.7896
1.7278745000 3.9269875000 60.8185
1.7278745000 3.9584034000 60.8414
1.7278745000 3.9898193000 60.8595
1.7278745000 4.0212352000 60.8735
1.7278745000 4.0526511000 60.8843
1.7278745000 4.0840670000 60.8923
1.7278745000 4.1154829000 60.8979
1.7278745000 4.1468988000 60.9016
1.7278745000 4.1783147000 60.9036
1.7278745000 4.2097306000 60.9039
1.7278745000 4.2411465000 60.9028
1.7278745000 4.2725624000 60.9
1.7278745000 4.3039783000 60.8955
1.7278745000 4.3353942000 60.8891
1.7278745000 4.3668101000 60.8803
1.7278745000 4.3982260000 60.8687
1.7278745000 4.4296419000 60.8535
1.7278745000 4.4610578000 60.8338
1.7278745000 4.4924737000 60.8084
1.7278745000 4.5238896000 60.776
1.7278745000 4.5553055000 60.7347
1.7278745000 4.5867214000 60.6824
1.7278745000 4.6181373000 60.6168
1.7278745000 4.6495532000 60.5352
1.7278745000 4.6809691000 60.4346
1.7278745000 4.7123850000 60.3119
1.7278745000 4.7438009000 60.1639
1.7278745000 4.7752168000 59.9875
1.7278745000 4.8066327000 59.7797
1.7278745000 4.8380486000 59.5382
1.7278745000 4.8694645000 59.2612
1.7278745000 4.9008804000 58.9478
1.7278745000 4.9322963000 58.5983
1.7278745000 4.9637122000 58.2141
1.7278745000 4.9951281000 57.7981
1.7278745000 5.0265440000 57.3549
1.7278745000 5.0579599000 56.8903
1.7278745000 5.0893758000 56.4118
1.7278745000 5.1207917000 55.9281
1.7278745000 5.1522076000 55.4489
1.7278745000 5.1836235000 54.9847
1.7278745000 5.2150394000 54.5464
1.7278745000 5.2464553000 54.1448
1.7278745000 5.2778712000 53.7901
1.7278745000 5.3092871000 53.4918
1.7278745000 5.3407030000 53.2578
1.7278745000 5.3721189000 53.0944
1.7278745000 5.4035348000 53.0059
1.7278745000 5.4349507000 52.9943
1.7278745000 5.4663666000 53.0594
1.7278745000 5.4977825000 53.1986
1.7278745000 5.5291984000 53.4072
1.7278745000 5.5606143000 53.6785
1.7278745000 5.5920302000 54.0039
1.7278745000 5.6234461000 54.3739
1.7278745000 5.6548620000 54.7778
1.7278745000 5.6862779000 55.2048
1.7278745000 5.7176938000 55.644
1.7278745000 5.7491097000 56.0852
1.7278745000 5.7805256000 56.5189
1.7278745000 5.8119415000 56.9371
1.7278745000 5.8433574000 57.333
1.7278745000 5.8747733000 57.7015
1.7278745000 5.9061892000 58.0393
1.7278745000 5.9376051000 58.3444
1.7278745000 5.9690210000 58.6162
1.7278745000 6.0004369000 58.8556
1.7278745000 6.0318528000 59.064
1.7278745000 6.0632687000 59.244
1.7278745000 6.0946846000 59.3982
1.7278745000 6.1261005000 59.5298
1.7278745000 6.1575164000 59.642
1.7278745000 6.1889323000 59.7376
1.7278745000 6.2203482000 59.8197
1.7278745000 6.2517641000 59.8907
1.7592904000 0.0000000000 60.0847
1.7592904000 0.0314159000 60.1382
1.7592904000 0.0628318000 60.1874
1.7592904000 0.0942477000 60.2332
1.7592904000 0.1256636000 60.2764
1.7592904000 0.1570795000 60.3177
1.7592904000 0.1884954000 60.3574
1.7592904000 0.2199113000 60.3958
1.7592904000 0.2513272000 60.433
1.7592904000 0.2827431000 60.469
1.7592904000 0.3141590000 60.5037
1.7592904000 0.3455749000 60.5368
1.7592904000 0.3769908000 60.5681
1.7592904000 0.4084067000 60.5973
1.7592904000 0.4398226000 60.6243
1.7592904000 0.4712385000 60.6488
1.7592904000 0.5026544000 60.6708
1.7592904000 0.5340703000 60.69
1.7592904000 0.5654862000 60.7064
1.7592904000 0.5969021000 60.7198
1.7592904000 0.6283180000 60.7303
1.7592904000 0.6597339000 60.7374
1.7592904000 0.6911498000 60.7409
1.7592904000 0.7225657000 60.7399
1.7592904000 0.7539816000 60.7335
1.7592904000 0.7853975000 60.7204
1.7592904000 0.8168134000 60.6985
1.7592904000 0.8482293000 60.6655
1.7592904000 0.8796452000 60.6183
1.7592904000 0.9110611000 60.5533
1.7592904000 0.9424770000 60.4659
1.7592904000 0.9738929000 60.3512
1.7592904000 1.0053088000 60.2036
1.7592904000 1.0367247000 60.0169
1.7592904000 1.0681406000 59.7847
1.7592904000 1.0995565000 59.5004
1.7592904000 1.1309724000 59.1575
1.7592904000 1.1623883000 58.7499
1.7592904000 1.1938042000 58.2719
1.7592904000 1.2252201000 57.7189
1.7592904000 1.2566360000 57.0873
1.7592904000 1.2880519000 56.3746
1.7592904000 1.3194678000 55.58
1.7592904000 1.3508837000 54.7037
1.7592904000 1.3822996000 53.7475
1.7592904000 1.4137155000 52.7141
1.7592904000 1.4451314000 51.6075
1.7592904000 1.4765473000 50.4321
1.7592904000 1.5079632000 49.1931
1.7592904000 1.5393791000 47.8959
1.7592904000 1.5707950000 46.5463
1.7592904000 1.6022109000 45.1502
1.7592904000 1.6336268000 43.7138
1.7592904000 1.6650427000 42.2436
1.7592904000 1.6964586000 40.747
1.7592904000 1.7278745000 39.2319
1.7592904000 1.7592904000 37.7075
1.7592904000 1.7907063000 36.1839
1.7592904000 1.8221222000 34.6725
1.7592904000 1.8535381000 33.1855
1.7592904000 1.8849540000 31.7362
1.7592904000 1.9163699000 30.3379
1.7592904000 1.9477858000 29.0039
1.7592904000 1.9792017000 27.7469
1.7592904000 2.0106176000 26.5785
1.7592904000 2.0420335000 25.5086
1.7592904000 2.0734494000 24.5454
1.7592904000 2.1048653000 23.6951
1.7592904000 2.1362812000 22.9617
1.7592904000 2.1676971000 22.3479
1.7592904000 2.1991130000 21.8543
1.7592904000 2.2305289000 21.4808
1.7592904000 2.2619448000 21.2263
1.7592904000 2.2933607000 21.0894
1.7592904000 2.3247766000 21.0687
1.7592904000 2.3561925000 21.1627
1.7592904000 2.3876084000 21.3703
1.7592904000 2.4190243000 21.6906
1.7592904000 2.4504402000 22.1225
1.7592904000 2.4818561000 22.6653
1.7592904000 2.5132720000 23.3178
1.7592904000 2.5446879000 24.0783
1.7592904000 2.5761038000 24.9447
1.7592904000 2.6075197000 25.9139
1.7592904000 2.6389356000 26.9819
1.7592904000 2.6703515000 28.1437
1.7592904000 2.7017674000 29.3932
1.7592904000 2.7331833000 30.7233
1.7592904000 2.7645992000 32.1254
1.7592904000 2.7960151000 33.5902
1.7592904000 2.8274310000 35.1071
1.7592904000 2.8588469000 36.6645
1.7592904000 2.8902628000 38.25
1.7592904000 2.9216787000 39.8504
1.7592904000 2.9530946000 41.4522
1.7592904000 2.9845105000 43.0415
1.7592904000 3.0159264000 44.6044
1.7592904000 3.0473423000 46.1277
1.7592904000 3.0787582000 47.5986
1.7592904000 3.1101741000 49.0057
1.7592904000 3.1415900000 50.3388
1.7592904000 3.1730059000 51.5897
1.7592904000 3.2044218000 52.7518
1.7592904000 3.2358377000 53.8206
1.7592904000 3.2672536000 54.7939
1.7592904000 3.2986695000 55.6713
1.7592904000 3.3300854000 56.4544
1.7592904000 3.3615013000 57.1464
1.7592904000 3.3929172000 57.7521
1.7592904000 3.4243331000 58.2772
1.7592904000 3.4557490000 58.7283
1.7592904000 3.4871649000 59.1125
1.7592904000 3.5185808000 59.4371
1.7592904000 3.5499967000 59.7092
1.7592904000 3.5814126000 59.9359
1.7592904000 3.6128285000 60.1234
1.7592904000 3.6442444000 60.2778
1.7592904000 3.6756603000 60.4043
1.7592904000 3.7070762000 60.5075
1.7592904000 3.7384921000 60.5914
1.7592904000 3.7699080000 60.6594
1.7592904000 3.8013239000 60.7143
1.7592904000 3.8327398000 60.7586
1.7592904000 3.8641557000 60.7941
1.7592904000 3.8955716000 60.8225
1.7592904000 3.9269875000 60.8451
1.7592904000 3.9584034000 60.863
1.7592904000 3.9898193000 60.877
1.7592904000 4.0212352000 60.8879
1.7592904000 4.0526511000 60.8962
1.7592904000 4.0840670000 60.9024
1.7592904000 4.1154829000 60.9068
1.7592904000 4.1468988000 60.9096
1.7592904000 4.1783147000 60.9111
1.7592904000 4.2097306000 60.9114
1.7592904000 4.2411465000 60.9105
1.7592904000 4.2725624000 60.9084
1.7592904000 4.3039783000 60.9049
1.7592904000 4.3353942000 60.8998
1.7592904000 4.3668101000 60.8928
1.7592904000 4.3982260000 60.8834
1.7592904000 4.4296419000 60.8709
1.7592904000 4.4610578000 60.8545
1.7592904000 4.4924737000 60.8333
1.7592904000 4.5238896000 60.8057
1.7592904000 4.5553055000 60.7704
1.7592904000 4.5867214000 60.7254
1.7592904000 4.6181373000 60.6685
1.7592904000 4.6495532000 60.5974
1.7592904000 4.6809691000 60.5094
1.7592904000 4.7123850000 60.4016
1.7592904000 4.7438009000 60.2713
1.7592904000 4.7752168000 60.1155
1.7592904000 4.8066327000 59.9318
1.7592904000 4.8380486000 59.7179
1.7592904000 4.8694645000 59.4724
1.7592904000 4.9008804000 59.1944
1.7592904000 4.9322963000 58.8842
1.7592904000 4.9637122000 58.5432
1.7592904000 4.9951281000 58.1741
1.7592904000 5.0265440000 57.7809
1.7592904000 5.0579599000 57.3689
1.7592904000 5.0893758000 56.9449
1.7592904000 5.1207917000 56.5167
1.7592904000 5.1522076000 56.0931
1.7592904000 5.1836235000 55.6835
1.7592904000 5.2150394000 55.2975
1.7592904000 5.2464553000 54.945
1.7592904000 5.2778712000 54.6348
1.7592904000 5.3092871000 54.3755
1.7592904000 5.3407030000 54.1739
1.7592904000 5.3721189000 54.0355
1.7592904000 5.4035348000 53.9638
1.7592904000 5.4349507000 53.9606
1.7592904000 5.4663666000 54.0251
1.7592904000 5.4977825000 54.1549
1.7592904000 5.5291984000 54.3455
1.7592904000 5.5606143000 54.5905
1.7592904000 5.5920302000 54.8822
1.7592904000 5.6234461000 55.2118
1.7592904000 5.6548620000 55.5698
1.7592904000 5.6862779000 55.9465
1.7592904000 5.7176938000 56.3323
1.7592904000 5.7491097000 56.7182
1.7592904000 5.7805256000 57.0962
1.7592904000 5.8119415000 57.4592
1.7592904000 5.8433574000 57.8018
1.7592904000 5.8747733000 58.1197
1.7592904000 5.9061892000 58.4104
1.7592904000 5.9376051000 58.6725
1.7592904000 5.9690210000 58.9059
1.7592904000 6.0004369000 59.1116
1.7592904000 6.0318528000 59.2911
1.7592904000 6.0632687000 59.4468
1.7592904000 6.0946846000 59.5812
1.7592904000 6.1261005000 59.697
1.7592904000 6.1575164000 59.7969
1.7592904000 6.1889323000 59.8835
1.7592904000 6.2203482000 59.9589
1.7592904000 6.2517641000 60.0254
1.7907063000 0.0000000000 60.1974
1.7907063000 0.0314159000 60.2487
1.7907063000 0.0628318000 60.2961
1.7907063000 0.0942477000 60.3403
1.7907063000 0.1256636000 60.3818
1.7907063000 0.1570795000 60.421
1.7907063000 0.1884954000 60.4584
1.7907063000 0.2199113000 60.4939
1.7907063000 0.2513272000 60.5279
1.7907063000 0.2827431000 60.5602
1.7907063000 0.3141590000 60.5908
1.7907063000 0.3455749000 60.6197
1.7907063000 0.3769908000 60.6467
1.7907063000 0.4084067000 60.6717
1.7907063000 0.4398226000 60.6945
1.7907063000 0.4712385000 60.715
1.7907063000 0.5026544000 60.7332
1.7907063000 0.5340703000 60.7491
1.7907063000 0.5654862000 60.7624
1.7907063000 0.5969021000 60.7732
1.7907063000 0.6283180000 60.7814
1.7907063000 0.6597339000 60.7865
1.7907063000 0.6911498000 60.7883
1.7907063000 0.7225657000 60.786
1.7907063000 0.7539816000 60.7788
1.7907063000 0.7853975000 60.7652
1.7907063000 0.8168134000 60.7435
1.7907063000 0.8482293000 60.7114
1.7907063000 0.8796452000 60.666
1.7907063000 0.9110611000 60.6038
1.7907063000 0.9424770000 60.5207
1.7907063000 0.9738929000 60.412
1.7907063000 1.0053088000 60.2723
1.7907063000 1.0367247000 60.0959
1.7907063000 1.0681406000 59.8764
1.7907063000 1.0995565000 59.6075
1.7907063000 1.1309724000 59.2829
1.7907063000 1.1623883000 58.8964
1.7907063000 1.1938042000 58.4423
1.7907063000 1.2252201000 57.9158
1.7907063000 1.2566360000 57.3128
1.7907063000 1.2880519000 56.6304
1.7907063000 1.3194678000 55.867
1.7907063000 1.3508837000 55.022
1.7907063000 1.3822996000 54.0963
1.7907063000 1.4137155000 53.0917
1.7907063000 1.4451314000 52.0111
1.7907063000 1.4765473000 50.8581
1.7907063000 1.5079632000 49.6371
1.7907063000 1.5393791000 48.3529
1.7907063000 1.5707950000 47.0107
1.7907063000 1.6022109000 45.6165
1.7907063000 1.6336268000 44.1765
1.7907063000 1.6650427000 42.6978
1.7907063000 1.6964586000 41.1883
1.7907063000 1.7278745000 39.657
1.7907063000 1.7592904000 38.1141
1.7907063000 1.7907063000 36.5709
1.7907063000 1.8221222000 35.0401
1.7907063000 1.8535381000 33.5351
1.7907063000 1.8849540000 32.07
1.7907063000 1.9163699000 30.6592
1.7907063000 1.9477858000 29.3165
1.7907063000 1.9792017000 28.055
1.7907063000 2.0106176000 26.8865
1.7907063000 2.0420335000 25.821
1.7907063000 2.0734494000 24.8666
1.7907063000 2.1048653000 24.0294
1.7907063000 2.1362812000 23.3133
1.7907063000 2.1676971000 22.7209
1.7907063000 2.1991130000 22.253
1.7907063000 2.2305289000 21.9097
1.7907063000 2.2619448000 21.6901
1.7907063000 2.2933607000 21.5933
1.7907063000 2.3247766000 21.6182
1.7907063000 2.3561925000 21.7637
1.7907063000 2.3876084000 22.0288
1.7907063000 2.4190243000 22.4125
1.7907063000 2.4504402000 22.9135
1.7907063000 2.4818561000 23.5303
1.7907063000 2.5132720000 24.2609
1.7907063000 2.5446879000 25.1023
1.7907063000 2.5761038000 26.0507
1.7907063000 2.6075197000 27.1013
1.7907063000 2.6389356000 28.2483
1.7907063000 2.6703515000 29.4845
1.7907063000 2.7017674000 30.802
1.7907063000 2.7331833000 32.1916
1.7907063000 2.7645992000 33.6433
1.7907063000 2.7960151000 35.1462
1.7907063000 2.8274310000 36.6886
1.7907063000 2.8588469000 38.2581
1.7907063000 2.8902628000 39.8419
1.7907063000 2.9216787000 41.4268
1.7907063000 2.9530946000 42.9995
1.7907063000 2.9845105000 44.5469
1.7907063000 3.0159264000 46.0562
1.7907063000 3.0473423000 47.5154
1.7907063000 3.0787582000 48.9135
1.7907063000 3.1101741000 50.2406
1.7907063000 3.1415900000 51.4886
1.7907063000 3.1730059000 52.6509
1.7907063000 3.2044218000 53.723
1.7907063000 3.2358377000 54.702
1.7907063000 3.2672536000 55.5872
1.7907063000 3.2986695000 56.3796
1.7907063000 3.3300854000 57.0819
1.7907063000 3.3615013000 57.6982
1.7907063000 3.3929172000 58.2338
1.7907063000 3.4243331000 58.6949
1.7907063000 3.4557490000 59.0882
1.7907063000 3.4871649000 59.4207
1.7907063000 3.5185808000 59.6994
1.7907063000 3.5499967000 59.9313
1.7907063000 3.5814126000 60.1229
1.7907063000 3.6128285000 60.2802
1.7907063000 3.6442444000 60.4085
1.7907063000 3.6756603000 60.5128
1.7907063000 3.7070762000 60.5972
1.7907063000 3.7384921000 60.6651
1.7907063000 3.7699080000 60.7198
1.7907063000 3.8013239000 60.7636
1.7907063000 3.8327398000 60.7986
1.7907063000 3.8641557000 60.8265
1.7907063000 3.8955716000 60.8487
1.7907063000 3.9269875000 60.8662
1.7907063000 3.9584034000 60.88
1.7907063000 3.9898193000 60.8908
1.7907063000 4.0212352000 60.8991
1.7907063000 4.0526511000 60.9054
1.7907063000 4.0840670000 60.9101
1.7907063000 4.1154829000 60.9134
1.7907063000 4.1468988000 60.9156
1.7907063000 4.1783147000 60.9167
1.7907063000 4.2097306000 60.9169
1.7907063000 4.2411465000 60.9162
1.7907063000 4.2725624000 60.9145
1.7907063000 4.3039783000 60.9118
1.7907063000 4.3353942000 60.9077
1.7907063000 4.3668101000 60.902
1.7907063000 4.3982260000 60.8943
1.7907063000 4.4296419000 60.8839
1.7907063000 4.4610578000 60.8702
1.7907063000 4.4924737000 60.8521
1.7907063000 4.5238896000 60.8286
1.7907063000 4.5553055000 60.7982
1.7907063000 4.5867214000 60.7593
1.7907063000 4.6181373000 60.7098
1.7907063000 4.6495532000 60.6477
1.7907063000 4.6809691000 60.5706
1.7907063000 4.7123850000 60.4759
1.7907063000 4.7438009000 60.3611
1.7907063000 4.7752168000 60.2238
1.7907063000 4.8066327000 60.0616
1.7907063000 4.8380486000 59.8727
1.7907063000 4.8694645000 59.6556
1.7907063000 4.9008804000 59.4097
1.7907063000 4.9322963000 59.1354
1.7907063000 4.9637122000 58.8338
1.7907063000 4.9951281000 58.5074
1.7907063000 5.0265440000 58.1598
1.7907063000 5.0579599000 57.7959
1.7907063000 5.0893758000 57.4218
1.7907063000 5.1207917000 57.0444
1.7907063000 5.1522076000 56.6715
1.7907063000 5.1836235000 56.3117
1.7907063000 5.2150394000 55.9736
1.7907063000 5.2464553000 55.6656
1.7907063000 5.2778712000 55.396
1.7907063000 5.3092871000 55.172
1.7907063000 5.3407030000 54.9997
1.7907063000 5.3721189000 54.8837
1.7907063000 5.4035348000 54.8271
1.7907063000 5.4349507000 54.831
1.7907063000 5.4663666000 54.8947
1.7907063000 5.4977825000 55.0155
1.7907063000 5.5291984000 55.1892
1.7907063000 5.5606143000 55.4099
1.7907063000 5.5920302000 55.6706
1.7907063000 5.6234461000 55.9632
1.7907063000 5.6548620000 56.2793
1.7907063000 5.6862779000 56.6101
1.7907063000 5.7176938000 56.9474
1.7907063000 5.7491097000 57.2832
1.7907063000 5.7805256000 57.6106
1.7907063000 5.8119415000 57.9238
1.7907063000 5.8433574000 58.2183
1.7907063000 5.8747733000 58.4906
1.7907063000 5.9061892000 58.739
1.7907063000 5.9376051000 58.9625
1.7907063000 5.9690210000 59.1614
1.7907063000 6.0004369000 59.3369
1.7907063000 6.0318528000 59.4905
1.7907063000 6.0632687000 59.6245
1.7907063000 6.0946846000 59.7411
1.7907063000 6.1261005000 59.8427
1.7907063000 6.1575164000 59.9316
1.7907063000 6.1889323000 60.0098
1.7907063000 6.2203482000 60.0791
1.7907063000 6.2517641000 60.1412
1.8221222000 0.0000000000 60.2942
1.8221222000 0.0314159000 60.343
1.8221222000 0.0628318000 60.3884
1.8221222000 0.0942477000 60.4307
1.8221222000 0.1256636000 60.4703
1.8221222000 0.1570795000 60.5074
1.8221222000 0.1884954000 60.5423
1.8221222000 0.2199113000 60.5751
1.8221222000 0.2513272000 60.6059
1.8221222000 0.2827431000 60.6348
1.8221222000 0.3141590000 60.6618
1.8221222000 0.3455749000 60.6868
1.8221222000 0.3769908000 60.7099
1.8221222000 0.4084067000 60.731
1.8221222000 0.4398226000 60.7501
1.8221222000 0.4712385000 60.7671
1.8221222000 0.5026544000 60.7821
1.8221222000 0.5340703000 60.7949
1.8221222000 0.5654862000 60.8056
1.8221222000 0.5969021000 60.814
1.8221222000 0.6283180000 60.8201
1.8221222000 0.6597339000 60.8236
1.8221222000 0.6911498000 60.824
1.8221222000 0.7225657000 60.8207
1.8221222000 0.7539816000 60.8128
1.8221222000 0.7853975000 60.799
1.8221222000 0.8168134000 60.7777
1.8221222000 0.8482293000 60.7467
1.8221222000 0.8796452000 60.7032
1.8221222000 0.9110611000 60.6441
1.8221222000 0.9424770000 60.5654
1.8221222000 0.9738929000 60.4626
1.8221222000 1.0053088000 60.3307
1.8221222000 1.0367247000 60.164
1.8221222000 1.0681406000 59.9566
1.8221222000 1.0995565000 59.7023
1.8221222000 1.1309724000 59.3946
1.8221222000 1.1623883000 59.0276
1.8221222000 1.1938042000 58.5953
1.8221222000 1.2252201000 58.0926
1.8221222000 1.2566360000 57.5149
1.8221222000 1.2880519000 56.8589
1.8221222000 1.3194678000 56.1222
1.8221222000 1.3508837000 55.3035
1.8221222000 1.3822996000 54.4027
1.8221222000 1.4137155000 53.4209
1.8221222000 1.4451314000 52.36
1.8221222000 1.4765473000 51.223
1.8221222000 1.5079632000 50.0137
1.8221222000 1.5393791000 48.7365
1.8221222000 1.5707950000 47.3965
1.8221222000 1.6022109000 45.9998
1.8221222000 1.6336268000 44.5531
1.8221222000 1.6650427000 43.064
1.8221222000 1.6964586000 41.5415
1.8221222000 1.7278745000 39.9956
1.8221222000 1.7592904000 38.4377
1.8221222000 1.7907063000 36.8803
1.8221222000 1.8221222000 35.3373
1.8221222000 1.8535381000 33.823
1.8221222000 1.8849540000 32.3524
1.8221222000 1.9163699000 30.9405
1.8221222000 1.9477858000 29.6016
1.8221222000 1.9792017000 28.3488
1.8221222000 2.0106176000 27.1938
1.8221222000 2.0420335000 26.1465
1.8221222000 2.0734494000 25.2146
1.8221222000 2.1048653000 24.4038
1.8221222000 2.1362812000 23.718
1.8221222000 2.1676971000 23.1593
1.8221222000 2.1991130000 22.7288
1.8221222000 2.2305289000 22.4264
1.8221222000 2.2619448000 22.2517
1.8221222000 2.2933607000 22.2039
1.8221222000 2.3247766000 22.2822
1.8221222000 2.3561925000 22.4856
1.8221222000 2.3876084000 22.8134
1.8221222000 2.4190243000 23.2641
1.8221222000 2.4504402000 23.8363
1.8221222000 2.4818561000 24.5275
1.8221222000 2.5132720000 25.3347
1.8221222000 2.5446879000 26.2535
1.8221222000 2.5761038000 27.2785
1.8221222000 2.6075197000 28.4033
1.8221222000 2.6389356000 29.62
1.8221222000 2.6703515000 30.9198
1.8221222000 2.7017674000 32.2928
1.8221222000 2.7331833000 33.7284
1.8221222000 2.7645992000 35.215
1.8221222000 2.7960151000 36.7406
1.8221222000 2.8274310000 38.2929
1.8221222000 2.8588469000 39.8589
1.8221222000 2.8902628000 41.4259
1.8221222000 2.9216787000 42.9809
1.8221222000 2.9530946000 44.5113
1.8221222000 2.9845105000 46.005
1.8221222000 3.0159264000 47.4504
1.8221222000 3.0473423000 48.837
1.8221222000 3.0787582000 50.1554
1.8221222000 3.1101741000 51.3977
1.8221222000 3.1415900000 52.5573
1.8221222000 3.1730059000 53.6296
1.8221222000 3.2044218000 54.6116
1.8221222000 3.2358377000 55.5022
1.8221222000 3.2672536000 56.3018
1.8221222000 3.2986695000 57.0127
1.8221222000 3.3300854000 57.6385
1.8221222000 3.3615013000 58.1839
1.8221222000 3.3929172000 58.6546
1.8221222000 3.4243331000 59.0569
1.8221222000 3.4557490000 59.3976
1.8221222000 3.4871649000 59.6835
1.8221222000 3.5185808000 59.9215
1.8221222000 3.5499967000 60.1179
1.8221222000 3.5814126000 60.2789
1.8221222000 3.6128285000 60.4099
1.8221222000 3.6442444000 60.516
1.8221222000 3.6756603000 60.6014
1.8221222000 3.7070762000 60.6699
1.8221222000 3.7384921000 60.7246
1.8221222000 3.7699080000 60.7682
1.8221222000 3.8013239000 60.8029
1.8221222000 3.8327398000 60.8303
1.8221222000 3.8641557000 60.852
1.8221222000 3.8955716000 60.8692
1.8221222000 3.9269875000 60.8826
1.8221222000 3.9584034000 60.8932
1.8221222000 3.9898193000 60.9013
1.8221222000 4.0212352000 60.9076
1.8221222000 4.0526511000 60.9124
1.8221222000 4.0840670000 60.9159
1.8221222000 4.1154829000 60.9184
1.8221222000 4.1468988000 60.92
1.8221222000 4.1783147000 60.9208
1.8221222000 4.2097306000 60.9209
1.8221222000 4.2411465000 60.9203
1.8221222000 4.2725624000 60.9189
1.8221222000 4.3039783000 60.9167
1.8221222000 4.3353942000 60.9133
1.8221222000 4.3668101000 60.9086
1.8221222000 4.3982260000 60.9021
1.8221222000 4.4296419000 60.8933
1.8221222000 4.4610578000 60.8816
1.8221222000 4.4924737000 60.8661
1.8221222000 4.5238896000 60.8458
1.8221222000 4.5553055000 60.8194
1.8221222000 4.5867214000 60.7853
1.8221222000 4.6181373000 60.742
1.8221222000 4.6495532000 60.6874
1.8221222000 4.6809691000 60.6195
1.8221222000 4.7123850000 60.536
1.8221222000 4.7438009000 60.4347
1.8221222000 4.7752168000 60.3133
1.8221222000 4.8066327000 60.17
1.8221222000 4.8380486000 60.0029
1.8221222000 4.8694645000 59.8109
1.8221222000 4.9008804000 59.5936
1.8221222000 4.9322963000 59.3511
1.8221222000 4.9637122000 59.0847
1.8221222000 4.9951281000 58.7965
1.8221222000 5.0265440000 58.4899
1.8221222000 5.0579599000 58.1692
1.8221222000 5.0893758000 57.8398
1.8221222000 5.1207917000 57.5081
1.8221222000 5.1522076000 57.181
1.8221222000 5.1836235000 56.8661
1.8221222000 5.2150394000 56.571
1.8221222000 5.2464553000 56.3033
1.8221222000 5.2778712000 56.0702
1.8221222000 5.3092871000 55.8781
1.8221222000 5.3407030000 55.7322
1.8221222000 5.3721189000 55.6365
1.8221222000 5.4035348000 55.5935
1.8221222000 5.4349507000 55.6038
1.8221222000 5.4663666000 55.6667
1.8221222000 5.4977825000 55.7795
1.8221222000 5.5291984000 55.9381
1.8221222000 5.5606143000 56.1371
1.8221222000 5.5920302000 56.37
1.8221222000 5.6234461000 56.6295
1.8221222000 5.6548620000 56.9081
1.8221222000 5.6862779000 57.198
1.8221222000 5.7176938000 57.4919
1.8221222000 5.7491097000 57.783
1.8221222000 5.7805256000 58.0655
1.8221222000 5.8119415000 58.3345
1.8221222000 5.8433574000 58.5862
1.8221222000 5.8747733000 58.8182
1.8221222000 5.9061892000 59.029
1.8221222000 5.9376051000 59.2184
1.8221222000 5.9690210000 59.3869
1.8221222000 6.0004369000 59.5356
1.8221222000 6.0318528000 59.6664
1.8221222000 6.0632687000 59.7811
1.8221222000 6.0946846000 59.8818
1.8221222000 6.1261005000 59.9706
1.8221222000 6.1575164000 60.0494
1.8221222000 6.1889323000 60.1199
1.8221222000 6.2203482000 60.1834
1.8221222000 6.2517641000 60.2412
1.8535381000 0.0000000000 60.3777
1.8535381000 0.0314159000 60.4238
1.8535381000 0.0628318000 60.4668
[truncated: 955,785 more chars]
