# Supplementary material for: An accurate coarse-grained model for chitosan polysaccharides in aqueous solution
Source: PLoS One. 2017 Jul 21;12(7):e0180938. doi: 10.1371/journal.pone.0180938 (PMC5521771; doi:10.1371/journal.pone.0180938)
Supplement: S1 File — Numeric data for the free energy maps of all glycosidic link types, and CG input structure with 2200 Monomers. (ZIP) [file pone.0180938.s001.zip › S1_File.tar/PMFsAndTopology/b-D-GlcNH3_1-4_b-D-GlcNAc/Original.dat]

0.0000000000 0.0000000000 64.1797
0.0000000000 0.0314159000 64.2714
0.0000000000 0.0628318000 64.353
0.0000000000 0.0942477000 64.4251
0.0000000000 0.1256636000 64.4881
0.0000000000 0.1570795000 64.5422
0.0000000000 0.1884954000 64.5873
0.0000000000 0.2199113000 64.6231
0.0000000000 0.2513272000 64.6494
0.0000000000 0.2827431000 64.6655
0.0000000000 0.3141590000 64.6709
0.0000000000 0.3455749000 64.6645
0.0000000000 0.3769908000 64.6454
0.0000000000 0.4084067000 64.6122
0.0000000000 0.4398226000 64.563
0.0000000000 0.4712385000 64.4958
0.0000000000 0.5026544000 64.4078
0.0000000000 0.5340703000 64.2961
0.0000000000 0.5654862000 64.1567
0.0000000000 0.5969021000 63.9855
0.0000000000 0.6283180000 63.7775
0.0000000000 0.6597339000 63.5269
0.0000000000 0.6911498000 63.2277
0.0000000000 0.7225657000 62.8731
0.0000000000 0.7539816000 62.456
0.0000000000 0.7853975000 61.969
0.0000000000 0.8168134000 61.4048
0.0000000000 0.8482293000 60.7562
0.0000000000 0.8796452000 60.0166
0.0000000000 0.9110611000 59.1805
0.0000000000 0.9424770000 58.2434
0.0000000000 0.9738929000 57.2026
0.0000000000 1.0053088000 56.0576
0.0000000000 1.0367247000 54.8098
0.0000000000 1.0681406000 53.4636
0.0000000000 1.0995565000 52.0258
0.0000000000 1.1309724000 50.5063
0.0000000000 1.1623883000 48.9174
0.0000000000 1.1938042000 47.274
0.0000000000 1.2252201000 45.5933
0.0000000000 1.2566360000 43.8939
0.0000000000 1.2880519000 42.1959
0.0000000000 1.3194678000 40.5197
0.0000000000 1.3508837000 38.8858
0.0000000000 1.3822996000 37.3142
0.0000000000 1.4137155000 35.8235
0.0000000000 1.4451314000 34.4308
0.0000000000 1.4765473000 33.1509
0.0000000000 1.5079632000 31.9964
0.0000000000 1.5393791000 30.9771
0.0000000000 1.5707950000 30.1001
0.0000000000 1.6022109000 29.3694
0.0000000000 1.6336268000 28.7859
0.0000000000 1.6650427000 28.3477
0.0000000000 1.6964586000 28.0494
0.0000000000 1.7278745000 27.8827
0.0000000000 1.7592904000 27.8363
0.0000000000 1.7907063000 27.896
0.0000000000 1.8221222000 28.0451
0.0000000000 1.8535381000 28.2647
0.0000000000 1.8849540000 28.5343
0.0000000000 1.9163699000 28.8327
0.0000000000 1.9477858000 29.1385
0.0000000000 1.9792017000 29.4312
0.0000000000 2.0106176000 29.6926
0.0000000000 2.0420335000 29.9069
0.0000000000 2.0734494000 30.0625
0.0000000000 2.1048653000 30.1519
0.0000000000 2.1362812000 30.1731
0.0000000000 2.1676971000 30.1289
0.0000000000 2.1991130000 30.0276
0.0000000000 2.2305289000 29.8824
0.0000000000 2.2619448000 29.7104
0.0000000000 2.2933607000 29.5325
0.0000000000 2.3247766000 29.3713
0.0000000000 2.3561925000 29.2507
0.0000000000 2.3876084000 29.194
0.0000000000 2.4190243000 29.2231
0.0000000000 2.4504402000 29.3569
0.0000000000 2.4818561000 29.6105
0.0000000000 2.5132720000 29.9948
0.0000000000 2.5446879000 30.5154
0.0000000000 2.5761038000 31.1729
0.0000000000 2.6075197000 31.9631
0.0000000000 2.6389356000 32.8772
0.0000000000 2.6703515000 33.9026
0.0000000000 2.7017674000 35.024
0.0000000000 2.7331833000 36.2239
0.0000000000 2.7645992000 37.4843
0.0000000000 2.7960151000 38.787
0.0000000000 2.8274310000 40.1149
0.0000000000 2.8588469000 41.4526
0.0000000000 2.8902628000 42.7866
0.0000000000 2.9216787000 44.1058
0.0000000000 2.9530946000 45.4017
0.0000000000 2.9845105000 46.6676
0.0000000000 3.0159264000 47.899
0.0000000000 3.0473423000 49.0928
0.0000000000 3.0787582000 50.2468
0.0000000000 3.1101741000 51.3596
0.0000000000 3.1415900000 52.43
0.0000000000 3.1730059000 53.4568
0.0000000000 3.2044218000 54.4387
0.0000000000 3.2358377000 55.374
0.0000000000 3.2672536000 56.2612
0.0000000000 3.2986695000 57.0984
0.0000000000 3.3300854000 57.8839
0.0000000000 3.3615013000 58.6163
0.0000000000 3.3929172000 59.2947
0.0000000000 3.4243331000 59.9184
0.0000000000 3.4557490000 60.4875
0.0000000000 3.4871649000 61.0027
0.0000000000 3.5185808000 61.4653
0.0000000000 3.5499967000 61.877
0.0000000000 3.5814126000 62.24
0.0000000000 3.6128285000 62.5571
0.0000000000 3.6442444000 62.8311
0.0000000000 3.6756603000 63.0652
0.0000000000 3.7070762000 63.2625
0.0000000000 3.7384921000 63.4263
0.0000000000 3.7699080000 63.5598
0.0000000000 3.8013239000 63.6659
0.0000000000 3.8327398000 63.7475
0.0000000000 3.8641557000 63.807
0.0000000000 3.8955716000 63.8464
0.0000000000 3.9269875000 63.8674
0.0000000000 3.9584034000 63.8709
0.0000000000 3.9898193000 63.8573
0.0000000000 4.0212352000 63.8265
0.0000000000 4.0526511000 63.7775
0.0000000000 4.0840670000 63.7086
0.0000000000 4.1154829000 63.6178
0.0000000000 4.1468988000 63.5022
0.0000000000 4.1783147000 63.3587
0.0000000000 4.2097306000 63.1836
0.0000000000 4.2411465000 62.9731
0.0000000000 4.2725624000 62.7231
0.0000000000 4.3039783000 62.4292
0.0000000000 4.3353942000 62.0871
0.0000000000 4.3668101000 61.6923
0.0000000000 4.3982260000 61.2403
0.0000000000 4.4296419000 60.7264
0.0000000000 4.4610578000 60.1461
0.0000000000 4.4924737000 59.4947
0.0000000000 4.5238896000 58.768
0.0000000000 4.5553055000 57.9621
0.0000000000 4.5867214000 57.0741
0.0000000000 4.6181373000 56.1022
0.0000000000 4.6495532000 55.0464
0.0000000000 4.6809691000 53.9093
0.0000000000 4.7123850000 52.6961
0.0000000000 4.7438009000 51.4157
0.0000000000 4.7752168000 50.0807
0.0000000000 4.8066327000 48.708
0.0000000000 4.8380486000 47.3185
0.0000000000 4.8694645000 45.9368
0.0000000000 4.9008804000 44.5907
0.0000000000 4.9322963000 43.3102
0.0000000000 4.9637122000 42.1264
0.0000000000 4.9951281000 41.0701
0.0000000000 5.0265440000 40.1702
0.0000000000 5.0579599000 39.4521
0.0000000000 5.0893758000 38.9369
0.0000000000 5.1207917000 38.6395
0.0000000000 5.1522076000 38.5685
0.0000000000 5.1836235000 38.7252
0.0000000000 5.2150394000 39.104
0.0000000000 5.2464553000 39.6925
0.0000000000 5.2778712000 40.4727
0.0000000000 5.3092871000 41.4214
0.0000000000 5.3407030000 42.5123
0.0000000000 5.3721189000 43.7165
0.0000000000 5.4035348000 45.0046
0.0000000000 5.4349507000 46.3476
0.0000000000 5.4663666000 47.7178
0.0000000000 5.4977825000 49.0902
0.0000000000 5.5291984000 50.4427
0.0000000000 5.5606143000 51.7565
0.0000000000 5.5920302000 53.0165
0.0000000000 5.6234461000 54.2108
0.0000000000 5.6548620000 55.3312
0.0000000000 5.6862779000 56.3719
0.0000000000 5.7176938000 57.33
0.0000000000 5.7491097000 58.2048
0.0000000000 5.7805256000 58.9974
0.0000000000 5.8119415000 59.7102
0.0000000000 5.8433574000 60.3469
0.0000000000 5.8747733000 60.9119
0.0000000000 5.9061892000 61.4106
0.0000000000 5.9376051000 61.8484
0.0000000000 5.9690210000 62.231
0.0000000000 6.0004369000 62.5645
0.0000000000 6.0318528000 62.8544
0.0000000000 6.0632687000 63.1064
0.0000000000 6.0946846000 63.3256
0.0000000000 6.1261005000 63.5168
0.0000000000 6.1575164000 63.6841
0.0000000000 6.1889323000 63.8313
0.0000000000 6.2203482000 63.9613
0.0000000000 6.2517641000 64.0768
0.0314159000 0.0000000000 64.3153
0.0314159000 0.0314159000 64.3935
0.0314159000 0.0628318000 64.4622
0.0314159000 0.0942477000 64.5223
0.0314159000 0.1256636000 64.5742
0.0314159000 0.1570795000 64.618
0.0314159000 0.1884954000 64.6538
0.0314159000 0.2199113000 64.6812
0.0314159000 0.2513272000 64.6999
0.0314159000 0.2827431000 64.7094
0.0314159000 0.3141590000 64.7088
0.0314159000 0.3455749000 64.6972
0.0314159000 0.3769908000 64.6733
0.0314159000 0.4084067000 64.6353
0.0314159000 0.4398226000 64.5814
0.0314159000 0.4712385000 64.5091
0.0314159000 0.5026544000 64.4154
0.0314159000 0.5340703000 64.2967
0.0314159000 0.5654862000 64.149
0.0314159000 0.5969021000 63.9674
0.0314159000 0.6283180000 63.7466
0.0314159000 0.6597339000 63.4805
0.0314159000 0.6911498000 63.1624
0.0314159000 0.7225657000 62.7853
0.0314159000 0.7539816000 62.3417
0.0314159000 0.7853975000 61.824
0.0314159000 0.8168134000 61.2245
0.0314159000 0.8482293000 60.5361
0.0314159000 0.8796452000 59.7524
0.0314159000 0.9110611000 58.8678
0.0314159000 0.9424770000 57.8785
0.0314159000 0.9738929000 56.7824
0.0314159000 1.0053088000 55.5797
0.0314159000 1.0367247000 54.2728
0.0314159000 1.0681406000 52.8674
0.0314159000 1.0995565000 51.3718
0.0314159000 1.1309724000 49.797
0.0314159000 1.1623883000 48.1573
0.0314159000 1.1938042000 46.469
0.0314159000 1.2252201000 44.7508
0.0314159000 1.2566360000 43.023
0.0314159000 1.2880519000 41.3068
0.0314159000 1.3194678000 39.6238
0.0314159000 1.3508837000 37.9951
0.0314159000 1.3822996000 36.4412
0.0314159000 1.4137155000 34.9805
0.0314159000 1.4451314000 33.6297
0.0314159000 1.4765473000 32.4028
0.0314159000 1.5079632000 31.311
0.0314159000 1.5393791000 30.3627
0.0314159000 1.5707950000 29.5628
0.0314159000 1.6022109000 28.9133
0.0314159000 1.6336268000 28.4131
0.0314159000 1.6650427000 28.0576
0.0314159000 1.6964586000 27.8395
0.0314159000 1.7278745000 27.7485
0.0314159000 1.7592904000 27.7714
0.0314159000 1.7907063000 27.8926
0.0314159000 1.8221222000 28.0941
0.0314159000 1.8535381000 28.3562
0.0314159000 1.8849540000 28.6582
0.0314159000 1.9163699000 28.9786
0.0314159000 1.9477858000 29.2964
0.0314159000 1.9792017000 29.5919
0.0314159000 2.0106176000 29.8478
0.0314159000 2.0420335000 30.0496
0.0314159000 2.0734494000 30.1871
0.0314159000 2.1048653000 30.2549
0.0314159000 2.1362812000 30.2527
0.0314159000 2.1676971000 30.1854
0.0314159000 2.1991130000 30.0634
0.0314159000 2.2305289000 29.9018
0.0314159000 2.2619448000 29.7198
0.0314159000 2.2933607000 29.5395
0.0314159000 2.3247766000 29.3852
0.0314159000 2.3561925000 29.2813
0.0314159000 2.3876084000 29.2515
0.0314159000 2.4190243000 29.3173
0.0314159000 2.4504402000 29.497
0.0314159000 2.4818561000 29.8044
0.0314159000 2.5132720000 30.2484
0.0314159000 2.5446879000 30.833
0.0314159000 2.5761038000 31.5563
0.0314159000 2.6075197000 32.4121
0.0314159000 2.6389356000 33.3894
0.0314159000 2.6703515000 34.4739
0.0314159000 2.7017674000 35.6488
0.0314159000 2.7331833000 36.8956
0.0314159000 2.7645992000 38.1956
0.0314159000 2.7960151000 39.5305
0.0314159000 2.8274310000 40.8833
0.0314159000 2.8588469000 42.239
0.0314159000 2.8902628000 43.5849
0.0314159000 2.9216787000 44.9104
0.0314159000 2.9530946000 46.2078
0.0314159000 2.9845105000 47.471
0.0314159000 3.0159264000 48.696
0.0314159000 3.0473423000 49.8802
0.0314159000 3.0787582000 51.0215
0.0314159000 3.1101741000 52.1189
0.0314159000 3.1415900000 53.171
0.0314159000 3.1730059000 54.1769
0.0314159000 3.2044218000 55.1351
0.0314159000 3.2358377000 56.0444
0.0314159000 3.2672536000 56.903
0.0314159000 3.2986695000 57.7095
0.0314159000 3.3300854000 58.4624
0.0314159000 3.3615013000 59.1608
0.0314159000 3.3929172000 59.8039
0.0314159000 3.4243331000 60.3918
0.0314159000 3.4557490000 60.9248
0.0314159000 3.4871649000 61.4042
0.0314159000 3.5185808000 61.8316
0.0314159000 3.5499967000 62.2091
0.0314159000 3.5814126000 62.5394
0.0314159000 3.6128285000 62.8254
0.0314159000 3.6442444000 63.0702
0.0314159000 3.6756603000 63.2772
0.0314159000 3.7070762000 63.4496
0.0314159000 3.7384921000 63.591
0.0314159000 3.7699080000 63.7044
0.0314159000 3.8013239000 63.7929
0.0314159000 3.8327398000 63.8594
0.0314159000 3.8641557000 63.9061
0.0314159000 3.8955716000 63.9352
0.0314159000 3.9269875000 63.9482
0.0314159000 3.9584034000 63.9459
0.0314159000 3.9898193000 63.9287
0.0314159000 4.0212352000 63.8961
0.0314159000 4.0526511000 63.8471
0.0314159000 4.0840670000 63.7798
0.0314159000 4.1154829000 63.692
0.0314159000 4.1468988000 63.5807
0.0314159000 4.1783147000 63.4423
0.0314159000 4.2097306000 63.273
0.0314159000 4.2411465000 63.0685
0.0314159000 4.2725624000 62.8244
0.0314159000 4.3039783000 62.5359
0.0314159000 4.3353942000 62.1983
0.0314159000 4.3668101000 61.8065
0.0314159000 4.3982260000 61.3555
0.0314159000 4.4296419000 60.8402
0.0314159000 4.4610578000 60.2555
0.0314159000 4.4924737000 59.5965
0.0314159000 4.5238896000 58.8589
0.0314159000 4.5553055000 58.0388
0.0314159000 4.5867214000 57.1336
0.0314159000 4.6181373000 56.1421
0.0314159000 4.6495532000 55.0653
0.0314159000 4.6809691000 53.907
0.0314159000 4.7123850000 52.6741
0.0314159000 4.7438009000 51.3772
0.0314159000 4.7752168000 50.031
0.0314159000 4.8066327000 48.6545
0.0314159000 4.8380486000 47.2704
0.0314159000 4.8694645000 45.9052
0.0314159000 4.9008804000 44.5881
0.0314159000 4.9322963000 43.35
0.0314159000 4.9637122000 42.2222
0.0314159000 4.9951281000 41.2351
0.0314159000 5.0265440000 40.4165
0.0314159000 5.0579599000 39.79
0.0314159000 5.0893758000 39.3742
0.0314159000 5.1207917000 39.1812
0.0314159000 5.1522076000 39.2162
0.0314159000 5.1836235000 39.477
0.0314159000 5.2150394000 39.9546
0.0314159000 5.2464553000 40.6335
0.0314159000 5.2778712000 41.4926
0.0314159000 5.3092871000 42.5066
0.0314159000 5.3407030000 43.6474
0.0314159000 5.3721189000 44.8851
0.0314159000 5.4035348000 46.1901
0.0314159000 5.4349507000 47.5335
0.0314159000 5.4663666000 48.8889
0.0314159000 5.4977825000 50.2326
0.0314159000 5.5291984000 51.5444
0.0314159000 5.5606143000 52.8078
0.0314159000 5.5920302000 54.0098
0.0314159000 5.6234461000 55.1409
0.0314159000 5.6548620000 56.195
0.0314159000 5.6862779000 57.1685
0.0314159000 5.7176938000 58.0602
0.0314159000 5.7491097000 58.8709
0.0314159000 5.7805256000 59.6026
0.0314159000 5.8119415000 60.2588
0.0314159000 5.8433574000 60.8435
0.0314159000 5.8747733000 61.3616
0.0314159000 5.9061892000 61.818
0.0314159000 5.9376051000 62.2181
0.0314159000 5.9690210000 62.5674
0.0314159000 6.0004369000 62.8713
0.0314159000 6.0318528000 63.1349
0.0314159000 6.0632687000 63.3632
0.0314159000 6.0946846000 63.5611
0.0314159000 6.1261005000 63.7327
0.0314159000 6.1575164000 63.882
0.0314159000 6.1889323000 64.0122
0.0314159000 6.2203482000 64.1264
0.0314159000 6.2517641000 64.2268
0.0628318000 0.0000000000 64.4242
0.0628318000 0.0314159000 64.4911
0.0628318000 0.0628318000 64.5492
0.0628318000 0.0942477000 64.5992
0.0628318000 0.1256636000 64.6415
0.0628318000 0.1570795000 64.6764
0.0628318000 0.1884954000 64.7039
0.0628318000 0.2199113000 64.7237
0.0628318000 0.2513272000 64.7353
0.0628318000 0.2827431000 64.7382
0.0628318000 0.3141590000 64.7314
0.0628318000 0.3455749000 64.7137
0.0628318000 0.3769908000 64.6837
0.0628318000 0.4084067000 64.6394
0.0628318000 0.4398226000 64.5786
0.0628318000 0.4712385000 64.4985
0.0628318000 0.5026544000 64.3956
0.0628318000 0.5340703000 64.2663
0.0628318000 0.5654862000 64.1057
0.0628318000 0.5969021000 63.9088
0.0628318000 0.6283180000 63.6698
0.0628318000 0.6597339000 63.3821
0.0628318000 0.6911498000 63.0387
0.0628318000 0.7225657000 62.6322
0.0628318000 0.7539816000 62.1549
0.0628318000 0.7853975000 61.5988
0.0628318000 0.8168134000 60.9565
0.0628318000 0.8482293000 60.2208
0.0628318000 0.8796452000 59.3855
0.0628318000 0.9110611000 58.4455
0.0628318000 0.9424770000 57.3976
0.0628318000 0.9738929000 56.2405
0.0628318000 1.0053088000 54.9754
0.0628318000 1.0367247000 53.6061
0.0628318000 1.0681406000 52.1395
0.0628318000 1.0995565000 50.5855
0.0628318000 1.1309724000 48.9569
0.0628318000 1.1623883000 47.2694
0.0628318000 1.1938042000 45.541
0.0628318000 1.2252201000 43.7921
0.0628318000 1.2566360000 42.0441
0.0628318000 1.2880519000 40.3193
0.0628318000 1.3194678000 38.6401
0.0628318000 1.3508837000 37.0281
0.0628318000 1.3822996000 35.5035
0.0628318000 1.4137155000 34.0844
0.0628318000 1.4451314000 32.7865
0.0628318000 1.4765473000 31.6226
0.0628318000 1.5079632000 30.6022
0.0628318000 1.5393791000 29.7315
0.0628318000 1.5707950000 29.0134
0.0628318000 1.6022109000 28.4477
0.0628318000 1.6336268000 28.0306
0.0628318000 1.6650427000 27.7556
0.0628318000 1.6964586000 27.6132
0.0628318000 1.7278745000 27.5913
0.0628318000 1.7592904000 27.6752
0.0628318000 1.7907063000 27.8481
0.0628318000 1.8221222000 28.0913
0.0628318000 1.8535381000 28.3847
0.0628318000 1.8849540000 28.7077
0.0628318000 1.9163699000 29.0391
0.0628318000 1.9477858000 29.3587
0.0628318000 1.9792017000 29.6479
0.0628318000 2.0106176000 29.8904
0.0628318000 2.0420335000 30.0736
0.0628318000 2.0734494000 30.1888
0.0628318000 2.1048653000 30.2326
0.0628318000 2.1362812000 30.2064
0.0628318000 2.1676971000 30.1172
0.0628318000 2.1991130000 29.9774
0.0628318000 2.2305289000 29.8038
0.0628318000 2.2619448000 29.6172
0.0628318000 2.2933607000 29.4411
0.0628318000 2.3247766000 29.3005
0.0628318000 2.3561925000 29.2203
0.0628318000 2.3876084000 29.2243
0.0628318000 2.4190243000 29.3332
0.0628318000 2.4504402000 29.5644
0.0628318000 2.4818561000 29.9301
0.0628318000 2.5132720000 30.4374
0.0628318000 2.5446879000 31.0879
0.0628318000 2.5761038000 31.8779
0.0628318000 2.6075197000 32.7987
0.0628318000 2.6389356000 33.8376
0.0628318000 2.6703515000 34.9785
0.0628318000 2.7017674000 36.2033
0.0628318000 2.7331833000 37.4928
0.0628318000 2.7645992000 38.828
0.0628318000 2.7960151000 40.1906
0.0628318000 2.8274310000 41.564
0.0628318000 2.8588469000 42.9339
0.0628318000 2.8902628000 44.2882
0.0628318000 2.9216787000 45.6174
0.0628318000 2.9530946000 46.9144
0.0628318000 2.9845105000 48.174
0.0628318000 3.0159264000 49.3926
0.0628318000 3.0473423000 50.5679
0.0628318000 3.0787582000 51.6981
0.0628318000 3.1101741000 52.7822
0.0628318000 3.1415900000 53.8189
0.0628318000 3.1730059000 54.8071
0.0628318000 3.2044218000 55.7454
0.0628318000 3.2358377000 56.6323
0.0628318000 3.2672536000 57.4664
0.0628318000 3.2986695000 58.2463
0.0628318000 3.3300854000 58.9709
0.0628318000 3.3615013000 59.6393
0.0628318000 3.3929172000 60.2514
0.0628318000 3.4243331000 60.8074
0.0628318000 3.4557490000 61.3084
0.0628318000 3.4871649000 61.7559
0.0628318000 3.5185808000 62.152
0.0628318000 3.5499967000 62.4993
0.0628318000 3.5814126000 62.8006
0.0628318000 3.6128285000 63.0592
0.0628318000 3.6442444000 63.2786
0.0628318000 3.6756603000 63.462
0.0628318000 3.7070762000 63.6132
0.0628318000 3.7384921000 63.7353
0.0628318000 3.7699080000 63.8318
0.0628318000 3.8013239000 63.9056
0.0628318000 3.8327398000 63.9594
0.0628318000 3.8641557000 63.9957
0.0628318000 3.8955716000 64.0163
0.0628318000 3.9269875000 64.0227
0.0628318000 3.9584034000 64.0157
0.0628318000 3.9898193000 63.9954
0.0628318000 4.0212352000 63.9612
0.0628318000 4.0526511000 63.912
0.0628318000 4.0840670000 63.8459
0.0628318000 4.1154829000 63.7602
0.0628318000 4.1468988000 63.6519
0.0628318000 4.1783147000 63.5171
0.0628318000 4.2097306000 63.3519
0.0628318000 4.2411465000 63.1516
0.0628318000 4.2725624000 62.9114
0.0628318000 4.3039783000 62.6262
0.0628318000 4.3353942000 62.2907
0.0628318000 4.3668101000 61.8995
0.0628318000 4.3982260000 61.447
0.0628318000 4.4296419000 60.9276
0.0628318000 4.4610578000 60.336
0.0628318000 4.4924737000 59.6669
0.0628318000 4.5238896000 58.9158
0.0628318000 4.5553055000 58.0791
0.0628318000 4.5867214000 57.1545
0.0628318000 4.6181373000 56.1417
0.0628318000 4.6495532000 55.0426
0.0628318000 4.6809691000 53.8624
0.0628318000 4.7123850000 52.6097
0.0628318000 4.7438009000 51.2971
0.0628318000 4.7752168000 49.9412
0.0628318000 4.8066327000 48.5631
0.0628318000 4.8380486000 47.1874
0.0628318000 4.8694645000 45.8423
0.0628318000 4.9008804000 44.558
0.0628318000 4.9322963000 43.3662
0.0628318000 4.9637122000 42.2981
0.0628318000 4.9951281000 41.3835
0.0628318000 5.0265440000 40.6487
0.0628318000 5.0579599000 40.1152
0.0628318000 5.0893758000 39.799
0.0628318000 5.1207917000 39.7089
0.0628318000 5.1522076000 39.8469
0.0628318000 5.1836235000 40.2074
0.0628318000 5.2150394000 40.7779
0.0628318000 5.2464553000 41.54
0.0628318000 5.2778712000 42.4699
0.0628318000 5.3092871000 43.5404
0.0628318000 5.3407030000 44.722
0.0628318000 5.3721189000 45.9842
0.0628318000 5.4035348000 47.2974
0.0628318000 5.4349507000 48.6336
0.0628318000 5.4663666000 49.9674
0.0628318000 5.4977825000 51.2769
0.0628318000 5.5291984000 52.5439
0.0628318000 5.5606143000 53.7541
0.0628318000 5.5920302000 54.8968
0.0628318000 5.6234461000 55.9648
0.0628318000 5.6548620000 56.954
0.0628318000 5.6862779000 57.8626
0.0628318000 5.7176938000 58.6911
0.0628318000 5.7491097000 59.4414
0.0628318000 5.7805256000 60.1168
0.0628318000 5.8119415000 60.721
0.0628318000 5.8433574000 61.2587
0.0628318000 5.8747733000 61.7347
0.0628318000 5.9061892000 62.1538
0.0628318000 5.9376051000 62.5212
0.0628318000 5.9690210000 62.8419
0.0628318000 6.0004369000 63.1206
0.0628318000 6.0318528000 63.3621
0.0628318000 6.0632687000 63.5709
0.0628318000 6.0946846000 63.7513
0.0628318000 6.1261005000 63.907
0.0628318000 6.1575164000 64.0416
0.0628318000 6.1889323000 64.1582
0.0628318000 6.2203482000 64.2594
0.0628318000 6.2517641000 64.3475
0.0942477000 0.0000000000 64.5103
0.0942477000 0.0314159000 64.568
0.0942477000 0.0628318000 64.6172
0.0942477000 0.0942477000 64.6586
0.0942477000 0.1256636000 64.6928
0.0942477000 0.1570795000 64.7199
0.0942477000 0.1884954000 64.7399
0.0942477000 0.2199113000 64.7525
0.0942477000 0.2513272000 64.7573
0.0942477000 0.2827431000 64.7534
0.0942477000 0.3141590000 64.7397
0.0942477000 0.3455749000 64.715
0.0942477000 0.3769908000 64.6774
0.0942477000 0.4084067000 64.6249
0.0942477000 0.4398226000 64.5547
0.0942477000 0.4712385000 64.4638
0.0942477000 0.5026544000 64.3483
0.0942477000 0.5340703000 64.2041
0.0942477000 0.5654862000 64.026
0.0942477000 0.5969021000 63.8086
0.0942477000 0.6283180000 63.5454
0.0942477000 0.6597339000 63.2298
0.0942477000 0.6911498000 62.8543
0.0942477000 0.7225657000 62.4113
0.0942477000 0.7539816000 61.8928
0.0942477000 0.7853975000 61.2909
0.0942477000 0.8168134000 60.5982
0.0942477000 0.8482293000 59.8078
0.0942477000 0.8796452000 58.9139
0.0942477000 0.9110611000 57.9121
0.0942477000 0.9424770000 56.7999
0.0942477000 0.9738929000 55.5773
0.0942477000 1.0053088000 54.2465
0.0942477000 1.0367247000 52.8129
0.0942477000 1.0681406000 51.2849
0.0942477000 1.0995565000 49.674
0.0942477000 1.1309724000 47.9949
0.0942477000 1.1623883000 46.2647
0.0942477000 1.1938042000 44.5033
0.0942477000 1.2252201000 42.7322
0.0942477000 1.2566360000 40.974
0.0942477000 1.2880519000 39.2519
0.0942477000 1.3194678000 37.5886
0.0942477000 1.3508837000 36.0056
0.0942477000 1.3822996000 34.5227
0.0942477000 1.4137155000 33.1571
0.0942477000 1.4451314000 31.9231
0.0942477000 1.4765473000 30.8316
0.0942477000 1.5079632000 29.8902
0.0942477000 1.5393791000 29.1027
0.0942477000 1.5707950000 28.4697
0.0942477000 1.6022109000 27.9884
0.0942477000 1.6336268000 27.6528
0.0942477000 1.6650427000 27.4541
0.0942477000 1.6964586000 27.381
0.0942477000 1.7278745000 27.4198
0.0942477000 1.7592904000 27.5546
0.0942477000 1.7907063000 27.7679
0.0942477000 1.8221222000 28.0406
0.0942477000 1.8535381000 28.353
0.0942477000 1.8849540000 28.6846
0.0942477000 1.9163699000 29.0153
0.0942477000 1.9477858000 29.326
0.0942477000 1.9792017000 29.5993
0.0942477000 2.0106176000 29.8208
0.0942477000 2.0420335000 29.9795
0.0942477000 2.0734494000 30.0686
0.0942477000 2.1048653000 30.0863
0.0942477000 2.1362812000 30.0363
0.0942477000 2.1676971000 29.9273
0.0942477000 2.1991130000 29.7734
0.0942477000 2.2305289000 29.5929
0.0942477000 2.2619448000 29.4079
0.0942477000 2.2933607000 29.2428
0.0942477000 2.3247766000 29.1231
0.0942477000 2.3561925000 29.0739
0.0942477000 2.3876084000 29.1183
0.0942477000 2.4190243000 29.2766
0.0942477000 2.4504402000 29.5643
0.0942477000 2.4818561000 29.9922
0.0942477000 2.5132720000 30.5653
0.0942477000 2.5446879000 31.283
0.0942477000 2.5761038000 32.1394
0.0942477000 2.6075197000 33.1238
0.0942477000 2.6389356000 34.2216
0.0942477000 2.6703515000 35.4154
0.0942477000 2.7017674000 36.686
0.0942477000 2.7331833000 38.0137
0.0942477000 2.7645992000 39.3793
0.0942477000 2.7960151000 40.765
0.0942477000 2.8274310000 42.1547
0.0942477000 2.8588469000 43.535
0.0942477000 2.8902628000 44.8947
0.0942477000 2.9216787000 46.2254
0.0942477000 2.9530946000 47.5207
0.0942477000 2.9845105000 48.7762
0.0942477000 3.0159264000 49.9886
0.0942477000 3.0473423000 51.1561
0.0942477000 3.0787582000 52.2771
0.0942477000 3.1101741000 53.3504
0.0942477000 3.1415900000 54.3746
0.0942477000 3.1730059000 55.3484
0.0942477000 3.2044218000 56.2704
0.0942477000 3.2358377000 57.139
0.0942477000 3.2672536000 57.9527
0.0942477000 3.2986695000 58.7101
0.0942477000 3.3300854000 59.4103
0.0942477000 3.3615013000 60.0529
0.0942477000 3.3929172000 60.638
0.0942477000 3.4243331000 61.1663
0.0942477000 3.4557490000 61.6393
0.0942477000 3.4871649000 62.0589
0.0942477000 3.5185808000 62.4276
0.0942477000 3.5499967000 62.7484
0.0942477000 3.5814126000 63.0246
0.0942477000 3.6128285000 63.2596
0.0942477000 3.6442444000 63.4571
0.0942477000 3.6756603000 63.6206
0.0942477000 3.7070762000 63.7537
0.0942477000 3.7384921000 63.8599
0.0942477000 3.7699080000 63.9424
0.0942477000 3.8013239000 64.0041
0.0942477000 3.8327398000 64.0478
0.0942477000 3.8641557000 64.0757
0.0942477000 3.8955716000 64.0896
0.0942477000 3.9269875000 64.0908
0.0942477000 3.9584034000 64.08
0.0942477000 3.9898193000 64.0571
0.0942477000 4.0212352000 64.0215
0.0942477000 4.0526511000 63.9719
0.0942477000 4.0840670000 63.9063
0.0942477000 4.1154829000 63.8219
0.0942477000 4.1468988000 63.7154
0.0942477000 4.1783147000 63.5829
0.0942477000 4.2097306000 63.4201
0.0942477000 4.2411465000 63.2222
0.0942477000 4.2725624000 62.9839
0.0942477000 4.3039783000 62.6998
0.0942477000 4.3353942000 62.3643
0.0942477000 4.3668101000 61.9713
0.0942477000 4.3982260000 61.5149
0.0942477000 4.4296419000 60.9891
0.0942477000 4.4610578000 60.388
0.0942477000 4.4924737000 59.7064
0.0942477000 4.5238896000 58.9396
0.0942477000 4.5553055000 58.0842
0.0942477000 4.5867214000 57.1385
0.0942477000 4.6181373000 56.1029
0.0942477000 4.6495532000 54.9807
0.0942477000 4.6809691000 53.7784
0.0942477000 4.7123850000 52.5064
0.0942477000 4.7438009000 51.1792
0.0942477000 4.7752168000 49.8156
0.0942477000 4.8066327000 48.4384
0.0942477000 4.8380486000 47.0742
0.0942477000 4.8694645000 45.7526
0.0942477000 4.9008804000 44.5048
0.0942477000 4.9322963000 43.3629
0.0942477000 4.9637122000 42.3578
0.0942477000 4.9951281000 41.5182
0.0942477000 5.0265440000 40.8687
0.0942477000 5.0579599000 40.4287
0.0942477000 5.0893758000 40.2111
0.0942477000 5.1207917000 40.2217
0.0942477000 5.1522076000 40.4589
0.0942477000 5.1836235000 40.9137
0.0942477000 5.2150394000 41.5706
0.0942477000 5.2464553000 42.4082
0.0942477000 5.2778712000 43.4006
0.0942477000 5.3092871000 44.5188
0.0942477000 5.3407030000 45.7323
0.0942477000 5.3721189000 47.0105
0.0942477000 5.4035348000 48.3241
0.0942477000 5.4349507000 49.646
0.0942477000 5.4663666000 50.9524
0.0942477000 5.4977825000 52.2233
0.0942477000 5.5291984000 53.4425
0.0942477000 5.5606143000 54.5979
0.0942477000 5.5920302000 55.6811
0.0942477000 5.6234461000 56.687
0.0942477000 5.6548620000 57.6133
0.0942477000 5.6862779000 58.4602
0.0942477000 5.7176938000 59.2293
0.0942477000 5.7491097000 59.9237
0.0942477000 5.7805256000 60.5474
0.0942477000 5.8119415000 61.1047
0.0942477000 5.8433574000 61.6004
0.0942477000 5.8747733000 62.0393
0.0942477000 5.9061892000 62.426
0.0942477000 5.9376051000 62.7653
0.0942477000 5.9690210000 63.0617
0.0942477000 6.0004369000 63.3195
0.0942477000 6.0318528000 63.543
0.0942477000 6.0632687000 63.736
0.0942477000 6.0946846000 63.9023
0.0942477000 6.1261005000 64.0453
0.0942477000 6.1575164000 64.1683
0.0942477000 6.1889323000 64.274
0.0942477000 6.2203482000 64.3649
0.0942477000 6.2517641000 64.4431
0.1256636000 0.0000000000 64.5768
0.1256636000 0.0314159000 64.627
0.1256636000 0.0628318000 64.6689
0.1256636000 0.0942477000 64.7031
0.1256636000 0.1256636000 64.7301
0.1256636000 0.1570795000 64.7503
0.1256636000 0.1884954000 64.7634
0.1256636000 0.2199113000 64.7691
0.1256636000 0.2513272000 64.7668
0.1256636000 0.2827431000 64.7557
0.1256636000 0.3141590000 64.7344
0.1256636000 0.3455749000 64.7014
0.1256636000 0.3769908000 64.6546
0.1256636000 0.4084067000 64.5915
0.1256636000 0.4398226000 64.5093
0.1256636000 0.4712385000 64.4042
0.1256636000 0.5026544000 64.2723
0.1256636000 0.5340703000 64.1088
0.1256636000 0.5654862000 63.9082
0.1256636000 0.5969021000 63.6646
0.1256636000 0.6283180000 63.3714
0.1256636000 0.6597339000 63.0213
0.1256636000 0.6911498000 62.6068
0.1256636000 0.7225657000 62.1199
0.1256636000 0.7539816000 61.5528
0.1256636000 0.7853975000 60.8978
0.1256636000 0.8168134000 60.1474
0.1256636000 0.8482293000 59.2954
0.1256636000 0.8796452000 58.3365
0.1256636000 0.9110611000 57.2674
0.1256636000 0.9424770000 56.0865
0.1256636000 0.9738929000 54.795
0.1256636000 1.0053088000 53.3968
0.1256636000 1.0367247000 51.8988
0.1256636000 1.0681406000 50.311
0.1256636000 1.0995565000 48.6469
0.1256636000 1.1309724000 46.9226
0.1256636000 1.1623883000 45.1571
0.1256636000 1.1938042000 43.3715
0.1256636000 1.2252201000 41.5886
0.1256636000 1.2566360000 39.8319
0.1256636000 1.2880519000 38.125
0.1256636000 1.3194678000 36.4905
0.1256636000 1.3508837000 34.9496
0.1256636000 1.3822996000 33.5209
0.1256636000 1.4137155000 32.2205
0.1256636000 1.4451314000 31.0606
0.1256636000 1.4765473000 30.0501
0.1256636000 1.5079632000 29.1942
0.1256636000 1.5393791000 28.4941
0.1256636000 1.5707950000 27.9477
0.1256636000 1.6022109000 27.5498
0.1256636000 1.6336268000 27.2921
0.1256636000 1.6650427000 27.1638
0.1256636000 1.6964586000 27.1518
0.1256636000 1.7278745000 27.2412
0.1256636000 1.7592904000 27.4153
0.1256636000 1.7907063000 27.6564
0.1256636000 1.8221222000 27.9456
0.1256636000 1.8535381000 28.2636
0.1256636000 1.8849540000 28.591
0.1256636000 1.9163699000 28.909
0.1256636000 1.9477858000 29.1999
0.1256636000 1.9792017000 29.4482
0.1256636000 2.0106176000 29.6412
0.1256636000 2.0420335000 29.7699
0.1256636000 2.0734494000 29.8295
0.1256636000 2.1048653000 29.8201
0.1256636000 2.1362812000 29.7472
0.1256636000 2.1676971000 29.6212
0.1256636000 2.1991130000 29.4576
0.1256636000 2.2305289000 29.276
0.1256636000 2.2619448000 29.0993
0.1256636000 2.2933607000 28.9525
0.1256636000 2.3247766000 28.8612
0.1256636000 2.3561925000 28.8502
0.1256636000 2.3876084000 28.9419
0.1256636000 2.4190243000 29.1551
0.1256636000 2.4504402000 29.504
0.1256636000 2.4818561000 29.9972
0.1256636000 2.5132720000 30.6378
0.1256636000 2.5446879000 31.423
0.1256636000 2.5761038000 32.3447
0.1256636000 2.6075197000 33.3903
0.1256636000 2.6389356000 34.5436
0.1256636000 2.6703515000 35.786
0.1256636000 2.7017674000 37.0976
0.1256636000 2.7331833000 38.4585
0.1256636000 2.7645992000 39.8496
0.1256636000 2.7960151000 41.2537
0.1256636000 2.8274310000 42.6556
0.1256636000 2.8588469000 44.0428
0.1256636000 2.8902628000 45.4053
0.1256636000 2.9216787000 46.7355
0.1256636000 2.9530946000 48.0281
0.1256636000 2.9845105000 49.2792
0.1256636000 3.0159264000 50.4862
0.1256636000 3.0473423000 51.6473
0.1256636000 3.0787582000 52.761
0.1256636000 3.1101741000 53.8259
0.1256636000 3.1415900000 54.8405
0.1256636000 3.1730059000 55.8034
0.1256636000 3.2044218000 56.7126
0.1256636000 3.2358377000 57.5665
0.1256636000 3.2672536000 58.3635
0.1256636000 3.2986695000 59.1024
0.1256636000 3.3300854000 59.7823
0.1256636000 3.3615013000 60.4031
0.1256636000 3.3929172000 60.9652
0.1256636000 3.4243331000 61.4697
0.1256636000 3.4557490000 61.9185
0.1256636000 3.4871649000 62.3141
0.1256636000 3.5185808000 62.6593
0.1256636000 3.5499967000 62.9575
0.1256636000 3.5814126000 63.2122
0.1256636000 3.6128285000 63.4272
0.1256636000 3.6442444000 63.6063
0.1256636000 3.6756603000 63.7532
0.1256636000 3.7070762000 63.8716
0.1256636000 3.7384921000 63.9648
0.1256636000 3.7699080000 64.0361
0.1256636000 3.8013239000 64.0884
0.1256636000 3.8327398000 64.1243
0.1256636000 3.8641557000 64.1457
0.1256636000 3.8955716000 64.1545
0.1256636000 3.9269875000 64.1518
0.1256636000 3.9584034000 64.138
0.1256636000 3.9898193000 64.113
0.1256636000 4.0212352000 64.0762
0.1256636000 4.0526511000 64.026
0.1256636000 4.0840670000 63.9603
0.1256636000 4.1154829000 63.8762
0.1256636000 4.1468988000 63.7704
0.1256636000 4.1783147000 63.6388
0.1256636000 4.2097306000 63.4768
0.1256636000 4.2411465000 63.2794
0.1256636000 4.2725624000 63.0412
0.1256636000 4.3039783000 62.7562
0.1256636000 4.3353942000 62.4185
0.1256636000 4.3668101000 62.0216
0.1256636000 4.3982260000 61.559
0.1256636000 4.4296419000 61.0245
0.1256636000 4.4610578000 60.4118
0.1256636000 4.4924737000 59.7156
0.1256636000 4.5238896000 58.9312
0.1256636000 4.5553055000 58.0556
0.1256636000 4.5867214000 57.0875
0.1256636000 4.6181373000 56.0284
0.1256636000 4.6495532000 54.8827
0.1256636000 4.6809691000 53.6587
0.1256636000 4.7123850000 52.3684
0.1256636000 4.7438009000 51.0283
0.1256636000 4.7752168000 49.6591
0.1256636000 4.8066327000 48.2858
0.1256636000 4.8380486000 46.9364
0.1256636000 4.8694645000 45.6417
0.1256636000 4.9008804000 44.4338
0.1256636000 4.9322963000 43.3449
0.1256636000 4.9637122000 42.4053
0.1256636000 4.9951281000 41.6425
0.1256636000 5.0265440000 41.0791
0.1256636000 5.0579599000 40.732
0.1256636000 5.0893758000 40.6111
0.1256636000 5.1207917000 40.7189
0.1256636000 5.1522076000 41.0505
0.1256636000 5.1836235000 41.5936
0.1256636000 5.2150394000 42.3297
0.1256636000 5.2464553000 43.2348
0.1256636000 5.2778712000 44.2811
0.1256636000 5.3092871000 45.4383
0.1256636000 5.3407030000 46.6753
0.1256636000 5.3721189000 47.9615
0.1256636000 5.4035348000 49.2683
0.1256636000 5.4349507000 50.5699
0.1256636000 5.4663666000 51.8441
0.1256636000 5.4977825000 53.0729
0.1256636000 5.5291984000 54.2423
0.1256636000 5.5606143000 55.3423
0.1256636000 5.5920302000 56.3667
0.1256636000 5.6234461000 57.3124
0.1256636000 5.6548620000 58.1788
0.1256636000 5.6862779000 58.9675
0.1256636000 5.7176938000 59.6815
0.1256636000 5.7491097000 60.3248
0.1256636000 5.7805256000 60.9017
0.1256636000 5.8119415000 61.4172
0.1256636000 5.8433574000 61.876
0.1256636000 5.8747733000 62.2826
0.1256636000 5.9061892000 62.6417
0.1256636000 5.9376051000 62.9573
0.1256636000 5.9690210000 63.2336
0.1256636000 6.0004369000 63.4745
0.1256636000 6.0318528000 63.6834
0.1256636000 6.0632687000 63.864
0.1256636000 6.0946846000 64.0193
0.1256636000 6.1261005000 64.1526
0.1256636000 6.1575164000 64.2666
0.1256636000 6.1889323000 64.3639
0.1256636000 6.2203482000 64.4468
0.1256636000 6.2517641000 64.5172
0.1570795000 0.0000000000 64.6265
0.1570795000 0.0314159000 64.6706
0.1570795000 0.0628318000 64.7063
0.1570795000 0.0942477000 64.7343
0.1570795000 0.1256636000 64.7551
0.1570795000 0.1570795000 64.7687
0.1570795000 0.1884954000 64.7752
0.1570795000 0.2199113000 64.774
0.1570795000 0.2513272000 64.7644
0.1570795000 0.2827431000 64.7453
0.1570795000 0.3141590000 64.7153
0.1570795000 0.3455749000 64.6724
0.1570795000 0.3769908000 64.6144
0.1570795000 0.4084067000 64.5383
0.1570795000 0.4398226000 64.441
0.1570795000 0.4712385000 64.3183
0.1570795000 0.5026544000 64.1658
0.1570795000 0.5340703000 63.9783
0.1570795000 0.5654862000 63.75
0.1570795000 0.5969021000 63.4745
0.1570795000 0.6283180000 63.1449
0.1570795000 0.6597339000 62.7537
0.1570795000 0.6911498000 62.2931
0.1570795000 0.7225657000 61.7554
0.1570795000 0.7539816000 61.1326
0.1570795000 0.7853975000 60.4172
0.1570795000 0.8168134000 59.6025
0.1570795000 0.8482293000 58.6827
0.1570795000 0.8796452000 57.6536
0.1570795000 0.9110611000 56.5128
0.1570795000 0.9424770000 55.2602
0.1570795000 0.9738929000 53.8983
0.1570795000 1.0053088000 52.4327
0.1570795000 1.0367247000 50.8721
0.1570795000 1.0681406000 49.2283
0.1570795000 1.0995565000 47.5164
0.1570795000 1.1309724000 45.7544
0.1570795000 1.1623883000 43.9627
0.1570795000 1.1938042000 42.1637
0.1570795000 1.2252201000 40.381
0.1570795000 1.2566360000 38.6386
0.1570795000 1.2880519000 36.9602
0.1570795000 1.3194678000 35.368
0.1570795000 1.3508837000 33.8822
0.1570795000 1.3822996000 32.5202
0.1570795000 1.4137155000 31.2958
0.1570795000 1.4451314000 30.2193
0.1570795000 1.4765473000 29.2971
0.1570795000 1.5079632000 28.5315
0.1570795000 1.5393791000 27.9211
0.1570795000 1.5707950000 27.4611
0.1570795000 1.6022109000 27.1437
0.1570795000 1.6336268000 26.9585
0.1570795000 1.6650427000 26.8927
0.1570795000 1.6964586000 26.9321
0.1570795000 1.7278745000 27.0606
0.1570795000 1.7592904000 27.2615
0.1570795000 1.7907063000 27.5169
0.1570795000 1.8221222000 27.8088
0.1570795000 1.8535381000 28.1188
0.1570795000 1.8849540000 28.4289
0.1570795000 1.9163699000 28.7221
0.1570795000 1.9477858000 28.9827
0.1570795000 1.9792017000 29.1972
0.1570795000 2.0106176000 29.355
0.1570795000 2.0420335000 29.449
0.1570795000 2.0734494000 29.4766
0.1570795000 2.1048653000 29.4399
0.1570795000 2.1362812000 29.3458
0.1570795000 2.1676971000 29.2065
0.1570795000 2.1991130000 29.0384
0.1570795000 2.2305289000 28.8621
0.1570795000 2.2619448000 28.701
0.1570795000 2.2933607000 28.5803
0.1570795000 2.3247766000 28.5251
0.1570795000 2.3561925000 28.5596
0.1570795000 2.3876084000 28.7049
0.1570795000 2.4190243000 28.9784
0.1570795000 2.4504402000 29.3924
0.1570795000 2.4818561000 29.9535
0.1570795000 2.5132720000 30.6624
0.1570795000 2.5446879000 31.5144
0.1570795000 2.5761038000 32.4994
0.1570795000 2.6075197000 33.6029
0.1570795000 2.6389356000 34.8075
0.1570795000 2.6703515000 36.0936
0.1570795000 2.7017674000 37.441
0.1570795000 2.7331833000 38.8298
0.1570795000 2.7645992000 40.2413
0.1570795000 2.7960151000 41.6591
0.1570795000 2.8274310000 43.0691
0.1570795000 2.8588469000 44.4599
0.1570795000 2.8902628000 45.8227
0.1570795000 2.9216787000 47.1509
0.1570795000 2.9530946000 48.44
0.1570795000 2.9845105000 49.6868
0.1570795000 3.0159264000 50.8892
0.1570795000 3.0473423000 52.0453
0.1570795000 3.0787582000 53.1536
0.1570795000 3.1101741000 54.2126
0.1570795000 3.1415900000 55.2205
0.1570795000 3.1730059000 56.1754
0.1570795000 3.2044218000 57.0751
0.1570795000 3.2358377000 57.9178
0.1570795000 3.2672536000 58.7018
0.1570795000 3.2986695000 59.4258
0.1570795000 3.3300854000 60.089
0.1570795000 3.3615013000 60.6917
0.1570795000 3.3929172000 61.2345
0.1570795000 3.4243331000 61.719
0.1570795000 3.4557490000 62.1474
0.1570795000 3.4871649000 62.5226
0.1570795000 3.5185808000 62.848
0.1570795000 3.5499967000 63.1271
0.1570795000 3.5814126000 63.3639
0.1570795000 3.6128285000 63.5624
0.1570795000 3.6442444000 63.7265
0.1570795000 3.6756603000 63.8601
0.1570795000 3.7070762000 63.9667
0.1570795000 3.7384921000 64.0499
0.1570795000 3.7699080000 64.1127
0.1570795000 3.8013239000 64.158
0.1570795000 3.8327398000 64.1881
0.1570795000 3.8641557000 64.205
0.1570795000 3.8955716000 64.2101
0.1570795000 3.9269875000 64.2045
0.1570795000 3.9584034000 64.1886
0.1570795000 3.9898193000 64.162
0.1570795000 4.0212352000 64.1239
0.1570795000 4.0526511000 64.0728
0.1570795000 4.0840670000 64.0064
0.1570795000 4.1154829000 63.9218
0.1570795000 4.1468988000 63.8156
0.1570795000 4.1783147000 63.6834
0.1570795000 4.2097306000 63.5207
0.1570795000 4.2411465000 63.3222
0.1570795000 4.2725624000 63.0822
0.1570795000 4.3039783000 62.7944
0.1570795000 4.3353942000 62.4525
0.1570795000 4.3668101000 62.0496
0.1570795000 4.3982260000 61.5789
0.1570795000 4.4296419000 61.0337
0.1570795000 4.4610578000 60.4077
0.1570795000 4.4924737000 59.6952
0.1570795000 4.5238896000 58.8918
0.1570795000 4.5553055000 57.9948
0.1570795000 4.5867214000 57.0037
0.1570795000 4.6181373000 55.921
0.1570795000 4.6495532000 54.7524
0.1570795000 4.6809691000 53.5076
0.1570795000 4.7123850000 52.2006
0.1570795000 4.7438009000 50.8499
0.1570795000 4.7752168000 49.4781
0.1570795000 4.8066327000 48.1117
0.1570795000 4.8380486000 46.7804
0.1570795000 4.8694645000 45.5161
0.1570795000 4.9008804000 44.3513
0.1570795000 4.9322963000 43.318
0.1570795000 4.9637122000 42.4459
0.1570795000 4.9951281000 41.7607
0.1570795000 5.0265440000 41.2832
0.1570795000 5.0579599000 41.0273
0.1570795000 5.0893758000 41.0001
0.1570795000 5.1207917000 41.2007
0.1570795000 5.1522076000 41.621
0.1570795000 5.1836235000 42.2455
0.1570795000 5.2150394000 43.053
0.1570795000 5.2464553000 44.0173
0.1570795000 5.2778712000 45.1089
0.1570795000 5.3092871000 46.2965
0.1570795000 5.3407030000 47.5487
0.1570795000 5.3721189000 48.8355
0.1570795000 5.4035348000 50.129
0.1570795000 5.4349507000 51.4051
0.1570795000 5.4663666000 52.6432
0.1570795000 5.4977825000 53.8274
0.1570795000 5.5291984000 54.9459
0.1570795000 5.5606143000 55.9908
0.1570795000 5.5920302000 56.9579
0.1570795000 5.6234461000 57.8459
0.1570795000 5.6548620000 58.6559
0.1570795000 5.6862779000 59.3907
0.1570795000 5.7176938000 60.0542
0.1570795000 5.7491097000 60.6512
0.1570795000 5.7805256000 61.1866
0.1570795000 5.8119415000 61.6653
0.1570795000 5.8433574000 62.0921
0.1570795000 5.8747733000 62.4713
0.1570795000 5.9061892000 62.8071
0.1570795000 5.9376051000 63.1034
0.1570795000 5.9690210000 63.3636
0.1570795000 6.0004369000 63.591
0.1570795000 6.0318528000 63.7888
0.1570795000 6.0632687000 63.9599
0.1570795000 6.0946846000 64.1071
0.1570795000 6.1261005000 64.2332
0.1570795000 6.1575164000 64.3406
0.1570795000 6.1889323000 64.4316
0.1570795000 6.2203482000 64.5084
0.1570795000 6.2517641000 64.5729
0.1884954000 0.0000000000 64.6614
0.1884954000 0.0314159000 64.7006
0.1884954000 0.0628318000 64.7311
0.1884954000 0.0942477000 64.7536
0.1884954000 0.1256636000 64.7686
0.1884954000 0.1570795000 64.7761
0.1884954000 0.1884954000 64.7759
0.1884954000 0.2199113000 64.7674
0.1884954000 0.2513272000 64.7498
0.1884954000 0.2827431000 64.7218
0.1884954000 0.3141590000 64.6815
0.1884954000 0.3455749000 64.6269
0.1884954000 0.3769908000 64.5553
0.1884954000 0.4084067000 64.4635
0.1884954000 0.4398226000 64.3477
0.1884954000 0.4712385000 64.2035
0.1884954000 0.5026544000 64.0261
0.1884954000 0.5340703000 63.8097
0.1884954000 0.5654862000 63.5483
0.1884954000 0.5969021000 63.235
0.1884954000 0.6283180000 62.8627
0.1884954000 0.6597339000 62.4238
0.1884954000 0.6911498000 61.9105
0.1884954000 0.7225657000 61.315
0.1884954000 0.7539816000 60.6298
0.1884954000 0.7853975000 59.8478
0.1884954000 0.8168134000 58.9629
0.1884954000 0.8482293000 57.9704
0.1884954000 0.8796452000 56.867
0.1884954000 0.9110611000 55.6517
0.1884954000 0.9424770000 54.326
0.1884954000 0.9738929000 52.894
0.1884954000 1.0053088000 51.363
0.1884954000 1.0367247000 49.7437
0.1884954000 1.0681406000 48.0496
0.1884954000 1.0995565000 46.2977
0.1884954000 1.1309724000 44.5073
0.1884954000 1.1623883000 42.7002
0.1884954000 1.1938042000 40.8999
0.1884954000 1.2252201000 39.1305
0.1884954000 1.2566360000 37.4162
0.1884954000 1.2880519000 35.7801
0.1884954000 1.3194678000 34.2437
0.1884954000 1.3508837000 32.8257
0.1884954000 1.3822996000 31.5416
0.1884954000 1.4137155000 30.4031
0.1884954000 1.4451314000 29.4178
0.1884954000 1.4765473000 28.5893
0.1884954000 1.5079632000 27.9169
0.1884954000 1.5393791000 27.3966
0.1884954000 1.5707950000 27.0207
0.1884954000 1.6022109000 26.779
0.1884954000 1.6336268000 26.6589
0.1884954000 1.6650427000 26.6464
0.1884954000 1.6964586000 26.7259
0.1884954000 1.7278745000 26.881
0.1884954000 1.7592904000 27.095
0.1884954000 1.7907063000 27.3508
0.1884954000 1.8221222000 27.6312
0.1884954000 1.8535381000 27.9195
0.1884954000 1.8849540000 28.1997
0.1884954000 1.9163699000 28.4567
0.1884954000 1.9477858000 28.6771
0.1884954000 1.9792017000 28.8497
0.1884954000 2.0106176000 28.9662
0.1884954000 2.0420335000 29.022
0.1884954000 2.0734494000 29.0162
0.1884954000 2.1048653000 28.9528
0.1884954000 2.1362812000 28.8404
0.1884954000 2.1676971000 28.6921
0.1884954000 2.1991130000 28.5256
0.1884954000 2.2305289000 28.3617
0.1884954000 2.2619448000 28.2241
0.1884954000 2.2933607000 28.1374
0.1884954000 2.3247766000 28.1262
0.1884954000 2.3561925000 28.2133
0.1884954000 2.3876084000 28.4185
0.1884954000 2.4190243000 28.7572
0.1884954000 2.4504402000 29.2396
0.1884954000 2.4818561000 29.8703
0.1884954000 2.5132720000 30.6478
0.1884954000 2.5446879000 31.5651
0.1884954000 2.5761038000 32.6105
0.1884954000 2.6075197000 33.7679
0.1884954000 2.6389356000 35.019
0.1884954000 2.6703515000 36.3435
0.1884954000 2.7017674000 37.721
0.1884954000 2.7331833000 39.1321
0.1884954000 2.7645992000 40.5588
0.1884954000 2.7960151000 41.9857
0.1884954000 2.8274310000 43.3998
0.1884954000 2.8588469000 44.7911
0.1884954000 2.8902628000 46.1519
0.1884954000 2.9216787000 47.4767
0.1884954000 2.9530946000 48.7617
0.1884954000 2.9845105000 50.0045
0.1884954000 3.0159264000 51.2029
0.1884954000 3.0473423000 52.3554
0.1884954000 3.0787582000 53.4603
0.1884954000 3.1101741000 54.5156
0.1884954000 3.1415900000 55.5193
0.1884954000 3.1730059000 56.4688
0.1884954000 3.2044218000 57.362
0.1884954000 3.2358377000 58.1965
0.1884954000 3.2672536000 58.9705
0.1884954000 3.2986695000 59.6828
0.1884954000 3.3300854000 60.3328
0.1884954000 3.3615013000 60.9207
0.1884954000 3.3929172000 61.4477
0.1884954000 3.4243331000 61.9156
0.1884954000 3.4557490000 62.3272
0.1884954000 3.4871649000 62.6856
0.1884954000 3.5185808000 62.9945
0.1884954000 3.5499967000 63.2581
0.1884954000 3.5814126000 63.4804
0.1884954000 3.6128285000 63.6656
0.1884954000 3.6442444000 63.8179
0.1884954000 3.6756603000 63.9411
0.1884954000 3.7070762000 64.039
0.1884954000 3.7384921000 64.1148
0.1884954000 3.7699080000 64.1717
0.1884954000 3.8013239000 64.2121
0.1884954000 3.8327398000 64.2384
0.1884954000 3.8641557000 64.2523
0.1884954000 3.8955716000 64.2552
0.1884954000 3.9269875000 64.2478
0.1884954000 3.9584034000 64.2303
0.1884954000 3.9898193000 64.2024
0.1884954000 4.0212352000 64.1631
0.1884954000 4.0526511000 64.1107
0.1884954000 4.0840670000 64.043
0.1884954000 4.1154829000 63.9571
0.1884954000 4.1468988000 63.8492
0.1884954000 4.1783147000 63.7152
0.1884954000 4.2097306000 63.5503
0.1884954000 4.2411465000 63.3491
0.1884954000 4.2725624000 63.1055
0.1884954000 4.3039783000 62.8132
0.1884954000 4.3353942000 62.4652
0.1884954000 4.3668101000 62.0546
0.1884954000 4.3982260000 61.5741
0.1884954000 4.4296419000 61.0168
0.1884954000 4.4610578000 60.376
0.1884954000 4.4924737000 59.6461
0.1884954000 4.5238896000 58.8229
0.1884954000 4.5553055000 57.9043
0.1884954000 4.5867214000 56.8903
0.1884954000 4.6181373000 55.7845
0.1884954000 4.6495532000 54.5941
0.1884954000 4.6809691000 53.3305
0.1884954000 4.7123850000 52.0092
0.1884954000 4.7438009000 50.6507
0.1884954000 4.7752168000 49.2794
0.1884954000 4.8066327000 47.9235
0.1884954000 4.8380486000 46.6138
0.1884954000 4.8694645000 45.3831
0.1884954000 4.9008804000 44.2643
0.1884954000 4.9322963000 43.2888
0.1884954000 4.9637122000 42.4853
0.1884954000 4.9951281000 41.8779
0.1884954000 5.0265440000 41.4849
0.1884954000 5.0579599000 41.3177
0.1884954000 5.0893758000 41.38
0.1884954000 5.1207917000 41.668
0.1884954000 5.1522076000 42.1703
0.1884954000 5.1836235000 42.8686
0.1884954000 5.2150394000 43.7392
0.1884954000 5.2464553000 44.7539
0.1884954000 5.2778712000 45.882
0.1884954000 5.3092871000 47.0915
0.1884954000 5.3407030000 48.3512
0.1884954000 5.3721189000 49.6316
0.1884954000 5.4035348000 50.9061
0.1884954000 5.4349507000 52.1521
0.1884954000 5.4663666000 53.351
0.1884954000 5.4977825000 54.489
0.1884954000 5.5291984000 55.5563
0.1884954000 5.5606143000 56.5471
0.1884954000 5.5920302000 57.459
0.1884954000 5.6234461000 58.2924
0.1884954000 5.6548620000 59.0499
0.1884954000 5.6862779000 59.7352
0.1884954000 5.7176938000 60.3532
0.1884954000 5.7491097000 60.9091
0.1884954000 5.7805256000 61.408
0.1884954000 5.8119415000 61.855
0.1884954000 5.8433574000 62.2546
0.1884954000 5.8747733000 62.611
0.1884954000 5.9061892000 62.928
0.1884954000 5.9376051000 63.2088
0.1884954000 5.9690210000 63.4565
0.1884954000 6.0004369000 63.6739
0.1884954000 6.0318528000 63.8635
0.1884954000 6.0632687000 64.0279
0.1884954000 6.0946846000 64.1696
0.1884954000 6.1261005000 64.2907
0.1884954000 6.1575164000 64.3935
0.1884954000 6.1889323000 64.4802
0.1884954000 6.2203482000 64.5526
0.1884954000 6.2517641000 64.6125
0.2199113000 0.0000000000 64.6833
0.2199113000 0.0314159000 64.7184
0.2199113000 0.0628318000 64.7444
0.2199113000 0.0942477000 64.7618
0.2199113000 0.1256636000 64.7712
0.2199113000 0.1570795000 64.7724
0.2199113000 0.1884954000 64.7652
0.2199113000 0.2199113000 64.7488
0.2199113000 0.2513272000 64.7222
0.2199113000 0.2827431000 64.6838
0.2199113000 0.3141590000 64.6316
0.2199113000 0.3455749000 64.5631
0.2199113000 0.3769908000 64.4753
0.2199113000 0.4084067000 64.3646
0.2199113000 0.4398226000 64.2267
0.2199113000 0.4712385000 64.0569
0.2199113000 0.5026544000 63.8499
0.2199113000 0.5340703000 63.5996
0.2199113000 0.5654862000 63.2995
0.2199113000 0.5969021000 62.9426
0.2199113000 0.6283180000 62.5215
0.2199113000 0.6597339000 62.0285
0.2199113000 0.6911498000 61.4561
0.2199113000 0.7225657000 60.7966
0.2199113000 0.7539816000 60.043
0.2199113000 0.7853975000 59.189
0.2199113000 0.8168134000 58.2293
0.2199113000 0.8482293000 57.1603
0.2199113000 0.8796452000 55.9802
0.2199113000 0.9110611000 54.6894
0.2199113000 0.9424770000 53.291
0.2199113000 0.9738929000 51.7912
0.2199113000 1.0053088000 50.1991
0.2199113000 1.0367247000 48.5271
0.2199113000 1.0681406000 46.7906
0.2199113000 1.0995565000 45.0081
0.2199113000 1.1309724000 43.2004
0.2199113000 1.1623883000 41.3904
0.2199113000 1.1938042000 39.6022
0.2199113000 1.2252201000 37.8599
0.2199113000 1.2566360000 36.1876
0.2199113000 1.2880519000 34.6075
0.2199113000 1.3194678000 33.1398
0.2199113000 1.3508837000 31.8013
0.2199113000 1.3822996000 30.6053
0.2199113000 1.4137155000 29.5608
0.2199113000 1.4451314000 28.6725
0.2199113000 1.4765473000 27.941
0.2199113000 1.5079632000 27.3627
0.2199113000 1.5393791000 26.9305
0.2199113000 1.5707950000 26.6343
0.2199113000 1.6022109000 26.4614
0.2199113000 1.6336268000 26.3975
0.2199113000 1.6650427000 26.4273
0.2199113000 1.6964586000 26.5345
0.2199113000 1.7278745000 26.7028
0.2199113000 1.7592904000 26.9158
0.2199113000 1.7907063000 27.1576
0.2199113000 1.8221222000 27.4126
0.2199113000 1.8535381000 27.666
0.2199113000 1.8849540000 27.9039
0.2199113000 1.9163699000 28.114
0.2199113000 1.9477858000 28.2852
0.2199113000 1.9792017000 28.409
0.2199113000 2.0106176000 28.4796
0.2199113000 2.0420335000 28.4944
0.2199113000 2.0734494000 28.4549
0.2199113000 2.1048653000 28.3667
0.2199113000 2.1362812000 28.2397
0.2199113000 2.1676971000 28.088
0.2199113000 2.1991130000 27.9298
0.2199113000 2.2305289000 27.7861
0.2199113000 2.2619448000 27.6802
0.2199113000 2.2933607000 27.6358
0.2199113000 2.3247766000 27.6764
0.2199113000 2.3561925000 27.8232
0.2199113000 2.3876084000 28.0941
0.2199113000 2.4190243000 28.5024
0.2199113000 2.4504402000 29.0562
0.2199113000 2.4818561000 29.7575
0.2199113000 2.5132720000 30.603
0.2199113000 2.5446879000 31.5836
0.2199113000 2.5761038000 32.6859
0.2199113000 2.6075197000 33.8928
0.2199113000 2.6389356000 35.185
0.2199113000 2.6703515000 36.542
0.2199113000 2.7017674000 37.9439
0.2199113000 2.7331833000 39.3715
0.2199113000 2.7645992000 40.8081
0.2199113000 2.7960151000 42.2394
0.2199113000 2.8274310000 43.6538
0.2199113000 2.8588469000 45.0426
0.2199113000 2.8902628000 46.3992
0.2199113000 2.9216787000 47.7193
0.2199113000 2.9530946000 48.9998
0.2199113000 2.9845105000 50.2386
0.2199113000 3.0159264000 51.4339
0.2199113000 3.0473423000 52.584
0.2199113000 3.0787582000 53.6869
0.2199113000 3.1101741000 54.7404
0.2199113000 3.1415900000 55.7419
0.2199113000 3.1730059000 56.6885
0.2199113000 3.2044218000 57.5775
0.2199113000 3.2358377000 58.4064
0.2199113000 3.2672536000 59.1732
0.2199113000 3.2986695000 59.8766
0.2199113000 3.3300854000 60.5162
0.2199113000 3.3615013000 61.0924
0.2199113000 3.3929172000 61.6066
0.2199113000 3.4243331000 62.0612
0.2199113000 3.4557490000 62.4591
0.2199113000 3.4871649000 62.8039
0.2199113000 3.5185808000 63.0998
0.2199113000 3.5499967000 63.351
0.2199113000 3.5814126000 63.562
0.2199113000 3.6128285000 63.7371
0.2199113000 3.6442444000 63.8806
0.2199113000 3.6756603000 63.9964
0.2199113000 3.7070762000 64.0881
0.2199113000 3.7384921000 64.1591
0.2199113000 3.7699080000 64.2122
0.2199113000 3.8013239000 64.2499
0.2199113000 3.8327398000 64.2742
0.2199113000 3.8641557000 64.2866
0.2199113000 3.8955716000 64.2884
0.2199113000 3.9269875000 64.28
0.2199113000 3.9584034000 64.2616
0.2199113000 3.9898193000 64.2326
0.2199113000 4.0212352000 64.192
0.2199113000 4.0526511000 64.138
0.2199113000 4.0840670000 64.0683
0.2199113000 4.1154829000 63.98
0.2199113000 4.1468988000 63.8694
0.2199113000 4.1783147000 63.7323
0.2199113000 4.2097306000 63.5638
0.2199113000 4.2411465000 63.3583
0.2199113000 4.2725624000 63.1096
0.2199113000 4.3039783000 62.8111
0.2199113000 4.3353942000 62.4556
0.2199113000 4.3668101000 62.0359
0.2199113000 4.3982260000 61.5443
0.2199113000 4.4296419000 60.9736
0.2199113000 4.4610578000 60.3173
0.2199113000 4.4924737000 59.5696
0.2199113000 4.5238896000 58.7266
0.2199113000 4.5553055000 57.7867
0.2199113000 4.5867214000 56.7508
0.2199113000 4.6181373000 55.6235
0.2199113000 4.6495532000 54.4135
0.2199113000 4.6809691000 53.1335
0.2199113000 4.7123850000 51.8011
0.2199113000 4.7438009000 50.4384
0.2199113000 4.7752168000 49.0713
0.2199113000 4.8066327000 47.7296
0.2199113000 4.8380486000 46.4452
0.2199113000 4.8694645000 45.2514
0.2199113000 4.9008804000 44.181
0.2199113000 4.9322963000 43.2649
0.2199113000 4.9637122000 42.5305
0.2199113000 4.9951281000 42
0.2199113000 5.0265440000 41.6892
0.2199113000 5.0579599000 41.6068
0.2199113000 5.0893758000 41.7536
0.2199113000 5.1207917000 42.1225
0.2199113000 5.1522076000 42.6992
0.2199113000 5.1836235000 43.463
0.2199113000 5.2150394000 44.3877
0.2199113000 5.2464553000 45.4438
0.2199113000 5.2778712000 46.5995
0.2199113000 5.3092871000 47.8226
0.2199113000 5.3407030000 49.0822
0.2199113000 5.3721189000 50.3496
0.2199113000 5.4035348000 51.5998
0.2199113000 5.4349507000 52.8118
0.2199113000 5.4663666000 53.9691
0.2199113000 5.4977825000 55.0598
0.2199113000 5.5291984000 56.0763
0.2199113000 5.5606143000 57.0145
0.2199113000 5.5920302000 57.874
0.2199113000 5.6234461000 58.6564
0.2199113000 5.6548620000 59.3655
0.2199113000 5.6862779000 60.0061
0.2199113000 5.7176938000 60.5835
0.2199113000 5.7491097000 61.1034
0.2199113000 5.7805256000 61.571
0.2199113000 5.8119415000 61.9912
0.2199113000 5.8433574000 62.3685
0.2199113000 5.8747733000 62.7066
0.2199113000 5.9061892000 63.0088
0.2199113000 5.9376051000 63.278
0.2199113000 5.9690210000 63.5166
0.2199113000 6.0004369000 63.727
0.2199113000 6.0318528000 63.9113
0.2199113000 6.0632687000 64.0716
0.2199113000 6.0946846000 64.2098
0.2199113000 6.1261005000 64.328
0.2199113000 6.1575164000 64.4281
0.2199113000 6.1889323000 64.512
0.2199113000 6.2203482000 64.5814
0.2199113000 6.2517641000 64.638
0.2513272000 0.0000000000 64.6932
0.2513272000 0.0314159000 64.7249
0.2513272000 0.0628318000 64.7467
0.2513272000 0.0942477000 64.7592
0.2513272000 0.1256636000 64.7628
0.2513272000 0.1570795000 64.7574
0.2513272000 0.1884954000 64.7425
0.2513272000 0.2199113000 64.7172
0.2513272000 0.2513272000 64.6802
0.2513272000 0.2827431000 64.6298
0.2513272000 0.3141590000 64.5635
0.2513272000 0.3455749000 64.4785
0.2513272000 0.3769908000 64.3715
0.2513272000 0.4084067000 64.2383
0.2513272000 0.4398226000 64.0745
0.2513272000 0.4712385000 63.8748
0.2513272000 0.5026544000 63.6333
0.2513272000 0.5340703000 63.3439
0.2513272000 0.5654862000 62.9996
0.2513272000 0.5969021000 62.5932
0.2513272000 0.6283180000 62.1174
0.2513272000 0.6597339000 61.5645
0.2513272000 0.6911498000 60.9272
0.2513272000 0.7225657000 60.1982
0.2513272000 0.7539816000 59.3714
0.2513272000 0.7853975000 58.4412
0.2513272000 0.8168134000 57.4035
0.2513272000 0.8482293000 56.256
0.2513272000 0.8796452000 54.9985
0.2513272000 0.9110611000 53.6332
0.2513272000 0.9424770000 52.165
0.2513272000 0.9738929000 50.6018
0.2513272000 1.0053088000 48.9548
0.2513272000 1.0367247000 47.2382
0.2513272000 1.0681406000 45.4691
0.2513272000 1.0995565000 43.6674
0.2513272000 1.1309724000 41.855
0.2513272000 1.1623883000 40.0556
0.2513272000 1.1938042000 38.2934
0.2513272000 1.2252201000 36.5926
0.2513272000 1.2566360000 34.9761
0.2513272000 1.2880519000 33.4652
0.2513272000 1.3194678000 32.0781
0.2513272000 1.3508837000 30.8294
0.2513272000 1.3822996000 29.7297
0.2513272000 1.4137155000 28.7852
0.2513272000 1.4451314000 27.9976
0.2513272000 1.4765473000 27.3642
0.2513272000 1.5079632000 26.8783
0.2513272000 1.5393791000 26.53
0.2513272000 1.5707950000 26.3068
0.2513272000 1.6022109000 26.1938
0.2513272000 1.6336268000 26.1755
0.2513272000 1.6650427000 26.2353
0.2513272000 1.6964586000 26.3569
0.2513272000 1.7278745000 26.5242
0.2513272000 1.7592904000 26.7219
0.2513272000 1.7907063000 26.9354
0.2513272000 1.8221222000 27.1513
0.2513272000 1.8535381000 27.357
0.2513272000 1.8849540000 27.5415
0.2513272000 1.9163699000 27.6948
0.2513272000 1.9477858000 27.8091
0.2513272000 1.9792017000 27.8784
0.2513272000 2.0106176000 27.8994
0.2513272000 2.0420335000 27.8722
0.2513272000 2.0734494000 27.7998
0.2513272000 2.1048653000 27.6897
0.2513272000 2.1362812000 27.5528
0.2513272000 2.1676971000 27.404
0.2513272000 2.1991130000 27.2616
0.2513272000 2.2305289000 27.1463
0.2513272000 2.2619448000 27.0805
0.2513272000 2.2933607000 27.0869
0.2513272000 2.3247766000 27.1872
0.2513272000 2.3561925000 27.4006
0.2513272000 2.3876084000 27.7428
0.2513272000 2.4190243000 28.2248
0.2513272000 2.4504402000 28.8523
0.2513272000 2.4818561000 29.625
0.2513272000 2.5132720000 30.5373
0.2513272000 2.5446879000 31.5786
0.2513272000 2.5761038000 32.7339
0.2513272000 2.6075197000 33.9852
0.2513272000 2.6389356000 35.3129
0.2513272000 2.6703515000 36.6966
0.2513272000 2.7017674000 38.1166
0.2513272000 2.7331833000 39.5551
0.2513272000 2.7645992000 40.9964
0.2513272000 2.7960151000 42.4275
0.2513272000 2.8274310000 43.8384
0.2513272000 2.8588469000 45.2217
0.2513272000 2.8902628000 46.5721
0.2513272000 2.9216787000 47.8861
0.2513272000 2.9530946000 49.1614
0.2513272000 2.9845105000 50.3962
0.2513272000 3.0159264000 51.5888
0.2513272000 3.0473423000 52.7374
0.2513272000 3.0787582000 53.8396
0.2513272000 3.1101741000 54.8927
0.2513272000 3.1415900000 55.8936
0.2513272000 3.1730059000 56.839
0.2513272000 3.2044218000 57.7258
0.2513272000 3.2358377000 58.5512
0.2513272000 3.2672536000 59.313
0.2513272000 3.2986695000 60.0099
0.2513272000 3.3300854000 60.6416
0.2513272000 3.3615013000 61.2088
0.2513272000 3.3929172000 61.7131
0.2513272000 3.4243331000 62.1572
0.2513272000 3.4557490000 62.5444
0.2513272000 3.4871649000 62.8787
0.2513272000 3.5185808000 63.1646
0.2513272000 3.5499967000 63.4065
0.2513272000 3.5814126000 63.6091
0.2513272000 3.6128285000 63.7771
0.2513272000 3.6442444000 63.9146
0.2513272000 3.6756603000 64.0256
0.2513272000 3.7070762000 64.1138
0.2513272000 3.7384921000 64.1822
0.2513272000 3.7699080000 64.2337
0.2513272000 3.8013239000 64.2705
0.2513272000 3.8327398000 64.2943
0.2513272000 3.8641557000 64.3066
0.2513272000 3.8955716000 64.3083
0.2513272000 3.9269875000 64.2997
0.2513272000 3.9584034000 64.2807
0.2513272000 3.9898193000 64.2508
0.2513272000 4.0212352000 64.2086
0.2513272000 4.0526511000 64.1526
0.2513272000 4.0840670000 64.0803
0.2513272000 4.1154829000 63.9887
0.2513272000 4.1468988000 63.8744
0.2513272000 4.1783147000 63.7329
0.2513272000 4.2097306000 63.5593
0.2513272000 4.2411465000 63.3481
0.2513272000 4.2725624000 63.0929
0.2513272000 4.3039783000 62.7869
0.2513272000 4.3353942000 62.4227
0.2513272000 4.3668101000 61.9928
0.2513272000 4.3982260000 61.4892
0.2513272000 4.4296419000 60.9048
0.2513272000 4.4610578000 60.2327
0.2513272000 4.4924737000 59.4674
0.2513272000 4.5238896000 58.6054
0.2513272000 4.5553055000 57.6455
0.2513272000 4.5867214000 56.5895
0.2513272000 4.6181373000 55.4432
0.2513272000 4.6495532000 54.2165
0.2513272000 4.6809691000 52.9238
0.2513272000 4.7123850000 51.5842
0.2513272000 4.7438009000 50.2213
0.2513272000 4.7752168000 48.8628
0.2513272000 4.8066327000 47.5394
0.2513272000 4.8380486000 46.284
0.2513272000 4.8694645000 45.1301
0.2513272000 4.9008804000 44.1103
0.2513272000 4.9322963000 43.2546
0.2513272000 4.9637122000 42.589
0.2513272000 4.9951281000 42.1336
0.2513272000 5.0265440000 41.9018
0.2513272000 5.0579599000 41.8995
0.2513272000 5.0893758000 42.1244
0.2513272000 5.1207917000 42.5668
0.2513272000 5.1522076000 43.2096
0.2513272000 5.1836235000 44.0296
0.2513272000 5.2150394000 44.9991
0.2513272000 5.2464553000 46.0871
0.2513272000 5.2778712000 47.2612
0.2513272000 5.3092871000 48.4895
0.2513272000 5.3407030000 49.7416
0.2513272000 5.3721189000 50.9899
0.2513272000 5.4035348000 52.2109
0.2513272000 5.4349507000 53.3856
0.2513272000 5.4663666000 54.4994
0.2513272000 5.4977825000 55.5423
0.2513272000 5.5291984000 56.5087
0.2513272000 5.5606143000 57.3965
0.2513272000 5.5920302000 58.2064
0.2513272000 5.6234461000 58.9417
0.2513272000 5.6548620000 59.6069
0.2513272000 5.6862779000 60.2075
0.2513272000 5.7176938000 60.7494
0.2513272000 5.7491097000 61.2384
0.2513272000 5.7805256000 61.6797
0.2513272000 5.8119415000 62.0781
0.2513272000 5.8433574000 62.4377
0.2513272000 5.8747733000 62.7618
0.2513272000 5.9061892000 63.0532
0.2513272000 5.9376051000 63.3144
0.2513272000 5.9690210000 63.5473
0.2513272000 6.0004369000 63.7537
0.2513272000 6.0318528000 63.9353
0.2513272000 6.0632687000 64.0937
0.2513272000 6.0946846000 64.2306
0.2513272000 6.1261005000 64.3476
0.2513272000 6.1575164000 64.4465
0.2513272000 6.1889323000 64.5289
0.2513272000 6.2203482000 64.5965
0.2513272000 6.2517641000 64.6509
0.2827431000 0.0000000000 64.6921
0.2827431000 0.0314159000 64.7205
0.2827431000 0.0628318000 64.7382
0.2827431000 0.0942477000 64.7457
0.2827431000 0.1256636000 64.7431
0.2827431000 0.1570795000 64.7303
0.2827431000 0.1884954000 64.7066
0.2827431000 0.2199113000 64.6711
0.2827431000 0.2513272000 64.622
0.2827431000 0.2827431000 64.5573
0.2827431000 0.3141590000 64.4744
0.2827431000 0.3455749000 64.37
0.2827431000 0.3769908000 64.2404
0.2827431000 0.4084067000 64.081
0.2827431000 0.4398226000 63.887
0.2827431000 0.4712385000 63.6527
0.2827431000 0.5026544000 63.3719
0.2827431000 0.5340703000 63.0381
0.2827431000 0.5654862000 62.6442
0.2827431000 0.5969021000 62.1829
0.2827431000 0.6283180000 61.6469
0.2827431000 0.6597339000 61.0288
0.2827431000 0.6911498000 60.3215
0.2827431000 0.7225657000 59.5188
0.2827431000 0.7539816000 58.6151
0.2827431000 0.7853975000 57.6061
0.2827431000 0.8168134000 56.4889
0.2827431000 0.8482293000 55.2629
0.2827431000 0.8796452000 53.9295
0.2827431000 0.9110611000 52.4928
0.2827431000 0.9424770000 50.9596
0.2827431000 0.9738929000 49.3398
0.2827431000 1.0053088000 47.6464
0.2827431000 1.0367247000 45.8954
0.2827431000 1.0681406000 44.1053
0.2827431000 1.0995565000 42.2973
0.2827431000 1.1309724000 40.494
0.2827431000 1.1623883000 38.7194
0.2827431000 1.1938042000 36.9977
0.2827431000 1.2252201000 35.3523
0.2827431000 1.2566360000 33.805
0.2827431000 1.2880519000 32.3753
0.2827431000 1.3194678000 31.0792
0.2827431000 1.3508837000 29.9287
0.2827431000 1.3822996000 28.9316
0.2827431000 1.4137155000 28.0908
0.2827431000 1.4451314000 27.4048
0.2827431000 1.4765473000 26.8678
0.2827431000 1.5079632000 26.4702
0.2827431000 1.5393791000 26.1993
0.2827431000 1.5707950000 26.0402
0.2827431000 1.6022109000 25.9766
0.2827431000 1.6336268000 25.9915
0.2827431000 1.6650427000 26.068
0.2827431000 1.6964586000 26.1898
0.2827431000 1.7278745000 26.3416
0.2827431000 1.7592904000 26.5095
0.2827431000 1.7907063000 26.6809
0.2827431000 1.8221222000 26.8447
0.2827431000 1.8535381000 26.991
0.2827431000 1.8849540000 27.1116
0.2827431000 1.9163699000 27.1998
0.2827431000 1.9477858000 27.2506
0.2827431000 1.9792017000 27.261
0.2827431000 2.0106176000 27.2303
0.2827431000 2.0420335000 27.1608
0.2827431000 2.0734494000 27.0577
0.2827431000 2.1048653000 26.9296
0.2827431000 2.1362812000 26.7885
0.2827431000 2.1676971000 26.6496
0.2827431000 2.1991130000 26.5309
0.2827431000 2.2305289000 26.4526
0.2827431000 2.2619448000 26.4357
0.2827431000 2.2933607000 26.5012
0.2827431000 2.3247766000 26.6689
0.2827431000 2.3561925000 26.9556
0.2827431000 2.3876084000 27.3745
0.2827431000 2.4190243000 27.9339
0.2827431000 2.4504402000 28.637
0.2827431000 2.4818561000 29.4812
0.2827431000 2.5132720000 30.459
0.2827431000 2.5446879000 31.558
0.2827431000 2.5761038000 32.7622
0.2827431000 2.6075197000 34.0529
0.2827431000 2.6389356000 35.4103
0.2827431000 2.6703515000 36.8145
0.2827431000 2.7017674000 38.2468
0.2827431000 2.7331833000 39.6904
0.2827431000 2.7645992000 41.1312
0.2827431000 2.7960151000 42.5576
0.2827431000 2.8274310000 43.9613
0.2827431000 2.8588469000 45.3361
0.2827431000 2.8902628000 46.6781
0.2827431000 2.9216787000 47.9846
0.2827431000 2.9530946000 49.2539
0.2827431000 2.9845105000 50.4844
0.2827431000 3.0159264000 51.6745
0.2827431000 3.0473423000 52.822
0.2827431000 3.0787582000 53.9243
0.2827431000 3.1101741000 54.9779
0.2827431000 3.1415900000 55.9793
0.2827431000 3.1730059000 56.9248
0.2827431000 3.2044218000 57.8108
0.2827431000 3.2358377000 58.6343
0.2827431000 3.2672536000 59.3929
0.2827431000 3.2986695000 60.0853
0.2827431000 3.3300854000 60.7113
0.2827431000 3.3615013000 61.2718
0.2827431000 3.3929172000 61.7687
0.2827431000 3.4243331000 62.205
0.2827431000 3.4557490000 62.5843
0.2827431000 3.4871649000 62.911
0.2827431000 3.5185808000 63.1896
0.2827431000 3.5499967000 63.4252
0.2827431000 3.5814126000 63.6224
0.2827431000 3.6128285000 63.7859
0.2827431000 3.6442444000 63.9201
0.2827431000 3.6756603000 64.0288
0.2827431000 3.7070762000 64.1157
0.2827431000 3.7384921000 64.1838
0.2827431000 3.7699080000 64.2355
0.2827431000 3.8013239000 64.273
0.2827431000 3.8327398000 64.2979
0.2827431000 3.8641557000 64.3112
0.2827431000 3.8955716000 64.3137
0.2827431000 3.9269875000 64.3054
0.2827431000 3.9584034000 64.2862
0.2827431000 3.9898193000 64.2553
0.2827431000 4.0212352000 64.2114
0.2827431000 4.0526511000 64.1528
0.2827431000 4.0840670000 64.0771
0.2827431000 4.1154829000 63.9815
0.2827431000 4.1468988000 63.8622
0.2827431000 4.1783147000 63.7152
0.2827431000 4.2097306000 63.5354
0.2827431000 4.2411465000 63.3172
0.2827431000 4.2725624000 63.0543
0.2827431000 4.3039783000 62.7397
0.2827431000 4.3353942000 62.3659
0.2827431000 4.3668101000 61.9251
0.2827431000 4.3982260000 61.4093
0.2827431000 4.4296419000 60.8111
0.2827431000 4.4610578000 60.1238
0.2827431000 4.4924737000 59.3421
0.2827431000 4.5238896000 58.4626
0.2827431000 4.5553055000 57.4849
0.2827431000 4.5867214000 56.4117
0.2827431000 4.6181373000 55.2497
0.2827431000 4.6495532000 54.0103
0.2827431000 4.6809691000 52.7091
0.2827431000 4.7123850000 51.3669
0.2827431000 4.7438009000 50.0087
0.2827431000 4.7752168000 48.6634
0.2827431000 4.8066327000 47.3626
0.2827431000 4.8380486000 46.1399
0.2827431000 4.8694645000 45.0288
0.2827431000 4.9008804000 44.0613
0.2827431000 4.9322963000 43.2665
0.2827431000 4.9637122000 42.6686
0.2827431000 4.9951281000 42.2856
0.2827431000 5.0265440000 42.1285
0.2827431000 5.0579599000 42.2004
0.2827431000 5.0893758000 42.4964
0.2827431000 5.1207917000 43.0039
0.2827431000 5.1522076000 43.7034
0.2827431000 5.1836235000 44.5699
0.2827431000 5.2150394000 45.5741
0.2827431000 5.2464553000 46.6842
0.2827431000 5.2778712000 47.8676
0.2827431000 5.3092871000 49.0927
0.2827431000 5.3407030000 50.3299
0.2827431000 5.3721189000 51.5531
0.2827431000 5.4035348000 52.7405
0.2827431000 5.4349507000 53.8749
0.2827431000 5.4663666000 54.9436
0.2827431000 5.4977825000 55.9387
0.2827431000 5.5291984000 56.8562
0.2827431000 5.5606143000 57.6957
0.2827431000 5.5920302000 58.4594
0.2827431000 5.6234461000 59.1515
0.2827431000 5.6548620000 59.7773
0.2827431000 5.6862779000 60.3429
0.2827431000 5.7176938000 60.8544
0.2827431000 5.7491097000 61.3176
0.2827431000 5.7805256000 61.7376
0.2827431000 5.8119415000 62.119
0.2827431000 5.8433574000 62.4653
0.2827431000 5.8747733000 62.7796
0.2827431000 5.9061892000 63.0642
0.2827431000 5.9376051000 63.3208
0.2827431000 5.9690210000 63.5511
0.2827431000 6.0004369000 63.7563
0.2827431000 6.0318528000 63.9376
0.2827431000 6.0632687000 64.0964
0.2827431000 6.0946846000 64.2338
0.2827431000 6.1261005000 64.3513
0.2827431000 6.1575164000 64.4504
0.2827431000 6.1889323000 64.5326
0.2827431000 6.2203482000 64.5993
0.2827431000 6.2517641000 64.6521
0.3141590000 0.0000000000 64.6802
0.3141590000 0.0314159000 64.7055
0.3141590000 0.0628318000 64.7188
0.3141590000 0.0942477000 64.7206
0.3141590000 0.1256636000 64.7111
0.3141590000 0.1570795000 64.6898
0.3141590000 0.1884954000 64.656
0.3141590000 0.2199113000 64.6084
0.3141590000 0.2513272000 64.5451
0.3141590000 0.2827431000 64.4637
0.3141590000 0.3141590000 64.3612
0.3141590000 0.3455749000 64.234
0.3141590000 0.3769908000 64.0781
0.3141590000 0.4084067000 63.8884
0.3141590000 0.4398226000 63.6597
0.3141590000 0.4712385000 63.386
0.3141590000 0.5026544000 63.0609
0.3141590000 0.5340703000 62.6776
0.3141590000 0.5654862000 62.2289
0.3141590000 0.5969021000 61.7076
0.3141590000 0.6283180000 61.1065
0.3141590000 0.6597339000 60.4187
0.3141590000 0.6911498000 59.6378
0.3141590000 0.7225657000 58.7582
0.3141590000 0.7539816000 57.7756
0.3141590000 0.7853975000 56.6868
0.3141590000 0.8168134000 55.4908
0.3141590000 0.8482293000 54.1883
0.3141590000 0.8796452000 52.7827
0.3141590000 0.9110611000 51.28
0.3141590000 0.9424770000 49.6891
0.3141590000 0.9738929000 48.0217
0.3141590000 1.0053088000 46.2925
0.3141590000 1.0367247000 44.519
0.3141590000 1.0681406000 42.7212
0.3141590000 1.0995565000 40.9209
0.3141590000 1.1309724000 39.1413
0.3141590000 1.1623883000 37.4063
0.3141590000 1.1938042000 35.7393
0.3141590000 1.2252201000 34.1628
0.3141590000 1.2566360000 32.697
0.3141590000 1.2880519000 31.359
0.3141590000 1.3194678000 30.1624
0.3141590000 1.3508837000 29.1163
0.3141590000 1.3822996000 28.2254
0.3141590000 1.4137155000 27.4894
0.3141590000 1.4451314000 26.9034
0.3141590000 1.4765473000 26.4587
0.3141590000 1.5079632000 26.1426
0.3141590000 1.5393791000 25.9402
0.3141590000 1.5707950000 25.8345
0.3141590000 1.6022109000 25.8078
0.3141590000 1.6336268000 25.8424
0.3141590000 1.6650427000 25.9212
0.3141590000 1.6964586000 26.0285
0.3141590000 1.7278745000 26.1502
0.3141590000 1.7592904000 26.2742
0.3141590000 1.7907063000 26.3901
0.3141590000 1.8221222000 26.4896
0.3141590000 1.8535381000 26.5657
0.3141590000 1.8849540000 26.6135
0.3141590000 1.9163699000 26.6294
0.3141590000 1.9477858000 26.6115
0.3141590000 1.9792017000 26.5599
0.3141590000 2.0106176000 26.4766
0.3141590000 2.0420335000 26.366
0.3141590000 2.0734494000 26.2352
0.3141590000 2.1048653000 26.0939
0.3141590000 2.1362812000 25.9548
0.3141590000 2.1676971000 25.8333
0.3141590000 2.1991130000 25.7467
0.3141590000 2.2305289000 25.714
0.3141590000 2.2619448000 25.7547
0.3141590000 2.2933607000 25.8878
0.3141590000 2.3247766000 26.1303
0.3141590000 2.3561925000 26.4967
0.3141590000 2.3876084000 26.9971
0.3141590000 2.4190243000 27.6373
0.3141590000 2.4504402000 28.4176
0.3141590000 2.4818561000 29.3334
0.3141590000 2.5132720000 30.3751
0.3141590000 2.5446879000 31.5287
0.3141590000 2.5761038000 32.7775
0.3141590000 2.6075197000 34.1025
0.3141590000 2.6389356000 35.484
0.3141590000 2.6703515000 36.9029
0.3141590000 2.7017674000 38.3417
0.3141590000 2.7331833000 39.7849
0.3141590000 2.7645992000 41.22
0.3141590000 2.7960151000 42.6374
0.3141590000 2.8274310000 44.0301
0.3141590000 2.8588469000 45.3936
0.3141590000 2.8902628000 46.7248
0.3141590000 2.9216787000 48.0222
0.3141590000 2.9530946000 49.2843
0.3141590000 2.9845105000 50.5099
0.3141590000 3.0159264000 51.6971
0.3141590000 3.0473423000 52.8435
0.3141590000 3.0787582000 53.9459
0.3141590000 3.1101741000 55.0005
0.3141590000 3.1415900000 56.0031
0.3141590000 3.1730059000 56.9495
0.3141590000 3.2044218000 57.8357
0.3141590000 3.2358377000 58.6584
0.3141590000 3.2672536000 59.4152
0.3141590000 3.2986695000 60.1048
0.3141590000 3.3300854000 60.727
0.3141590000 3.3615013000 61.2829
0.3141590000 3.3929172000 61.7747
0.3141590000 3.4243331000 62.2057
0.3141590000 3.4557490000 62.5798
0.3141590000 3.4871649000 62.9015
0.3141590000 3.5185808000 63.1758
0.3141590000 3.5499967000 63.4077
0.3141590000 3.5814126000 63.6022
0.3141590000 3.6128285000 63.7639
0.3141590000 3.6442444000 63.8972
0.3141590000 3.6756603000 64.0061
0.3141590000 3.7070762000 64.0939
0.3141590000 3.7384921000 64.1635
0.3141590000 3.7699080000 64.2173
0.3141590000 3.8013239000 64.2571
0.3141590000 3.8327398000 64.2842
0.3141590000 3.8641557000 64.2995
0.3141590000 3.8955716000 64.3035
0.3141590000 3.9269875000 64.2961
0.3141590000 3.9584034000 64.2768
0.3141590000 3.9898193000 64.2449
0.3141590000 4.0212352000 64.1989
0.3141590000 4.0526511000 64.1372
0.3141590000 4.0840670000 64.0574
0.3141590000 4.1154829000 63.9567
0.3141590000 4.1468988000 63.8315
0.3141590000 4.1783147000 63.6778
0.3141590000 4.2097306000 63.4907
0.3141590000 4.2411465000 63.2645
0.3141590000 4.2725624000 62.9929
0.3141590000 4.3039783000 62.669
0.3141590000 4.3353942000 62.285
0.3141590000 4.3668101000 61.8331
0.3141590000 4.3982260000 61.3054
0.3141590000 4.4296419000 60.6942
0.3141590000 4.4610578000 59.9929
0.3141590000 4.4924737000 59.1965
0.3141590000 4.5238896000 58.3021
0.3141590000 4.5553055000 57.3097
0.3141590000 4.5867214000 56.223
0.3141590000 4.6181373000 55.0497
0.3141590000 4.6495532000 53.8023
0.3141590000 4.6809691000 52.4979
0.3141590000 4.7123850000 51.1584
0.3141590000 4.7438009000 49.8102
0.3141590000 4.7752168000 48.483
0.3141590000 4.8066327000 47.2094
0.3141590000 4.8380486000 46.023
0.3141590000 4.8694645000 44.9573
0.3141590000 4.9008804000 44.0435
0.3141590000 4.9322963000 43.3093
0.3141590000 4.9637122000 42.7772
0.3141590000 4.9951281000 42.4631
0.3141590000 5.0265440000 42.3755
0.3141590000 5.0579599000 42.5149
0.3141590000 5.0893758000 42.8737
0.3141590000 5.1207917000 43.4369
0.3141590000 5.1522076000 44.1832
0.3141590000 5.1836235000 45.0857
0.3141590000 5.2150394000 46.1142
0.3141590000 5.2464553000 47.2362
0.3141590000 5.2778712000 48.4195
0.3141590000 5.3092871000 49.6329
0.3141590000 5.3407030000 50.848
0.3141590000 5.3721189000 52.0404
0.3141590000 5.4035348000 53.1899
0.3141590000 5.4349507000 54.2811
0.3141590000 5.4663666000 55.3035
0.3141590000 5.4977825000 56.2508
0.3141590000 5.5291984000 57.121
0.3141590000 5.5606143000 57.9147
0.3141590000 5.5920302000 58.6356
0.3141590000 5.6234461000 59.2885
0.3141590000 5.6548620000 59.8795
0.3141590000 5.6862779000 60.4149
0.3141590000 5.7176938000 60.9011
0.3141590000 5.7491097000 61.3435
0.3141590000 5.7805256000 61.7472
0.3141590000 5.8119415000 62.1162
0.3141590000 5.8433574000 62.4538
0.3141590000 5.8747733000 62.7624
0.3141590000 5.9061892000 63.0438
0.3141590000 5.9376051000 63.2994
0.3141590000 5.9690210000 63.5301
0.3141590000 6.0004369000 63.7368
0.3141590000 6.0318528000 63.9202
0.3141590000 6.0632687000 64.0813
0.3141590000 6.0946846000 64.2211
0.3141590000 6.1261005000 64.3406
0.3141590000 6.1575164000 64.4411
0.3141590000 6.1889323000 64.524
0.3141590000 6.2203482000 64.5906
0.3141590000 6.2517641000 64.6423
0.3455749000 0.0000000000 64.6576
0.3455749000 0.0314159000 64.6794
0.3455749000 0.0628318000 64.6878
0.3455749000 0.0942477000 64.6833
0.3455749000 0.1256636000 64.6656
0.3455749000 0.1570795000 64.6344
0.3455749000 0.1884954000 64.5887
0.3455749000 0.2199113000 64.5268
0.3455749000 0.2513272000 64.4466
0.3455749000 0.2827431000 64.3455
0.3455749000 0.3141590000 64.2202
0.3455749000 0.3455749000 64.0665
0.3455749000 0.3769908000 63.8801
0.3455749000 0.4084067000 63.6558
0.3455749000 0.4398226000 63.3878
0.3455749000 0.4712385000 63.0699
0.3455749000 0.5026544000 62.6955
0.3455749000 0.5340703000 62.2576
0.3455749000 0.5654862000 61.7493
0.3455749000 0.5969021000 61.1635
0.3455749000 0.6283180000 60.4933
0.3455749000 0.6597339000 59.7324
0.3455749000 0.6911498000 58.8753
0.3455749000 0.7225657000 57.9174
0.3455749000 0.7539816000 56.8556
0.3455749000 0.7853975000 55.6882
0.3455749000 0.8168134000 54.4159
0.3455749000 0.8482293000 53.0413
0.3455749000 0.8796452000 51.5696
0.3455749000 0.9110611000 50.0089
0.3455749000 0.9424770000 48.3697
0.3455749000 0.9738929000 46.6658
0.3455749000 1.0053088000 44.9133
0.3455749000 1.0367247000 43.1312
0.3455749000 1.0681406000 41.3401
0.3455749000 1.0995565000 39.5625
0.3455749000 1.1309724000 37.8216
0.3455749000 1.1623883000 36.1408
0.3455749000 1.1938042000 34.5424
0.3455749000 1.2252201000 33.0472
0.3455749000 1.2566360000 31.6735
0.3455749000 1.2880519000 30.4359
0.3455749000 1.3194678000 29.3452
0.3455749000 1.3508837000 28.4073
0.3455749000 1.3822996000 27.6237
0.3455749000 1.4137155000 26.9907
0.3455749000 1.4451314000 26.5005
0.3455749000 1.4765473000 26.1411
0.3455749000 1.5079632000 25.8975
0.3455749000 1.5393791000 25.7525
0.3455749000 1.5707950000 25.6876
0.3455749000 1.6022109000 25.684
0.3455749000 1.6336268000 25.7237
0.3455749000 1.6650427000 25.7898
0.3455749000 1.6964586000 25.8677
0.3455749000 1.7278745000 25.9449
0.3455749000 1.7592904000 26.0113
0.3455749000 1.7907063000 26.0592
0.3455749000 1.8221222000 26.0831
0.3455749000 1.8535381000 26.0795
0.3455749000 1.8849540000 26.0467
0.3455749000 1.9163699000 25.9844
0.3455749000 1.9477858000 25.8941
0.3455749000 1.9792017000 25.7788
0.3455749000 2.0106176000 25.643
0.3455749000 2.0420335000 25.4935
0.3455749000 2.0734494000 25.3388
0.3455749000 2.1048653000 25.1897
0.3455749000 2.1362812000 25.0594
0.3455749000 2.1676971000 24.9629
0.3455749000 2.1991130000 24.9167
0.3455749000 2.2305289000 24.9383
0.3455749000 2.2619448000 25.045
0.3455749000 2.2933607000 25.2535
0.3455749000 2.3247766000 25.578
0.3455749000 2.3561925000 26.0299
0.3455749000 2.3876084000 26.6165
0.3455749000 2.4190243000 27.3404
0.3455749000 2.4504402000 28.1994
0.3455749000 2.4818561000 29.1866
0.3455749000 2.5132720000 30.2903
0.3455749000 2.5446879000 31.4957
0.3455749000 2.5761038000 32.785
0.3455749000 2.6075197000 34.1394
0.3455749000 2.6389356000 35.5397
0.3455749000 2.6703515000 36.9678
0.3455749000 2.7017674000 38.4074
0.3455749000 2.7331833000 39.845
0.3455749000 2.7645992000 41.2698
0.3455749000 2.7960151000 42.6739
0.3455749000 2.8274310000 44.052
0.3455749000 2.8588469000 45.4009
0.3455749000 2.8902628000 46.719
0.3455749000 2.9216787000 48.0052
0.3455749000 2.9530946000 49.2587
0.3455749000 2.9845105000 50.4782
0.3455749000 3.0159264000 51.6617
0.3455749000 3.0473423000 52.8065
0.3455749000 3.0787582000 53.9088
0.3455749000 3.1101741000 54.9642
0.3455749000 3.1415900000 55.968
0.3455749000 3.1730059000 56.9156
0.3455749000 3.2044218000 57.8026
0.3455749000 3.2358377000 58.6254
0.3455749000 3.2672536000 59.3816
0.3455749000 3.2986695000 60.0698
0.3455749000 3.3300854000 60.6899
0.3455749000 3.3615013000 61.2433
0.3455749000 3.3929172000 61.7323
0.3455749000 3.4243331000 62.1604
0.3455749000 3.4557490000 62.5318
0.3455749000 3.4871649000 62.8512
0.3455749000 3.5185808000 63.1239
0.3455749000 3.5499967000 63.3549
0.3455749000 3.5814126000 63.5492
0.3455749000 3.6128285000 63.7117
0.3455749000 3.6442444000 63.8466
0.3455749000 3.6756603000 63.9577
0.3455749000 3.7070762000 64.0484
0.3455749000 3.7384921000 64.1214
0.3455749000 3.7699080000 64.1788
0.3455749000 3.8013239000 64.2222
0.3455749000 3.8327398000 64.2527
0.3455749000 3.8641557000 64.2709
0.3455749000 3.8955716000 64.277
0.3455749000 3.9269875000 64.2707
0.3455749000 3.9584034000 64.2515
0.3455749000 3.9898193000 64.2185
0.3455749000 4.0212352000 64.1701
0.3455749000 4.0526511000 64.1047
0.3455749000 4.0840670000 64.0201
0.3455749000 4.1154829000 63.9134
0.3455749000 4.1468988000 63.7814
0.3455749000 4.1783147000 63.62
0.3455749000 4.2097306000 63.4246
0.3455749000 4.2411465000 63.1895
0.3455749000 4.2725624000 62.9087
0.3455749000 4.3039783000 62.5749
0.3455749000 4.3353942000 62.1807
0.3455749000 4.3668101000 61.7181
0.3455749000 4.3982260000 61.1791
0.3455749000 4.4296419000 60.5563
0.3455749000 4.4610578000 59.843
0.3455749000 4.4924737000 59.0346
0.3455749000 4.5238896000 58.1286
0.3455749000 4.5553055000 57.1255
0.3455749000 4.5867214000 56.0299
0.3455749000 4.6181373000 54.8505
0.3455749000 4.6495532000 53.6006
0.3455749000 4.6809691000 52.2988
0.3455749000 4.7123850000 50.968
0.3455749000 4.7438009000 49.6354
0.3455749000 4.7752168000 48.3317
0.3455749000 4.8066327000 47.0898
0.3455749000 4.8380486000 45.9433
0.3455749000 4.8694645000 44.9251
0.3455749000 4.9008804000 44.0657
0.3455749000 4.9322963000 43.3913
0.3455749000 4.9637122000 42.9224
0.3455749000 4.9951281000 42.6728
0.3455749000 5.0265440000 42.6485
0.3455749000 5.0579599000 42.8476
0.3455749000 5.0893758000 43.2602
0.3455749000 5.1207917000 43.8692
0.3455749000 5.1522076000 44.6515
0.3455749000 5.1836235000 45.5791
0.3455749000 5.2150394000 46.6209
0.3455749000 5.2464553000 47.7445
0.3455749000 5.2778712000 48.918
0.3455749000 5.3092871000 50.1112
0.3455749000 5.3407030000 51.2972
0.3455749000 5.3721189000 52.4529
0.3455749000 5.4035348000 53.5603
0.3455749000 5.4349507000 54.6058
0.3455749000 5.4663666000 55.5808
0.3455749000 5.4977825000 56.4807
0.3455749000 5.5291984000 57.3049
0.3455749000 5.5606143000 58.0556
0.3455749000 5.5920302000 58.7369
0.3455749000 5.6234461000 59.3548
0.3455749000 5.6548620000 59.9156
0.3455749000 5.6862779000 60.4258
0.3455749000 5.7176938000 60.8914
0.3455749000 5.7491097000 61.3181
0.3455749000 5.7805256000 61.7103
0.3455749000 5.8119415000 62.0716
0.3455749000 5.8433574000 62.4049
0.3455749000 5.8747733000 62.7118
0.3455749000 5.9061892000 62.9938
0.3455749000 5.9376051000 63.2517
0.3455749000 5.9690210000 63.4858
0.3455749000 6.0004369000 63.6966
0.3455749000 6.0318528000 63.8844
0.3455749000 6.0632687000 64.0499
0.3455749000 6.0946846000 64.1936
0.3455749000 6.1261005000 64.3164
0.3455749000 6.1575164000 64.4194
0.3455749000 6.1889323000 64.5038
0.3455749000 6.2203482000 64.5708
0.3455749000 6.2517641000 64.6217
0.3769908000 0.0000000000 64.6239
0.3769908000 0.0314159000 64.6418
0.3769908000 0.0628318000 64.6445
0.3769908000 0.0942477000 64.6323
0.3769908000 0.1256636000 64.6051
0.3769908000 0.1570795000 64.5622
0.3769908000 0.1884954000 64.5022
0.3769908000 0.2199113000 64.4235
0.3769908000 0.2513272000 64.3235
0.3769908000 0.2827431000 64.1994
0.3769908000 0.3141590000 64.0474
0.3769908000 0.3455749000 63.8632
0.3769908000 0.3769908000 63.642
0.3769908000 0.4084067000 63.3783
0.3769908000 0.4398226000 63.0662
0.3769908000 0.4712385000 62.6992
0.3769908000 0.5026544000 62.2707
0.3769908000 0.5340703000 61.7738
0.3769908000 0.5654862000 61.2016
0.3769908000 0.5969021000 60.5475
0.3769908000 0.6283180000 59.8051
0.3769908000 0.6597339000 58.9691
0.3769908000 0.6911498000 58.0347
0.3769908000 0.7225657000 56.9988
0.3769908000 0.7539816000 55.8594
0.3769908000 0.7853975000 54.6169
0.3769908000 0.8168134000 53.2733
0.3769908000 0.8482293000 51.8332
0.3769908000 0.8796452000 50.304
0.3769908000 0.9110611000 48.6952
0.3769908000 0.9424770000 47.0196
0.3769908000 0.9738929000 45.2923
0.3769908000 1.0053088000 43.5308
0.3769908000 1.0367247000 41.755
0.3769908000 1.0681406000 39.9862
0.3769908000 1.0995565000 38.2468
0.3769908000 1.1309724000 36.5597
0.3769908000 1.1623883000 34.9471
0.3769908000 1.1938042000 33.43
0.3769908000 1.2252201000 32.0273
0.3769908000 1.2566360000 30.7547
0.3769908000 1.2880519000 29.6241
0.3769908000 1.3194678000 28.6431
0.3769908000 1.3508837000 27.8145
0.3769908000 1.3822996000 27.1364
0.3769908000 1.4137155000 26.6021
0.3769908000 1.4451314000 26.2006
0.3769908000 1.4765473000 25.9173
0.3769908000 1.5079632000 25.735
0.3769908000 1.5393791000 25.6345
0.3769908000 1.5707950000 25.5962
0.3769908000 1.6022109000 25.6008
0.3769908000 1.6336268000 25.6302
0.3769908000 1.6650427000 25.6685
0.3769908000 1.6964586000 25.7022
0.3769908000 1.7278745000 25.7208
0.3769908000 1.7592904000 25.7167
0.3769908000 1.7907063000 25.685
0.3769908000 1.8221222000 25.6234
0.3769908000 1.8535381000 25.5318
0.3769908000 1.8849540000 25.4119
0.3769908000 1.9163699000 25.267
0.3769908000 1.9477858000 25.1017
0.3769908000 1.9792017000 24.922
0.3769908000 2.0106176000 24.735
0.3769908000 2.0420335000 24.5493
0.3769908000 2.0734494000 24.3752
0.3769908000 2.1048653000 24.2241
0.3769908000 2.1362812000 24.1094
0.3769908000 2.1676971000 24.0455
0.3769908000 2.1991130000 24.0477
0.3769908000 2.2305289000 24.1316
0.3769908000 2.2619448000 24.3123
0.3769908000 2.2933607000 24.6035
0.3769908000 2.3247766000 25.0165
0.3769908000 2.3561925000 25.5593
0.3769908000 2.3876084000 26.236
0.3769908000 2.4190243000 27.0462
0.3769908000 2.4504402000 27.985
0.3769908000 2.4818561000 29.0432
0.3769908000 2.5132720000 30.2074
0.3769908000 2.5446879000 31.4617
0.3769908000 2.5761038000 32.7879
0.3769908000 2.6075197000 34.1673
0.3769908000 2.6389356000 35.5815
0.3769908000 2.6703515000 37.0136
0.3769908000 2.7017674000 38.4491
0.3769908000 2.7331833000 39.8763
0.3769908000 2.7645992000 41.2862
0.3769908000 2.7960151000 42.6728
0.3769908000 2.8274310000 44.0327
0.3769908000 2.8588469000 45.3641
0.3769908000 2.8902628000 46.6663
0.3769908000 2.9216787000 47.939
0.3769908000 2.9530946000 49.1819
0.3769908000 2.9845105000 50.3937
0.3769908000 3.0159264000 51.5722
0.3769908000 3.0473423000 52.7142
0.3769908000 3.0787582000 53.8155
0.3769908000 3.1101741000 54.8711
0.3769908000 3.1415900000 55.8759
0.3769908000 3.1730059000 56.8247
0.3769908000 3.2044218000 57.7127
0.3769908000 3.2358377000 58.5364
0.3769908000 3.2672536000 59.2929
0.3769908000 3.2986695000 59.981
0.3769908000 3.3300854000 60.6007
0.3769908000 3.3615013000 61.1535
0.3769908000 3.3929172000 61.642
0.3769908000 3.4243331000 62.0697
0.3769908000 3.4557490000 62.441
0.3769908000 3.4871649000 62.7609
0.3769908000 3.5185808000 63.0347
0.3769908000 3.5499967000 63.2674
0.3769908000 3.5814126000 63.4643
0.3769908000 3.6128285000 63.6299
0.3769908000 3.6442444000 63.7687
0.3769908000 3.6756603000 63.8843
0.3769908000 3.7070762000 63.9799
0.3769908000 3.7384921000 64.058
0.3769908000 3.7699080000 64.1204
0.3769908000 3.8013239000 64.1687
0.3769908000 3.8327398000 64.2035
0.3769908000 3.8641557000 64.2252
0.3769908000 3.8955716000 64.2339
0.3769908000 3.9269875000 64.2291
0.3769908000 3.9584034000 64.21
0.3769908000 3.9898193000 64.1756
0.3769908000 4.0212352000 64.1244
0.3769908000 4.0526511000 64.0548
0.3769908000 4.0840670000 63.9646
0.3769908000 4.1154829000 63.8512
0.3769908000 4.1468988000 63.7115
0.3769908000 4.1783147000 63.5417
0.3769908000 4.2097306000 63.3372
0.3769908000 4.2411465000 63.0927
0.3769908000 4.2725624000 62.8021
0.3769908000 4.3039783000 62.4585
0.3769908000 4.3353942000 62.0544
0.3769908000 4.3668101000 61.5819
0.3769908000 4.3982260000 61.0331
0.3769908000 4.4296419000 60.4006
0.3769908000 4.4610578000 59.6782
0.3769908000 4.4924737000 58.8612
0.3769908000 4.5238896000 57.9476
0.3769908000 4.5553055000 56.9386
0.3769908000 4.5867214000 55.8395
0.3769908000 4.6181373000 54.6597
0.3769908000 4.6495532000 53.4138
0.3769908000 4.6809691000 52.1209
0.3769908000 4.7123850000 50.805
0.3769908000 4.7438009000 49.494
0.3769908000 4.7752168000 48.2191
0.3769908000 4.8066327000 47.0133
0.3769908000 4.8380486000 45.9099
0.3769908000 4.8694645000 44.9412
0.3769908000 4.9008804000 44.1364
0.3769908000 4.9322963000 43.5201
0.3769908000 4.9637122000 43.1109
0.3769908000 4.9951281000 42.9205
0.3769908000 5.0265440000 42.9525
0.3769908000 5.0579599000 43.2029
0.3769908000 5.0893758000 43.6595
0.3769908000 5.1207917000 44.3036
0.3769908000 5.1522076000 45.1106
0.3769908000 5.1836235000 46.0518
0.3769908000 5.2150394000 47.0957
0.3769908000 5.2464553000 48.2103
0.3769908000 5.2778712000 49.3643
0.3769908000 5.3092871000 50.5289
0.3769908000 5.3407030000 51.6785
0.3769908000 5.3721189000 52.7921
0.3769908000 5.4035348000 53.8534
0.3769908000 5.4349507000 54.8508
0.3769908000 5.4663666000 55.7773
0.3769908000 5.4977825000 56.6302
0.3769908000 5.5291984000 57.4101
0.3769908000 5.5606143000 58.1202
0.3769908000 5.5920302000 58.7655
0.3769908000 5.6234461000 59.3524
0.3769908000 5.6548620000 59.8875
0.3769908000 5.6862779000 60.3771
0.3769908000 5.7176938000 60.8273
0.3769908000 5.7491097000 61.2431
0.3769908000 5.7805256000 61.6286
0.3769908000 5.8119415000 61.9868
0.3769908000 5.8433574000 62.3199
0.3769908000 5.8747733000 62.6293
0.3769908000 5.9061892000 62.9155
0.3769908000 5.9376051000 63.1789
0.3769908000 5.9690210000 63.4193
0.3769908000 6.0004369000 63.6368
0.3769908000 6.0318528000 63.8313
0.3769908000 6.0632687000 64.0029
0.3769908000 6.0946846000 64.1521
0.3769908000 6.1261005000 64.2795
0.3769908000 6.1575164000 64.386
0.3769908000 6.1889323000 64.4725
0.3769908000 6.2203482000 64.5402
0.3769908000 6.2517641000 64.5904
0.4084067000 0.0000000000 64.5787
0.4084067000 0.0314159000 64.5918
0.4084067000 0.0628318000 64.5876
0.4084067000 0.0942477000 64.5664
0.4084067000 0.1256636000 64.5277
0.4084067000 0.1570795000 64.4708
0.4084067000 0.1884954000 64.3941
0.4084067000 0.2199113000 64.2955
0.4084067000 0.2513272000 64.1724
0.4084067000 0.2827431000 64.0216
0.4084067000 0.3141590000 63.8388
0.4084067000 0.3455749000 63.6198
0.4084067000 0.3769908000 63.3592
0.4084067000 0.4084067000 63.0514
0.4084067000 0.4398226000 62.6903
0.4084067000 0.4712385000 62.2695
0.4084067000 0.5026544000 61.7824
0.4084067000 0.5340703000 61.2223
0.4084067000 0.5654862000 60.5827
0.4084067000 0.5969021000 59.8575
0.4084067000 0.6283180000 59.0412
0.4084067000 0.6597339000 58.1293
0.4084067000 0.6911498000 57.1184
0.4084067000 0.7225657000 56.0065
0.4084067000 0.7539816000 54.7935
0.4084067000 0.7853975000 53.4812
0.4084067000 0.8168134000 52.0736
0.4084067000 0.8482293000 50.5773
0.4084067000 0.8796452000 49.0012
0.4084067000 0.9110611000 47.3569
0.4084067000 0.9424770000 45.6586
0.4084067000 0.9738929000 43.9227
0.4084067000 1.0053088000 42.1679
0.4084067000 1.0367247000 40.4145
0.4084067000 1.0681406000 38.6839
0.4084067000 1.0995565000 36.9983
0.4084067000 1.1309724000 35.3795
0.4084067000 1.1623883000 33.8485
0.4084067000 1.1938042000 32.4243
0.4084067000 1.2252201000 31.1233
0.4084067000 1.2566360000 29.9585
0.4084067000 1.2880519000 28.939
0.4084067000 1.3194678000 28.069
0.4084067000 1.3508837000 27.3481
0.4084067000 1.3822996000 26.7713
0.4084067000 1.4137155000 26.3286
0.4084067000 1.4451314000 26.0064
0.4084067000 1.4765473000 25.7878
0.4084067000 1.5079632000 25.6535
0.4084067000 1.5393791000 25.5832
0.4084067000 1.5707950000 25.5563
0.4084067000 1.6022109000 25.5535
0.4084067000 1.6336268000 25.5571
0.4084067000 1.6650427000 25.5524
0.4084067000 1.6964586000 25.5275
0.4084067000 1.7278745000 25.4743
0.4084067000 1.7592904000 25.3877
0.4084067000 1.7907063000 25.266
0.4084067000 1.8221222000 25.1102
0.4084067000 1.8535381000 24.9237
0.4084067000 1.8849540000 24.7118
0.4084067000 1.9163699000 24.481
0.4084067000 1.9477858000 24.2393
0.4084067000 1.9792017000 23.9954
0.4084067000 2.0106176000 23.7591
0.4084067000 2.0420335000 23.5407
0.4084067000 2.0734494000 23.3518
0.4084067000 2.1048653000 23.2045
0.4084067000 2.1362812000 23.1119
0.4084067000 2.1676971000 23.0876
0.4084067000 2.1991130000 23.1455
0.4084067000 2.2305289000 23.2991
0.4084067000 2.2619448000 23.5608
0.4084067000 2.2933607000 23.9411
0.4084067000 2.3247766000 24.4481
0.4084067000 2.3561925000 25.0863
0.4084067000 2.3876084000 25.8565
0.4084067000 2.4190243000 26.7552
0.4084067000 2.4504402000 27.7747
0.4084067000 2.4818561000 28.9034
0.4084067000 2.5132720000 30.1267
0.4084067000 2.5446879000 31.4274
0.4084067000 2.5761038000 32.7871
0.4084067000 2.6075197000 34.1876
0.4084067000 2.6389356000 35.6114
0.4084067000 2.6703515000 37.0432
0.4084067000 2.7017674000 38.4702
0.4084067000 2.7331833000 39.8825
0.4084067000 2.7645992000 41.2733
0.4084067000 2.7960151000 42.6388
0.4084067000 2.8274310000 43.9769
0.4084067000 2.8588469000 45.2874
0.4084067000 2.8902628000 46.5708
0.4084067000 2.9216787000 47.8274
0.4084067000 2.9530946000 49.0573
0.4084067000 2.9845105000 50.2592
0.4084067000 3.0159264000 51.4308
0.4084067000 3.0473423000 52.5684
0.4084067000 3.0787582000 53.6674
0.4084067000 3.1101741000 54.7222
0.4084067000 3.1415900000 55.7273
0.4084067000 3.1730059000 56.6769
0.4084067000 3.2044218000 57.5662
0.4084067000 3.2358377000 58.3911
0.4084067000 3.2672536000 59.149
0.4084067000 3.2986695000 59.8384
0.4084067000 3.3300854000 60.4596
0.4084067000 3.3615013000 61.0139
0.4084067000 3.3929172000 61.5042
0.4084067000 3.4243331000 61.9341
0.4084067000 3.4557490000 62.3082
0.4084067000 3.4871649000 62.6314
0.4084067000 3.5185808000 62.909
0.4084067000 3.5499967000 63.1463
0.4084067000 3.5814126000 63.3483
0.4084067000 3.6128285000 63.5197
0.4084067000 3.6442444000 63.6647
0.4084067000 3.6756603000 63.7868
0.4084067000 3.7070762000 63.8891
0.4084067000 3.7384921000 63.9738
0.4084067000 3.7699080000 64.0427
0.4084067000 3.8013239000 64.0969
0.4084067000 3.8327398000 64.1369
0.4084067000 3.8641557000 64.1629
0.4084067000 3.8955716000 64.1746
0.4084067000 3.9269875000 64.1714
0.4084067000 3.9584034000 64.1523
0.4084067000 3.9898193000 64.1164
0.4084067000 4.0212352000 64.0621
0.4084067000 4.0526511000 63.9877
0.4084067000 4.0840670000 63.8914
0.4084067000 4.1154829000 63.7707
0.4084067000 4.1468988000 63.6226
0.4084067000 4.1783147000 63.4437
0.4084067000 4.2097306000 63.2296
0.4084067000 4.2411465000 62.9754
0.4084067000 4.2725624000 62.675
0.4084067000 4.3039783000 62.3219
0.4084067000 4.3353942000 61.9087
0.4084067000 4.3668101000 61.4277
0.4084067000 4.3982260000 60.871
0.4084067000 4.4296419000 60.2315
0.4084067000 4.4610578000 59.5031
0.4084067000 4.4924737000 58.6816
0.4084067000 4.5238896000 57.7652
0.4084067000 4.5553055000 56.7559
0.4084067000 4.5867214000 55.6592
0.4084067000 4.6181373000 54.4856
0.4084067000 4.6495532000 53.2502
0.4084067000 4.6809691000 51.973
0.4084067000 4.7123850000 50.6786
0.4084067000 4.7438009000 49.3953
0.4084067000 4.7752168000 48.1544
0.4084067000 4.8066327000 46.9889
0.4084067000 4.8380486000 45.9315
0.4084067000 4.8694645000 45.0134
0.4084067000 4.9008804000 44.2627
0.4084067000 4.9322963000 43.7021
0.4084067000 4.9637122000 43.3485
0.4084067000 4.9951281000 43.2112
0.4084067000 5.0265440000 43.2918
0.4084067000 5.0579599000 43.5841
0.4084067000 5.0893758000 44.0743
0.4084067000 5.1207917000 44.7423
0.4084067000 5.1522076000 45.5624
0.4084067000 5.1836235000 46.5054
0.4084067000 5.2150394000 47.5401
0.4084067000 5.2464553000 48.6349
0.4084067000 5.2778712000 49.7598
0.4084067000 5.3092871000 50.8873
0.4084067000 5.3407030000 51.9936
0.4084067000 5.3721189000 53.0596
0.4084067000 5.4035348000 54.0709
0.4084067000 5.4349507000 55.0178
0.4084067000 5.4663666000 55.8951
0.4084067000 5.4977825000 56.7014
0.4084067000 5.5291984000 57.4385
0.4084067000 5.5606143000 58.1106
0.4084067000 5.5920302000 58.7233
0.4084067000 5.6234461000 59.2832
0.4084067000 5.6548620000 59.797
0.4084067000 5.6862779000 60.2708
0.4084067000 5.7176938000 60.7103
0.4084067000 5.7491097000 61.12
0.4084067000 5.7805256000 61.5035
0.4084067000 5.8119415000 61.8631
0.4084067000 5.8433574000 62.2004
0.4084067000 5.8747733000 62.5161
0.4084067000 5.9061892000 62.8102
0.4084067000 5.9376051000 63.0823
0.4084067000 5.9690210000 63.3319
0.4084067000 6.0004369000 63.5586
0.4084067000 6.0318528000 63.7618
0.4084067000 6.0632687000 63.9414
0.4084067000 6.0946846000 64.0975
0.4084067000 6.1261005000 64.2305
0.4084067000 6.1575164000 64.3411
0.4084067000 6.1889323000 64.4302
0.4084067000 6.2203482000 64.4988
0.4084067000 6.2517641000 64.548
0.4398226000 0.0000000000 64.5214
0.4398226000 0.0314159000 64.5285
0.4398226000 0.0628318000 64.516
0.4398226000 0.0942477000 64.4839
0.4398226000 0.1256636000 64.4316
0.4398226000 0.1570795000 64.3581
0.4398226000 0.1884954000 64.2616
0.4398226000 0.2199113000 64.1399
0.4398226000 0.2513272000 63.99
0.4398226000 0.2827431000 63.8083
0.4398226000 0.3141590000 63.5906
0.4398226000 0.3455749000 63.3321
0.4398226000 0.3769908000 63.0274
0.4398226000 0.4084067000 62.6707
0.4398226000 0.4398226000 62.256
0.4398226000 0.4712385000 61.777
0.4398226000 0.5026544000 61.2272
0.4398226000 0.5340703000 60.6004
0.4398226000 0.5654862000 59.8908
0.4398226000 0.5969021000 59.0929
0.4398226000 0.6283180000 58.2022
0.4398226000 0.6597339000 57.2154
0.4398226000 0.6911498000 56.1304
0.4398226000 0.7225657000 54.9468
0.4398226000 0.7539816000 53.6661
0.4398226000 0.7853975000 52.2919
0.4398226000 0.8168134000 50.83
0.4398226000 0.8482293000 49.2887
0.4398226000 0.8796452000 47.6788
0.4398226000 0.9110611000 46.0133
0.4398226000 0.9424770000 44.3078
0.4398226000 0.9738929000 42.5796
0.4398226000 1.0053088000 40.848
0.4398226000 1.0367247000 39.1336
0.4398226000 1.0681406000 37.4574
0.4398226000 1.0995565000 35.8407
0.4398226000 1.1309724000 34.304
0.4398226000 1.1623883000 32.8665
0.4398226000 1.1938042000 31.5448
0.4398226000 1.2252201000 30.3528
0.4398226000 1.2566360000 29.3004
0.4398226000 1.2880519000 28.3935
0.4398226000 1.3194678000 27.6332
0.4398226000 1.3508837000 27.0159
0.4398226000 1.3822996000 26.5333
0.4398226000 1.4137155000 26.1729
0.4398226000 1.4451314000 25.9186
0.4398226000 1.4765473000 25.7514
0.4398226000 1.5079632000 25.6506
0.4398226000 1.5393791000 25.5949
0.4398226000 1.5707950000 25.5636
0.4398226000 1.6022109000 25.5374
0.4398226000 1.6336268000 25.4998
0.4398226000 1.6650427000 25.4374
0.4398226000 1.6964586000 25.3405
0.4398226000 1.7278745000 25.2032
0.4398226000 1.7592904000 25.0235
0.4398226000 1.7907063000 24.8029
0.4398226000 1.8221222000 24.5457
0.4398226000 1.8535381000 24.2589
0.4398226000 1.8849540000 23.9511
0.4398226000 1.9163699000 23.6325
0.4398226000 1.9477858000 23.314
0.4398226000 1.9792017000 23.0071
0.4398226000 2.0106176000 22.7238
0.4398226000 2.0420335000 22.4763
0.4398226000 2.0734494000 22.2771
0.4398226000 2.1048653000 22.1389
0.4398226000 2.1362812000 22.0743
0.4398226000 2.1676971000 22.0959
0.4398226000 2.1991130000 22.2159
0.4398226000 2.2305289000 22.4453
0.4398226000 2.2619448000 22.7936
0.4398226000 2.2933607000 23.2683
0.4398226000 2.3247766000 23.8737
0.4398226000 2.3561925000 24.6109
0.4398226000 2.3876084000 25.4771
0.4398226000 2.4190243000 26.4658
0.4398226000 2.4504402000 27.5665
0.4398226000 2.4818561000 28.7654
0.4398226000 2.5132720000 30.0462
0.4398226000 2.5446879000 31.3911
0.4398226000 2.5761038000 32.7817
0.4398226000 2.6075197000 34.2
0.4398226000 2.6389356000 35.63
0.4398226000 2.6703515000 37.0576
0.4398226000 2.7017674000 38.4721
0.4398226000 2.7331833000 39.8658
0.4398226000 2.7645992000 41.2339
0.4398226000 2.7960151000 42.5745
0.4398226000 2.8274310000 43.8874
0.4398226000 2.8588469000 45.1738
0.4398226000 2.8902628000 46.4352
0.4398226000 2.9216787000 47.6728
0.4398226000 2.9530946000 48.8868
0.4398226000 2.9845105000 50.0763
0.4398226000 3.0159264000 51.2386
0.4398226000 3.0473423000 52.3697
0.4398226000 3.0787582000 53.4646
0.4398226000 3.1101741000 54.5172
0.4398226000 3.1415900000 55.5215
0.4398226000 3.1730059000 56.4716
0.4398226000 3.2044218000 57.3621
0.4398226000 3.2358377000 58.1889
0.4398226000 3.2672536000 58.9492
0.4398226000 3.2986695000 59.6416
0.4398226000 3.3300854000 60.2661
0.4398226000 3.3615013000 60.8244
0.4398226000 3.3929172000 61.3192
0.4398226000 3.4243331000 61.7542
0.4398226000 3.4557490000 62.1339
0.4398226000 3.4871649000 62.4635
0.4398226000 3.5185808000 62.7481
0.4398226000 3.5499967000 62.9928
0.4398226000 3.5814126000 63.2027
0.4398226000 3.6128285000 63.3824
0.4398226000 3.6442444000 63.5359
0.4398226000 3.6756603000 63.6666
0.4398226000 3.7070762000 63.7774
0.4398226000 3.7384921000 63.8703
0.4398226000 3.7699080000 63.9469
0.4398226000 3.8013239000 64.008
0.4398226000 3.8327398000 64.054
0.4398226000 3.8641557000 64.0847
0.4398226000 3.8955716000 64.0998
0.4398226000 3.9269875000 64.0983
0.4398226000 3.9584034000 64.0794
0.4398226000 3.9898193000 64.0417
0.4398226000 4.0212352000 63.9839
0.4398226000 4.0526511000 63.9044
0.4398226000 4.0840670000 63.8015
0.4398226000 4.1154829000 63.6729
0.4398226000 4.1468988000 63.516
0.4398226000 4.1783147000 63.3276
0.4398226000 4.2097306000 63.1038
0.4398226000 4.2411465000 62.8398
0.4398226000 4.2725624000 62.5301
0.4398226000 4.3039783000 62.1683
0.4398226000 4.3353942000 61.7472
0.4398226000 4.3668101000 61.2594
0.4398226000 4.3982260000 60.6974
0.4398226000 4.4296419000 60.0541
0.4398226000 4.4610578000 59.3236
0.4398226000 4.4924737000 58.5022
0.4398226000 4.5238896000 57.5884
0.4398226000 4.5553055000 56.5846
0.4398226000 4.5867214000 55.4969
0.4398226000 4.6181373000 54.3363
0.4398226000 4.6495532000 53.1185
0.4398226000 4.6809691000 51.8639
0.4398226000 4.7123850000 50.5974
0.4398226000 4.7438009000 49.3477
0.4398226000 4.7752168000 48.1459
0.4398226000 4.8066327000 47.0244
0.4398226000 4.8380486000 46.0152
0.4398226000 4.8694645000 45.1485
0.4398226000 4.9008804000 44.4506
0.4398226000 4.9322963000 43.9427
0.4398226000 4.9637122000 43.6395
0.4398226000 4.9951281000 43.5485
0.4398226000 5.0265440000 43.6692
0.4398226000 5.0579599000 43.9937
0.4398226000 5.0893758000 44.5066
0.4398226000 5.1207917000 45.1868
0.4398226000 5.1522076000 46.008
0.4398226000 5.1836235000 46.9411
0.4398226000 5.2150394000 47.9551
0.4398226000 5.2464553000 49.0197
0.4398226000 5.2778712000 50.1059
0.4398226000 5.3092871000 51.188
0.4398226000 5.3407030000 52.2443
0.4398226000 5.3721189000 53.2574
0.4398226000 5.4035348000 54.215
0.4398226000 5.4349507000 55.1092
0.4398226000 5.4663666000 55.9364
0.4398226000 5.4977825000 56.6965
0.4398226000 5.5291984000 57.3925
0.4398226000 5.5606143000 58.0292
0.4398226000 5.5920302000 58.6127
0.4398226000 5.6234461000 59.1496
0.4398226000 5.6548620000 59.6463
0.4398226000 5.6862779000 60.1089
0.4398226000 5.7176938000 60.5424
0.4398226000 5.7491097000 60.9507
0.4398226000 5.7805256000 61.3368
0.4398226000 5.8119415000 61.7022
0.4398226000 5.8433574000 62.0479
0.4398226000 5.8747733000 62.3737
0.4398226000 5.9061892000 62.6791
0.4398226000 5.9376051000 62.9631
0.4398226000 5.9690210000 63.2248
0.4398226000 6.0004369000 63.463
0.4398226000 6.0318528000 63.6769
0.4398226000 6.0632687000 63.8661
0.4398226000 6.0946846000 64.0304
0.4398226000 6.1261005000 64.17
0.4398226000 6.1575164000 64.2853
0.4398226000 6.1889323000 64.3772
0.4398226000 6.2203482000 64.4465
0.4398226000 6.2517641000 64.4943
0.4712385000 0.0000000000 64.4512
0.4712385000 0.0314159000 64.451
0.4712385000 0.0628318000 64.4284
0.4712385000 0.0942477000 64.3832
0.4712385000 0.1256636000 64.3147
0.4712385000 0.1570795000 64.2217
0.4712385000 0.1884954000 64.1023
0.4712385000 0.2199113000 63.9539
0.4712385000 0.2513272000 63.7732
0.4712385000 0.2827431000 63.5565
0.4712385000 0.3141590000 63.2993
0.4712385000 0.3455749000 62.9966
0.4712385000 0.3769908000 62.6431
0.4712385000 0.4084067000 62.233
0.4712385000 0.4398226000 61.7603
0.4712385000 0.4712385000 61.219
0.4712385000 0.5026544000 60.6032
0.4712385000 0.5340703000 59.9072
0.4712385000 0.5654862000 59.1259
0.4712385000 0.5969021000 58.2549
0.4712385000 0.6283180000 57.291
0.4712385000 0.6597339000 56.232
0.4712385000 0.6911498000 55.0773
0.4712385000 0.7225657000 53.8283
0.4712385000 0.7539816000 52.488
0.4712385000 0.7853975000 51.0618
0.4712385000 0.8168134000 49.5574
0.4712385000 0.8482293000 47.9846
0.4712385000 0.8796452000 46.3557
0.4712385000 0.9110611000 44.685
0.4712385000 0.9424770000 42.989
0.4712385000 0.9738929000 41.2857
0.4712385000 1.0053088000 39.5946
0.4712385000 1.0367247000 37.9358
0.4712385000 1.0681406000 36.3297
0.4712385000 1.0995565000 34.7963
0.4712385000 1.1309724000 33.3542
0.4712385000 1.1623883000 32.0204
0.4712385000 1.1938042000 30.8089
0.4712385000 1.2252201000 29.7308
0.4712385000 1.2566360000 28.7928
0.4712385000 1.2880519000 27.9975
0.4712385000 1.3194678000 27.343
0.4712385000 1.3508837000 26.8225
0.4712385000 1.3822996000 26.425
0.4712385000 1.4137155000 26.1355
0.4712385000 1.4451314000 25.9358
0.4712385000 1.4765473000 25.8053
0.4712385000 1.5079632000 25.7225
0.4712385000 1.5393791000 25.6654
0.4712385000 1.5707950000 25.6136
0.4712385000 1.6022109000 25.5485
0.4712385000 1.6336268000 25.4549
0.4712385000 1.6650427000 25.3211
0.4712385000 1.6964586000 25.1398
0.4712385000 1.7278745000 24.9077
0.4712385000 1.7592904000 24.6258
0.4712385000 1.7907063000 24.2989
0.4712385000 1.8221222000 23.9347
0.4712385000 1.8535381000 23.5436
0.4712385000 1.8849540000 23.1377
0.4712385000 1.9163699000 22.7304
0.4712385000 1.9477858000 22.3355
0.4712385000 1.9792017000 21.9673
0.4712385000 2.0106176000 21.6398
0.4712385000 2.0420335000 21.3667
0.4712385000 2.0734494000 21.1615
0.4712385000 2.1048653000 21.0369
0.4712385000 2.1362812000 21.0052
0.4712385000 2.1676971000 21.0777
0.4712385000 2.1991130000 21.2645
0.4712385000 2.2305289000 21.5744
0.4712385000 2.2619448000 22.0136
0.4712385000 2.2933607000 22.5863
0.4712385000 2.3247766000 23.2932
0.4712385000 2.3561925000 24.1317
0.4712385000 2.3876084000 25.0956
0.4712385000 2.4190243000 26.175
0.4712385000 2.4504402000 27.3569
0.4712385000 2.4818561000 28.6253
0.4712385000 2.5132720000 29.9624
0.4712385000 2.5446879000 31.3498
0.4712385000 2.5761038000 32.7689
0.4712385000 2.6075197000 34.2025
0.4712385000 2.6389356000 35.6356
0.4712385000 2.6703515000 37.0561
0.4712385000 2.7017674000 38.455
0.4712385000 2.7331833000 39.8268
0.4712385000 2.7645992000 41.1689
0.4712385000 2.7960151000 42.4813
0.4712385000 2.8274310000 43.7656
0.4712385000 2.8588469000 45.0245
0.4712385000 2.8902628000 46.2606
0.4712385000 2.9216787000 47.4759
0.4712385000 2.9530946000 48.671
0.4712385000 2.9845105000 49.8449
0.4712385000 3.0159264000 50.9951
0.4712385000 3.0473423000 52.1172
0.4712385000 3.0787582000 53.2059
0.4712385000 3.1101741000 54.2547
0.4712385000 3.1415900000 55.2572
0.4712385000 3.1730059000 56.2072
0.4712385000 3.2044218000 57.099
0.4712385000 3.2358377000 57.9284
0.4712385000 3.2672536000 58.6924
0.4712385000 3.2986695000 59.3895
0.4712385000 3.3300854000 60.0198
0.4712385000 3.3615013000 60.5847
0.4712385000 3.3929172000 61.0869
0.4712385000 3.4243331000 61.5302
0.4712385000 3.4557490000 61.9191
0.4712385000 3.4871649000 62.2583
0.4712385000 3.5185808000 62.553
0.4712385000 3.5499967000 62.8083
0.4712385000 3.5814126000 63.0291
0.4712385000 3.6128285000 63.2196
0.4712385000 3.6442444000 63.384
0.4712385000 3.6756603000 63.5254
0.4712385000 3.7070762000 63.6464
0.4712385000 3.7384921000 63.749
0.4712385000 3.7699080000 63.8345
0.4712385000 3.8013239000 63.9036
0.4712385000 3.8327398000 63.9562
0.4712385000 3.8641557000 63.9923
0.4712385000 3.8955716000 64.0109
0.4712385000 3.9269875000 64.0114
0.4712385000 3.9584034000 63.9925
0.4712385000 3.9898193000 63.9529
0.4712385000 4.0212352000 63.8915
0.4712385000 4.0526511000 63.8066
0.4712385000 4.0840670000 63.6968
0.4712385000 4.1154829000 63.5601
0.4712385000 4.1468988000 63.3942
0.4712385000 4.1783147000 63.1963
0.4712385000 4.2097306000 62.9628
0.4712385000 4.2411465000 62.6896
0.4712385000 4.2725624000 62.3713
0.4712385000 4.3039783000 62.0019
0.4712385000 4.3353942000 61.5747
0.4712385000 4.3668101000 61.0824
0.4712385000 4.3982260000 60.5179
0.4712385000 4.4296419000 59.8744
0.4712385000 4.4610578000 59.1463
0.4712385000 4.4924737000 58.33
0.4712385000 4.5238896000 57.4246
0.4712385000 4.5553055000 56.4326
0.4712385000 4.5867214000 55.3606
0.4712385000 4.6181373000 54.22
0.4712385000 4.6495532000 53.0268
0.4712385000 4.6809691000 51.8017
0.4712385000 4.7123850000 50.5696
0.4712385000 4.7438009000 49.359
0.4712385000 4.7752168000 48.2007
0.4712385000 4.8066327000 47.1264
0.4712385000 4.8380486000 46.1672
0.4712385000 4.8694645000 45.3516
0.4712385000 4.9008804000 44.7046
0.4712385000 4.9322963000 44.2455
0.4712385000 4.9637122000 43.987
0.4712385000 4.9951281000 43.9348
0.4712385000 5.0265440000 44.0866
0.4712385000 5.0579599000 44.4329
0.4712385000 5.0893758000 44.9574
0.4712385000 5.1207917000 45.638
0.4712385000 5.1522076000 46.4484
0.4712385000 5.1836235000 47.3597
0.4712385000 5.2150394000 48.342
0.4712385000 5.2464553000 49.3658
0.4712385000 5.2778712000 50.4041
0.4712385000 5.3092871000 51.433
0.4712385000 5.3407030000 52.4327
0.4712385000 5.3721189000 53.388
0.4712385000 5.4035348000 54.2884
0.4712385000 5.4349507000 55.1279
0.4712385000 5.4663666000 55.9044
0.4712385000 5.4977825000 56.619
0.4712385000 5.5291984000 57.2755
0.4712385000 5.5606143000 57.8794
0.4712385000 5.5920302000 58.4368
0.4712385000 5.6234461000 58.9545
0.4712385000 5.6548620000 59.4384
0.4712385000 5.6862779000 59.8943
0.4712385000 5.7176938000 60.3263
0.4712385000 5.7491097000 60.7379
0.4712385000 5.7805256000 61.1309
0.4712385000 5.8119415000 61.5064
0.4712385000 5.8433574000 61.8644
0.4712385000 5.8747733000 62.2041
0.4712385000 5.9061892000 62.5242
0.4712385000 5.9376051000 62.8231
0.4712385000 5.9690210000 63.0993
0.4712385000 6.0004369000 63.3513
0.4712385000 6.0318528000 63.5778
0.4712385000 6.0632687000 63.7781
0.4712385000 6.0946846000 63.9516
0.4712385000 6.1261005000 64.0984
0.4712385000 6.1575164000 64.2188
0.4712385000 6.1889323000 64.3134
0.4712385000 6.2203482000 64.3831
0.4712385000 6.2517641000 64.4288
0.5026544000 0.0000000000 64.3676
0.5026544000 0.0314159000 64.3583
0.5026544000 0.0628318000 64.3235
0.5026544000 0.0942477000 64.2628
0.5026544000 0.1256636000 64.1754
0.5026544000 0.1570795000 64.0598
0.5026544000 0.1884954000 63.9139
0.5026544000 0.2199113000 63.7349
0.5026544000 0.2513272000 63.5194
0.5026544000 0.2827431000 63.2633
0.5026544000 0.3141590000 62.9621
0.5026544000 0.3455749000 62.6108
0.5026544000 0.3769908000 62.204
0.5026544000 0.4084067000 61.7361
0.5026544000 0.4398226000 61.2016
0.5026544000 0.4712385000 60.5947
0.5026544000 0.5026544000 59.9103
0.5026544000 0.5340703000 59.1435
0.5026544000 0.5654862000 58.2903
0.5026544000 0.5969021000 57.3474
0.5026544000 0.6283180000 56.3129
0.5026544000 0.6597339000 55.1861
0.5026544000 0.6911498000 53.9682
0.5026544000 0.7225657000 52.6619
0.5026544000 0.7539816000 51.2723
0.5026544000 0.7853975000 49.8062
0.5026544000 0.8168134000 48.2729
0.5026544000 0.8482293000 46.6838
0.5026544000 0.8796452000 45.0523
0.5026544000 0.9110611000 43.3936
0.5026544000 0.9424770000 41.7248
0.5026544000 0.9738929000 40.0641
0.5026544000 1.0053088000 38.4306
0.5026544000 1.0367247000 36.8437
0.5026544000 1.0681406000 35.3225
0.5026544000 1.0995565000 33.8853
0.5026544000 1.1309724000 32.5486
0.5026544000 1.1623883000 31.3266
0.5026544000 1.1938042000 30.2308
0.5026544000 1.2252201000 29.269
0.5026544000 1.2566360000 28.4448
0.5026544000 1.2880519000 27.7576
0.5026544000 1.3194678000 27.2025
0.5026544000 1.3508837000 26.77
0.5026544000 1.3822996000 26.4464
0.5026544000 1.4137155000 26.2146
0.5026544000 1.4451314000 26.0549
0.5026544000 1.4765473000 25.9457
0.5026544000 1.5079632000 25.8647
0.5026544000 1.5393791000 25.7902
0.5026544000 1.5707950000 25.7022
0.5026544000 1.6022109000 25.5834
0.5026544000 1.6336268000 25.42
0.5026544000 1.6650427000 25.2026
0.5026544000 1.6964586000 24.926
0.5026544000 1.7278745000 24.5901
0.5026544000 1.7592904000 24.1987
0.5026544000 1.7907063000 23.7599
0.5026544000 1.8221222000 23.2848
0.5026544000 1.8535381000 22.7871
0.5026544000 1.8849540000 22.2821
0.5026544000 1.9163699000 21.7863
0.5026544000 1.9477858000 21.3164
0.5026544000 1.9792017000 20.889
0.5026544000 2.0106176000 20.52
0.5026544000 2.0420335000 20.2246
0.5026544000 2.0734494000 20.0168
0.5026544000 2.1048653000 19.9096
0.5026544000 2.1362812000 19.9144
0.5026544000 2.1676971000 20.0413
0.5026544000 2.1991130000 20.2983
0.5026544000 2.2305289000 20.6914
0.5026544000 2.2619448000 21.224
0.5026544000 2.2933607000 21.8966
0.5026544000 2.3247766000 22.7064
0.5026544000 2.3561925000 23.6471
0.5026544000 2.3876084000 24.709
0.5026544000 2.4190243000 25.8791
0.5026544000 2.4504402000 27.1415
0.5026544000 2.4818561000 28.4784
0.5026544000 2.5132720000 29.8706
0.5026544000 2.5446879000 31.2988
0.5026544000 2.5761038000 32.7446
0.5026544000 2.6075197000 34.1915
0.5026544000 2.6389356000 35.6257
0.5026544000 2.6703515000 37.0367
0.5026544000 2.7017674000 38.4175
0.5026544000 2.7331833000 39.7648
0.5026544000 2.7645992000 41.078
0.5026544000 2.7960151000 42.3592
0.5026544000 2.8274310000 43.6118
0.5026544000 2.8588469000 44.8398
0.5026544000 2.8902628000 46.0472
0.5026544000 2.9216787000 47.2366
0.5026544000 2.9530946000 48.4091
0.5026544000 2.9845105000 49.5642
0.5026544000 3.0159264000 50.6991
0.5026544000 3.0473423000 51.8095
0.5026544000 3.0787582000 52.8896
0.5026544000 3.1101741000 53.9328
0.5026544000 3.1415900000 54.9323
0.5026544000 3.1730059000 55.8817
0.5026544000 3.2044218000 56.7751
0.5026544000 3.2358377000 57.608
0.5026544000 3.2672536000 58.3772
0.5026544000 3.2986695000 59.0813
0.5026544000 3.3300854000 59.7199
0.5026544000 3.3615013000 60.2946
0.5026544000 3.3929172000 60.8077
0.5026544000 3.4243331000 61.263
0.5026544000 3.4557490000 61.6645
0.5026544000 3.4871649000 62.017
0.5026544000 3.5185808000 62.3255
0.5026544000 3.5499967000 62.5947
0.5026544000 3.5814126000 62.8293
0.5026544000 3.6128285000 63.0336
0.5026544000 3.6442444000 63.2113
0.5026544000 3.6756603000 63.3654
0.5026544000 3.7070762000 63.4985
0.5026544000 3.7384921000 63.6123
0.5026544000 3.7699080000 63.7079
0.5026544000 3.8013239000 63.7857
0.5026544000 3.8327398000 63.8457
0.5026544000 3.8641557000 63.8874
0.5026544000 3.8955716000 63.9101
0.5026544000 3.9269875000 63.9126
0.5026544000 3.9584034000 63.8937
0.5026544000 3.9898193000 63.8523
0.5026544000 4.0212352000 63.7871
0.5026544000 4.0526511000 63.6968
0.5026544000 4.0840670000 63.58
0.5026544000 4.1154829000 63.4352
0.5026544000 4.1468988000 63.2604
0.5026544000 4.1783147000 63.0533
0.5026544000 4.2097306000 62.8108
0.5026544000 4.2411465000 62.529
0.5026544000 4.2725624000 62.2032
0.5026544000 4.3039783000 61.8279
0.5026544000 4.3353942000 61.3967
0.5026544000 4.3668101000 60.9027
0.5026544000 4.3982260000 60.3391
0.5026544000 4.4296419000 59.6994
0.5026544000 4.4610578000 58.9783
0.5026544000 4.4924737000 58.1726
0.5026544000 4.5238896000 57.2814
0.5026544000 4.5553055000 56.3077
0.5026544000 4.5867214000 55.2583
0.5026544000 4.6181373000 54.1446
0.5026544000 4.6495532000 52.9829
0.5026544000 4.6809691000 51.7938
0.5026544000 4.7123850000 50.602
0.5026544000 4.7438009000 49.4357
0.5026544000 4.7752168000 48.3249
0.5026544000 4.8066327000 47.3003
0.5026544000 4.8380486000 46.3917
0.5026544000 4.8694645000 45.6265
0.5026544000 4.9008804000 45.0275
0.5026544000 4.9322963000 44.6125
0.5026544000 4.9637122000 44.3924
0.5026544000 4.9951281000 44.3708
0.5026544000 5.0265440000 44.5443
0.5026544000 5.0579599000 44.9019
0.5026544000 5.0893758000 45.4266
0.5026544000 5.1207917000 46.0959
0.5026544000 5.1522076000 46.8838
0.5026544000 5.1836235000 47.7619
0.5026544000 5.2150394000 48.7015
0.5026544000 5.2464553000 49.6747
0.5026544000 5.2778712000 50.6564
0.5026544000 5.3092871000 51.6246
0.5026544000 5.3407030000 52.5618
0.5026544000 5.3721189000 53.4547
0.5026544000 5.4035348000 54.2949
0.5026544000 5.4349507000 55.0779
0.5026544000 5.4663666000 55.8032
0.5026544000 5.4977825000 56.473
0.5026544000 5.5291984000 57.0918
0.5026544000 5.5606143000 57.6653
0.5026544000 5.5920302000 58.2
0.5026544000 5.6234461000 58.7021
0.5026544000 5.6548620000 59.1774
0.5026544000 5.6862779000 59.6307
0.5026544000 5.7176938000 60.0657
0.5026544000 5.7491097000 60.4848
0.5026544000 5.7805256000 60.8891
0.5026544000 5.8119415000 61.2788
0.5026544000 5.8433574000 61.6529
0.5026544000 5.8747733000 62.0099
0.5026544000 5.9061892000 62.3478
0.5026544000 5.9376051000 62.6644
0.5026544000 5.9690210000 62.9576
0.5026544000 6.0004369000 63.2253
0.5026544000 6.0318528000 63.466
0.5026544000 6.0632687000 63.6785
0.5026544000 6.0946846000 63.8621
0.5026544000 6.1261005000 64.0165
0.5026544000 6.1575164000 64.142
0.5026544000 6.1889323000 64.2392
0.5026544000 6.2203482000 64.3086
0.5026544000 6.2517641000 64.3512
0.5340703000 0.0000000000 64.2699
0.5340703000 0.0314159000 64.2496
0.5340703000 0.0628318000 64.2003
0.5340703000 0.0942477000 64.1215
0.5340703000 0.1256636000 64.0122
0.5340703000 0.1570795000 63.8708
0.5340703000 0.1884954000 63.6948
0.5340703000 0.2199113000 63.4814
0.5340703000 0.2513272000 63.2269
0.5340703000 0.2827431000 62.9272
0.5340703000 0.3141590000 62.5777
0.5340703000 0.3455749000 62.1735
0.5340703000 0.3769908000 61.7093
0.5340703000 0.4084067000 61.18
0.5340703000 0.4398226000 60.5804
0.5340703000 0.4712385000 59.9056
0.5340703000 0.5026544000 59.1511
0.5340703000 0.5340703000 58.3133
0.5340703000 0.5654862000 57.3892
0.5340703000 0.5969021000 56.377
0.5340703000 0.6283180000 55.2763
0.5340703000 0.6597339000 54.0881
0.5340703000 0.6911498000 52.8151
0.5340703000 0.7225657000 51.4618
0.5340703000 0.7539816000 50.0348
0.5340703000 0.7853975000 48.5426
0.5340703000 0.8168134000 46.9958
0.5340703000 0.8482293000 45.4068
0.5340703000 0.8796452000 43.7901
0.5340703000 0.9110611000 42.1613
0.5340703000 0.9424770000 40.5377
0.5340703000 0.9738929000 38.9371
0.5340703000 1.0053088000 37.3778
0.5340703000 1.0367247000 35.878
0.5340703000 1.0681406000 34.4552
0.5340703000 1.0995565000 33.1254
0.5340703000 1.1309724000 31.9026
0.5340703000 1.1623883000 30.7985
0.5340703000 1.1938042000 29.8212
0.5340703000 1.2252201000 28.9755
0.5340703000 1.2566360000 28.262
0.5340703000 1.2880519000 27.677
0.5340703000 1.3194678000 27.2127
0.5340703000 1.3508837000 26.8571
0.5340703000 1.3822996000 26.5945
0.5340703000 1.4137155000 26.4062
0.5340703000 1.4451314000 26.2711
0.5340703000 1.4765473000 26.1672
0.5340703000 1.5079632000 26.0722
0.5340703000 1.5393791000 25.9647
0.5340703000 1.5707950000 25.8258
0.5340703000 1.6022109000 25.6396
0.5340703000 1.6336268000 25.3942
0.5340703000 1.6650427000 25.0824
0.5340703000 1.6964586000 24.7019
0.5340703000 1.7278745000 24.255
0.5340703000 1.7592904000 23.7489
0.5340703000 1.7907063000 23.1946
0.5340703000 1.8221222000 22.6065
0.5340703000 1.8535381000 22.0014
0.5340703000 1.8849540000 21.3978
0.5340703000 1.9163699000 20.8149
0.5340703000 1.9477858000 20.272
0.5340703000 1.9792017000 19.7878
0.5340703000 2.0106176000 19.3801
0.5340703000 2.0420335000 19.0651
0.5340703000 2.0734494000 18.8576
0.5340703000 2.1048653000 18.7702
0.5340703000 2.1362812000 18.8137
0.5340703000 2.1676971000 18.9967
0.5340703000 2.1991130000 19.3252
0.5340703000 2.2305289000 19.8024
0.5340703000 2.2619448000 20.4288
0.5340703000 2.2933607000 21.2014
0.5340703000 2.3247766000 22.1136
0.5340703000 2.3561925000 23.1558
0.5340703000 2.3876084000 24.3147
0.5340703000 2.4190243000 25.5743
0.5340703000 2.4504402000 26.916
0.5340703000 2.4818561000 28.3201
0.5340703000 2.5132720000 29.7658
0.5340703000 2.5446879000 31.2334
0.5340703000 2.5761038000 32.7044
0.5340703000 2.6075197000 34.163
0.5340703000 2.6389356000 35.5967
0.5340703000 2.6703515000 36.9964
0.5340703000 2.7017674000 38.3573
0.5340703000 2.7331833000 39.678
0.5340703000 2.7645992000 40.9599
0.5340703000 2.7960151000 42.2072
0.5340703000 2.8274310000 43.425
0.5340703000 2.8588469000 44.6189
0.5340703000 2.8902628000 45.794
0.5340703000 2.9216787000 46.9538
0.5340703000 2.9530946000 48.1002
0.5340703000 2.9845105000 49.2327
0.5340703000 3.0159264000 50.349
0.5340703000 3.0473423000 51.4446
0.5340703000 3.0787582000 52.5136
0.5340703000 3.1101741000 53.5493
0.5340703000 3.1415900000 54.5447
0.5340703000 3.1730059000 55.4931
0.5340703000 3.2044218000 56.3885
0.5340703000 3.2358377000 57.2261
0.5340703000 3.2672536000 58.0026
0.5340703000 3.2986695000 58.7161
0.5340703000 3.3300854000 59.3663
0.5340703000 3.3615013000 59.9542
0.5340703000 3.3929172000 60.4822
0.5340703000 3.4243331000 60.9533
0.5340703000 3.4557490000 61.3716
0.5340703000 3.4871649000 61.7414
0.5340703000 3.5185808000 62.0674
0.5340703000 3.5499967000 62.3541
0.5340703000 3.5814126000 62.6058
0.5340703000 3.6128285000 62.8267
0.5340703000 3.6442444000 63.0203
0.5340703000 3.6756603000 63.1894
0.5340703000 3.7070762000 63.3363
0.5340703000 3.7384921000 63.4627
0.5340703000 3.7699080000 63.5695
0.5340703000 3.8013239000 63.6569
0.5340703000 3.8327398000 63.7249
0.5340703000 3.8641557000 63.7729
0.5340703000 3.8955716000 63.7997
0.5340703000 3.9269875000 63.8045
0.5340703000 3.9584034000 63.7858
0.5340703000 3.9898193000 63.7427
0.5340703000 4.0212352000 63.6738
0.5340703000 4.0526511000 63.5782
0.5340703000 4.0840670000 63.4547
0.5340703000 4.1154829000 63.302
0.5340703000 4.1468988000 63.1189
0.5340703000 4.1783147000 62.9032
0.5340703000 4.2097306000 62.6525
0.5340703000 4.2411465000 62.3634
0.5340703000 4.2725624000 62.0318
0.5340703000 4.3039783000 61.6526
0.5340703000 4.3353942000 61.2199
0.5340703000 4.3668101000 60.7273
0.5340703000 4.3982260000 60.1682
0.5340703000 4.4296419000 59.5366
0.5340703000 4.4610578000 58.8274
0.5340703000 4.4924737000 58.0376
0.5340703000 4.5238896000 57.1667
0.5340703000 4.5553055000 56.2176
0.5340703000 4.5867214000 55.1974
0.5340703000 4.6181373000 54.1174
0.5340703000 4.6495532000 52.9937
0.5340703000 4.6809691000 51.8466
0.5340703000 4.7123850000 50.7006
0.5340703000 4.7438009000 49.5828
0.5340703000 4.7752168000 48.5226
0.5340703000 4.8066327000 47.5494
0.5340703000 4.8380486000 46.6916
0.5340703000 4.8694645000 45.9749
0.5340703000 4.9008804000 45.4205
0.5340703000 4.9322963000 45.0443
0.5340703000 4.9637122000 44.8554
0.5340703000 4.9951281000 44.8562
0.5340703000 5.0265440000 45.0415
0.5340703000 5.0579599000 45.3998
0.5340703000 5.0893758000 45.9134
0.5340703000 5.1207917000 46.56
0.5340703000 5.1522076000 47.314
0.5340703000 5.1836235000 48.148
0.5340703000 5.2150394000 49.0347
0.5340703000 5.2464553000 49.9482
0.5340703000 5.2778712000 50.8652
0.5340703000 5.3092871000 51.766
0.5340703000 5.3407030000 52.6352
0.5340703000 5.3721189000 53.4618
0.5340703000 5.4035348000 54.2391
0.5340703000 5.4349507000 54.9644
0.5340703000 5.4663666000 55.6384
0.5340703000 5.4977825000 56.2643
0.5340703000 5.5291984000 56.8471
0.5340703000 5.5606143000 57.3928
0.5340703000 5.5920302000 57.9078
0.5340703000 5.6234461000 58.398
0.5340703000 5.6548620000 58.8685
0.5340703000 5.6862779000 59.3234
0.5340703000 5.7176938000 59.7655
0.5340703000 5.7491097000 60.1963
0.5340703000 5.7805256000 60.6158
0.5340703000 5.8119415000 61.0234
0.5340703000 5.8433574000 61.4171
0.5340703000 5.8747733000 61.7946
0.5340703000 5.9061892000 62.1531
0.5340703000 5.9376051000 62.4899
0.5340703000 5.9690210000 62.802
0.5340703000 6.0004369000 63.0872
0.5340703000 6.0318528000 63.3433
0.5340703000 6.0632687000 63.5689
0.5340703000 6.0946846000 63.7631
0.5340703000 6.1261005000 63.9253
0.5340703000 6.1575164000 64.0558
0.5340703000 6.1889323000 64.1548
0.5340703000 6.2203482000 64.223
0.5340703000 6.2517641000 64.2612
0.5654862000 0.0000000000 64.1581
0.5654862000 0.0314159000 64.1246
0.5654862000 0.0628318000 64.0583
0.5654862000 0.0942477000 63.9586
0.5654862000 0.1256636000 63.8243
0.5654862000 0.1570795000 63.6536
0.5654862000 0.1884954000 63.4441
0.5654862000 0.2199113000 63.1924
0.5654862000 0.2513272000 62.8951
0.5654862000 0.2827431000 62.5479
0.5654862000 0.3141590000 62.1462
0.5654862000 0.3455749000 61.6853
0.5654862000 0.3769908000 61.1604
0.5654862000 0.4084067000 60.5667
0.5654862000 0.4398226000 59.8998
0.5654862000 0.4712385000 59.1557
0.5654862000 0.5026544000 58.331
0.5654862000 0.5340703000 57.4232
0.5654862000 0.5654862000 56.4309
0.5654862000 0.5969021000 55.3539
0.5654862000 0.6283180000 54.1932
0.5654862000 0.6597339000 52.9515
0.5654862000 0.6911498000 51.6334
0.5654862000 0.7225657000 50.2449
0.5654862000 0.7539816000 48.7941
0.5654862000 0.7853975000 47.2909
0.5654862000 0.8168134000 45.7469
0.5654862000 0.8482293000 44.1756
0.5654862000 0.8796452000 42.5915
0.5654862000 0.9110611000 41.0107
0.5654862000 0.9424770000 39.4498
0.5654862000 0.9738929000 37.9261
0.5654862000 1.0053088000 36.4565
0.5654862000 1.0367247000 35.0575
0.5654862000 1.0681406000 33.7446
0.5654862000 1.0995565000 32.5312
0.5654862000 1.1309724000 31.4287
0.5654862000 1.1623883000 30.4456
0.5654862000 1.1938042000 29.5871
0.5654862000 1.2252201000 28.8549
0.5654862000 1.2566360000 28.2465
0.5654862000 1.2880519000 27.7554
0.5654862000 1.3194678000 27.3713
0.5654862000 1.3508837000 27.0801
0.5654862000 1.3822996000 26.8644
0.5654862000 1.4137155000 26.7043
0.5654862000 1.4451314000 26.5782
0.5654862000 1.4765473000 26.4638
0.5654862000 1.5079632000 26.3392
0.5654862000 1.5393791000 26.1841
0.5654862000 1.5707950000 25.9808
0.5654862000 1.6022109000 25.7152
0.5654862000 1.6336268000 25.3775
0.5654862000 1.6650427000 24.963
0.5654862000 1.6964586000 24.4718
0.5654862000 1.7278745000 23.9092
0.5654862000 1.7592904000 23.2853
0.5654862000 1.7907063000 22.614
0.5654862000 1.8221222000 21.9127
0.5654862000 1.8535381000 21.2011
0.5654862000 1.8849540000 20.5006
0.5654862000 1.9163699000 19.833
0.5654862000 1.9477858000 19.2198
0.5654862000 1.9792017000 18.6816
0.5654862000 2.0106176000 18.2378
0.5654862000 2.0420335000 17.9056
0.5654862000 2.0734494000 17.7
0.5654862000 2.1048653000 17.6337
0.5654862000 2.1362812000 17.7166
0.5654862000 2.1676971000 17.9557
0.5654862000 2.1991130000 18.3551
0.5654862000 2.2305289000 18.9153
0.5654862000 2.2619448000 19.6338
0.5654862000 2.2933607000 20.5042
0.5654862000 2.3247766000 21.5167
0.5654862000 2.3561925000 22.6579
0.5654862000 2.3876084000 23.9114
0.5654862000 2.4190243000 25.258
0.5654862000 2.4504402000 26.6768
0.5654862000 2.4818561000 28.1459
0.5654862000 2.5132720000 29.6435
0.5654862000 2.5446879000 31.1489
0.5654862000 2.5761038000 32.6439
0.5654862000 2.6075197000 34.113
0.5654862000 2.6389356000 35.545
0.5654862000 2.6703515000 36.9323
0.5654862000 2.7017674000 38.2719
0.5654862000 2.7331833000 39.5643
0.5654862000 2.7645992000 40.813
0.5654862000 2.7960151000 42.024
0.5654862000 2.8274310000 43.2042
0.5654862000 2.8588469000 44.3608
0.5654862000 2.8902628000 45.4999
0.5654862000 2.9216787000 46.6264
0.5654862000 2.9530946000 47.7428
0.5654862000 2.9845105000 48.849
0.5654862000 3.0159264000 49.9431
0.5654862000 3.0473423000 51.0208
0.5654862000 3.0787582000 52.0762
0.5654862000 3.1101741000 53.1026
0.5654862000 3.1415900000 54.0929
0.5654862000 3.1730059000 55.0401
0.5654862000 3.2044218000 55.9381
0.5654862000 3.2358377000 56.782
0.5654862000 3.2672536000 57.5679
0.5654862000 3.2986695000 58.2939
0.5654862000 3.3300854000 58.9592
0.5654862000 3.3615013000 59.5644
0.5654862000 3.3929172000 60.1113
0.5654862000 3.4243331000 60.6028
0.5654862000 3.4557490000 61.0423
0.5654862000 3.4871649000 61.4337
0.5654862000 3.5185808000 61.7812
0.5654862000 3.5499967000 62.0892
0.5654862000 3.5814126000 62.3615
0.5654862000 3.6128285000 62.602
0.5654862000 3.6442444000 62.814
0.5654862000 3.6756603000 63.0003
0.5654862000 3.7070762000 63.1629
0.5654862000 3.7384921000 63.3033
0.5654862000 3.7699080000 63.4224
0.5654862000 3.8013239000 63.5203
0.5654862000 3.8327398000 63.5969
0.5654862000 3.8641557000 63.6515
0.5654862000 3.8955716000 63.6829
0.5654862000 3.9269875000 63.6901
0.5654862000 3.9584034000 63.6719
0.5654862000 3.9898193000 63.6272
0.5654862000 4.0212352000 63.555
0.5654862000 4.0526511000 63.4544
0.5654862000 4.0840670000 63.3247
0.5654862000 4.1154829000 63.165
0.5654862000 4.1468988000 62.9743
0.5654862000 4.1783147000 62.7511
0.5654862000 4.2097306000 62.4936
0.5654862000 4.2411465000 62.1989
0.5654862000 4.2725624000 61.8635
0.5654862000 4.3039783000 61.4828
0.5654862000 4.3353942000 61.0514
0.5654862000 4.3668101000 60.5635
0.5654862000 4.3982260000 60.0128
0.5654862000 4.4296419000 59.3937
0.5654862000 4.4610578000 58.7014
0.5654862000 4.4924737000 57.933
0.5654862000 4.5238896000 57.0881
0.5654862000 4.5553055000 56.1698
0.5654862000 4.5867214000 55.185
0.5654862000 4.6181373000 54.1448
0.5654862000 4.6495532000 53.065
0.5654862000 4.6809691000 51.9654
0.5654862000 4.7123850000 50.8696
0.5654862000 4.7438009000 49.804
0.5654862000 4.7752168000 48.7967
0.5654862000 4.8066327000 47.8756
0.5654862000 4.8380486000 47.0678
0.5654862000 4.8694645000 46.397
0.5654862000 4.9008804000 45.8829
0.5654862000 4.9322963000 45.5396
0.5654862000 4.9637122000 45.3746
0.5654862000 4.9951281000 45.3889
0.5654862000 5.0265440000 45.5764
0.5654862000 5.0579599000 45.9249
0.5654862000 5.0893758000 46.4165
0.5654862000 5.1207917000 47.0294
0.5654862000 5.1522076000 47.7387
0.5654862000 5.1836235000 48.5184
0.5654862000 5.2150394000 49.343
0.5654862000 5.2464553000 50.1884
0.5654862000 5.2778712000 51.0335
0.5654862000 5.3092871000 51.8611
0.5654862000 5.3407030000 52.6578
0.5654862000 5.3721189000 53.4148
0.5654862000 5.4035348000 54.1272
0.5654862000 5.4349507000 54.7939
0.5654862000 5.4663666000 55.4168
0.5654862000 5.4977825000 55.9999
0.5654862000 5.5291984000 56.5487
0.5654862000 5.5606143000 57.0692
0.5654862000 5.5920302000 57.5676
0.5654862000 5.6234461000 58.0493
0.5654862000 5.6548620000 58.5187
0.5654862000 5.6862779000 58.9791
0.5654862000 5.7176938000 59.4321
0.5654862000 5.7491097000 59.8783
0.5654862000 5.7805256000 60.3167
0.5654862000 5.8119415000 60.7454
0.5654862000 5.8433574000 61.1618
0.5654862000 5.8747733000 61.5626
0.5654862000 5.9061892000 61.9442
0.5654862000 5.9376051000 62.303
0.5654862000 5.9690210000 62.6359
0.5654862000 6.0004369000 62.9397
0.5654862000 6.0318528000 63.2121
0.5654862000 6.0632687000 63.4514
0.5654862000 6.0946846000 63.6562
0.5654862000 6.1261005000 63.826
0.5654862000 6.1575164000 63.9608
0.5654862000 6.1889323000 64.0608
0.5654862000 6.2203482000 64.1266
0.5654862000 6.2517641000 64.1588
0.5969021000 0.0000000000 64.0321
0.5969021000 0.0314159000 63.9831
0.5969021000 0.0628318000 63.8972
0.5969021000 0.0942477000 63.7738
0.5969021000 0.1256636000 63.6115
0.5969021000 0.1570795000 63.4084
0.5969021000 0.1884954000 63.1618
0.5969021000 0.2199113000 62.8685
0.5969021000 0.2513272000 62.5248
0.5969021000 0.2827431000 62.1266
0.5969021000 0.3141590000 61.6694
0.5969021000 0.3455749000 61.1489
0.5969021000 0.3769908000 60.5608
0.5969021000 0.4084067000 59.9009
0.5969021000 0.4398226000 59.1657
0.5969021000 0.4712385000 58.3523
0.5969021000 0.5026544000 57.4587
0.5969021000 0.5340703000 56.4837
0.5969021000 0.5654862000 55.4275
0.5969021000 0.5969021000 54.2915
0.5969021000 0.6283180000 53.0787
0.5969021000 0.6597339000 51.7933
0.5969021000 0.6911498000 50.4416
0.5969021000 0.7225657000 49.0311
0.5969021000 0.7539816000 47.5714
0.5969021000 0.7853975000 46.0732
0.5969021000 0.8168134000 44.5492
0.5969021000 0.8482293000 43.013
0.5969021000 0.8796452000 41.4794
0.5969021000 0.9110611000 39.9639
0.5969021000 0.9424770000 38.4825
0.5969021000 0.9738929000 37.0511
0.5969021000 1.0053088000 35.685
0.5969021000 1.0367247000 34.3985
0.5969021000 1.0681406000 33.2046
0.5969021000 1.0995565000 32.1141
0.5969021000 1.1309724000 31.1354
0.5969021000 1.1623883000 30.274
0.5969021000 1.1938042000 29.5319
0.5969021000 1.2252201000 28.9079
0.5969021000 1.2566360000 28.3966
0.5969021000 1.2880519000 27.9892
0.5969021000 1.3194678000 27.6731
0.5969021000 1.3508837000 27.4325
0.5969021000 1.3822996000 27.2487
0.5969021000 1.4137155000 27.1014
0.5969021000 1.4451314000 26.9685
0.5969021000 1.4765473000 26.8283
0.5969021000 1.5079632000 26.6598
0.5969021000 1.5393791000 26.4437
0.5969021000 1.5707950000 26.1643
0.5969021000 1.6022109000 25.8092
0.5969021000 1.6336268000 25.3712
0.5969021000 1.6650427000 24.8477
0.5969021000 1.6964586000 24.2416
0.5969021000 1.7278745000 23.5609
0.5969021000 1.7592904000 22.8183
0.5969021000 1.7907063000 22.0307
0.5969021000 1.8221222000 21.218
0.5969021000 1.8535381000 20.4028
0.5969021000 1.8849540000 19.6086
0.5969021000 1.9163699000 18.8596
0.5969021000 1.9477858000 18.1794
0.5969021000 1.9792017000 17.5903
0.5969021000 2.0106176000 17.1129
0.5969021000 2.0420335000 16.7651
0.5969021000 2.0734494000 16.5625
0.5969021000 2.1048653000 16.5173
0.5969021000 2.1362812000 16.6387
0.5969021000 2.1676971000 16.9321
0.5969021000 2.1991130000 17.3997
0.5969021000 2.2305289000 18.0398
0.5969021000 2.2619448000 18.8466
0.5969021000 2.2933607000 19.8108
0.5969021000 2.3247766000 20.9192
0.5969021000 2.3561925000 22.1552
0.5969021000 2.3876084000 23.4991
0.5969021000 2.4190243000 24.9291
0.5969021000 2.4504402000 26.4217
0.5969021000 2.4818561000 27.9531
0.5969021000 2.5132720000 29.5003
0.5969021000 2.5446879000 31.0419
0.5969021000 2.5761038000 32.5594
0.5969021000 2.6075197000 34.0381
0.5969021000 2.6389356000 35.4675
0.5969021000 2.6703515000 36.8416
0.5969021000 2.7017674000 38.1589
0.5969021000 2.7331833000 39.4218
0.5969021000 2.7645992000 40.6356
0.5969021000 2.7960151000 41.8082
0.5969021000 2.8274310000 42.9482
0.5969021000 2.8588469000 44.0644
0.5969021000 2.8902628000 45.1643
0.5969021000 2.9216787000 46.2537
0.5969021000 2.9530946000 47.336
0.5969021000 2.9845105000 48.4122
0.5969021000 3.0159264000 49.4806
0.5969021000 3.0473423000 50.5372
0.5969021000 3.0787582000 51.5765
0.5969021000 3.1101741000 52.5919
0.5969021000 3.1415900000 53.5761
0.5969021000 3.1730059000 54.5222
0.5969021000 3.2044218000 55.4238
0.5969021000 3.2358377000 56.2757
0.5969021000 3.2672536000 57.0738
0.5969021000 3.2986695000 57.8156
0.5969021000 3.3300854000 58.4998
0.5969021000 3.3615013000 59.1266
0.5969021000 3.3929172000 59.6971
0.5969021000 3.4243331000 60.2136
0.5969021000 3.4557490000 60.679
0.5969021000 3.4871649000 61.0966
0.5969021000 3.5185808000 61.47
0.5969021000 3.5499967000 61.8031
0.5969021000 3.5814126000 62.0996
0.5969021000 3.6128285000 62.3629
0.5969021000 3.6442444000 62.596
0.5969021000 3.6756603000 62.8016
0.5969021000 3.7070762000 62.9816
0.5969021000 3.7384921000 63.1375
0.5969021000 3.7699080000 63.27
0.5969021000 3.8013239000 63.3792
0.5969021000 3.8327398000 63.465
0.5969021000 3.8641557000 63.5266
0.5969021000 3.8955716000 63.5629
0.5969021000 3.9269875000 63.5729
0.5969021000 3.9584034000 63.5555
0.5969021000 3.9898193000 63.5097
0.5969021000 4.0212352000 63.4347
0.5969021000 4.0526511000 63.3298
0.5969021000 4.0840670000 63.1947
0.5969021000 4.1154829000 63.0289
0.5969021000 4.1468988000 62.8319
0.5969021000 4.1783147000 62.6027
0.5969021000 4.2097306000 62.3401
0.5969021000 4.2411465000 62.0419
0.5969021000 4.2725624000 61.705
0.5969021000 4.3039783000 61.3255
0.5969021000 4.3353942000 60.8986
0.5969021000 4.3668101000 60.4188
0.5969021000 4.3982260000 59.8806
0.5969021000 4.4296419000 59.2783
0.5969021000 4.4610578000 58.6077
0.5969021000 4.4924737000 57.8659
0.5969021000 4.5238896000 57.0526
0.5969021000 4.5553055000 56.1707
0.5969021000 4.5867214000 55.227
0.5969021000 4.6181373000 54.2322
0.5969021000 4.6495532000 53.2014
0.5969021000 4.6809691000 52.1538
0.5969021000 4.7123850000 51.112
0.5969021000 4.7438009000 50.1012
0.5969021000 4.7752168000 49.1479
0.5969021000 4.8066327000 48.2789
0.5969021000 4.8380486000 47.5193
0.5969021000 4.8694645000 46.8912
0.5969021000 4.9008804000 46.4125
0.5969021000 4.9322963000 46.0957
0.5969021000 4.9637122000 45.9469
0.5969021000 4.9951281000 45.9659
0.5969021000 5.0265440000 46.146
0.5969021000 5.0579599000 46.4746
0.5969021000 5.0893758000 46.9339
0.5969021000 5.1207917000 47.5028
0.5969021000 5.1522076000 48.1577
0.5969021000 5.1836235000 48.874
0.5969021000 5.2150394000 49.6281
0.5969021000 5.2464553000 50.3982
0.5969021000 5.2778712000 51.1655
0.5969021000 5.3092871000 51.9149
0.5969021000 5.3407030000 52.6356
0.5969021000 5.3721189000 53.3205
0.5969021000 5.4035348000 53.9668
0.5969021000 5.4349507000 54.5747
0.5969021000 5.4663666000 55.1471
0.5969021000 5.4977825000 55.6889
0.5969021000 5.5291984000 56.2057
0.5969021000 5.5606143000 56.7037
0.5969021000 5.5920302000 57.1885
0.5969021000 5.6234461000 57.665
0.5969021000 5.6548620000 58.1368
0.5969021000 5.6862779000 58.6061
0.5969021000 5.7176938000 59.0734
0.5969021000 5.7491097000 59.5383
0.5969021000 5.7805256000 59.9986
0.5969021000 5.8119415000 60.4514
0.5969021000 5.8433574000 60.8931
0.5969021000 5.8747733000 61.3193
0.5969021000 5.9061892000 61.7258
0.5969021000 5.9376051000 62.1083
0.5969021000 5.9690210000 62.4629
0.5969021000 6.0004369000 62.7861
0.5969021000 6.0318528000 63.0752
0.5969021000 6.0632687000 63.3281
0.5969021000 6.0946846000 63.5433
0.5969021000 6.1261005000 63.7202
0.5969021000 6.1575164000 63.8583
0.5969021000 6.1889323000 63.9581
0.5969021000 6.2203482000 64.02
0.5969021000 6.2517641000 64.0445
0.6283180000 0.0000000000 63.8926
0.6283180000 0.0314159000 63.8257
0.6283180000 0.0628318000 63.7177
0.6283180000 0.0942477000 63.5679
0.6283180000 0.1256636000 63.3747
0.6283180000 0.1570795000 63.1361
0.6283180000 0.1884954000 62.8495
0.6283180000 0.2199113000 62.5116
0.6283180000 0.2513272000 62.1186
0.6283180000 0.2827431000 61.6667
0.6283180000 0.3141590000 61.1517
0.6283180000 0.3455749000 60.5697
0.6283180000 0.3769908000 59.917
0.6283180000 0.4084067000 59.1903
0.6283180000 0.4398226000 58.3873
0.6283180000 0.4712385000 57.5063
0.6283180000 0.5026544000 56.5465
0.6283180000 0.5340703000 55.5087
0.6283180000 0.5654862000 54.3946
0.6283180000 0.5969021000 53.2075
0.6283180000 0.6283180000 51.9519
0.6283180000 0.6597339000 50.634
0.6283180000 0.6911498000 49.2615
0.6283180000 0.7225657000 47.8433
0.6283180000 0.7539816000 46.3901
0.6283180000 0.7853975000 44.9135
0.6283180000 0.8168134000 43.4264
0.6283180000 0.8482293000 41.9427
0.6283180000 0.8796452000 40.4766
0.6283180000 0.9110611000 39.0428
0.6283180000 0.9424770000 37.6561
0.6283180000 0.9738929000 36.3304
0.6283180000 1.0053088000 35.0792
0.6283180000 1.0367247000 33.9143
0.6283180000 1.0681406000 32.846
0.6283180000 1.0995565000 31.882
0.6283180000 1.1309724000 31.0279
0.6283180000 1.1623883000 30.2859
0.6283180000 1.1938042000 29.6553
0.6283180000 1.2252201000 29.1318
0.6283180000 1.2566360000 28.7077
0.6283180000 1.2880519000 28.372
0.6283180000 1.3194678000 28.1102
0.6283180000 1.3508837000 27.9054
0.6283180000 1.3822996000 27.7383
0.6283180000 1.4137155000 27.5882
0.6283180000 1.4451314000 27.4336
0.6283180000 1.4765473000 27.2533
0.6283180000 1.5079632000 27.0276
0.6283180000 1.5393791000 26.7391
0.6283180000 1.5707950000 26.3738
0.6283180000 1.6022109000 25.9215
0.6283180000 1.6336268000 25.3773
0.6283180000 1.6650427000 24.7412
0.6283180000 1.6964586000 24.0184
0.6283180000 1.7278745000 23.2197
0.6283180000 1.7592904000 22.3601
0.6283180000 1.7907063000 21.4589
0.6283180000 1.8221222000 20.5386
0.6283180000 1.8535381000 19.6239
0.6283180000 1.8849540000 18.7405
0.6283180000 1.9163699000 17.9146
0.6283180000 1.9477858000 17.1714
0.6283180000 1.9792017000 16.5347
0.6283180000 2.0106176000 16.026
0.6283180000 2.0420335000 15.6641
0.6283180000 2.0734494000 15.4645
0.6283180000 2.1048653000 15.4394
0.6283180000 2.1362812000 15.5968
0.6283180000 2.1676971000 15.9412
0.6283180000 2.1991130000 16.4728
0.6283180000 2.2305289000 17.1873
0.6283180000 2.2619448000 18.0768
0.6283180000 2.2933607000 19.1287
0.6283180000 2.3247766000 20.3269
0.6283180000 2.3561925000 21.6517
0.6283180000 2.3876084000 23.0805
0.6283180000 2.4190243000 24.5887
0.6283180000 2.4504402000 26.1507
0.6283180000 2.4818561000 27.7409
0.6283180000 2.5132720000 29.3347
0.6283180000 2.5446879000 30.9103
0.6283180000 2.5761038000 32.4489
0.6283180000 2.6075197000 33.9361
0.6283180000 2.6389356000 35.3622
0.6283180000 2.6703515000 36.7226
0.6283180000 2.7017674000 38.0169
0.6283180000 2.7331833000 39.2493
0.6283180000 2.7645992000 40.4269
0.6283180000 2.7960151000 41.5593
0.6283180000 2.8274310000 42.6568
0.6283180000 2.8588469000 43.7296
0.6283180000 2.8902628000 44.7868
0.6283180000 2.9216787000 45.8355
0.6283180000 2.9530946000 46.8802
0.6283180000 2.9845105000 47.9226
0.6283180000 3.0159264000 48.9617
0.6283180000 3.0473423000 49.9943
0.6283180000 3.0787582000 51.0152
0.6283180000 3.1101741000 52.0178
0.6283180000 3.1415900000 52.9953
0.6283180000 3.1730059000 53.9404
0.6283180000 3.2044218000 54.8468
0.6283180000 3.2358377000 55.7088
0.6283180000 3.2672536000 56.522
0.6283180000 3.2986695000 57.2832
0.6283180000 3.3300854000 57.9905
0.6283180000 3.3615013000 58.6435
0.6283180000 3.3929172000 59.2425
0.6283180000 3.4243331000 59.789
0.6283180000 3.4557490000 60.2851
0.6283180000 3.4871649000 60.7335
0.6283180000 3.5185808000 61.1373
0.6283180000 3.5499967000 61.4996
0.6283180000 3.5814126000 61.8238
0.6283180000 3.6128285000 62.113
0.6283180000 3.6442444000 62.3699
0.6283180000 3.6756603000 62.597
0.6283180000 3.7070762000 62.7963
0.6283180000 3.7384921000 62.9689
0.6283180000 3.7699080000 63.1158
0.6283180000 3.8013239000 63.2372
0.6283180000 3.8327398000 63.3327
0.6283180000 3.8641557000 63.4017
0.6283180000 3.8955716000 63.4433
0.6283180000 3.9269875000 63.4565
0.6283180000 3.9584034000 63.4404
0.6283180000 3.9898193000 63.394
0.6283180000 4.0212352000 63.3169
0.6283180000 4.0526511000 63.2087
0.6283180000 4.0840670000 63.0693
0.6283180000 4.1154829000 62.8988
0.6283180000 4.1468988000 62.6971
0.6283180000 4.1783147000 62.4638
0.6283180000 4.2097306000 62.1983
0.6283180000 4.2411465000 61.8988
0.6283180000 4.2725624000 61.5631
0.6283180000 4.3039783000 61.1878
0.6283180000 4.3353942000 60.7687
0.6283180000 4.3668101000 60.3008
0.6283180000 4.3982260000 59.7788
0.6283180000 4.4296419000 59.1977
0.6283180000 4.4610578000 58.5533
0.6283180000 4.4924737000 57.8429
0.6283180000 4.5238896000 57.0661
0.6283180000 4.5553055000 56.2258
0.6283180000 4.5867214000 55.3281
0.6283180000 4.6181373000 54.3833
0.6283180000 4.6495532000 53.4058
0.6283180000 4.6809691000 52.4138
0.6283180000 4.7123850000 51.4286
0.6283180000 4.7438009000 50.4742
0.6283180000 4.7752168000 49.5754
0.6283180000 4.8066327000 48.7574
0.6283180000 4.8380486000 48.0436
0.6283180000 4.8694645000 47.4542
0.6283180000 4.9008804000 47.0056
0.6283180000 4.9322963000 46.7086
0.6283180000 4.9637122000 46.5683
0.6283180000 4.9951281000 46.5834
0.6283180000 5.0265440000 46.7468
0.6283180000 5.0579599000 47.0459
0.6283180000 5.0893758000 47.4634
0.6283180000 5.1207917000 47.9792
0.6283180000 5.1522076000 48.5708
0.6283180000 5.1836235000 49.2159
0.6283180000 5.2150394000 49.8925
0.6283180000 5.2464553000 50.5814
0.6283180000 5.2778712000 51.266
0.6283180000 5.3092871000 51.9338
0.6283180000 5.3407030000 52.5758
0.6283180000 5.3721189000 53.1873
0.6283180000 5.4035348000 53.767
0.6283180000 5.4349507000 54.3165
0.6283180000 5.4663666000 54.8397
0.6283180000 5.4977825000 55.3419
0.6283180000 5.5291984000 55.8291
0.6283180000 5.5606143000 56.3072
0.6283180000 5.5920302000 56.7813
0.6283180000 5.6234461000 57.2557
0.6283180000 5.6548620000 57.7329
0.6283180000 5.6862779000 58.2141
0.6283180000 5.7176938000 58.6988
0.6283180000 5.7491097000 59.1851
0.6283180000 5.7805256000 59.6699
0.6283180000 5.8119415000 60.149
0.6283180000 5.8433574000 60.6177
0.6283180000 5.8747733000 61.071
0.6283180000 5.9061892000 61.5035
0.6283180000 5.9376051000 61.9105
0.6283180000 5.9690210000 62.2874
0.6283180000 6.0004369000 62.6302
0.6283180000 6.0318528000 62.9359
0.6283180000 6.0632687000 63.2019
0.6283180000 6.0946846000 63.4268
0.6283180000 6.1261005000 63.6095
0.6283180000 6.1575164000 63.7498
0.6283180000 6.1889323000 63.8479
0.6283180000 6.2203482000 63.904
0.6283180000 6.2517641000 63.9188
0.6597339000 0.0000000000 63.7408
0.6597339000 0.0314159000 63.6536
0.6597339000 0.0628318000 63.521
0.6597339000 0.0942477000 63.3422
0.6597339000 0.1256636000 63.1156
0.6597339000 0.1570795000 62.8391
0.6597339000 0.1884954000 62.51
0.6597339000 0.2199113000 62.1251
0.6597339000 0.2513272000 61.6809
0.6597339000 0.2827431000 61.1736
0.6597339000 0.3141590000 60.5995
0.6597339000 0.3455749000 59.9554
0.6597339000 0.3769908000 59.2382
0.6597339000 0.4084067000 58.4459
0.6597339000 0.4398226000 57.5771
0.6597339000 0.4712385000 56.6317
0.6597339000 0.5026544000 55.6106
0.6597339000 0.5340703000 54.5161
0.6597339000 0.5654862000 53.3517
0.6597339000 0.5969021000 52.1227
0.6597339000 0.6283180000 50.8352
0.6597339000 0.6597339000 49.4972
0.6597339000 0.6911498000 48.1176
0.6597339000 0.7225657000 46.7066
0.6597339000 0.7539816000 45.2757
0.6597339000 0.7853975000 43.8371
0.6597339000 0.8168134000 42.4035
0.6597339000 0.8482293000 40.9885
0.6597339000 0.8796452000 39.6055
0.6597339000 0.9110611000 38.268
0.6597339000 0.9424770000 36.9888
0.6597339000 0.9738929000 35.7801
0.6597339000 1.0053088000 34.6526
0.6597339000 1.0367247000 33.6155
0.6597339000 1.0681406000 32.6762
0.6597339000 1.0995565000 31.8395
0.6597339000 1.1309724000 31.1078
0.6597339000 1.1623883000 30.4804
0.6597339000 1.1938042000 29.9537
0.6597339000 1.2252201000 29.5209
0.6597339000 1.2566360000 29.1721
0.6597339000 1.2880519000 28.8946
0.6597339000 1.3194678000 28.6726
0.6597339000 1.3508837000 28.4886
0.6597339000 1.3822996000 28.3228
0.6597339000 1.4137155000 28.1549
0.6597339000 1.4451314000 27.9643
0.6597339000 1.4765473000 27.7309
0.6597339000 1.5079632000 27.4367
0.6597339000 1.5393791000 27.0662
0.6597339000 1.5707950000 26.6073
0.6597339000 1.6022109000 26.0524
0.6597339000 1.6336268000 25.3988
0.6597339000 1.6650427000 24.6488
0.6597339000 1.6964586000 23.8101
0.6597339000 1.7278745000 22.8957
0.6597339000 1.7592904000 21.9229
0.6597339000 1.7907063000 20.9132
0.6597339000 1.8221222000 19.8909
0.6597339000 1.8535381000 18.8826
0.6597339000 1.8849540000 17.9159
0.6597339000 1.9163699000 17.0184
0.6597339000 1.9477858000 16.2169
0.6597339000 1.9792017000 15.5361
0.6597339000 2.0106176000 14.9985
0.6597339000 2.0420335000 14.6233
0.6597339000 2.0734494000 14.4262
0.6597339000 2.1048653000 14.419
0.6597339000 2.1362812000 14.6091
0.6597339000 2.1676971000 14.9996
0.6597339000 2.1991130000 15.5891
0.6597339000 2.2305289000 16.3714
0.6597339000 2.2619448000 17.3359
0.6597339000 2.2933607000 18.4678
0.6597339000 2.3247766000 19.7479
0.6597339000 2.3561925000 21.1538
0.6597339000 2.3876084000 22.6604
0.6597339000 2.4190243000 24.2404
0.6597339000 2.4504402000 25.8663
0.6597339000 2.4818561000 27.5105
0.6597339000 2.5132720000 29.1474
0.6597339000 2.5446879000 30.7542
0.6597339000 2.5761038000 32.312
0.6597339000 2.6075197000 33.8065
0.6597339000 2.6389356000 35.2286
0.6597339000 2.6703515000 36.5746
0.6597339000 2.7017674000 37.8454
0.6597339000 2.7331833000 39.0466
0.6597339000 2.7645992000 40.187
0.6597339000 2.7960151000 41.2776
0.6597339000 2.8274310000 42.3304
0.6597339000 2.8588469000 43.3573
0.6597339000 2.8902628000 44.3688
0.6597339000 2.9216787000 45.3734
0.6597339000 2.9530946000 46.3768
0.6597339000 2.9845105000 47.3819
0.6597339000 3.0159264000 48.3886
0.6597339000 3.0473423000 49.3943
0.6597339000 3.0787582000 50.3945
0.6597339000 3.1101741000 51.3831
0.6597339000 3.1415900000 52.3533
0.6597339000 3.1730059000 53.298
0.6597339000 3.2044218000 54.2105
0.6597339000 3.2358377000 55.0848
0.6597339000 3.2672536000 55.9161
0.6597339000 3.2986695000 56.7005
0.6597339000 3.3300854000 57.4353
0.6597339000 3.3615013000 58.1192
0.6597339000 3.3929172000 58.7516
0.6597339000 3.4243331000 59.333
0.6597339000 3.4557490000 59.8648
0.6597339000 3.4871649000 60.3488
0.6597339000 3.5185808000 60.7872
0.6597339000 3.5499967000 61.1829
0.6597339000 3.5814126000 61.5384
0.6597339000 3.6128285000 61.8565
0.6597339000 3.6442444000 62.1398
0.6597339000 3.6756603000 62.3906
0.6597339000 3.7070762000 62.6107
0.6597339000 3.7384921000 62.8015
0.6597339000 3.7699080000 62.9638
0.6597339000 3.8013239000 63.0979
0.6597339000 3.8327398000 63.2036
0.6597339000 3.8641557000 63.2806
0.6597339000 3.8955716000 63.3279
0.6597339000 3.9269875000 63.3447
0.6597339000 3.9584034000 63.3303
0.6597339000 3.9898193000 63.2841
0.6597339000 4.0212352000 63.2059
0.6597339000 4.0526511000 63.0955
0.6597339000 4.0840670000 62.9533
0.6597339000 4.1154829000 62.7797
0.6597339000 4.1468988000 62.5753
0.6597339000 4.1783147000 62.3401
0.6597339000 4.2097306000 62.074
0.6597339000 4.2411465000 61.776
0.6597339000 4.2725624000 61.4445
0.6597339000 4.3039783000 61.0765
0.6597339000 4.3353942000 60.6684
0.6597339000 4.3668101000 60.2159
0.6597339000 4.3982260000 59.714
0.6597339000 4.4296419000 59.1581
0.6597339000 4.4610578000 58.5441
0.6597339000 4.4924737000 57.8694
0.6597339000 4.5238896000 57.1335
0.6597339000 4.5553055000 56.3389
0.6597339000 4.5867214000 55.4913
0.6597339000 4.6181373000 54.6003
0.6597339000 4.6495532000 53.6794
0.6597339000 4.6809691000 52.7454
0.6597339000 4.7123850000 51.8185
0.6597339000 4.7438009000 50.921
0.6597339000 4.7752168000 50.0763
0.6597339000 4.8066327000 49.3074
0.6597339000 4.8380486000 48.6361
0.6597339000 4.8694645000 48.081
0.6597339000 4.9008804000 47.6568
0.6597339000 4.9322963000 47.3729
0.6597339000 4.9637122000 47.2334
0.6597339000 4.9951281000 47.2365
0.6597339000 5.0265440000 47.3746
0.6597339000 5.0579599000 47.6355
0.6597339000 5.0893758000 48.0028
0.6597339000 5.1207917000 48.4574
0.6597339000 5.1522076000 48.9786
0.6597339000 5.1836235000 49.5458
0.6597339000 5.2150394000 50.1395
0.6597339000 5.2464553000 50.7428
0.6597339000 5.2778712000 51.3414
0.6597339000 5.3092871000 51.9251
0.6597339000 5.3407030000 52.4873
0.6597339000 5.3721189000 53.025
0.6597339000 5.4035348000 53.5385
0.6597339000 5.4349507000 54.0307
0.6597339000 5.4663666000 54.5064
0.6597339000 5.4977825000 54.9712
0.6597339000 5.5291984000 55.4312
0.6597339000 5.5606143000 55.8921
0.6597339000 5.5920302000 56.3584
0.6597339000 5.6234461000 56.8334
0.6597339000 5.6548620000 57.3188
0.6597339000 5.6862779000 57.8145
0.6597339000 5.7176938000 58.3188
0.6597339000 5.7491097000 58.8286
0.6597339000 5.7805256000 59.3396
0.6597339000 5.8119415000 59.8465
0.6597339000 5.8433574000 60.3435
0.6597339000 5.8747733000 60.8245
0.6597339000 5.9061892000 61.2837
0.6597339000 5.9376051000 61.7152
0.6597339000 5.9690210000 62.1142
0.6597339000 6.0004369000 62.4761
0.6597339000 6.0318528000 62.7975
0.6597339000 6.0632687000 63.0758
0.6597339000 6.0946846000 63.3091
0.6597339000 6.1261005000 63.4963
0.6597339000 6.1575164000 63.6371
0.6597339000 6.1889323000 63.7315
0.6597339000 6.2203482000 63.78
0.6597339000 6.2517641000 63.7829
0.6911498000 0.0000000000 63.5781
0.6911498000 0.0314159000 63.4684
0.6911498000 0.0628318000 63.3091
0.6911498000 0.0942477000 63.0992
0.6911498000 0.1256636000 62.8372
0.6911498000 0.1570795000 62.5209
0.6911498000 0.1884954000 62.1477
0.6911498000 0.2199113000 61.7146
0.6911498000 0.2513272000 61.2181
0.6911498000 0.2827431000 60.6549
0.6911498000 0.3141590000 60.022
0.6911498000 0.3455749000 59.3166
0.6911498000 0.3769908000 58.5368
0.6911498000 0.4084067000 57.6815
0.6911498000 0.4398226000 56.7509
0.6911498000 0.4712385000 55.7462
0.6911498000 0.5026544000 54.6702
0.6911498000 0.5340703000 53.5268
0.6911498000 0.5654862000 52.3216
0.6911498000 0.5969021000 51.0613
0.6911498000 0.6283180000 49.754
0.6911498000 0.6597339000 48.4091
0.6911498000 0.6911498000 47.0367
0.6911498000 0.7225657000 45.6481
0.6911498000 0.7539816000 44.255
0.6911498000 0.7853975000 42.8699
0.6911498000 0.8168134000 41.5053
0.6911498000 0.8482293000 40.1737
0.6911498000 0.8796452000 38.8875
0.6911498000 0.9110611000 37.6584
0.6911498000 0.9424770000 36.4972
0.6911498000 0.9738929000 35.4135
0.6911498000 1.0053088000 34.4154
0.6911498000 1.0367247000 33.5094
0.6911498000 1.0681406000 32.6995
0.6911498000 1.0995565000 31.9877
0.6911498000 1.1309724000 31.3733
0.6911498000 1.1623883000 30.8529
0.6911498000 1.1938042000 30.4203
0.6911498000 1.2252201000 30.0665
0.6911498000 1.2566360000 29.7798
0.6911498000 1.2880519000 29.5461
0.6911498000 1.3194678000 29.349
0.6911498000 1.3508837000 29.1703
0.6911498000 1.3822996000 28.991
0.6911498000 1.4137155000 28.7912
0.6911498000 1.4451314000 28.5515
0.6911498000 1.4765473000 28.2536
0.6911498000 1.5079632000 27.8813
0.6911498000 1.5393791000 27.4212
0.6911498000 1.5707950000 26.8635
0.6911498000 1.6022109000 26.2029
0.6911498000 1.6336268000 25.439
0.6911498000 1.6650427000 24.5765
0.6911498000 1.6964586000 23.6251
0.6911498000 1.7278745000 22.5997
0.6911498000 1.7592904000 21.5197
0.6911498000 1.7907063000 20.4081
0.6911498000 1.8221222000 19.2911
0.6911498000 1.8535381000 18.1966
0.6911498000 1.8849540000 17.1536
0.6911498000 1.9163699000 16.1909
0.6911498000 1.9477858000 15.3362
0.6911498000 1.9792017000 14.6152
0.6911498000 2.0106176000 14.051
0.6911498000 2.0420335000 13.6632
0.6911498000 2.0734494000 13.4675
0.6911498000 2.1048653000 13.4754
0.6911498000 2.1362812000 13.6936
0.6911498000 2.1676971000 14.1243
0.6911498000 2.1991130000 14.7645
0.6911498000 2.2305289000 15.6063
0.6911498000 2.2619448000 16.637
0.6911498000 2.2933607000 17.8394
0.6911498000 2.3247766000 19.1921
0.6911498000 2.3561925000 20.6701
0.6911498000 2.3876084000 22.2458
0.6911498000 2.4190243000 23.89
0.6911498000 2.4504402000 25.5729
0.6911498000 2.4818561000 27.2656
0.6911498000 2.5132720000 28.9411
0.6911498000 2.5446879000 30.5758
0.6911498000 2.5761038000 32.1504
0.6911498000 2.6075197000 33.6506
0.6911498000 2.6389356000 35.0677
0.6911498000 2.6703515000 36.3987
0.6911498000 2.7017674000 37.6456
0.6911498000 2.7331833000 38.815
0.6911498000 2.7645992000 39.9172
0.6911498000 2.7960151000 40.9647
0.6911498000 2.8274310000 41.9711
0.6911498000 2.8588469000 42.9498
0.6911498000 2.8902628000 43.9129
0.6911498000 2.9216787000 44.8703
0.6911498000 2.9530946000 45.8292
0.6911498000 2.9845105000 46.7938
0.6911498000 3.0159264000 47.7651
0.6911498000 3.0473423000 48.7414
0.6911498000 3.0787582000 49.7191
0.6911498000 3.1101741000 50.6925
0.6911498000 3.1415900000 51.6551
0.6911498000 3.1730059000 52.5999
0.6911498000 3.2044218000 53.52
0.6911498000 3.2358377000 54.4092
0.6911498000 3.2672536000 55.2617
0.6911498000 3.2986695000 56.0731
0.6911498000 3.3300854000 56.8397
0.6911498000 3.3615013000 57.5591
0.6911498000 3.3929172000 58.2297
0.6911498000 3.4243331000 58.851
0.6911498000 3.4557490000 59.4233
0.6911498000 3.4871649000 59.9474
0.6911498000 3.5185808000 60.4248
0.6911498000 3.5499967000 60.8576
0.6911498000 3.5814126000 61.2478
0.6911498000 3.6128285000 61.5978
0.6911498000 3.6442444000 61.9099
0.6911498000 3.6756603000 62.1863
0.6911498000 3.7070762000 62.4289
0.6911498000 3.7384921000 62.6389
0.6911498000 3.7699080000 62.8174
0.6911498000 3.8013239000 62.9649
0.6911498000 3.8327398000 63.0814
0.6911498000 3.8641557000 63.1667
0.6911498000 3.8955716000 63.2201
0.6911498000 3.9269875000 63.241
0.6911498000 3.9584034000 63.2291
0.6911498000 3.9898193000 63.184
0.6911498000 4.0212352000 63.1056
0.6911498000 4.0526511000 62.9944
0.6911498000 4.0840670000 62.851
0.6911498000 4.1154829000 62.6764
0.6911498000 4.1468988000 62.4714
0.6911498000 4.1783147000 62.2367
0.6911498000 4.2097306000 61.9728
0.6911498000 4.2411465000 61.6792
0.6911498000 4.2725624000 61.3547
0.6911498000 4.3039783000 60.9973
0.6911498000 4.3353942000 60.6036
0.6911498000 4.3668101000 60.1699
0.6911498000 4.3982260000 59.6917
0.6911498000 4.4296419000 59.1645
0.6911498000 4.4610578000 58.5845
0.6911498000 4.4924737000 57.9491
0.6911498000 4.5238896000 57.2576
0.6911498000 4.5553055000 56.5121
0.6911498000 4.5867214000 55.7178
0.6911498000 4.6181373000 54.8833
0.6911498000 4.6495532000 54.0211
0.6911498000 4.6809691000 53.1467
0.6911498000 4.7123850000 52.2787
0.6911498000 4.7438009000 51.4378
0.6911498000 4.7752168000 50.6456
0.6911498000 4.8066327000 49.9233
0.6911498000 4.8380486000 49.2909
0.6911498000 4.8694645000 48.7653
0.6911498000 4.9008804000 48.3597
0.6911498000 4.9322963000 48.0824
0.6911498000 4.9637122000 47.9366
0.6911498000 4.9951281000 47.9199
0.6911498000 5.0265440000 48.0251
0.6911498000 5.0579599000 48.2403
0.6911498000 5.0893758000 48.5501
0.6911498000 5.1207917000 48.9369
0.6911498000 5.1522076000 49.3818
0.6911498000 5.1836235000 49.8663
0.6911498000 5.2150394000 50.3733
0.6911498000 5.2464553000 50.888
0.6911498000 5.2778712000 51.3988
0.6911498000 5.3092871000 51.8976
0.6911498000 5.3407030000 52.3799
0.6911498000 5.3721189000 52.8445
0.6911498000 5.4035348000 53.2933
0.6911498000 5.4349507000 53.7301
0.6911498000 5.4663666000 54.1605
0.6911498000 5.4977825000 54.5904
0.6911498000 5.5291984000 55.0259
0.6911498000 5.5606143000 55.4722
0.6911498000 5.5920302000 55.9332
0.6911498000 5.6234461000 56.4113
0.6911498000 5.6548620000 56.9071
0.6911498000 5.6862779000 57.4192
0.6911498000 5.7176938000 57.9448
0.6911498000 5.7491097000 58.4795
0.6911498000 5.7805256000 59.0177
0.6911498000 5.8119415000 59.553
0.6911498000 5.8433574000 60.0785
0.6911498000 5.8747733000 60.5873
0.6911498000 5.9061892000 61.0727
0.6911498000 5.9376051000 61.5282
0.6911498000 5.9690210000 61.9482
0.6911498000 6.0004369000 62.3281
0.6911498000 6.0318528000 62.6639
0.6911498000 6.0632687000 62.9528
0.6911498000 6.0946846000 63.1928
0.6911498000 6.1261005000 63.3827
0.6911498000 6.1575164000 63.522
0.6911498000 6.1889323000 63.6109
0.6911498000 6.2203482000 63.6495
0.6911498000 6.2517641000 63.6385
0.7225657000 0.0000000000 63.4069
0.7225657000 0.0314159000 63.2728
0.7225657000 0.0628318000 63.085
0.7225657000 0.0942477000 62.8424
0.7225657000 0.1256636000 62.5436
0.7225657000 0.1570795000 62.1865
0.7225657000 0.1884954000 61.7686
0.7225657000 0.2199113000 61.287
0.7225657000 0.2513272000 60.7386
0.7225657000 0.2827431000 60.1206
0.7225657000 0.3141590000 59.4305
0.7225657000 0.3455749000 58.6665
0.7225657000 0.3769908000 57.8276
0.7225657000 0.4084067000 56.914
0.7225657000 0.4398226000 55.9273
0.7225657000 0.4712385000 54.8704
0.7225657000 0.5026544000 53.7477
0.7225657000 0.5340703000 52.565
0.7225657000 0.5654862000 51.3296
0.7225657000 0.5969021000 50.05
0.7225657000 0.6283180000 48.7359
0.7225657000 0.6597339000 47.3978
0.7225657000 0.6911498000 46.047
0.7225657000 0.7225657000 44.6954
0.7225657000 0.7539816000 43.355
0.7225657000 0.7853975000 42.0379
0.7225657000 0.8168134000 40.7559
0.7225657000 0.8482293000 39.5205
0.7225657000 0.8796452000 38.3422
0.7225657000 0.9110611000 37.2309
0.7225657000 0.9424770000 36.1949
0.7225657000 0.9738929000 35.2412
0.7225657000 1.0053088000 34.3751
0.7225657000 1.0367247000 33.5999
0.7225657000 1.0681406000 32.9167
0.7225657000 1.0995565000 32.3245
0.7225657000 1.1309724000 31.8197
0.7225657000 1.1623883000 31.3964
0.7225657000 1.1938042000 31.0462
0.7225657000 1.2252201000 30.7581
0.7225657000 1.2566360000 30.5192
0.7225657000 1.2880519000 30.3143
0.7225657000 1.3194678000 30.1268
0.7225657000 1.3508837000 29.9387
0.7225657000 1.3822996000 29.7316
0.7225657000 1.4137155000 29.4869
0.7225657000 1.4451314000 29.1867
0.7225657000 1.4765473000 28.8147
0.7225657000 1.5079632000 28.3566
0.7225657000 1.5393791000 27.8015
0.7225657000 1.5707950000 27.142
0.7225657000 1.6022109000 26.375
0.7225657000 1.6336268000 25.5023
0.7225657000 1.6650427000 24.5306
0.7225657000 1.6964586000 23.4718
0.7225657000 1.7278745000 22.3422
0.7225657000 1.7592904000 21.1627
0.7225657000 1.7907063000 19.9579
0.7225657000 1.8221222000 18.7549
0.7225657000 1.8535381000 17.5828
0.7225657000 1.8849540000 16.4714
0.7225657000 1.9163699000 15.4504
0.7225657000 1.9477858000 14.5483
0.7225657000 1.9792017000 13.7913
0.7225657000 2.0106176000 13.2029
0.7225657000 2.0420335000 12.803
0.7225657000 2.0734494000 12.6073
0.7225657000 2.1048653000 12.6269
0.7225657000 2.1362812000 12.8682
0.7225657000 2.1676971000 13.3322
0.7225657000 2.1991130000 14.0148
0.7225657000 2.2305289000 14.9068
0.7225657000 2.2619448000 15.9936
0.7225657000 2.2933607000 17.256
0.7225657000 2.3247766000 18.6706
0.7225657000 2.3561925000 20.2104
0.7225657000 2.3876084000 21.8456
0.7225657000 2.4190243000 23.5451
0.7225657000 2.4504402000 25.2773
0.7225657000 2.4818561000 27.0118
0.7225657000 2.5132720000 28.7206
0.7225657000 2.5446879000 30.379
0.7225657000 2.5761038000 31.9674
0.7225657000 2.6075197000 33.4713
0.7225657000 2.6389356000 34.8822
0.7225657000 2.6703515000 36.1974
0.7225657000 2.7017674000 37.4198
0.7225657000 2.7331833000 38.5569
0.7225657000 2.7645992000 39.6203
0.7225657000 2.7960151000 40.6237
0.7225657000 2.8274310000 41.5822
0.7225657000 2.8588469000 42.5108
0.7225657000 2.8902628000 43.4232
0.7225657000 2.9216787000 44.3309
0.7225657000 2.9530946000 45.2426
0.7225657000 2.9845105000 46.1639
0.7225657000 3.0159264000 47.0973
0.7225657000 3.0473423000 48.0422
0.7225657000 3.0787582000 48.9958
0.7225657000 3.1101741000 49.9531
0.7225657000 3.1415900000 50.908
0.7225657000 3.1730059000 51.8537
0.7225657000 3.2044218000 52.7832
0.7225657000 3.2358377000 53.6894
0.7225657000 3.2672536000 54.5664
0.7225657000 3.2986695000 55.4084
0.7225657000 3.3300854000 56.2109
0.7225657000 3.3615013000 56.9702
0.7225657000 3.3929172000 57.6837
0.7225657000 3.4243331000 58.3495
0.7225657000 3.4557490000 58.9667
0.7225657000 3.4871649000 59.5352
0.7225657000 3.5185808000 60.0556
0.7225657000 3.5499967000 60.5289
0.7225657000 3.5814126000 60.9569
0.7225657000 3.6128285000 61.3415
0.7225657000 3.6442444000 61.6846
0.7225657000 3.6756603000 61.9884
0.7225657000 3.7070762000 62.2547
0.7225657000 3.7384921000 62.485
0.7225657000 3.7699080000 62.6805
0.7225657000 3.8013239000 62.8419
0.7225657000 3.8327398000 62.9695
0.7225657000 3.8641557000 63.0634
0.7225657000 3.8955716000 63.1233
0.7225657000 3.9269875000 63.1489
0.7225657000 3.9584034000 63.1402
0.7225657000 3.9898193000 63.097
0.7225657000 4.0212352000 63.0198
0.7225657000 4.0526511000 62.9093
0.7225657000 4.0840670000 62.7666
0.7225657000 4.1154829000 62.593
0.7225657000 4.1468988000 62.3898
0.7225657000 4.1783147000 62.1583
0.7225657000 4.2097306000 61.8993
0.7225657000 4.2411465000 61.613
0.7225657000 4.2725624000 61.2987
0.7225657000 4.3039783000 60.9549
0.7225657000 4.3353942000 60.5788
0.7225657000 4.3668101000 60.1671
0.7225657000 4.3982260000 59.7156
0.7225657000 4.4296419000 59.2202
0.7225657000 4.4610578000 58.6773
0.7225657000 4.4924737000 58.084
0.7225657000 4.5238896000 57.4397
0.7225657000 4.5553055000 56.7458
0.7225657000 4.5867214000 56.0068
0.7225657000 4.6181373000 55.2305
0.7225657000 4.6495532000 54.428
0.7225657000 4.6809691000 53.6135
0.7225657000 4.7123850000 52.8041
0.7225657000 4.7438009000 52.0186
0.7225657000 4.7752168000 51.2768
0.7225657000 4.8066327000 50.598
0.7225657000 4.8380486000 50.0005
0.7225657000 4.8694645000 49.4995
0.7225657000 4.9008804000 49.1069
0.7225657000 4.9322963000 48.8299
0.7225657000 4.9637122000 48.6712
0.7225657000 4.9951281000 48.6281
0.7225657000 5.0265440000 48.6938
0.7225657000 5.0579599000 48.857
0.7225657000 5.0893758000 49.1037
0.7225657000 5.1207917000 49.4177
0.7225657000 5.1522076000 49.7822
0.7225657000 5.1836235000 50.1808
0.7225657000 5.2150394000 50.5988
0.7225657000 5.2464553000 51.0237
0.7225657000 5.2778712000 51.4464
0.7225657000 5.3092871000 51.8609
0.7225657000 5.3407030000 52.2646
0.7225657000 5.3721189000 52.6581
0.7225657000 5.4035348000 53.0444
0.7225657000 5.4349507000 53.4285
0.7225657000 5.4663666000 53.8164
0.7225657000 5.4977825000 54.2142
0.7225657000 5.5291984000 54.6279
0.7225657000 5.5606143000 55.0622
0.7225657000 5.5920302000 55.5202
0.7225657000 5.6234461000 56.0034
0.7225657000 5.6548620000 56.5112
0.7225657000 5.6862779000 57.0411
0.7225657000 5.7176938000 57.5889
0.7225657000 5.7491097000 58.1489
0.7225657000 5.7805256000 58.7144
0.7225657000 5.8119415000 59.2778
0.7225657000 5.8433574000 59.8312
0.7225657000 5.8747733000 60.3668
0.7225657000 5.9061892000 60.8771
0.7225657000 5.9376051000 61.355
0.7225657000 5.9690210000 61.7946
0.7225657000 6.0004369000 62.1905
0.7225657000 6.0318528000 62.5388
0.7225657000 6.0632687000 62.8362
0.7225657000 6.0946846000 63.0808
0.7225657000 6.1261005000 63.2712
0.7225657000 6.1575164000 63.4069
0.7225657000 6.1889323000 63.4879
0.7225657000 6.2203482000 63.5146
0.7225657000 6.2517641000 63.4875
0.7539816000 0.0000000000 63.23
0.7539816000 0.0314159000 63.07
0.7539816000 0.0628318000 62.8525
0.7539816000 0.0942477000 62.5763
0.7539816000 0.1256636000 62.2403
0.7539816000 0.1570795000 61.8423
0.7539816000 0.1884954000 61.3801
0.7539816000 0.2199113000 60.8511
0.7539816000 0.2513272000 60.2526
0.7539816000 0.2827431000 59.5824
0.7539816000 0.3141590000 58.8386
0.7539816000 0.3455749000 58.0204
0.7539816000 0.3769908000 57.1278
0.7539816000 0.4084067000 56.1625
0.7539816000 0.4398226000 55.1274
0.7539816000 0.4712385000 54.027
0.7539816000 0.5026544000 52.8675
0.7539816000 0.5340703000 51.6565
0.7539816000 0.5654862000 50.4029
0.7539816000 0.5969021000 49.1169
0.7539816000 0.6283180000 47.8094
0.7539816000 0.6597339000 46.4921
0.7539816000 0.6911498000 45.1771
0.7539816000 0.7225657000 43.8764
0.7539816000 0.7539816000 42.6021
0.7539816000 0.7853975000 41.3657
0.7539816000 0.8168134000 40.1779
0.7539816000 0.8482293000 39.0486
0.7539816000 0.8796452000 37.9866
0.7539816000 0.9110611000 36.9993
0.7539816000 0.9424770000 36.0926
0.7539816000 0.9738929000 35.2705
0.7539816000 1.0053088000 34.5354
0.7539816000 1.0367247000 33.8876
0.7539816000 1.0681406000 33.3254
0.7539816000 1.0995565000 32.8447
0.7539816000 1.1309724000 32.4394
0.7539816000 1.1623883000 32.1014
0.7539816000 1.1938042000 31.8202
0.7539816000 1.2252201000 31.5836
0.7539816000 1.2566360000 31.3774
0.7539816000 1.2880519000 31.1863
0.7539816000 1.3194678000 30.9935
0.7539816000 1.3508837000 30.7819
0.7539816000 1.3822996000 30.534
0.7539816000 1.4137155000 30.2327
0.7539816000 1.4451314000 29.8622
0.7539816000 1.4765473000 29.4082
0.7539816000 1.5079632000 28.8589
0.7539816000 1.5393791000 28.2056
0.7539816000 1.5707950000 27.4433
0.7539816000 1.6022109000 26.5713
0.7539816000 1.6336268000 25.5934
0.7539816000 1.6650427000 24.5181
0.7539816000 1.6964586000 23.3588
0.7539816000 1.7278745000 22.1334
0.7539816000 1.7592904000 20.8639
0.7539816000 1.7907063000 19.5755
0.7539816000 1.8221222000 18.2964
0.7539816000 1.8535381000 17.0561
0.7539816000 1.8849540000 15.8852
0.7539816000 1.9163699000 14.8135
0.7539816000 1.9477858000 13.8701
0.7539816000 1.9792017000 13.0815
0.7539816000 2.0106176000 12.4714
0.7539816000 2.0420335000 12.0599
0.7539816000 2.0734494000 11.8625
0.7539816000 2.1048653000 11.8902
0.7539816000 2.1362812000 12.1488
0.7539816000 2.1676971000 12.6388
0.7539816000 2.1991130000 13.3551
0.7539816000 2.2305289000 14.2872
0.7539816000 2.2619448000 15.4192
0.7539816000 2.2933607000 16.7303
0.7539816000 2.3247766000 18.1953
0.7539816000 2.3561925000 19.7856
0.7539816000 2.3876084000 21.4696
0.7539816000 2.4190243000 23.2145
0.7539816000 2.4504402000 24.9873
0.7539816000 2.4818561000 26.7562
0.7539816000 2.5132720000 28.492
0.7539816000 2.5446879000 30.1693
0.7539816000 2.5761038000 31.7679
0.7539816000 2.6075197000 33.2729
0.7539816000 2.6389356000 34.6759
0.7539816000 2.6703515000 35.9743
0.7539816000 2.7017674000 37.1716
0.7539816000 2.7331833000 38.2761
0.7539816000 2.7645992000 39.3001
0.7539816000 2.7960151000 40.2587
0.7539816000 2.8274310000 41.1684
0.7539816000 2.8588469000 42.0456
0.7539816000 2.8902628000 42.9055
0.7539816000 2.9216787000 43.7615
0.7539816000 2.9530946000 44.6239
0.7539816000 2.9845105000 45.4999
0.7539816000 3.0159264000 46.3934
0.7539816000 3.0473423000 47.3053
0.7539816000 3.0787582000 48.2336
0.7539816000 3.1101741000 49.1744
0.7539816000 3.1415900000 50.1218
0.7539816000 3.1730059000 51.0694
0.7539816000 3.2044218000 52.0097
0.7539816000 3.2358377000 52.9354
0.7539816000 3.2672536000 53.8396
0.7539816000 3.2986695000 54.7157
0.7539816000 3.3300854000 55.5579
0.7539816000 3.3615013000 56.3612
0.7539816000 3.3929172000 57.1217
0.7539816000 3.4243331000 57.8361
0.7539816000 3.4557490000 58.5023
0.7539816000 3.4871649000 59.1189
0.7539816000 3.5185808000 59.6856
0.7539816000 3.5499967000 60.2027
0.7539816000 3.5814126000 60.6711
0.7539816000 3.6128285000 61.0924
0.7539816000 3.6442444000 61.4684
0.7539816000 3.6756603000 61.801
0.7539816000 3.7070762000 62.0921
0.7539816000 3.7384921000 62.3434
0.7539816000 3.7699080000 62.5564
0.7539816000 3.8013239000 62.732
0.7539816000 3.8327398000 62.8711
0.7539816000 3.8641557000 62.9738
0.7539816000 3.8955716000 63.0406
0.7539816000 3.9269875000 63.0714
0.7539816000 3.9584034000 63.0665
0.7539816000 3.9898193000 63.0263
0.7539816000 4.0212352000 62.9516
0.7539816000 4.0526511000 62.8434
0.7539816000 4.0840670000 62.7033
0.7539816000 4.1154829000 62.5329
0.7539816000 4.1468988000 62.334
0.7539816000 4.1783147000 62.1083
0.7539816000 4.2097306000 61.857
0.7539816000 4.2411465000 61.581
0.7539816000 4.2725624000 61.2799
0.7539816000 4.3039783000 60.9526
0.7539816000 4.3353942000 60.597
0.7539816000 4.3668101000 60.21
0.7539816000 4.3982260000 59.7879
0.7539816000 4.4296419000 59.3269
0.7539816000 4.4610578000 58.8232
0.7539816000 4.4924737000 58.2742
0.7539816000 4.5238896000 57.6787
0.7539816000 4.5553055000 57.0379
0.7539816000 4.5867214000 56.3553
0.7539816000 4.6181373000 55.6377
0.7539816000 4.6495532000 54.8951
0.7539816000 4.6809691000 54.1401
0.7539816000 4.7123850000 53.388
0.7539816000 4.7438009000 52.6559
0.7539816000 4.7752168000 51.9617
0.7539816000 4.8066327000 51.323
0.7539816000 4.8380486000 50.7562
0.7539816000 4.8694645000 50.275
0.7539816000 4.9008804000 49.8901
0.7539816000 4.9322963000 49.6079
0.7539816000 4.9637122000 49.4306
0.7539816000 4.9951281000 49.3556
0.7539816000 5.0265440000 49.3763
0.7539816000 5.0579599000 49.4828
0.7539816000 5.0893758000 49.6622
0.7539816000 5.1207917000 49.9002
0.7539816000 5.1522076000 50.1819
0.7539816000 5.1836235000 50.4933
0.7539816000 5.2150394000 50.8219
0.7539816000 5.2464553000 51.1576
0.7539816000 5.2778712000 51.4935
0.7539816000 5.3092871000 51.8256
0.7539816000 5.3407030000 52.1533
0.7539816000 5.3721189000 52.4786
0.7539816000 5.4035348000 52.8057
0.7539816000 5.4349507000 53.1404
0.7539816000 5.4663666000 53.4889
0.7539816000 5.4977825000 53.8578
0.7539816000 5.5291984000 54.2524
0.7539816000 5.5606143000 54.6771
0.7539816000 5.5920302000 55.1341
0.7539816000 5.6234461000 55.6239
0.7539816000 5.6548620000 56.1447
0.7539816000 5.6862779000 56.6928
0.7539816000 5.7176938000 57.2628
0.7539816000 5.7491097000 57.8477
0.7539816000 5.7805256000 58.4396
0.7539816000 5.8119415000 59.0298
0.7539816000 5.8433574000 59.6096
0.7539816000 5.8747733000 60.1701
0.7539816000 5.9061892000 60.7031
0.7539816000 5.9376051000 61.2012
0.7539816000 5.9690210000 61.6578
0.7539816000 6.0004369000 62.0674
0.7539816000 6.0318528000 62.4256
0.7539816000 6.0632687000 62.7291
0.7539816000 6.0946846000 62.9757
0.7539816000 6.1261005000 63.1641
0.7539816000 6.1575164000 63.2939
0.7539816000 6.1889323000 63.3649
0.7539816000 6.2203482000 63.3776
0.7539816000 6.2517641000 63.3325
0.7853975000 0.0000000000 63.0506
0.7853975000 0.0314159000 62.8639
0.7853975000 0.0628318000 62.616
0.7853975000 0.0942477000 62.3063
0.7853975000 0.1256636000 61.9335
0.7853975000 0.1570795000 61.4957
0.7853975000 0.1884954000 60.991
0.7853975000 0.2199113000 60.4171
0.7853975000 0.2513272000 59.7719
0.7853975000 0.2827431000 59.0537
0.7853975000 0.3141590000 58.2614
0.7853975000 0.3455749000 57.3952
0.7853975000 0.3769908000 56.4563
0.7853975000 0.4084067000 55.4476
0.7853975000 0.4398226000 54.3735
0.7853975000 0.4712385000 53.2402
0.7853975000 0.5026544000 52.0554
0.7853975000 0.5340703000 50.8283
0.7853975000 0.5654862000 49.5695
0.7853975000 0.5969021000 48.2904
0.7853975000 0.6283180000 47.0032
0.7853975000 0.6597339000 45.7203
0.7853975000 0.6911498000 44.4543
0.7853975000 0.7225657000 43.2173
0.7853975000 0.7539816000 42.0209
0.7853975000 0.7853975000 40.8756
0.7853975000 0.8168134000 39.791
0.7853975000 0.8482293000 38.7751
0.7853975000 0.8796452000 37.8345
0.7853975000 0.9110611000 36.9742
0.7853975000 0.9424770000 36.1973
0.7853975000 0.9738929000 35.505
0.7853975000 1.0053088000 34.8968
0.7853975000 1.0367247000 34.37
0.7853975000 1.0681406000 33.9201
0.7853975000 1.0995565000 33.5404
0.7853975000 1.1309724000 33.2226
0.7853975000 1.1623883000 32.9564
0.7853975000 1.1938042000 32.7299
0.7853975000 1.2252201000 32.5297
0.7853975000 1.2566360000 32.3413
0.7853975000 1.2880519000 32.1491
0.7853975000 1.3194678000 31.937
0.7853975000 1.3508837000 31.6888
0.7853975000 1.3822996000 31.3884
0.7853975000 1.4137155000 31.0207
0.7853975000 1.4451314000 30.5719
0.7853975000 1.4765473000 30.0301
0.7853975000 1.5079632000 29.386
0.7853975000 1.5393791000 28.6333
0.7853975000 1.5707950000 27.7694
0.7853975000 1.6022109000 26.7956
0.7853975000 1.6336268000 25.7177
0.7853975000 1.6650427000 24.5459
0.7853975000 1.6964586000 23.2948
0.7853975000 1.7278745000 21.9833
0.7853975000 1.7592904000 20.6341
0.7853975000 1.7907063000 19.273
0.7853975000 1.8221222000 17.9283
0.7853975000 1.8535381000 16.63
0.7853975000 1.8849540000 15.4086
0.7853975000 1.9163699000 14.2943
0.7853975000 1.9477858000 13.3159
0.7853975000 1.9792017000 12.5002
0.7853975000 2.0106176000 11.8709
0.7853975000 2.0420335000 11.4481
0.7853975000 2.0734494000 11.2473
0.7853975000 2.1048653000 11.2793
0.7853975000 2.1362812000 11.5495
0.7853975000 2.1676971000 12.0579
0.7853975000 2.1991130000 12.7986
0.7853975000 2.2305289000 13.7604
0.7853975000 2.2619448000 14.9262
0.7853975000 2.2933607000 16.274
0.7853975000 2.3247766000 17.7774
0.7853975000 2.3561925000 19.4062
0.7853975000 2.3876084000 21.1276
0.7853975000 2.4190243000 22.9073
0.7853975000 2.4504402000 24.7112
0.7853975000 2.4818561000 26.5061
0.7853975000 2.5132720000 28.2621
0.7853975000 2.5446879000 29.9528
0.7853975000 2.5761038000 31.5573
0.7853975000 2.6075197000 33.0604
0.7853975000 2.6389356000 34.4534
0.7853975000 2.6703515000 35.7338
0.7853975000 2.7017674000 36.9053
0.7853975000 2.7331833000 37.9768
0.7853975000 2.7645992000 38.9613
0.7853975000 2.7960151000 39.8748
0.7853975000 2.8274310000 40.7352
0.7853975000 2.8588469000 41.5602
0.7853975000 2.8902628000 42.3668
0.7853975000 2.9216787000 43.1699
0.7853975000 2.9530946000 43.9817
0.7853975000 2.9845105000 44.811
0.7853975000 3.0159264000 45.6634
0.7853975000 3.0473423000 46.5412
0.7853975000 3.0787582000 47.4438
0.7853975000 3.1101741000 48.3679
0.7853975000 3.1415900000 49.3084
0.7853975000 3.1730059000 50.2587
0.7853975000 3.2044218000 51.2115
0.7853975000 3.2358377000 52.1589
0.7853975000 3.2672536000 53.093
0.7853975000 3.2986695000 54.0061
0.7853975000 3.3300854000 54.8913
0.7853975000 3.3615013000 55.7421
0.7853975000 3.3929172000 56.553
0.7853975000 3.4243331000 57.3195
0.7853975000 3.4557490000 58.0379
0.7853975000 3.4871649000 58.7057
0.7853975000 3.5185808000 59.3215
0.7853975000 3.5499967000 59.8847
0.7853975000 3.5814126000 60.3957
0.7853975000 3.6128285000 60.8555
0.7853975000 3.6442444000 61.2656
0.7853975000 3.6756603000 61.628
0.7853975000 3.7070762000 61.9446
0.7853975000 3.7384921000 62.2174
0.7853975000 3.7699080000 62.4481
0.7853975000 3.8013239000 62.6382
0.7853975000 3.8327398000 62.7887
0.7853975000 3.8641557000 62.9006
0.7853975000 3.8955716000 62.9745
0.7853975000 3.9269875000 63.0109
0.7853975000 3.9584034000 63.0106
0.7853975000 3.9898193000 62.9744
0.7853975000 4.0212352000 62.9034
0.7853975000 4.0526511000 62.7992
0.7853975000 4.0840670000 62.6636
0.7853975000 4.1154829000 62.4986
0.7853975000 4.1468988000 62.3064
0.7853975000 4.1783147000 62.0891
0.7853975000 4.2097306000 61.8484
0.7853975000 4.2411465000 61.5853
0.7853975000 4.2725624000 61.3001
0.7853975000 4.3039783000 60.992
0.7853975000 4.3353942000 60.6594
0.7853975000 4.3668101000 60.2995
0.7853975000 4.3982260000 59.9089
0.7853975000 4.4296419000 59.4839
0.7853975000 4.4610578000 59.0211
0.7853975000 4.4924737000 58.5175
0.7853975000 4.5238896000 57.9718
0.7853975000 4.5553055000 57.3844
0.7853975000 4.5867214000 56.7583
0.7853975000 4.6181373000 56.0992
0.7853975000 4.6495532000 55.4155
0.7853975000 4.6809691000 54.7185
0.7853975000 4.7123850000 54.0218
0.7853975000 4.7438009000 53.3406
0.7853975000 4.7752168000 52.6909
0.7853975000 4.8066327000 52.0886
0.7853975000 4.8380486000 51.5483
0.7853975000 4.8694645000 51.0825
0.7853975000 4.9008804000 50.7007
0.7853975000 4.9322963000 50.4086
0.7853975000 4.9637122000 50.208
0.7853975000 4.9951281000 50.0967
0.7853975000 5.0265440000 50.0688
0.7853975000 5.0579599000 50.1154
0.7853975000 5.0893758000 50.2252
0.7853975000 5.1207917000 50.3857
0.7853975000 5.1522076000 50.5841
0.7853975000 5.1836235000 50.8087
0.7853975000 5.2150394000 51.0491
0.7853975000 5.2464553000 51.2978
0.7853975000 5.2778712000 51.5496
0.7853975000 5.3092871000 51.8029
0.7853975000 5.3407030000 52.0583
0.7853975000 5.3721189000 52.3193
0.7853975000 5.4035348000 52.5912
0.7853975000 5.4349507000 52.8802
0.7853975000 5.4663666000 53.1931
0.7853975000 5.4977825000 53.5361
0.7853975000 5.5291984000 53.9144
0.7853975000 5.5606143000 54.3316
0.7853975000 5.5920302000 54.7891
0.7853975000 5.6234461000 55.2864
0.7853975000 5.6548620000 55.8205
0.7853975000 5.6862779000 56.3866
0.7853975000 5.7176938000 56.9779
0.7853975000 5.7491097000 57.5863
0.7853975000 5.7805256000 58.2027
0.7853975000 5.8119415000 58.8175
0.7853975000 5.8433574000 59.421
0.7853975000 5.8747733000 60.0036
0.7853975000 5.9061892000 60.5565
0.7853975000 5.9376051000 61.0717
0.7853975000 5.9690210000 61.5423
0.7853975000 6.0004369000 61.9623
0.7853975000 6.0318528000 62.3274
0.7853975000 6.0632687000 62.634
0.7853975000 6.0946846000 62.88
0.7853975000 6.1261005000 63.0639
0.7853975000 6.1575164000 63.1853
0.7853975000 6.1889323000 63.2442
0.7853975000 6.2203482000 63.2411
0.7853975000 6.2517641000 63.1764
0.8168134000 0.0000000000 62.8725
0.8168134000 0.0314159000 62.6588
0.8168134000 0.0628318000 62.381
0.8168134000 0.0942477000 62.0385
0.8168134000 0.1256636000 61.6304
0.8168134000 0.1570795000 61.1552
0.8168134000 0.1884954000 60.6111
0.8168134000 0.2199113000 59.9963
0.8168134000 0.2513272000 59.3092
0.8168134000 0.2827431000 58.5489
0.8168134000 0.3141590000 57.7151
0.8168134000 0.3455749000 56.809
0.8168134000 0.3769908000 55.8328
0.8168134000 0.4084067000 54.7908
0.8168134000 0.4398226000 53.6889
0.8168134000 0.4712385000 52.5345
0.8168134000 0.5026544000 51.337
0.8168134000 0.5340703000 50.107
0.8168134000 0.5654862000 48.8564
0.8168134000 0.5969021000 47.5978
0.8168134000 0.6283180000 46.3442
0.8168134000 0.6597339000 45.1086
0.8168134000 0.6911498000 43.9037
0.8168134000 0.7225657000 42.7414
0.8168134000 0.7539816000 41.6325
0.8168134000 0.7853975000 40.5865
0.8168134000 0.8168134000 39.6112
0.8168134000 0.8482293000 38.7127
0.8168134000 0.8796452000 37.8955
0.8168134000 0.9110611000 37.1617
0.8168134000 0.9424770000 36.5119
0.8168134000 0.9738929000 35.9445
0.8168134000 1.0053088000 35.456
0.8168134000 1.0367247000 35.041
0.8168134000 1.0681406000 34.6924
0.8168134000 1.0995565000 34.4013
0.8168134000 1.1309724000 34.1572
0.8168134000 1.1623883000 33.9483
0.8168134000 1.1938042000 33.7616
0.8168134000 1.2252201000 33.5829
0.8168134000 1.2566360000 33.3975
0.8168134000 1.2880519000 33.1903
0.8168134000 1.3194678000 32.9458
0.8168134000 1.3508837000 32.6493
0.8168134000 1.3822996000 32.2865
0.8168134000 1.4137155000 31.8443
0.8168134000 1.4451314000 31.3112
0.8168134000 1.4765473000 30.6779
0.8168134000 1.5079632000 29.9374
0.8168134000 1.5393791000 29.086
0.8168134000 1.5707950000 28.1233
0.8168134000 1.6022109000 27.0528
0.8168134000 1.6336268000 25.8817
0.8168134000 1.6650427000 24.6217
0.8168134000 1.6964586000 23.2884
0.8168134000 1.7278745000 21.9013
0.8168134000 1.7592904000 20.4834
0.8168134000 1.7907063000 19.0608
0.8168134000 1.8221222000 17.6616
0.8168134000 1.8535381000 16.3156
0.8168134000 1.8849540000 15.053
0.8168134000 1.9163699000 13.9038
0.8168134000 1.9477858000 12.8968
0.8168134000 1.9792017000 12.0585
0.8168134000 2.0106176000 11.4125
0.8168134000 2.0420335000 10.9788
0.8168134000 2.0734494000 10.7728
0.8168134000 2.1048653000 10.8051
0.8168134000 2.1362812000 11.081
0.8168134000 2.1676971000 11.6001
0.8168134000 2.1991130000 12.3561
0.8168134000 2.2305289000 13.3369
0.8168134000 2.2619448000 14.525
0.8168134000 2.2933607000 15.8974
0.8168134000 2.3247766000 17.4267
0.8168134000 2.3561925000 19.0817
0.8168134000 2.3876084000 20.8286
0.8168134000 2.4190243000 22.6321
0.8168134000 2.4504402000 24.4569
0.8168134000 2.4818561000 26.269
0.8168134000 2.5132720000 28.0376
0.8168134000 2.5446879000 29.7355
0.8168134000 2.5761038000 31.3412
0.8168134000 2.6075197000 32.8389
0.8168134000 2.6389356000 34.2196
0.8168134000 2.6703515000 35.4806
0.8168134000 2.7017674000 36.6256
0.8168134000 2.7331833000 37.6638
0.8168134000 2.7645992000 38.6088
0.8168134000 2.7960151000 39.4775
0.8168134000 2.8274310000 40.2887
0.8168134000 2.8588469000 41.0616
0.8168134000 2.8902628000 41.8148
0.8168134000 2.9216787000 42.5647
0.8168134000 2.9530946000 43.3254
0.8168134000 2.9845105000 44.1077
0.8168134000 3.0159264000 44.9187
0.8168134000 3.0473423000 45.7623
0.8168134000 3.0787582000 46.6391
0.8168134000 3.1101741000 47.5469
0.8168134000 3.1415900000 48.4812
0.8168134000 3.1730059000 49.4356
0.8168134000 3.2044218000 50.4025
0.8168134000 3.2358377000 51.3734
0.8168134000 3.2672536000 52.3397
0.8168134000 3.2986695000 53.2924
0.8168134000 3.3300854000 54.2232
0.8168134000 3.3615013000 55.1241
0.8168134000 3.3929172000 55.9882
0.8168134000 3.4243331000 56.8093
0.8168134000 3.4557490000 57.5823
0.8168134000 3.4871649000 58.3035
0.8168134000 3.5185808000 58.9704
0.8168134000 3.5499967000 59.5814
0.8168134000 3.5814126000 60.1362
0.8168134000 3.6128285000 60.6355
0.8168134000 3.6442444000 61.0805
0.8168134000 3.6756603000 61.4732
0.8168134000 3.7070762000 61.8156
0.8168134000 3.7384921000 62.1099
0.8168134000 3.7699080000 62.3584
0.8168134000 3.8013239000 62.5628
0.8168134000 3.8327398000 62.7248
0.8168134000 3.8641557000 62.8458
0.8168134000 3.8955716000 62.9269
0.8168134000 3.9269875000 62.9694
0.8168134000 3.9584034000 62.9743
0.8168134000 3.9898193000 62.943
0.8168134000 4.0212352000 62.8771
0.8168134000 4.0526511000 62.7783
0.8168134000 4.0840670000 62.649
0.8168134000 4.1154829000 62.4916
0.8168134000 4.1468988000 62.3084
0.8168134000 4.1783147000 62.102
0.8168134000 4.2097306000 61.8743
0.8168134000 4.2411465000 61.6267
0.8168134000 4.2725624000 61.3598
0.8168134000 4.3039783000 61.0732
0.8168134000 4.3353942000 60.7655
0.8168134000 4.3668101000 60.4344
0.8168134000 4.3982260000 60.0767
0.8168134000 4.4296419000 59.689
0.8168134000 4.4610578000 59.2677
0.8168134000 4.4924737000 58.8099
0.8168134000 4.5238896000 58.3139
0.8168134000 4.5553055000 57.7796
0.8168134000 4.5867214000 57.2091
0.8168134000 4.6181373000 56.6071
0.8168134000 4.6495532000 55.9806
0.8168134000 4.6809691000 55.3396
0.8168134000 4.7123850000 54.6957
0.8168134000 4.7438009000 54.0624
0.8168134000 4.7752168000 53.4539
0.8168134000 4.8066327000 52.8844
0.8168134000 4.8380486000 52.3668
0.8168134000 4.8694645000 51.9125
0.8168134000 4.9008804000 51.5298
0.8168134000 4.9322963000 51.224
0.8168134000 4.9637122000 50.9968
0.8168134000 4.9951281000 50.8464
0.8168134000 5.0265440000 50.7677
0.8168134000 5.0579599000 50.7529
0.8168134000 5.0893758000 50.7925
0.8168134000 5.1207917000 50.8758
0.8168134000 5.1522076000 50.9923
0.8168134000 5.1836235000 51.1321
0.8168134000 5.2150394000 51.2875
0.8168134000 5.2464553000 51.4527
0.8168134000 5.2778712000 51.6249
0.8168134000 5.3092871000 51.8037
0.8168134000 5.3407030000 51.9917
0.8168134000 5.3721189000 52.1933
0.8168134000 5.4035348000 52.4146
0.8168134000 5.4349507000 52.6623
0.8168134000 5.4663666000 52.9433
0.8168134000 5.4977825000 53.2637
0.8168134000 5.5291984000 53.6282
0.8168134000 5.5606143000 54.0397
0.8168134000 5.5920302000 54.4988
0.8168134000 5.6234461000 55.0038
0.8168134000 5.6548620000 55.5507
0.8168134000 5.6862779000 56.1335
0.8168134000 5.7176938000 56.7442
0.8168134000 5.7491097000 57.3737
0.8168134000 5.7805256000 58.0119
0.8168134000 5.8119415000 58.6481
0.8168134000 5.8433574000 59.2718
0.8168134000 5.8747733000 59.8729
0.8168134000 5.9061892000 60.442
0.8168134000 5.9376051000 60.9705
0.8168134000 5.9690210000 61.4513
0.8168134000 6.0004369000 61.8783
0.8168134000 6.0318528000 62.2469
0.8168134000 6.0632687000 62.5535
0.8168134000 6.0946846000 62.7959
0.8168134000 6.1261005000 62.9727
0.8168134000 6.1575164000 63.0835
0.8168134000 6.1889323000 63.1283
0.8168134000 6.2203482000 63.1077
0.8168134000 6.2517641000 63.0222
0.8482293000 0.0000000000 62.6997
0.8482293000 0.0314159000 62.4595
0.8482293000 0.0628318000 62.1529
0.8482293000 0.0942477000 61.7797
0.8482293000 0.1256636000 61.339
0.8482293000 0.1570795000 60.8297
0.8482293000 0.1884954000 60.2506
0.8482293000 0.2199113000 59.6003
0.8482293000 0.2513272000 58.8779
0.8482293000 0.2827431000 58.0829
0.8482293000 0.3141590000 57.2162
0.8482293000 0.3455749000 56.2797
0.8482293000 0.3769908000 55.2769
0.8482293000 0.4084067000 54.2132
0.8482293000 0.4398226000 53.0957
0.8482293000 0.4712385000 51.9333
0.8482293000 0.5026544000 50.7366
0.8482293000 0.5340703000 49.5173
0.8482293000 0.5654862000 48.2885
0.8482293000 0.5969021000 47.0637
0.8482293000 0.6283180000 45.8563
0.8482293000 0.6597339000 44.6798
0.8482293000 0.6911498000 43.5466
0.8482293000 0.7225657000 42.468
0.8482293000 0.7539816000 41.454
0.8482293000 0.7853975000 40.5125
0.8482293000 0.8168134000 39.6497
0.8482293000 0.8482293000 38.8697
0.8482293000 0.8796452000 38.1744
0.8482293000 0.9110611000 37.5635
0.8482293000 0.9424770000 37.035
0.8482293000 0.9738929000 36.5844
0.8482293000 1.0053088000 36.2058
0.8482293000 1.0367247000 35.8911
0.8482293000 1.0681406000 35.631
0.8482293000 1.0995565000 35.4145
0.8482293000 1.1309724000 35.2296
0.8482293000 1.1623883000 35.0631
0.8482293000 1.1938042000 34.9012
0.8482293000 1.2252201000 34.7294
0.8482293000 1.2566360000 34.5332
0.8482293000 1.2880519000 34.2981
0.8482293000 1.3194678000 34.0099
0.8482293000 1.3508837000 33.6553
0.8482293000 1.3822996000 33.2221
0.8482293000 1.4137155000 32.6993
0.8482293000 1.4451314000 32.0779
0.8482293000 1.4765473000 31.3511
0.8482293000 1.5079632000 30.5146
0.8482293000 1.5393791000 29.567
0.8482293000 1.5707950000 28.51
0.8482293000 1.6022109000 27.3488
0.8482293000 1.6336268000 26.0924
0.8482293000 1.6650427000 24.7533
0.8482293000 1.6964586000 23.348
0.8482293000 1.7278745000 21.8963
0.8482293000 1.7592904000 20.421
0.8482293000 1.7907063000 18.9481
0.8482293000 1.8221222000 17.5052
0.8482293000 1.8535381000 16.1215
0.8482293000 1.8849540000 14.8268
0.8482293000 1.9163699000 13.6506
0.8482293000 1.9477858000 12.621
0.8482293000 1.9792017000 11.7643
0.8482293000 2.0106176000 11.1038
0.8482293000 2.0420335000 10.6593
0.8482293000 2.0734494000 10.4462
0.8482293000 2.1048653000 10.475
0.8482293000 2.1362812000 10.7507
0.8482293000 2.1676971000 11.2729
0.8482293000 2.1991130000 12.0349
0.8482293000 2.2305289000 13.0244
0.8482293000 2.2619448000 14.2232
0.8482293000 2.2933607000 15.6081
0.8482293000 2.3247766000 17.1508
0.8482293000 2.3561925000 18.8196
0.8482293000 2.3876084000 20.5799
0.8482293000 2.4190243000 22.3957
0.8482293000 2.4504402000 24.231
0.8482293000 2.4818561000 26.0511
0.8482293000 2.5132720000 27.8243
0.8482293000 2.5446879000 29.5228
0.8482293000 2.5761038000 31.1245
0.8482293000 2.6075197000 32.613
0.8482293000 2.6389356000 33.9787
0.8482293000 2.6703515000 35.2188
0.8482293000 2.7017674000 36.3366
0.8482293000 2.7331833000 37.3416
0.8482293000 2.7645992000 38.2477
0.8482293000 2.7960151000 39.0723
0.8482293000 2.8274310000 39.8353
0.8482293000 2.8588469000 40.557
0.8482293000 2.8902628000 41.2576
0.8482293000 2.9216787000 41.9552
0.8482293000 2.9530946000 42.6656
0.8482293000 2.9845105000 43.4014
0.8482293000 3.0159264000 44.1717
0.8482293000 3.0473423000 44.9818
0.8482293000 3.0787582000 45.8337
0.8482293000 3.1101741000 46.7262
0.8482293000 3.1415900000 47.6555
0.8482293000 3.1730059000 48.6152
0.8482293000 3.2044218000 49.5977
0.8482293000 3.2358377000 50.5939
0.8482293000 3.2672536000 51.5941
0.8482293000 3.2986695000 52.5883
0.8482293000 3.3300854000 53.5666
0.8482293000 3.3615013000 54.5196
0.8482293000 3.3929172000 55.4385
0.8482293000 3.4243331000 56.3158
0.8482293000 3.4557490000 57.1449
0.8482293000 3.4871649000 57.9206
0.8482293000 3.5185808000 58.6394
0.8482293000 3.5499967000 59.2989
0.8482293000 3.5814126000 59.8981
0.8482293000 3.6128285000 60.4371
0.8482293000 3.6442444000 60.9171
0.8482293000 3.6756603000 61.3399
0.8482293000 3.7070762000 61.7079
0.8482293000 3.7384921000 62.0235
0.8482293000 3.7699080000 62.2892
0.8482293000 3.8013239000 62.5076
0.8482293000 3.8327398000 62.6809
0.8482293000 3.8641557000 62.8108
0.8482293000 3.8955716000 62.8994
0.8482293000 3.9269875000 62.9481
0.8482293000 3.9584034000 62.9588
0.8482293000 3.9898193000 62.9332
0.8482293000 4.0212352000 62.8734
0.8482293000 4.0526511000 62.7815
0.8482293000 4.0840670000 62.6602
0.8482293000 4.1154829000 62.5122
0.8482293000 4.1468988000 62.3402
0.8482293000 4.1783147000 62.1468
0.8482293000 4.2097306000 61.9342
0.8482293000 4.2411465000 61.7042
0.8482293000 4.2725624000 61.4576
0.8482293000 4.3039783000 61.1942
0.8482293000 4.3353942000 60.913
0.8482293000 4.3668101000 60.6118
0.8482293000 4.3982260000 60.2879
0.8482293000 4.4296419000 59.9378
0.8482293000 4.4610578000 59.558
0.8482293000 4.4924737000 59.1455
0.8482293000 4.5238896000 58.6984
0.8482293000 4.5553055000 58.2159
0.8482293000 4.5867214000 57.6993
0.8482293000 4.6181373000 57.1523
0.8482293000 4.6495532000 56.5808
0.8482293000 4.6809691000 55.9929
0.8482293000 4.7123850000 55.3989
0.8482293000 4.7438009000 54.8103
0.8482293000 4.7752168000 54.2397
0.8482293000 4.8066327000 53.6995
0.8482293000 4.8380486000 53.2013
0.8482293000 4.8694645000 52.7552
0.8482293000 4.9008804000 52.3687
0.8482293000 4.9322963000 52.0467
0.8482293000 4.9637122000 51.7909
0.8482293000 4.9951281000 51.6
0.8482293000 5.0265440000 51.4698
0.8482293000 5.0579599000 51.394
0.8482293000 5.0893758000 51.3646
0.8482293000 5.1207917000 51.3729
0.8482293000 5.1522076000 51.4103
0.8482293000 5.1836235000 51.4694
0.8482293000 5.2150394000 51.5441
0.8482293000 5.2464553000 51.631
0.8482293000 5.2778712000 51.7289
0.8482293000 5.3092871000 51.8391
0.8482293000 5.3407030000 51.9654
0.8482293000 5.3721189000 52.113
0.8482293000 5.4035348000 52.2888
0.8482293000 5.4349507000 52.4997
0.8482293000 5.4663666000 52.7528
0.8482293000 5.4977825000 53.0536
0.8482293000 5.5291984000 53.4066
0.8482293000 5.5606143000 53.8137
0.8482293000 5.5920302000 54.2748
0.8482293000 5.6234461000 54.787
0.8482293000 5.6548620000 55.3455
0.8482293000 5.6862779000 55.9429
0.8482293000 5.7176938000 56.5704
0.8482293000 5.7491097000 57.2177
0.8482293000 5.7805256000 57.8738
0.8482293000 5.8119415000 58.5274
0.8482293000 5.8433574000 59.1671
0.8482293000 5.8747733000 59.7823
0.8482293000 5.9061892000 60.363
0.8482293000 5.9376051000 60.9006
0.8482293000 5.9690210000 61.3875
0.8482293000 6.0004369000 61.8176
0.8482293000 6.0318528000 62.186
0.8482293000 6.0632687000 62.4893
0.8482293000 6.0946846000 62.7252
0.8482293000 6.1261005000 62.8924
0.8482293000 6.1575164000 62.9905
0.8482293000 6.1889323000 63.0196
0.8482293000 6.2203482000 62.9804
0.8482293000 6.2517641000 62.8735
0.8796452000 0.0000000000 62.5366
0.8796452000 0.0314159000 62.2711
0.8796452000 0.0628318000 61.9378
0.8796452000 0.0942477000 61.5366
0.8796452000 0.1256636000 61.0671
0.8796452000 0.1570795000 60.5286
0.8796452000 0.1884954000 59.9201
0.8796452000 0.2199113000 59.2411
0.8796452000 0.2513272000 58.491
0.8796452000 0.2827431000 57.6704
0.8796452000 0.3141590000 56.7806
0.8796452000 0.3455749000 55.8247
0.8796452000 0.3769908000 54.8072
0.8796452000 0.4084067000 53.7344
0.8796452000 0.4398226000 52.6146
0.8796452000 0.4712385000 51.4578
0.8796452000 0.5026544000 50.2756
0.8796452000 0.5340703000 49.0809
0.8796452000 0.5654862000 47.8872
0.8796452000 0.5969021000 46.7087
0.8796452000 0.6283180000 45.5592
0.8796452000 0.6597339000 44.452
0.8796452000 0.6911498000 43.3991
0.8796452000 0.7225657000 42.411
0.8796452000 0.7539816000 41.4965
0.8796452000 0.7853975000 40.6621
0.8796452000 0.8168134000 39.9121
0.8796452000 0.8482293000 39.2484
0.8796452000 0.8796452000 38.6707
0.8796452000 0.9110611000 38.1762
0.8796452000 0.9424770000 37.7603
0.8796452000 0.9738929000 37.4162
0.8796452000 1.0053088000 37.1354
0.8796452000 1.0367247000 36.9078
0.8796452000 1.0681406000 36.722
0.8796452000 1.0995565000 36.5654
0.8796452000 1.1309724000 36.4246
0.8796452000 1.1623883000 36.2856
0.8796452000 1.1938042000 36.1341
0.8796452000 1.2252201000 35.9556
0.8796452000 1.2566360000 35.7361
0.8796452000 1.2880519000 35.4619
0.8796452000 1.3194678000 35.1204
0.8796452000 1.3508837000 34.7
0.8796452000 1.3822996000 34.1903
0.8796452000 1.4137155000 33.583
0.8796452000 1.4451314000 32.8715
0.8796452000 1.4765473000 32.0514
0.8796452000 1.5079632000 31.121
0.8796452000 1.5393791000 30.081
0.8796452000 1.5707950000 28.9353
0.8796452000 1.6022109000 27.6907
0.8796452000 1.6336268000 26.3575
0.8796452000 1.6650427000 24.9491
0.8796452000 1.6964586000 23.4822
0.8796452000 1.7278745000 21.9766
0.8796452000 1.7592904000 20.4551
0.8796452000 1.7907063000 18.9426
0.8796452000 1.8221222000 17.4664
0.8796452000 1.8535381000 16.0547
0.8796452000 1.8849540000 14.7363
0.8796452000 1.9163699000 13.54
0.8796452000 1.9477858000 12.4932
0.8796452000 1.9792017000 11.6219
0.8796452000 2.0106176000 10.9488
0.8796452000 2.0420335000 10.4935
0.8796452000 2.0734494000 10.2712
0.8796452000 2.1048653000 10.2924
0.8796452000 2.1362812000 10.5622
0.8796452000 2.1676971000 11.0798
0.8796452000 2.1991130000 11.8389
0.8796452000 2.2305289000 12.8267
0.8796452000 2.2619448000 14.0251
0.8796452000 2.2933607000 15.4104
0.8796452000 2.3247766000 16.9543
0.8796452000 2.3561925000 18.6246
0.8796452000 2.3876084000 20.3863
0.8796452000 2.4190243000 22.203
0.8796452000 2.4504402000 24.0382
0.8796452000 2.4818561000 25.8568
0.8796452000 2.5132720000 27.6264
0.8796452000 2.5446879000 29.3187
0.8796452000 2.5761038000 30.9109
0.8796452000 2.6075197000 32.3861
0.8796452000 2.6389356000 33.7342
0.8796452000 2.6703515000 34.9518
0.8796452000 2.7017674000 36.042
0.8796452000 2.7331833000 37.0141
0.8796452000 2.7645992000 37.8822
0.8796452000 2.7960151000 38.6642
0.8796452000 2.8274310000 39.3808
0.8796452000 2.8588469000 40.0533
0.8796452000 2.8902628000 40.7033
0.8796452000 2.9216787000 41.3506
0.8796452000 2.9530946000 42.0127
0.8796452000 2.9845105000 42.704
0.8796452000 3.0159264000 43.4353
0.8796452000 3.0473423000 44.2136
0.8796452000 3.0787582000 45.0423
0.8796452000 3.1101741000 45.9212
0.8796452000 3.1415900000 46.8469
0.8796452000 3.1730059000 47.8137
0.8796452000 3.2044218000 48.8133
0.8796452000 3.2358377000 49.8362
0.8796452000 3.2672536000 50.8718
0.8796452000 3.2986695000 51.9086
0.8796452000 3.3300854000 52.9355
0.8796452000 3.3615013000 53.9413
0.8796452000 3.3929172000 54.9158
0.8796452000 3.4243331000 55.8497
0.8796452000 3.4557490000 56.735
0.8796452000 3.4871649000 57.5654
0.8796452000 3.5185808000 58.336
0.8796452000 3.5499967000 59.0436
0.8796452000 3.5814126000 59.6866
0.8796452000 3.6128285000 60.2647
0.8796452000 3.6442444000 60.779
0.8796452000 3.6756603000 61.2312
0.8796452000 3.7070762000 61.6239
0.8796452000 3.7384921000 61.96
0.8796452000 3.7699080000 62.2424
0.8796452000 3.8013239000 62.4741
0.8796452000 3.8327398000 62.658
0.8796452000 3.8641557000 62.7967
0.8796452000 3.8955716000 62.8924
0.8796452000 3.9269875000 62.9476
0.8796452000 3.9584034000 62.9645
0.8796452000 3.9898193000 62.9452
0.8796452000 4.0212352000 62.8924
0.8796452000 4.0526511000 62.8087
0.8796452000 4.0840670000 62.6968
0.8796452000 4.1154829000 62.5598
0.8796452000 4.1468988000 62.4006
0.8796452000 4.1783147000 62.222
0.8796452000 4.2097306000 62.0264
0.8796452000 4.2411465000 61.8157
0.8796452000 4.2725624000 61.5908
0.8796452000 4.3039783000 61.3519
0.8796452000 4.3353942000 61.098
0.8796452000 4.3668101000 60.8274
0.8796452000 4.3982260000 60.5373
0.8796452000 4.4296419000 60.2244
0.8796452000 4.4610578000 59.8854
0.8796452000 4.4924737000 59.5171
0.8796452000 4.5238896000 59.1171
0.8796452000 4.5553055000 58.6844
0.8796452000 4.5867214000 58.2195
0.8796452000 4.6181373000 57.7249
0.8796452000 4.6495532000 57.2053
0.8796452000 4.6809691000 56.6675
0.8796452000 4.7123850000 56.1201
0.8796452000 4.7438009000 55.573
0.8796452000 4.7752168000 55.0371
0.8796452000 4.8066327000 54.5232
0.8796452000 4.8380486000 54.0417
0.8796452000 4.8694645000 53.6013
0.8796452000 4.9008804000 53.2091
0.8796452000 4.9322963000 52.8695
0.8796452000 4.9637122000 52.5845
0.8796452000 4.9951281000 52.3533
0.8796452000 5.0265440000 52.1728
0.8796452000 5.0579599000 52.038
0.8796452000 5.0893758000 51.9424
0.8796452000 5.1207917000 51.8794
0.8796452000 5.1522076000 51.8425
0.8796452000 5.1836235000 51.826
0.8796452000 5.2150394000 51.8261
0.8796452000 5.2464553000 51.8409
0.8796452000 5.2778712000 51.8711
0.8796452000 5.3092871000 51.9192
0.8796452000 5.3407030000 51.9899
0.8796452000 5.3721189000 52.0896
0.8796452000 5.4035348000 52.2253
0.8796452000 5.4349507000 52.4042
0.8796452000 5.4663666000 52.633
0.8796452000 5.4977825000 52.9173
0.8796452000 5.5291984000 53.2605
0.8796452000 5.5606143000 53.6641
0.8796452000 5.5920302000 54.1268
0.8796452000 5.6234461000 54.6452
0.8796452000 5.6548620000 55.213
0.8796452000 5.6862779000 55.8222
0.8796452000 5.7176938000 56.4629
0.8796452000 5.7491097000 57.1239
0.8796452000 5.7805256000 57.7934
0.8796452000 5.8119415000 58.4595
0.8796452000 5.8433574000 59.1102
0.8796452000 5.8747733000 59.7344
0.8796452000 5.9061892000 60.322
0.8796452000 5.9376051000 60.8638
0.8796452000 5.9690210000 61.3524
0.8796452000 6.0004369000 61.7814
0.8796452000 6.0318528000 62.1461
0.8796452000 6.0632687000 62.4428
0.8796452000 6.0946846000 62.6695
0.8796452000 6.1261005000 62.8248
0.8796452000 6.1575164000 62.9084
0.8796452000 6.1889323000 62.9206
0.8796452000 6.2203482000 62.8621
0.8796452000 6.2517641000 62.7338
0.9110611000 0.0000000000 62.3873
0.9110611000 0.0314159000 62.0988
0.9110611000 0.0628318000 61.7417
0.9110611000 0.0942477000 61.3164
0.9110611000 0.1256636000 60.8228
0.9110611000 0.1570795000 60.2607
0.9110611000 0.1884954000 59.6298
0.9110611000 0.2199113000 58.9298
0.9110611000 0.2513272000 58.161
0.9110611000 0.2827431000 57.3247
0.9110611000 0.3141590000 56.4229
0.9110611000 0.3455749000 55.4595
0.9110611000 0.3769908000 54.4399
0.9110611000 0.4084067000 53.3714
0.9110611000 0.4398226000 52.263
0.9110611000 0.4712385000 51.1257
0.9110611000 0.5026544000 49.9718
0.9110611000 0.5340703000 48.8148
0.9110611000 0.5654862000 47.6688
0.9110611000 0.5969021000 46.5481
0.9110611000 0.6283180000 45.4665
0.9110611000 0.6597339000 44.437
0.9110611000 0.6911498000 43.4709
0.9110611000 0.7225657000 42.5778
0.9110611000 0.7539816000 41.765
0.9110611000 0.7853975000 41.0375
0.9110611000 0.8168134000 40.3977
0.9110611000 0.8482293000 39.8455
0.9110611000 0.8796452000 39.3782
0.9110611000 0.9110611000 38.991
0.9110611000 0.9424770000 38.6769
0.9110611000 0.9738929000 38.4268
0.9110611000 1.0053088000 38.2303
0.9110611000 1.0367247000 38.0754
0.9110611000 1.0681406000 37.9489
0.9110611000 1.0995565000 37.8372
0.9110611000 1.1309724000 37.7258
0.9110611000 1.1623883000 37.6001
0.9110611000 1.1938042000 37.4456
0.9110611000 1.2252201000 37.2483
0.9110611000 1.2566360000 36.9947
0.9110611000 1.2880519000 36.6724
0.9110611000 1.3194678000 36.2701
0.9110611000 1.3508837000 35.7781
0.9110611000 1.3822996000 35.1884
0.9110611000 1.4137155000 34.4948
0.9110611000 1.4451314000 33.6933
0.9110611000 1.4765473000 32.7819
0.9110611000 1.5079632000 31.7612
0.9110611000 1.5393791000 30.6342
0.9110611000 1.5707950000 29.4065
0.9110611000 1.6022109000 28.0866
0.9110611000 1.6336268000 26.6855
0.9110611000 1.6650427000 25.2174
0.9110611000 1.6964586000 23.6991
0.9110611000 1.7278745000 22.1502
0.9110611000 1.7592904000 20.5927
0.9110611000 1.7907063000 19.0509
0.9110611000 1.8221222000 17.5508
0.9110611000 1.8535381000 16.1195
0.9110611000 1.8849540000 14.785
0.9110611000 1.9163699000 13.5747
0.9110611000 1.9477858000 12.5156
0.9110611000 1.9792017000 11.6325
0.9110611000 2.0106176000 10.9481
0.9110611000 2.0420335000 10.4814
0.9110611000 2.0734494000 10.2476
0.9110611000 2.1048653000 10.2571
0.9110611000 2.1362812000 10.515
0.9110611000 2.1676971000 11.0208
0.9110611000 2.1991130000 11.768
0.9110611000 2.2305289000 12.7442
0.9110611000 2.2619448000 13.9312
0.9110611000 2.2933607000 15.3054
0.9110611000 2.3247766000 16.8385
0.9110611000 2.3561925000 18.4982
0.9110611000 2.3876084000 20.2496
0.9110611000 2.4190243000 22.0559
0.9110611000 2.4504402000 23.8806
0.9110611000 2.4818561000 25.6882
0.9110611000 2.5132720000 27.446
0.9110611000 2.5446879000 29.1253
0.9110611000 2.5761038000 30.7025
0.9110611000 2.6075197000 32.1604
0.9110611000 2.6389356000 33.4881
0.9110611000 2.6703515000 34.6818
0.9110611000 2.7017674000 35.7442
0.9110611000 2.7331833000 36.6842
0.9110611000 2.7645992000 37.5159
0.9110611000 2.7960151000 38.2577
0.9110611000 2.8274310000 38.9306
0.9110611000 2.8588469000 39.557
0.9110611000 2.8902628000 40.1597
0.9110611000 2.9216787000 40.7599
0.9110611000 2.9530946000 41.377
0.9110611000 2.9845105000 42.0269
0.9110611000 3.0159264000 42.7223
0.9110611000 3.0473423000 43.4718
0.9110611000 3.0787582000 44.2798
0.9110611000 3.1101741000 45.1474
0.9110611000 3.1415900000 46.0718
0.9110611000 3.1730059000 47.0473
0.9110611000 3.2044218000 48.0656
0.9110611000 3.2358377000 49.1164
0.9110611000 3.2672536000 50.1881
0.9110611000 3.2986695000 51.2682
0.9110611000 3.3300854000 52.3438
0.9110611000 3.3615013000 53.4023
0.9110611000 3.3929172000 54.4319
0.9110611000 3.4243331000 55.4217
0.9110611000 3.4557490000 56.3623
0.9110611000 3.4871649000 57.2461
0.9110611000 3.5185808000 58.0671
0.9110611000 3.5499967000 58.8214
0.9110611000 3.5814126000 59.5067
0.9110611000 3.6128285000 60.1224
0.9110611000 3.6442444000 60.6694
0.9110611000 3.6756603000 61.1495
0.9110611000 3.7070762000 61.5656
0.9110611000 3.7384921000 61.9209
0.9110611000 3.7699080000 62.2188
0.9110611000 3.8013239000 62.4629
0.9110611000 3.8327398000 62.6568
0.9110611000 3.8641557000 62.8035
0.9110611000 3.8955716000 62.9062
0.9110611000 3.9269875000 62.9677
0.9110611000 3.9584034000 62.9909
0.9110611000 3.9898193000 62.9786
0.9110611000 4.0212352000 62.9335
0.9110611000 4.0526511000 62.8588
0.9110611000 4.0840670000 62.7575
0.9110611000 4.1154829000 62.6328
0.9110611000 4.1468988000 62.4878
0.9110611000 4.1783147000 62.3253
0.9110611000 4.2097306000 62.148
0.9110611000 4.2411465000 61.9576
0.9110611000 4.2725624000 61.7554
0.9110611000 4.3039783000 61.5416
0.9110611000 4.3353942000 61.3154
0.9110611000 4.3668101000 61.0752
0.9110611000 4.3982260000 60.8183
0.9110611000 4.4296419000 60.5418
0.9110611000 4.4610578000 60.2421
0.9110611000 4.4924737000 59.9161
0.9110611000 4.5238896000 59.5611
0.9110611000 4.5553055000 59.1756
0.9110611000 4.5867214000 58.7594
0.9110611000 4.6181373000 58.3141
0.9110611000 4.6495532000 57.8432
0.9110611000 4.6809691000 57.3522
0.9110611000 4.7123850000 56.8481
0.9110611000 4.7438009000 56.3394
0.9110611000 4.7752168000 55.8353
0.9110611000 4.8066327000 55.3452
0.9110611000 4.8380486000 54.8781
0.9110611000 4.8694645000 54.442
0.9110611000 4.9008804000 54.0433
0.9110611000 4.9322963000 53.6861
0.9110611000 4.9637122000 53.3727
0.9110611000 4.9951281000 53.1029
0.9110611000 5.0265440000 52.8746
0.9110611000 5.0579599000 52.6842
0.9110611000 5.0893758000 52.527
0.9110611000 5.1207917000 52.3981
0.9110611000 5.1522076000 52.2927
0.9110611000 5.1836235000 52.2072
0.9110611000 5.2150394000 52.1397
0.9110611000 5.2464553000 52.0898
0.9110611000 5.2778712000 52.0595
0.9110611000 5.3092871000 52.0526
0.9110611000 5.3407030000 52.0748
0.9110611000 5.3721189000 52.1327
0.9110611000 5.4035348000 52.2337
0.9110611000 5.4349507000 52.3851
0.9110611000 5.4663666000 52.5934
0.9110611000 5.4977825000 52.8635
0.9110611000 5.5291984000 53.1983
0.9110611000 5.5606143000 53.5986
0.9110611000 5.5920302000 54.0622
0.9110611000 5.6234461000 54.5847
0.9110611000 5.6548620000 55.1591
0.9110611000 5.6862779000 55.7764
0.9110611000 5.7176938000 56.4259
0.9110611000 5.7491097000 57.0957
0.9110611000 5.7805256000 57.7734
0.9110611000 5.8119415000 58.4465
0.9110611000 5.8433574000 59.1027
0.9110611000 5.8747733000 59.7305
0.9110611000 5.9061892000 60.3197
0.9110611000 5.9376051000 60.8609
0.9110611000 5.9690210000 61.3466
0.9110611000 6.0004369000 61.7704
0.9110611000 6.0318528000 62.1276
0.9110611000 6.0632687000 62.4147
0.9110611000 6.0946846000 62.6295
0.9110611000 6.1261005000 62.771
0.9110611000 6.1575164000 62.8388
0.9110611000 6.1889323000 62.8334
0.9110611000 6.2203482000 62.7556
0.9110611000 6.2517641000 62.6065
0.9424770000 0.0000000000 62.2559
0.9424770000 0.0314159000 61.9473
0.9424770000 0.0628318000 61.5702
0.9424770000 0.0942477000 61.1255
0.9424770000 0.1256636000 60.6136
0.9424770000 0.1570795000 60.0346
0.9424770000 0.1884954000 59.3888
0.9424770000 0.2199113000 58.6766
0.9424770000 0.2513272000 57.8989
0.9424770000 0.2827431000 57.0576
0.9424770000 0.3141590000 56.1554
0.9424770000 0.3455749000 55.197
0.9424770000 0.3769908000 54.1884
0.9424770000 0.4084067000 53.1375
0.9424770000 0.4398226000 52.0542
0.9424770000 0.4712385000 50.9499
0.9424770000 0.5026544000 49.8374
0.9424770000 0.5340703000 48.7305
0.9424770000 0.5654862000 47.6436
0.9424770000 0.5969021000 46.5907
0.9424770000 0.6283180000 45.5854
0.9424770000 0.6597339000 44.64
0.9424770000 0.6911498000 43.765
0.9424770000 0.7225657000 42.9687
0.9424770000 0.7539816000 42.2573
0.9424770000 0.7853975000 41.6339
0.9424770000 0.8168134000 41.0991
0.9424770000 0.8482293000 40.651
0.9424770000 0.8796452000 40.2849
0.9424770000 0.9110611000 39.9939
0.9424770000 0.9424770000 39.7689
0.9424770000 0.9738929000 39.5992
0.9424770000 1.0053088000 39.4725
0.9424770000 1.0367247000 39.3753
0.9424770000 1.0681406000 39.2933
0.9424770000 1.0995565000 39.2118
0.9424770000 1.1309724000 39.1157
0.9424770000 1.1623883000 38.9903
0.9424770000 1.1938042000 38.8211
0.9424770000 1.2252201000 38.5946
0.9424770000 1.2566360000 38.2982
0.9424770000 1.2880519000 37.9208
0.9424770000 1.3194678000 37.4526
0.9424770000 1.3508837000 36.886
0.9424770000 1.3822996000 36.2149
0.9424770000 1.4137155000 35.4355
0.9424770000 1.4451314000 34.5461
0.9424770000 1.4765473000 33.5472
0.9424770000 1.5079632000 32.4414
0.9424770000 1.5393791000 31.2339
0.9424770000 1.5707950000 29.9318
0.9424770000 1.6022109000 28.5448
0.9424770000 1.6336268000 27.085
0.9424770000 1.6650427000 25.5667
0.9424770000 1.6964586000 24.0068
0.9424770000 1.7278745000 22.4242
0.9424770000 1.7592904000 20.8402
0.9424770000 1.7907063000 19.278
0.9424770000 1.8221222000 17.7622
0.9424770000 1.8535381000 16.3188
0.9424770000 1.8849540000 14.9743
0.9424770000 1.9163699000 13.7552
0.9424770000 1.9477858000 12.6872
0.9424770000 1.9792017000 11.7945
0.9424770000 2.0106176000 11.0991
0.9424770000 2.0420335000 10.6198
0.9424770000 2.0734494000 10.3717
0.9424770000 2.1048653000 10.365
0.9424770000 2.1362812000 10.6052
0.9424770000 2.1676971000 11.0917
0.9424770000 2.1991130000 11.8185
0.9424770000 2.2305289000 12.7735
0.9424770000 2.2619448000 13.9386
0.9424770000 2.2933607000 15.2906
0.9424770000 2.3247766000 16.8014
0.9424770000 2.3561925000 18.439
0.9424770000 2.3876084000 20.1687
0.9424770000 2.4190243000 21.9539
0.9424770000 2.4504402000 23.7579
0.9424770000 2.4818561000 25.5454
0.9424770000 2.5132720000 27.2833
0.9424770000 2.5446879000 28.9427
0.9424770000 2.5761038000 30.4998
0.9424770000 2.6075197000 31.9364
0.9424770000 2.6389356000 33.2413
0.9424770000 2.6703515000 34.41
0.9424770000 2.7017674000 35.4447
0.9424770000 2.7331833000 36.3539
0.9424770000 2.7645992000 37.1517
0.9424770000 2.7960151000 37.8562
0.9424770000 2.8274310000 38.4892
0.9424770000 2.8588469000 39.0738
0.9424770000 2.8902628000 39.6337
0.9424770000 2.9216787000 40.1916
0.9424770000 2.9530946000 40.7683
0.9424770000 2.9845105000 41.3815
0.9424770000 3.0159264000 42.0453
0.9424770000 3.0473423000 42.7698
0.9424770000 3.0787582000 43.5609
0.9424770000 3.1101741000 44.4203
0.9424770000 3.1415900000 45.346
0.9424770000 3.1730059000 46.3323
0.9424770000 3.2044218000 47.3708
0.9424770000 3.2358377000 48.4505
0.9424770000 3.2672536000 49.5587
0.9424770000 3.2986695000 50.6818
0.9424770000 3.3300854000 51.8054
0.9424770000 3.3615013000 52.9154
0.9424770000 3.3929172000 53.9984
0.9424770000 3.4243331000 55.0421
0.9424770000 3.4557490000 56.0358
0.9424770000 3.4871649000 56.9705
0.9424770000 3.5185808000 57.8395
0.9424770000 3.5499967000 58.6378
0.9424770000 3.5814126000 59.3629
0.9424770000 3.6128285000 60.0137
0.9424770000 3.6442444000 60.591
0.9424770000 3.6756603000 61.0969
0.9424770000 3.7070762000 61.5343
0.9424770000 3.7384921000 61.907
0.9424770000 3.7699080000 62.2188
0.9424770000 3.8013239000 62.4741
0.9424770000 3.8327398000 62.6769
0.9424770000 3.8641557000 62.8309
0.9424770000 3.8955716000 62.94
0.9424770000 3.9269875000 63.0077
0.9424770000 3.9584034000 63.0373
0.9424770000 3.9898193000 63.032
0.9424770000 4.0212352000 62.9952
0.9424770000 4.0526511000 62.9302
0.9424770000 4.0840670000 62.8402
0.9424770000 4.1154829000 62.7287
0.9424770000 4.1468988000 62.5987
0.9424770000 4.1783147000 62.4533
0.9424770000 4.2097306000 62.2949
0.9424770000 4.2411465000 62.1255
0.9424770000 4.2725624000 61.9464
0.9424770000 4.3039783000 61.7577
0.9424770000 4.3353942000 61.5589
0.9424770000 4.3668101000 61.3484
0.9424770000 4.3982260000 61.1237
0.9424770000 4.4296419000 60.8819
0.9424770000 4.4610578000 60.6196
0.9424770000 4.4924737000 60.3335
0.9424770000 4.5238896000 60.0208
0.9424770000 4.5553055000 59.6794
0.9424770000 4.5867214000 59.3086
0.9424770000 4.6181373000 58.9092
0.9424770000 4.6495532000 58.4836
0.9424770000 4.6809691000 58.036
0.9424770000 4.7123850000 57.572
0.9424770000 4.7438009000 57.0987
0.9424770000 4.7752168000 56.6239
0.9424770000 4.8066327000 56.1556
0.9424770000 4.8380486000 55.7017
0.9424770000 4.8694645000 55.2693
0.9424770000 4.9008804000 54.8643
0.9424770000 4.9322963000 54.4907
0.9424770000 4.9637122000 54.151
0.9424770000 4.9951281000 53.8456
0.9424770000 5.0265440000 53.5737
0.9424770000 5.0579599000 53.3327
0.9424770000 5.0893758000 53.1196
0.9424770000 5.1207917000 52.9312
0.9424770000 5.1522076000 52.7646
0.9424770000 5.1836235000 52.6178
0.9424770000 5.2150394000 52.4905
0.9424770000 5.2464553000 52.3838
0.9424770000 5.2778712000 52.3009
0.9424770000 5.3092871000 52.2466
0.9424770000 5.3407030000 52.2271
0.9424770000 5.3721189000 52.2495
0.9424770000 5.4035348000 52.3213
0.9424770000 5.4349507000 52.4496
0.9424770000 5.4663666000 52.6405
0.9424770000 5.4977825000 52.8984
0.9424770000 5.5291984000 53.2257
0.9424770000 5.5606143000 53.6222
0.9424770000 5.5920302000 54.0852
0.9424770000 5.6234461000 54.6092
0.9424770000 5.6548620000 55.1867
0.9424770000 5.6862779000 55.8077
0.9424770000 5.7176938000 56.461
0.9424770000 5.7491097000 57.1342
0.9424770000 5.7805256000 57.8144
0.9424770000 5.8119415000 58.4886
0.9424770000 5.8433574000 59.1445
0.9424770000 5.8747733000 59.7703
0.9424770000 5.9061892000 60.3556
0.9424770000 5.9376051000 60.8912
0.9424770000 5.9690210000 61.3695
0.9424770000 6.0004369000 61.7841
0.9424770000 6.0318528000 62.1304
0.9424770000 6.0632687000 62.4051
0.9424770000 6.0946846000 62.6059
0.9424770000 6.1261005000 62.732
0.9424770000 6.1575164000 62.7832
0.9424770000 6.1889323000 62.7601
0.9424770000 6.2203482000 62.6636
0.9424770000 6.2517641000 62.4951
0.9738929000 0.0000000000 62.1462
0.9738929000 0.0314159000 61.821
0.9738929000 0.0628318000 61.4286
0.9738929000 0.0942477000 60.9699
0.9738929000 0.1256636000 60.4459
0.9738929000 0.1570795000 59.8573
0.9738929000 0.1884954000 59.205
0.9738929000 0.2199113000 58.4899
0.9738929000 0.2513272000 57.7135
0.9738929000 0.2827431000 56.8783
0.9738929000 0.3141590000 55.9876
0.9738929000 0.3455749000 55.0466
0.9738929000 0.3769908000 54.0618
0.9738929000 0.4084067000 53.0418
0.9738929000 0.4398226000 51.9966
0.9738929000 0.4712385000 50.938
0.9738929000 0.5026544000 49.879
0.9738929000 0.5340703000 48.8334
0.9738929000 0.5654862000 47.8152
0.9738929000 0.5969021000 46.8383
0.9738929000 0.6283180000 45.9156
0.9738929000 0.6597339000 45.0585
0.9738929000 0.6911498000 44.2765
0.9738929000 0.7225657000 43.5768
0.9738929000 0.7539816000 42.9638
0.9738929000 0.7853975000 42.4394
0.9738929000 0.8168134000 42.0025
0.9738929000 0.8482293000 41.6492
0.9738929000 0.8796452000 41.3731
0.9738929000 0.9110611000 41.1657
0.9738929000 0.9424770000 41.0163
0.9738929000 0.9738929000 40.9125
0.9738929000 1.0053088000 40.8408
0.9738929000 1.0367247000 40.7865
0.9738929000 1.0681406000 40.7346
0.9738929000 1.0995565000 40.6696
0.9738929000 1.1309724000 40.5763
0.9738929000 1.1623883000 40.4397
0.9738929000 1.1938042000 40.246
0.9738929000 1.2252201000 39.9821
0.9738929000 1.2566360000 39.6366
0.9738929000 1.2880519000 39.1996
0.9738929000 1.3194678000 38.663
0.9738929000 1.3508837000 38.0208
0.9738929000 1.3822996000 37.2693
0.9738929000 1.4137155000 36.4068
0.9738929000 1.4451314000 35.4336
0.9738929000 1.4765473000 34.3526
0.9738929000 1.5079632000 33.1684
0.9738929000 1.5393791000 31.8877
0.9738929000 1.5707950000 30.5194
0.9738929000 1.6022109000 29.0741
0.9738929000 1.6336268000 27.5645
0.9738929000 1.6650427000 26.0051
0.9738929000 1.6964586000 24.4125
0.9738929000 1.7278745000 22.8049
0.9738929000 1.7592904000 21.2027
0.9738929000 1.7907063000 19.6277
0.9738929000 1.8221222000 18.1031
0.9738929000 1.8535381000 16.6535
0.9738929000 1.8849540000 15.3039
0.9738929000 1.9163699000 14.0794
0.9738929000 1.9477858000 13.0048
0.9738929000 1.9792017000 12.1035
0.9738929000 2.0106176000 11.3967
0.9738929000 2.0420335000 10.9029
0.9738929000 2.0734494000 10.637
0.9738929000 2.1048653000 10.6094
0.9738929000 2.1362812000 10.8256
0.9738929000 2.1676971000 11.2856
0.9738929000 2.1991130000 11.9836
0.9738929000 2.2305289000 12.9079
0.9738929000 2.2619448000 14.041
0.9738929000 2.2933607000 15.3602
0.9738929000 2.3247766000 16.8379
0.9738929000 2.3561925000 18.4426
0.9738929000 2.3876084000 20.1398
0.9738929000 2.4190243000 21.8935
0.9738929000 2.4504402000 23.6674
0.9738929000 2.4818561000 25.4261
0.9738929000 2.5132720000 27.1366
0.9738929000 2.5446879000 28.7699
0.9738929000 2.5761038000 30.3016
0.9738929000 2.6075197000 31.7134
0.9738929000 2.6389356000 32.9934
0.9738929000 2.6703515000 34.1365
0.9738929000 2.7017674000 35.1441
0.9738929000 2.7331833000 36.0245
0.9738929000 2.7645992000 36.7913
0.9738929000 2.7960151000 37.4627
0.9738929000 2.8274310000 38.0606
0.9738929000 2.8588469000 38.6088
0.9738929000 2.8902628000 39.1318
0.9738929000 2.9216787000 39.6534
0.9738929000 2.9530946000 40.1958
0.9738929000 2.9845105000 40.7781
0.9738929000 3.0159264000 41.4159
0.9738929000 3.0473423000 42.1207
0.9738929000 3.0787582000 42.8993
0.9738929000 3.1101741000 43.7545
0.9738929000 3.1415900000 44.6846
0.9738929000 3.1730059000 45.6841
0.9738929000 3.2044218000 46.7442
0.9738929000 3.2358377000 47.8534
0.9738929000 3.2672536000 48.9981
0.9738929000 3.2986695000 50.1632
0.9738929000 3.3300854000 51.3331
0.9738929000 3.3615013000 52.4924
0.9738929000 3.3929172000 53.6261
0.9738929000 3.4243331000 54.7206
0.9738929000 3.4557490000 55.7638
0.9738929000 3.4871649000 56.7458
0.9738929000 3.5185808000 57.6589
0.9738929000 3.5499967000 58.4976
0.9738929000 3.5814126000 59.2588
0.9738929000 3.6128285000 59.9413
0.9738929000 3.6442444000 60.5458
0.9738929000 3.6756603000 61.0744
0.9738929000 3.7070762000 61.5306
0.9738929000 3.7384921000 61.9184
0.9738929000 3.7699080000 62.2424
0.9738929000 3.8013239000 62.5072
0.9738929000 3.8327398000 62.7175
0.9738929000 3.8641557000 62.878
0.9738929000 3.8955716000 62.9928
0.9738929000 3.9269875000 63.0662
0.9738929000 3.9584034000 63.1019
0.9738929000 3.9898193000 63.1038
0.9738929000 4.0212352000 63.0754
0.9738929000 4.0526511000 63.0204
0.9738929000 4.0840670000 62.9422
0.9738929000 4.1154829000 62.8443
0.9738929000 4.1468988000 62.7298
0.9738929000 4.1783147000 62.6017
0.9738929000 4.2097306000 62.4626
0.9738929000 4.2411465000 62.3143
0.9738929000 4.2725624000 62.1579
0.9738929000 4.3039783000 61.9939
0.9738929000 4.3353942000 61.8217
0.9738929000 4.3668101000 61.6397
0.9738929000 4.3982260000 61.4456
0.9738929000 4.4296419000 61.2365
0.9738929000 4.4610578000 61.0092
0.9738929000 4.4924737000 60.7602
0.9738929000 4.5238896000 60.4866
0.9738929000 4.5553055000 60.186
0.9738929000 4.5867214000 59.8571
0.9738929000 4.6181373000 59.5
0.9738929000 4.6495532000 59.1161
0.9738929000 4.6809691000 58.7085
0.9738929000 4.7123850000 58.2817
0.9738929000 4.7438009000 57.8412
0.9738929000 4.7752168000 57.3936
0.9738929000 4.8066327000 56.9458
0.9738929000 4.8380486000 56.5046
0.9738929000 4.8694645000 56.0762
0.9738929000 4.9008804000 55.6662
0.9738929000 4.9322963000 55.2784
0.9738929000 4.9637122000 54.9156
0.9738929000 4.9951281000 54.5791
0.9738929000 5.0265440000 54.2686
0.9738929000 5.0579599000 53.9832
0.9738929000 5.0893758000 53.7212
0.9738929000 5.1207917000 53.4809
0.9738929000 5.1522076000 53.261
0.9738929000 5.1836235000 53.0613
0.9738929000 5.2150394000 52.8827
0.9738929000 5.2464553000 52.7277
0.9738929000 5.2778712000 52.6004
0.9738929000 5.3092871000 52.5062
0.9738929000 5.3407030000 52.452
0.9738929000 5.3721189000 52.445
0.9738929000 5.4035348000 52.4926
0.9738929000 5.4349507000 52.6017
0.9738929000 5.4663666000 52.7779
0.9738929000 5.4977825000 53.0252
0.9738929000 5.5291984000 53.3452
0.9738929000 5.5606143000 53.7369
0.9738929000 5.5920302000 54.197
0.9738929000 5.6234461000 54.7194
0.9738929000 5.6548620000 55.2958
0.9738929000 5.6862779000 55.9157
0.9738929000 5.7176938000 56.5674
0.9738929000 5.7491097000 57.2382
0.9738929000 5.7805256000 57.9149
0.9738929000 5.8119415000 58.5842
0.9738929000 5.8433574000 59.2338
0.9738929000 5.8747733000 59.8519
0.9738929000 5.9061892000 60.4281
0.9738929000 5.9376051000 60.9532
0.9738929000 5.9690210000 61.4197
0.9738929000 6.0004369000 61.8214
0.9738929000 6.0318528000 62.1538
0.9738929000 6.0632687000 62.4136
0.9738929000 6.0946846000 62.5988
0.9738929000 6.1261005000 62.7086
0.9738929000 6.1575164000 62.7428
0.9738929000 6.1889323000 62.7024
0.9738929000 6.2203482000 62.5884
0.9738929000 6.2517641000 62.4025
1.0053088000 0.0000000000 62.0614
1.0053088000 0.0314159000 61.724
1.0053088000 0.0628318000 61.3211
1.0053088000 0.0942477000 60.8544
1.0053088000 0.1256636000 60.3251
1.0053088000 0.1570795000 59.7348
1.0053088000 0.1884954000 59.0845
1.0053088000 0.2199113000 58.376
1.0053088000 0.2513272000 57.6112
1.0053088000 0.2827431000 56.793
1.0053088000 0.3141590000 55.9254
1.0053088000 0.3455749000 55.0138
1.0053088000 0.3769908000 54.0652
1.0053088000 0.4084067000 53.0883
1.0053088000 0.4398226000 52.0932
1.0053088000 0.4712385000 51.0918
1.0053088000 0.5026544000 50.0968
1.0053088000 0.5340703000 49.1217
1.0053088000 0.5654862000 48.1802
1.0053088000 0.5969021000 47.2854
1.0053088000 0.6283180000 46.4494
1.0053088000 0.6597339000 45.6826
1.0053088000 0.6911498000 44.9934
1.0053088000 0.7225657000 44.3876
1.0053088000 0.7539816000 43.8683
1.0053088000 0.7853975000 43.4359
1.0053088000 0.8168134000 43.0877
1.0053088000 0.8482293000 42.8185
1.0053088000 0.8796452000 42.6203
1.0053088000 0.9110611000 42.4831
1.0053088000 0.9424770000 42.3951
1.0053088000 0.9738929000 42.3428
1.0053088000 1.0053088000 42.3116
1.0053088000 1.0367247000 42.2863
1.0053088000 1.0681406000 42.251
1.0053088000 1.0995565000 42.1903
1.0053088000 1.1309724000 42.0887
1.0053088000 1.1623883000 41.9317
1.0053088000 1.1938042000 41.7058
1.0053088000 1.2252201000 41.3988
1.0053088000 1.2566360000 41.0002
1.0053088000 1.2880519000 40.5016
1.0053088000 1.3194678000 39.8964
1.0053088000 1.3508837000 39.1805
1.0053088000 1.3822996000 38.3519
1.0053088000 1.4137155000 37.4108
1.0053088000 1.4451314000 36.3599
1.0053088000 1.4765473000 35.2037
1.0053088000 1.5079632000 33.9487
1.0053088000 1.5393791000 32.6033
1.0053088000 1.5707950000 31.1774
1.0053088000 1.6022109000 29.6825
1.0053088000 1.6336268000 28.1319
1.0053088000 1.6650427000 26.5399
1.0053088000 1.6964586000 24.9227
1.0053088000 1.7278745000 23.2978
1.0053088000 1.7592904000 21.6842
1.0053088000 1.7907063000 20.1026
1.0053088000 1.8221222000 18.5745
1.0053088000 1.8535381000 17.1229
1.0053088000 1.8849540000 15.7714
1.0053088000 1.9163699000 14.5437
1.0053088000 1.9477858000 13.4635
1.0053088000 1.9792017000 12.5531
1.0053088000 2.0106176000 11.8333
1.0053088000 2.0420335000 11.3222
1.0053088000 2.0734494000 11.0345
1.0053088000 2.1048653000 10.9807
1.0053088000 2.1362812000 11.1667
1.0053088000 2.1676971000 11.5927
1.0053088000 2.1991130000 12.2536
1.0053088000 2.2305289000 13.1382
1.0053088000 2.2619448000 14.2298
1.0053088000 2.2933607000 15.5062
1.0053088000 2.3247766000 16.9406
1.0053088000 2.3561925000 18.5021
1.0053088000 2.3876084000 20.157
1.0053088000 2.4190243000 21.8699
1.0053088000 2.4504402000 23.6047
1.0053088000 2.4818561000 25.3266
1.0053088000 2.5132720000 27.0028
1.0053088000 2.5446879000 28.6042
1.0053088000 2.5761038000 30.1062
1.0053088000 2.6075197000 31.4902
1.0053088000 2.6389356000 32.7437
1.0053088000 2.6703515000 33.8608
1.0053088000 2.7017674000 34.8428
1.0053088000 2.7331833000 35.6969
1.0053088000 2.7645992000 36.4365
1.0053088000 2.7960151000 37.0797
1.0053088000 2.8274310000 37.6484
1.0053088000 2.8588469000 38.1666
1.0053088000 2.8902628000 38.6597
1.0053088000 2.9216787000 39.1523
1.0053088000 2.9530946000 39.6678
1.0053088000 2.9845105000 40.2264
1.0053088000 3.0159264000 40.845
1.0053088000 3.0473423000 41.5362
1.0053088000 3.0787582000 42.3079
1.0053088000 3.1101741000 43.1634
1.0053088000 3.1415900000 44.1015
1.0053088000 3.1730059000 45.1168
1.0053088000 3.2044218000 46.2001
1.0053088000 3.2358377000 47.3392
1.0053088000 3.2672536000 48.5195
1.0053088000 3.2986695000 49.725
1.0053088000 3.3300854000 50.9389
1.0053088000 3.3615013000 52.1442
1.0053088000 3.3929172000 53.3246
1.0053088000 3.4243331000 54.4655
1.0053088000 3.4557490000 55.5536
1.0053088000 3.4871649000 56.578
1.0053088000 3.5185808000 57.5304
1.0053088000 3.5499967000 58.4046
1.0053088000 3.5814126000 59.1973
1.0053088000 3.6128285000 59.9072
1.0053088000 3.6442444000 60.5349
1.0053088000 3.6756603000 61.0828
1.0053088000 3.7070762000 61.5547
1.0053088000 3.7384921000 61.9549
1.0053088000 3.7699080000 62.2886
1.0053088000 3.8013239000 62.561
1.0053088000 3.8327398000 62.7775
1.0053088000 3.8641557000 62.9431
1.0053088000 3.8955716000 63.0628
1.0053088000 3.9269875000 63.1413
1.0053088000 3.9584034000 63.1828
1.0053088000 3.9898193000 63.1916
1.0053088000 4.0212352000 63.1716
1.0053088000 4.0526511000 63.1266
1.0053088000 4.0840670000 63.0602
1.0053088000 4.1154829000 62.9759
1.0053088000 4.1468988000 62.877
1.0053088000 4.1783147000 62.7662
1.0053088000 4.2097306000 62.646
1.0053088000 4.2411465000 62.5183
1.0053088000 4.2725624000 62.3841
1.0053088000 4.3039783000 62.2437
1.0053088000 4.3353942000 62.0966
1.0053088000 4.3668101000 61.9414
1.0053088000 4.3982260000 61.7759
1.0053088000 4.4296419000 61.5971
1.0053088000 4.4610578000 61.402
1.0053088000 4.4924737000 61.1871
1.0053088000 4.5238896000 60.9492
1.0053088000 4.5553055000 60.6859
1.0053088000 4.5867214000 60.3953
1.0053088000 4.6181373000 60.0769
1.0053088000 4.6495532000 59.7313
1.0053088000 4.6809691000 59.3606
1.0053088000 4.7123850000 58.9681
1.0053088000 4.7438009000 58.5582
1.0053088000 4.7752168000 58.1363
1.0053088000 4.8066327000 57.7082
1.0053088000 4.8380486000 57.2798
1.0053088000 4.8694645000 56.8567
1.0053088000 4.9008804000 56.4438
1.0053088000 4.9322963000 56.0451
1.0053088000 4.9637122000 55.6636
1.0053088000 4.9951281000 55.301
1.0053088000 5.0265440000 54.9583
1.0053088000 5.0579599000 54.6355
1.0053088000 5.0893758000 54.3323
1.0053088000 5.1207917000 54.0484
1.0053088000 5.1522076000 53.784
1.0053088000 5.1836235000 53.5402
1.0053088000 5.2150394000 53.3191
1.0053088000 5.2464553000 53.1242
1.0053088000 5.2778712000 52.9606
1.0053088000 5.3092871000 52.8341
1.0053088000 5.3407030000 52.7518
1.0053088000 5.3721189000 52.7211
1.0053088000 5.4035348000 52.7491
1.0053088000 5.4349507000 52.8425
1.0053088000 5.4663666000 53.0063
1.0053088000 5.4977825000 53.2438
1.0053088000 5.5291984000 53.556
1.0053088000 5.5606143000 53.9414
1.0053088000 5.5920302000 54.396
1.0053088000 5.6234461000 54.9131
1.0053088000 5.6548620000 55.4838
1.0053088000 5.6862779000 56.0975
1.0053088000 5.7176938000 56.742
1.0053088000 5.7491097000 57.4044
1.0053088000 5.7805256000 58.0714
1.0053088000 5.8119415000 58.7299
1.0053088000 5.8433574000 59.3673
1.0053088000 5.8747733000 59.9722
1.0053088000 5.9061892000 60.5341
1.0053088000 5.9376051000 61.0442
1.0053088000 5.9690210000 61.495
1.0053088000 6.0004369000 61.8805
1.0053088000 6.0318528000 62.1964
1.0053088000 6.0632687000 62.4394
1.0053088000 6.0946846000 62.6078
1.0053088000 6.1261005000 62.7008
1.0053088000 6.1575164000 62.7185
1.0053088000 6.1889323000 62.6619
1.0053088000 6.2203482000 62.5323
1.0053088000 6.2517641000 62.3315
1.0367247000 0.0000000000 62.0042
1.0367247000 0.0314159000 61.6592
1.0367247000 0.0628318000 61.2513
1.0367247000 0.0942477000 60.7827
1.0367247000 0.1256636000 60.2552
1.0367247000 0.1570795000 59.6708
1.0367247000 0.1884954000 59.0312
1.0367247000 0.2199113000 58.3385
1.0367247000 0.2513272000 57.5952
1.0367247000 0.2827431000 56.8045
1.0367247000 0.3141590000 55.9709
1.0367247000 0.3455749000 55.0999
1.0367247000 0.3769908000 54.1986
1.0367247000 0.4084067000 53.2757
1.0367247000 0.4398226000 52.3412
1.0367247000 0.4712385000 51.4066
1.0367247000 0.5026544000 50.4843
1.0367247000 0.5340703000 49.5872
1.0367247000 0.5654862000 48.7281
1.0367247000 0.5969021000 47.9194
1.0367247000 0.6283180000 47.172
1.0367247000 0.6597339000 46.4954
1.0367247000 0.6911498000 45.8966
1.0367247000 0.7225657000 45.3802
1.0367247000 0.7539816000 44.9481
1.0367247000 0.7853975000 44.5991
1.0367247000 0.8168134000 44.3294
1.0367247000 0.8482293000 44.1325
1.0367247000 0.8796452000 43.9994
1.0367247000 0.9110611000 43.919
1.0367247000 0.9424770000 43.8785
1.0367247000 0.9738929000 43.8637
1.0367247000 1.0053088000 43.8594
1.0367247000 1.0367247000 43.8501
1.0367247000 1.0681406000 43.8198
1.0367247000 1.0995565000 43.7528
1.0367247000 1.1309724000 43.6341
1.0367247000 1.1623883000 43.4495
1.0367247000 1.1938042000 43.1861
1.0367247000 1.2252201000 42.8327
1.0367247000 1.2566360000 42.3797
1.0367247000 1.2880519000 41.8201
1.0367247000 1.3194678000 41.1487
1.0367247000 1.3508837000 40.3629
1.0367247000 1.3822996000 39.4626
1.0367247000 1.4137155000 38.4497
1.0367247000 1.4451314000 37.3286
1.0367247000 1.4765473000 36.1055
1.0367247000 1.5079632000 34.7886
1.0367247000 1.5393791000 33.3873
1.0367247000 1.5707950000 31.9128
1.0367247000 1.6022109000 30.3772
1.0367247000 1.6336268000 28.7938
1.0367247000 1.6650427000 27.1771
1.0367247000 1.6964586000 25.5425
1.0367247000 1.7278745000 23.9066
1.0367247000 1.7592904000 22.2873
1.0367247000 1.7907063000 20.7036
1.0367247000 1.8221222000 19.1757
1.0367247000 1.8535381000 17.7248
1.0367247000 1.8849540000 16.373
1.0367247000 1.9163699000 15.1428
1.0367247000 1.9477858000 14.0564
1.0367247000 1.9792017000 13.1354
1.0367247000 2.0106176000 12.3999
1.0367247000 2.0420335000 11.8677
1.0367247000 2.0734494000 11.5535
1.0367247000 2.1048653000 11.4678
1.0367247000 2.1362812000 11.6169
1.0367247000 2.1676971000 12.0015
1.0367247000 2.1991130000 12.6172
1.0367247000 2.2305289000 13.4535
1.0367247000 2.2619448000 14.4945
1.0367247000 2.2933607000 15.7189
1.0367247000 2.3247766000 17.1006
1.0367247000 2.3561925000 18.6097
1.0367247000 2.3876084000 20.2133
1.0367247000 2.4190243000 21.8768
1.0367247000 2.4504402000 23.5647
1.0367247000 2.4818561000 25.2428
1.0367247000 2.5132720000 26.8786
1.0367247000 2.5446879000 28.4431
1.0367247000 2.5761038000 29.9117
1.0367247000 2.6075197000 31.2654
1.0367247000 2.6389356000 32.4913
1.0367247000 2.6703515000 33.5831
1.0367247000 2.7017674000 34.5411
1.0367247000 2.7331833000 35.3722
1.0367247000 2.7645992000 36.0892
1.0367247000 2.7960151000 36.7099
1.0367247000 2.8274310000 37.256
1.0367247000 2.8588469000 37.7518
1.0367247000 2.8902628000 38.223
1.0367247000 2.9216787000 38.695
1.0367247000 2.9530946000 39.1919
1.0367247000 2.9845105000 39.7351
1.0367247000 3.0159264000 40.3423
1.0367247000 3.0473423000 41.027
1.0367247000 3.0787582000 41.798
1.0367247000 3.1101741000 42.659
1.0367247000 3.1415900000 43.6092
1.0367247000 3.1730059000 44.6429
1.0367247000 3.2044218000 45.7507
1.0367247000 3.2358377000 46.9197
1.0367247000 3.2672536000 48.1346
1.0367247000 3.2986695000 49.3782
1.0367247000 3.3300854000 50.6326
1.0367247000 3.3615013000 51.8796
1.0367247000 3.3929172000 53.1019
1.0367247000 3.4243331000 54.2836
1.0367247000 3.4557490000 55.4108
1.0367247000 3.4871649000 56.4717
1.0367247000 3.5185808000 57.4574
1.0367247000 3.5499967000 58.3615
1.0367247000 3.5814126000 59.1803
1.0367247000 3.6128285000 59.9124
1.0367247000 3.6442444000 60.5587
1.0367247000 3.6756603000 61.1218
1.0367247000 3.7070762000 61.6057
1.0367247000 3.7384921000 62.0153
1.0367247000 3.7699080000 62.3561
1.0367247000 3.8013239000 62.634
1.0367247000 3.8327398000 62.8549
1.0367247000 3.8641557000 63.0244
1.0367247000 3.8955716000 63.1479
1.0367247000 3.9269875000 63.2307
1.0367247000 3.9584034000 63.2775
1.0367247000 3.9898193000 63.2928
1.0367247000 4.0212352000 63.2808
1.0367247000 4.0526511000 63.2455
1.0367247000 4.0840670000 63.1907
1.0367247000 4.1154829000 63.1197
1.0367247000 4.1468988000 63.0359
1.0367247000 4.1783147000 62.9418
1.0367247000 4.2097306000 62.8399
1.0367247000 4.2411465000 62.7318
1.0367247000 4.2725624000 62.6186
1.0367247000 4.3039783000 62.5004
1.0367247000 4.3353942000 62.3768
1.0367247000 4.3668101000 62.2464
1.0367247000 4.3982260000 62.107
1.0367247000 4.4296419000 61.9559
1.0367247000 4.4610578000 61.79
1.0367247000 4.4924737000 61.6059
1.0367247000 4.5238896000 61.4004
1.0367247000 4.5553055000 61.1708
1.0367247000 4.5867214000 60.9149
1.0367247000 4.6181373000 60.6317
1.0367247000 4.6495532000 60.3211
1.0367247000 4.6809691000 59.9843
1.0367247000 4.7123850000 59.6237
1.0367247000 4.7438009000 59.2426
1.0367247000 4.7752168000 58.8454
1.0367247000 4.8066327000 58.4368
1.0367247000 4.8380486000 58.0219
1.0367247000 4.8694645000 57.6058
1.0367247000 4.9008804000 57.193
1.0367247000 4.9322963000 56.7873
1.0367247000 4.9637122000 56.3921
1.0367247000 4.9951281000 56.0096
1.0367247000 5.0265440000 55.6415
1.0367247000 5.0579599000 55.2889
1.0367247000 5.0893758000 54.9528
1.0367247000 5.1207917000 54.634
1.0367247000 5.1522076000 54.334
1.0367247000 5.1836235000 54.0551
1.0367247000 5.2150394000 53.8003
1.0367247000 5.2464553000 53.5741
1.0367247000 5.2778712000 53.382
1.0367247000 5.3092871000 53.2304
1.0367247000 5.3407030000 53.1263
1.0367247000 5.3721189000 53.077
1.0367247000 5.4035348000 53.0896
1.0367247000 5.4349507000 53.17
1.0367247000 5.4663666000 53.3229
1.0367247000 5.4977825000 53.5509
1.0367247000 5.5291984000 53.8545
1.0367247000 5.5606143000 54.2315
1.0367247000 5.5920302000 54.6775
1.0367247000 5.6234461000 55.1853
1.0367247000 5.6548620000 55.7457
1.0367247000 5.6862779000 56.3478
1.0367247000 5.7176938000 56.9794
1.0367247000 5.7491097000 57.6275
1.0367247000 5.7805256000 58.279
1.0367247000 5.8119415000 58.9207
1.0367247000 5.8433574000 59.5405
1.0367247000 5.8747733000 60.1269
1.0367247000 5.9061892000 60.67
1.0367247000 5.9376051000 61.161
1.0367247000 5.9690210000 61.5926
1.0367247000 6.0004369000 61.9592
1.0367247000 6.0318528000 62.2565
1.0367247000 6.0632687000 62.4815
1.0367247000 6.0946846000 62.6325
1.0367247000 6.1261005000 62.7089
1.0367247000 6.1575164000 62.7109
1.0367247000 6.1889323000 62.6396
1.0367247000 6.2203482000 62.4967
1.0367247000 6.2517641000 62.2841
1.0681406000 0.0000000000 61.9764
1.0681406000 0.0314159000 61.6286
1.0681406000 0.0628318000 61.2213
1.0681406000 0.0942477000 60.7571
1.0681406000 0.1256636000 60.2384
1.0681406000 0.1570795000 59.6674
1.0681406000 0.1884954000 59.0467
1.0681406000 0.2199113000 58.3785
1.0681406000 0.2513272000 57.6659
1.0681406000 0.2827431000 56.9123
1.0681406000 0.3141590000 56.1224
1.0681406000 0.3455749000 55.3017
1.0681406000 0.3769908000 54.4573
1.0681406000 0.4084067000 53.5976
1.0681406000 0.4398226000 52.7322
1.0681406000 0.4712385000 51.8722
1.0681406000 0.5026544000 51.0292
1.0681406000 0.5340703000 50.2151
1.0681406000 0.5654862000 49.4421
1.0681406000 0.5969021000 48.7211
1.0681406000 0.6283180000 48.0623
1.0681406000 0.6597339000 47.4736
1.0681406000 0.6911498000 46.9611
1.0681406000 0.7225657000 46.528
1.0681406000 0.7539816000 46.1751
1.0681406000 0.7853975000 45.9
1.0681406000 0.8168134000 45.6979
1.0681406000 0.8482293000 45.5614
1.0681406000 0.8796452000 45.4805
1.0681406000 0.9110611000 45.4436
1.0681406000 0.9424770000 45.4374
1.0681406000 0.9738929000 45.4472
1.0681406000 1.0053088000 45.4577
1.0681406000 1.0367247000 45.4532
1.0681406000 1.0681406000 45.4178
1.0681406000 1.0995565000 45.3362
1.0681406000 1.1309724000 45.1937
1.0681406000 1.1623883000 44.9767
1.0681406000 1.1938042000 44.673
1.0681406000 1.2252201000 44.2723
1.0681406000 1.2566360000 43.766
1.0681406000 1.2880519000 43.1483
1.0681406000 1.3194678000 42.4152
1.0681406000 1.3508837000 41.5657
1.0681406000 1.3822996000 40.601
1.0681406000 1.4137155000 39.5246
1.0681406000 1.4451314000 38.3424
1.0681406000 1.4765473000 37.062
1.0681406000 1.5079632000 35.6927
1.0681406000 1.5393791000 34.2452
1.0681406000 1.5707950000 32.7313
1.0681406000 1.6022109000 31.1635
1.0681406000 1.6336268000 29.5554
1.0681406000 1.6650427000 27.921
1.0681406000 1.6964586000 26.2752
1.0681406000 1.7278745000 24.6336
1.0681406000 1.7592904000 23.0127
1.0681406000 1.7907063000 21.4302
1.0681406000 1.8221222000 19.9046
1.0681406000 1.8535381000 18.4556
1.0681406000 1.8849540000 17.1036
1.0681406000 1.9163699000 15.8699
1.0681406000 1.9477858000 14.7755
1.0681406000 1.9792017000 13.8411
1.0681406000 2.0106176000 13.0863
1.0681406000 2.0420335000 12.5284
1.0681406000 2.0734494000 12.1822
1.0681406000 2.1048653000 12.0584
1.0681406000 2.1362812000 12.1638
1.0681406000 2.1676971000 12.4997
1.0681406000 2.1991130000 13.0623
1.0681406000 2.2305289000 13.8421
1.0681406000 2.2619448000 14.8241
1.0681406000 2.2933607000 15.9879
1.0681406000 2.3247766000 17.3085
1.0681406000 2.3561925000 18.757
1.0681406000 2.3876084000 20.3014
1.0681406000 2.4190243000 21.908
1.0681406000 2.4504402000 23.5424
1.0681406000 2.4818561000 25.1707
1.0681406000 2.5132720000 26.761
1.0681406000 2.5446879000 28.2846
1.0681406000 2.5761038000 29.7169
1.0681406000 2.6075197000 31.0387
1.0681406000 2.6389356000 32.2367
1.0681406000 2.6703515000 33.3042
1.0681406000 2.7017674000 34.2407
1.0681406000 2.7331833000 35.0527
1.0681406000 2.7645992000 35.7522
1.0681406000 2.7960151000 36.3567
1.0681406000 2.8274310000 36.8876
1.0681406000 2.8588469000 37.3692
1.0681406000 2.8902628000 37.8274
1.0681406000 2.9216787000 38.288
1.0681406000 2.9530946000 38.7757
1.0681406000 2.9845105000 39.3124
1.0681406000 3.0159264000 39.9167
1.0681406000 3.0473423000 40.6027
1.0681406000 3.0787582000 41.3797
1.0681406000 3.1101741000 42.2517
1.0681406000 3.1415900000 43.218
1.0681406000 3.1730059000 44.2729
1.0681406000 3.2044218000 45.4063
1.0681406000 3.2358377000 46.605
1.0681406000 3.2672536000 47.8527
1.0681406000 3.2986695000 49.1314
1.0681406000 3.3300854000 50.422
1.0681406000 3.3615013000 51.7056
1.0681406000 3.3929172000 52.9639
1.0681406000 3.4243331000 54.1801
1.0681406000 3.4557490000 55.3396
1.0681406000 3.4871649000 56.4302
1.0681406000 3.5185808000 57.4424
1.0681406000 3.5499967000 58.3698
1.0681406000 3.5814126000 59.2084
1.0681406000 3.6128285000 59.9571
1.0681406000 3.6442444000 60.6169
1.0681406000 3.6756603000 61.1905
1.0681406000 3.7070762000 61.6825
1.0681406000 3.7384921000 62.098
1.0681406000 3.7699080000 62.4432
1.0681406000 3.8013239000 62.7242
1.0681406000 3.8327398000 62.9476
1.0681406000 3.8641557000 63.1195
1.0681406000 3.8955716000 63.2457
1.0681406000 3.9269875000 63.3319
1.0681406000 3.9584034000 63.3832
1.0681406000 3.9898193000 63.4044
1.0681406000 4.0212352000 63.3999
1.0681406000 4.0526511000 63.3738
1.0681406000 4.0840670000 63.3299
1.0681406000 4.1154829000 63.2717
1.0681406000 4.1468988000 63.2021
1.0681406000 4.1783147000 63.1239
1.0681406000 4.2097306000 63.0391
1.0681406000 4.2411465000 62.9493
1.0681406000 4.2725624000 62.8555
1.0681406000 4.3039783000 62.7578
1.0681406000 4.3353942000 62.6557
1.0681406000 4.3668101000 62.5477
1.0681406000 4.3982260000 62.4319
1.0681406000 4.4296419000 62.3056
1.0681406000 4.4610578000 62.1658
1.0681406000 4.4924737000 62.0092
1.0681406000 4.5238896000 61.8327
1.0681406000 4.5553055000 61.6333
1.0681406000 4.5867214000 61.4088
1.0681406000 4.6181373000 61.1574
1.0681406000 4.6495532000 60.8788
1.0681406000 4.6809691000 60.5732
1.0681406000 4.7123850000 60.2423
1.0681406000 4.7438009000 59.8885
1.0681406000 4.7752168000 59.5153
1.0681406000 4.8066327000 59.1265
1.0681406000 4.8380486000 58.7265
1.0681406000 4.8694645000 58.3197
1.0681406000 4.9008804000 57.9104
1.0681406000 4.9322963000 57.5023
1.0681406000 4.9637122000 57.0989
1.0681406000 4.9951281000 56.7029
1.0681406000 5.0265440000 56.3168
1.0681406000 5.0579599000 55.9424
1.0681406000 5.0893758000 55.5818
1.0681406000 5.1207917000 55.237
1.0681406000 5.1522076000 54.9104
1.0681406000 5.1836235000 54.6051
1.0681406000 5.2150394000 54.3253
1.0681406000 5.2464553000 54.0759
1.0681406000 5.2778712000 53.8627
1.0681406000 5.3092871000 53.6925
1.0681406000 5.3407030000 53.5723
1.0681406000 5.3721189000 53.5091
1.0681406000 5.4035348000 53.5096
1.0681406000 5.4349507000 53.5792
1.0681406000 5.4663666000 53.7221
1.0681406000 5.4977825000 53.9404
1.0681406000 5.5291984000 54.234
1.0681406000 5.5606143000 54.6003
1.0681406000 5.5920302000 55.0343
1.0681406000 5.6234461000 55.5286
1.0681406000 5.6548620000 56.0739
1.0681406000 5.6862779000 56.6592
1.0681406000 5.7176938000 57.2724
1.0681406000 5.7491097000 57.9007
1.0681406000 5.7805256000 58.531
1.0681406000 5.8119415000 59.1506
1.0681406000 5.8433574000 59.7477
1.0681406000 5.8747733000 60.3112
1.0681406000 5.9061892000 60.8313
1.0681406000 5.9376051000 61.2997
1.0681406000 5.9690210000 61.7095
1.0681406000 6.0004369000 62.055
1.0681406000 6.0318528000 62.3323
1.0681406000 6.0632687000 62.5385
1.0681406000 6.0946846000 62.672
1.0681406000 6.1261005000 62.7324
1.0681406000 6.1575164000 62.7201
1.0681406000 6.1889323000 62.6363
1.0681406000 6.2203482000 62.4828
1.0681406000 6.2517641000 62.262
1.0995565000 0.0000000000 61.979
1.0995565000 0.0314159000 61.6333
1.0995565000 0.0628318000 61.2321
1.0995565000 0.0942477000 60.7783
1.0995565000 0.1256636000 60.2749
1.0995565000 0.1570795000 59.7245
1.0995565000 0.1884954000 59.1301
1.0995565000 0.2199113000 58.4943
1.0995565000 0.2513272000 57.8204
1.0995565000 0.2827431000 57.1122
1.0995565000 0.3141590000 56.3741
1.0995565000 0.3455749000 55.6119
1.0995565000 0.3769908000 54.8321
1.0995565000 0.4084067000 54.0428
1.0995565000 0.4398226000 53.253
1.0995565000 0.4712385000 52.473
1.0995565000 0.5026544000 51.7134
1.0995565000 0.5340703000 50.9854
1.0995565000 0.5654862000 50.2996
1.0995565000 0.5969021000 49.6661
1.0995565000 0.6283180000 49.0936
1.0995565000 0.6597339000 48.589
1.0995565000 0.6911498000 48.1571
1.0995565000 0.7225657000 47.8001
1.0995565000 0.7539816000 47.5175
1.0995565000 0.7853975000 47.3062
1.0995565000 0.8168134000 47.1606
1.0995565000 0.8482293000 47.0725
1.0995565000 0.8796452000 47.0316
1.0995565000 0.9110611000 47.0259
1.0995565000 0.9424770000 47.0419
1.0995565000 0.9738929000 47.0648
1.0995565000 1.0053088000 47.0795
1.0995565000 1.0367247000 47.0705
1.0995565000 1.0681406000 47.0223
1.0995565000 1.0995565000 46.9199
1.0995565000 1.1309724000 46.7493
1.0995565000 1.1623883000 46.4974
1.0995565000 1.1938042000 46.1529
1.0995565000 1.2252201000 45.7063
1.0995565000 1.2566360000 45.1501
1.0995565000 1.2880519000 44.4792
1.0995565000 1.3194678000 43.6912
1.0995565000 1.3508837000 42.7859
1.0995565000 1.3822996000 41.7658
1.0995565000 1.4137155000 40.6357
1.0995565000 1.4451314000 39.4026
1.0995565000 1.4765473000 38.0753
1.0995565000 1.5079632000 36.664
1.0995565000 1.5393791000 35.1802
1.0995565000 1.5707950000 33.6361
1.0995565000 1.6022109000 32.0448
1.0995565000 1.6336268000 30.4194
1.0995565000 1.6650427000 28.7738
1.0995565000 1.6964586000 27.1221
1.0995565000 1.7278745000 25.4789
1.0995565000 1.7592904000 23.8594
1.0995565000 1.7907063000 22.2799
1.0995565000 1.8221222000 20.7574
1.0995565000 1.8535381000 19.3099
1.0995565000 1.8849540000 17.9566
1.0995565000 1.9163699000 16.7172
1.0995565000 1.9477858000 15.6117
1.0995565000 1.9792017000 14.6601
1.0995565000 2.0106176000 13.8813
1.0995565000 2.0420335000 13.2925
1.0995565000 2.0734494000 12.9083
1.0995565000 2.1048653000 12.7401
1.0995565000 2.1362812000 12.7948
1.0995565000 2.1676971000 13.0747
1.0995565000 2.1991130000 13.5768
1.0995565000 2.2305289000 14.2924
1.0995565000 2.2619448000 15.2077
1.0995565000 2.2933607000 16.3033
1.0995565000 2.3247766000 17.5555
1.0995565000 2.3561925000 18.9363
1.0995565000 2.3876084000 20.4149
1.0995565000 2.4190243000 21.9587
1.0995565000 2.4504402000 23.534
1.0995565000 2.4818561000 25.1077
1.0995565000 2.5132720000 26.6487
1.0995565000 2.5446879000 28.1284
1.0995565000 2.5761038000 29.5225
1.0995565000 2.6075197000 30.8116
1.0995565000 2.6389356000 31.9822
1.0995565000 2.6703515000 33.027
1.0995565000 2.7017674000 33.9451
1.0995565000 2.7331833000 34.7423
1.0995565000 2.7645992000 35.4299
1.0995565000 2.7960151000 36.025
1.0995565000 2.8274310000 36.5485
1.0995565000 2.8588469000 37.0247
1.0995565000 2.8902628000 37.4792
1.0995565000 2.9216787000 37.9381
1.0995565000 2.9530946000 38.4263
1.0995565000 2.9845105000 38.9661
1.0995565000 3.0159264000 39.5764
1.0995565000 3.0473423000 40.2717
1.0995565000 3.0787582000 41.0616
1.0995565000 3.1101741000 41.9503
1.0995565000 3.1415900000 42.9368
1.0995565000 3.1730059000 44.0152
1.0995565000 3.2044218000 45.1752
1.0995565000 3.2358377000 46.4027
1.0995565000 3.2672536000 47.6809
1.0995565000 3.2986695000 48.9908
1.0995565000 3.3300854000 50.3128
1.0995565000 3.3615013000 51.627
1.0995565000 3.3929172000 52.9145
1.0995565000 3.4243331000 54.1579
1.0995565000 3.4557490000 55.3422
1.0995565000 3.4871649000 56.4548
1.0995565000 3.5185808000 57.4861
1.0995565000 3.5499967000 58.4295
1.0995565000 3.5814126000 59.2813
1.0995565000 3.6128285000 60.0404
1.0995565000 3.6442444000 60.708
1.0995565000 3.6756603000 61.2873
1.0995565000 3.7070762000 61.783
1.0995565000 3.7384921000 62.2009
1.0995565000 3.7699080000 62.5474
1.0995565000 3.8013239000 62.8292
1.0995565000 3.8327398000 63.0532
1.0995565000 3.8641557000 63.2258
1.0995565000 3.8955716000 63.3535
1.0995565000 3.9269875000 63.4421
1.0995565000 3.9584034000 63.4971
1.0995565000 3.9898193000 63.5234
1.0995565000 4.0212352000 63.5257
1.0995565000 4.0526511000 63.5081
1.0995565000 4.0840670000 63.4743
1.0995565000 4.1154829000 63.4278
1.0995565000 4.1468988000 63.3715
1.0995565000 4.1783147000 63.3078
1.0995565000 4.2097306000 63.2388
1.0995565000 4.2411465000 63.1658
1.0995565000 4.2725624000 63.0896
1.0995565000 4.3039783000 63.0103
1.0995565000 4.3353942000 62.9273
1.0995565000 4.3668101000 62.8393
1.0995565000 4.3982260000 62.7444
1.0995565000 4.4296419000 62.6401
1.0995565000 4.4610578000 62.5233
1.0995565000 4.4924737000 62.3911
1.0995565000 4.5238896000 62.2402
1.0995565000 4.5553055000 62.0678
1.0995565000 4.5867214000 61.8712
1.0995565000 4.6181373000 61.6486
1.0995565000 4.6495532000 61.3991
1.0995565000 4.6809691000 61.1224
1.0995565000 4.7123850000 60.8194
1.0995565000 4.7438009000 60.4918
1.0995565000 4.7752168000 60.1423
1.0995565000 4.8066327000 59.7739
1.0995565000 4.8380486000 59.3904
1.0995565000 4.8694645000 58.9956
1.0995565000 4.9008804000 58.5934
1.0995565000 4.9322963000 58.1877
1.0995565000 4.9637122000 57.7818
1.0995565000 4.9951281000 57.3791
1.0995565000 5.0265440000 56.9823
1.0995565000 5.0579599000 56.5942
1.0995565000 5.0893758000 56.2176
1.0995565000 5.1207917000 55.8553
1.0995565000 5.1522076000 55.5107
1.0995565000 5.1836235000 55.1877
1.0995565000 5.2150394000 54.8909
1.0995565000 5.2464553000 54.6258
1.0995565000 5.2778712000 54.3985
1.0995565000 5.3092871000 54.2157
1.0995565000 5.3407030000 54.0842
1.0995565000 5.3721189000 54.011
1.0995565000 5.4035348000 54.002
1.0995565000 5.4349507000 54.0625
1.0995565000 5.4663666000 54.1958
1.0995565000 5.4977825000 54.4038
1.0995565000 5.5291984000 54.6856
1.0995565000 5.5606143000 55.0384
1.0995565000 5.5920302000 55.4569
1.0995565000 5.6234461000 55.9337
1.0995565000 5.6548620000 56.4593
1.0995565000 5.6862779000 57.023
1.0995565000 5.7176938000 57.6126
1.0995565000 5.7491097000 58.2159
1.0995565000 5.7805256000 58.8201
1.0995565000 5.8119415000 59.413
1.0995565000 5.8433574000 59.983
1.0995565000 5.8747733000 60.5196
1.0995565000 5.9061892000 61.0135
1.0995565000 5.9376051000 61.4565
1.0995565000 5.9690210000 61.8422
1.0995565000 6.0004369000 62.1651
1.0995565000 6.0318528000 62.4215
1.0995565000 6.0632687000 62.6088
1.0995565000 6.0946846000 62.7253
1.0995565000 6.1261005000 62.7709
1.0995565000 6.1575164000 62.7461
1.0995565000 6.1889323000 62.6523
1.0995565000 6.2203482000 62.4914
1.0995565000 6.2517641000 62.266
1.1309724000 0.0000000000 62.012
1.1309724000 0.0314159000 61.6732
1.1309724000 0.0628318000 61.2833
1.1309724000 0.0942477000 60.8456
1.1309724000 0.1256636000 60.3634
1.1309724000 0.1570795000 59.8399
1.1309724000 0.1884954000 59.2782
1.1309724000 0.2199113000 58.6815
1.1309724000 0.2513272000 58.0531
1.1309724000 0.2827431000 57.3968
1.1309724000 0.3141590000 56.7171
1.1309724000 0.3455749000 56.0194
1.1309724000 0.3769908000 55.3099
1.1309724000 0.4084067000 54.5959
1.1309724000 0.4398226000 53.8859
1.1309724000 0.4712385000 53.189
1.1309724000 0.5026544000 52.5148
1.1309724000 0.5340703000 51.8733
1.1309724000 0.5654862000 51.274
1.1309724000 0.5969021000 50.7257
1.1309724000 0.6283180000 50.2357
1.1309724000 0.6597339000 49.8099
1.1309724000 0.6911498000 49.4517
1.1309724000 0.7225657000 49.1625
1.1309724000 0.7539816000 48.941
1.1309724000 0.7853975000 48.7833
1.1309724000 0.8168134000 48.6833
1.1309724000 0.8482293000 48.6324
1.1309724000 0.8796452000 48.6203
1.1309724000 0.9110611000 48.6346
1.1309724000 0.9424770000 48.6622
1.1309724000 0.9738929000 48.6886
1.1309724000 1.0053088000 48.699
1.1309724000 1.0367247000 48.6782
1.1309724000 1.0681406000 48.6114
1.1309724000 1.0995565000 48.4843
1.1309724000 1.1309724000 48.2833
1.1309724000 1.1623883000 47.9963
1.1309724000 1.1938042000 47.6127
1.1309724000 1.2252201000 47.1237
1.1309724000 1.2566360000 46.5228
1.1309724000 1.2880519000 45.8058
1.1309724000 1.3194678000 44.971
1.1309724000 1.3508837000 44.0193
1.1309724000 1.3822996000 42.9542
1.1309724000 1.4137155000 41.7814
1.1309724000 1.4451314000 40.5086
1.1309724000 1.4765473000 39.1455
1.1309724000 1.5079632000 37.703
1.1309724000 1.5393791000 36.193
1.1309724000 1.5707950000 34.6282
1.1309724000 1.6022109000 33.0215
1.1309724000 1.6336268000 31.386
1.1309724000 1.6650427000 29.7351
1.1309724000 1.6964586000 28.0819
1.1309724000 1.7278745000 26.4403
1.1309724000 1.7592904000 24.8242
1.1309724000 1.7907063000 23.2485
1.1309724000 1.8221222000 21.7286
1.1309724000 1.8535381000 20.2813
1.1309724000 1.8849540000 18.9242
1.1309724000 1.9163699000 17.6758
1.1309724000 1.9477858000 16.5553
1.1309724000 1.9792017000 15.5817
1.1309724000 2.0106176000 14.7736
1.1309724000 2.0420335000 14.1481
1.1309724000 2.0734494000 13.7198
1.1309724000 2.1048653000 13.5005
1.1309724000 2.1362812000 13.4978
1.1309724000 2.1676971000 13.7148
1.1309724000 2.1991130000 14.1493
1.1309724000 2.2305289000 14.7939
1.1309724000 2.2619448000 15.6357
1.1309724000 2.2933607000 16.6568
1.1309724000 2.3247766000 17.8343
1.1309724000 2.3561925000 19.1418
1.1309724000 2.3876084000 20.5494
1.1309724000 2.4190243000 22.0257
1.1309724000 2.4504402000 23.5378
1.1309724000 2.4818561000 25.0537
1.1309724000 2.5132720000 26.5427
1.1309724000 2.5446879000 27.9767
1.1309724000 2.5761038000 29.3317
1.1309724000 2.6075197000 30.5883
1.1309724000 2.6389356000 31.7326
1.1309724000 2.6703515000 32.757
1.1309724000 2.7017674000 33.6602
1.1309724000 2.7331833000 34.4472
1.1309724000 2.7645992000 35.1289
1.1309724000 2.7960151000 35.7216
1.1309724000 2.8274310000 36.2458
1.1309724000 2.8588469000 36.7254
1.1309724000 2.8902628000 37.1857
1.1309724000 2.9216787000 37.6526
1.1309724000 2.9530946000 38.1511
1.1309724000 2.9845105000 38.7035
1.1309724000 3.0159264000 39.3287
1.1309724000 3.0473423000 40.0414
1.1309724000 3.0787582000 40.8509
1.1309724000 3.1101741000 41.7615
1.1309724000 3.1415900000 42.772
1.1309724000 3.1730059000 43.876
1.1309724000 3.2044218000 45.0628
1.1309724000 3.2358377000 46.3178
1.1309724000 3.2672536000 47.6234
1.1309724000 3.2986695000 48.9602
1.1309724000 3.3300854000 50.3078
1.1309724000 3.3615013000 51.646
1.1309724000 3.3929172000 52.9552
1.1309724000 3.4243331000 54.2179
1.1309724000 3.4557490000 55.4187
1.1309724000 3.4871649000 56.5451
1.1309724000 3.5185808000 57.5875
1.1309724000 3.5499967000 58.5394
1.1309724000 3.5814126000 59.3972
1.1309724000 3.6128285000 60.1602
1.1309724000 3.6442444000 60.8298
1.1309724000 3.6756603000 61.4097
1.1309724000 3.7070762000 61.9049
1.1309724000 3.7384921000 62.3215
1.1309724000 3.7699080000 62.6662
1.1309724000 3.8013239000 62.9463
1.1309724000 3.8327398000 63.1688
1.1309724000 3.8641557000 63.3407
1.1309724000 3.8955716000 63.4685
1.1309724000 3.9269875000 63.5585
1.1309724000 3.9584034000 63.6162
1.1309724000 3.9898193000 63.6468
1.1309724000 4.0212352000 63.655
1.1309724000 4.0526511000 63.6449
1.1309724000 4.0840670000 63.6203
1.1309724000 4.1154829000 63.5845
1.1309724000 4.1468988000 63.5401
1.1309724000 4.1783147000 63.4895
1.1309724000 4.2097306000 63.4346
1.1309724000 4.2411465000 63.3765
1.1309724000 4.2725624000 63.316
1.1309724000 4.3039783000 63.2529
1.1309724000 4.3353942000 63.1868
1.1309724000 4.3668101000 63.1163
1.1309724000 4.3982260000 63.0396
1.1309724000 4.4296419000 62.9543
1.1309724000 4.4610578000 62.8577
1.1309724000 4.4924737000 62.7467
1.1309724000 4.5238896000 62.6183
1.1309724000 4.5553055000 62.4696
1.1309724000 4.5867214000 62.298
1.1309724000 4.6181373000 62.1014
1.1309724000 4.6495532000 61.8784
1.1309724000 4.6809691000 61.6285
1.1309724000 4.7123850000 61.3519
1.1309724000 4.7438009000 61.0496
1.1309724000 4.7752168000 60.7237
1.1309724000 4.8066327000 60.3766
1.1309724000 4.8380486000 60.0113
1.1309724000 4.8694645000 59.6313
1.1309724000 4.9008804000 59.2402
1.1309724000 4.9322963000 58.8416
1.1309724000 4.9637122000 58.4391
1.1309724000 4.9951281000 58.036
1.1309724000 5.0265440000 57.6358
1.1309724000 5.0579599000 57.2418
1.1309724000 5.0893758000 56.8572
1.1309724000 5.1207917000 56.4858
1.1309724000 5.1522076000 56.1313
1.1309724000 5.1836235000 55.7984
1.1309724000 5.2150394000 55.4921
1.1309724000 5.2464553000 55.2182
1.1309724000 5.2778712000 54.9827
1.1309724000 5.3092871000 54.7925
1.1309724000 5.3407030000 54.654
1.1309724000 5.3721189000 54.5738
1.1309724000 5.4035348000 54.5576
1.1309724000 5.4349507000 54.6098
1.1309724000 5.4663666000 54.7336
1.1309724000 5.4977825000 54.9301
1.1309724000 5.5291984000 55.1982
1.1309724000 5.5606143000 55.5349
1.1309724000 5.5920302000 55.9346
1.1309724000 5.6234461000 56.3899
1.1309724000 5.6548620000 56.8916
1.1309724000 5.6862779000 57.4291
1.1309724000 5.7176938000 57.9907
1.1309724000 5.7491097000 58.5645
1.1309724000 5.7805256000 59.1383
1.1309724000 5.8119415000 59.7005
1.1309724000 5.8433574000 60.2399
1.1309724000 5.8747733000 60.7465
1.1309724000 5.9061892000 61.2115
1.1309724000 5.9376051000 61.6272
1.1309724000 5.9690210000 61.9874
1.1309724000 6.0004369000 62.2869
1.1309724000 6.0318528000 62.5222
1.1309724000 6.0632687000 62.6908
1.1309724000 6.0946846000 62.7914
1.1309724000 6.1261005000 62.8238
1.1309724000 6.1575164000 62.7886
1.1309724000 6.1889323000 62.6874
1.1309724000 6.2203482000 62.5223
1.1309724000 6.2517641000 62.2961
1.1623883000 0.0000000000 62.0746
1.1623883000 0.0314159000 61.7471
1.1623883000 0.0628318000 61.3732
1.1623883000 0.0942477000 60.9565
1.1623883000 0.1256636000 60.5008
1.1623883000 0.1570795000 60.0094
1.1623883000 0.1884954000 59.4858
1.1623883000 0.2199113000 58.9334
1.1623883000 0.2513272000 58.3556
1.1623883000 0.2827431000 57.7562
1.1623883000 0.3141590000 57.1395
1.1623883000 0.3455749000 56.5103
1.1623883000 0.3769908000 55.8745
1.1623883000 0.4084067000 55.2386
1.1623883000 0.4398226000 54.6101
1.1623883000 0.4712385000 53.997
1.1623883000 0.5026544000 53.408
1.1623883000 0.5340703000 52.8516
1.1623883000 0.5654862000 52.336
1.1623883000 0.5969021000 51.8687
1.1623883000 0.6283180000 51.456
1.1623883000 0.6597339000 51.1024
1.1623883000 0.6911498000 50.8104
1.1623883000 0.7225657000 50.5805
1.1623883000 0.7539816000 50.4107
1.1623883000 0.7853975000 50.2967
1.1623883000 0.8168134000 50.2321
1.1623883000 0.8482293000 50.2082
1.1623883000 0.8796452000 50.2146
1.1623883000 0.9110611000 50.2396
1.1623883000 0.9424770000 50.27
1.1623883000 0.9738929000 50.292
1.1623883000 1.0053088000 50.2915
1.1623883000 1.0367247000 50.2538
1.1623883000 1.0681406000 50.1649
1.1623883000 1.0995565000 50.0111
1.1623883000 1.1309724000 49.7797
1.1623883000 1.1623883000 49.4594
1.1623883000 1.1938042000 49.0401
1.1623883000 1.2252201000 48.5141
1.1623883000 1.2566360000 47.8753
1.1623883000 1.2880519000 47.1204
1.1623883000 1.3194678000 46.2485
1.1623883000 1.3508837000 45.2611
1.1623883000 1.3822996000 44.1622
1.1623883000 1.4137155000 42.9583
1.1623883000 1.4451314000 41.6577
1.1623883000 1.4765473000 40.2703
1.1623883000 1.5079632000 38.8077
1.1623883000 1.5393791000 37.2818
1.1623883000 1.5707950000 35.7054
1.1623883000 1.6022109000 34.0914
1.1623883000 1.6336268000 32.4525
1.1623883000 1.6650427000 30.8015
1.1623883000 1.6964586000 29.1508
1.1623883000 1.7278745000 27.5133
1.1623883000 1.7592904000 25.9016
1.1623883000 1.7907063000 24.3294
1.1623883000 1.8221222000 22.8108
1.1623883000 1.8535381000 21.3613
1.1623883000 1.8849540000 19.9971
1.1623883000 1.9163699000 18.7358
1.1623883000 1.9477858000 17.5956
1.1623883000 1.9792017000 16.5948
1.1623883000 2.0106176000 15.7518
1.1623883000 2.0420335000 15.0835
1.1623883000 2.0734494000 14.6049
1.1623883000 2.1048653000 14.3282
1.1623883000 2.1362812000 14.2617
1.1623883000 2.1676971000 14.4093
1.1623883000 2.1991130000 14.7702
1.1623883000 2.2305289000 15.3378
1.1623883000 2.2619448000 16.1006
1.1623883000 2.2933607000 17.0419
1.1623883000 2.3247766000 18.1402
1.1623883000 2.3561925000 19.3701
1.1623883000 2.3876084000 20.7031
1.1623883000 2.4190243000 22.1087
1.1623883000 2.4504402000 23.5553
1.1623883000 2.4818561000 25.0115
1.1623883000 2.5132720000 26.4472
1.1623883000 2.5446879000 27.835
1.1623883000 2.5761038000 29.1511
1.1623883000 2.6075197000 30.376
1.1623883000 2.6389356000 31.496
1.1623883000 2.6703515000 32.5029
1.1623883000 2.7017674000 33.395
1.1623883000 2.7331833000 34.1767
1.1623883000 2.7645992000 34.8584
1.1623883000 2.7960151000 35.4556
1.1623883000 2.8274310000 35.9884
1.1623883000 2.8588469000 36.48
1.1623883000 2.8902628000 36.9552
1.1623883000 2.9216787000 37.4397
1.1623883000 2.9530946000 37.9579
1.1623883000 2.9845105000 38.532
1.1623883000 3.0159264000 39.1806
1.1623883000 3.0473423000 39.9181
1.1623883000 3.0787582000 40.7535
1.1623883000 3.1101741000 41.6908
1.1623883000 3.1415900000 42.7283
1.1623883000 3.1730059000 43.8593
1.1623883000 3.2044218000 45.0725
1.1623883000 3.2358377000 46.3528
1.1623883000 3.2672536000 47.6821
1.1623883000 3.2986695000 49.0406
1.1623883000 3.3300854000 50.4075
1.1623883000 3.3615013000 51.7622
1.1623883000 3.3929172000 53.0852
1.1623883000 3.4243331000 54.3587
1.1623883000 3.4557490000 55.5675
1.1623883000 3.4871649000 56.6991
1.1623883000 3.5185808000 57.7443
1.1623883000 3.5499967000 58.6968
1.1623883000 3.5814126000 59.5534
1.1623883000 3.6128285000 60.3137
1.1623883000 3.6442444000 60.9795
1.1623883000 3.6756603000 61.5549
1.1623883000 3.7070762000 62.0452
1.1623883000 3.7384921000 62.4567
1.1623883000 3.7699080000 62.7968
1.1623883000 3.8013239000 63.0726
1.1623883000 3.8327398000 63.2917
1.1623883000 3.8641557000 63.4612
1.1623883000 3.8955716000 63.588
1.1623883000 3.9269875000 63.6782
1.1623883000 3.9584034000 63.7377
1.1623883000 3.9898193000 63.7717
1.1623883000 4.0212352000 63.7849
1.1623883000 4.0526511000 63.7814
1.1623883000 4.0840670000 63.7648
1.1623883000 4.1154829000 63.7383
1.1623883000 4.1468988000 63.7045
1.1623883000 4.1783147000 63.6654
1.1623883000 4.2097306000 63.6229
1.1623883000 4.2411465000 63.5778
1.1623883000 4.2725624000 63.5308
1.1623883000 4.3039783000 63.4818
1.1623883000 4.3353942000 63.4301
1.1623883000 4.3668101000 63.3746
1.1623883000 4.3982260000 63.3135
1.1623883000 4.4296419000 63.2446
1.1623883000 4.4610578000 63.1652
1.1623883000 4.4924737000 63.0726
1.1623883000 4.5238896000 62.9638
1.1623883000 4.5553055000 62.836
1.1623883000 4.5867214000 62.6866
1.1623883000 4.6181373000 62.5134
1.1623883000 4.6495532000 62.3147
1.1623883000 4.6809691000 62.0897
1.1623883000 4.7123850000 61.8381
1.1623883000 4.7438009000 61.5605
1.1623883000 4.7752168000 61.2582
1.1623883000 4.8066327000 60.9332
1.1623883000 4.8380486000 60.588
1.1623883000 4.8694645000 60.2256
1.1623883000 4.9008804000 59.8493
1.1623883000 4.9322963000 59.4624
1.1623883000 4.9637122000 59.0687
1.1623883000 4.9951281000 58.6716
1.1623883000 5.0265440000 58.2748
1.1623883000 5.0579599000 57.882
1.1623883000 5.0893758000 57.497
1.1623883000 5.1207917000 57.1239
1.1623883000 5.1522076000 56.7671
1.1623883000 5.1836235000 56.4314
1.1623883000 5.2150394000 56.1223
1.1623883000 5.2464553000 55.8454
1.1623883000 5.2778712000 55.6071
1.1623883000 5.3092871000 55.4138
1.1623883000 5.3407030000 55.2718
1.1623883000 5.3721189000 55.1872
1.1623883000 5.4035348000 55.1651
1.1623883000 5.4349507000 55.2096
1.1623883000 5.4663666000 55.3234
1.1623883000 5.4977825000 55.5071
1.1623883000 5.5291984000 55.7596
1.1623883000 5.5606143000 56.0775
1.1623883000 5.5920302000 56.4553
1.1623883000 5.6234461000 56.8857
1.1623883000 5.6548620000 57.3597
1.1623883000 5.6862779000 57.8672
1.1623883000 5.7176938000 58.397
1.1623883000 5.7491097000 58.9377
1.1623883000 5.7805256000 59.4777
1.1623883000 5.8119415000 60.006
1.1623883000 5.8433574000 60.5121
1.1623883000 5.8747733000 60.9866
1.1623883000 5.9061892000 61.4209
1.1623883000 5.9376051000 61.808
1.1623883000 5.9690210000 62.1418
1.1623883000 6.0004369000 62.4177
1.1623883000 6.0318528000 62.6323
1.1623883000 6.0632687000 62.7831
1.1623883000 6.0946846000 62.8691
1.1623883000 6.1261005000 62.8901
1.1623883000 6.1575164000 62.8468
1.1623883000 6.1889323000 62.741
1.1623883000 6.2203482000 62.575
1.1623883000 6.2517641000 62.3517
1.1938042000 0.0000000000 62.165
1.1938042000 0.0314159000 61.8528
1.1938042000 0.0628318000 61.499
1.1938042000 0.0942477000 61.1075
1.1938042000 0.1256636000 60.6824
1.1938042000 0.1570795000 60.2273
1.1938042000 0.1884954000 59.7458
1.1938042000 0.2199113000 59.2415
1.1938042000 0.2513272000 58.7177
1.1938042000 0.2827431000 58.1782
1.1938042000 0.3141590000 57.6269
1.1938042000 0.3455749000 57.0683
1.1938042000 0.3769908000 56.5074
1.1938042000 0.4084067000 55.95
1.1938042000 0.4398226000 55.4026
1.1938042000 0.4712385000 54.8721
1.1938042000 0.5026544000 54.3658
1.1938042000 0.5340703000 53.8911
1.1938042000 0.5654862000 53.4548
1.1938042000 0.5969021000 53.0632
1.1938042000 0.6283180000 52.7213
1.1938042000 0.6597339000 52.4326
1.1938042000 0.6911498000 52.1988
1.1938042000 0.7225657000 52.0196
1.1938042000 0.7539816000 51.8925
1.1938042000 0.7853975000 51.813
1.1938042000 0.8168134000 51.7744
1.1938042000 0.8482293000 51.7685
1.1938042000 0.8796452000 51.785
1.1938042000 0.9110611000 51.8127
1.1938042000 0.9424770000 51.839
1.1938042000 0.9738929000 51.8509
1.1938042000 1.0053088000 51.8348
1.1938042000 1.0367247000 51.7771
1.1938042000 1.0681406000 51.6645
1.1938042000 1.0995565000 51.4841
1.1938042000 1.1309724000 51.2241
1.1938042000 1.1623883000 50.8737
1.1938042000 1.1938042000 50.4239
1.1938042000 1.2252201000 49.8674
1.1938042000 1.2566360000 49.1989
1.1938042000 1.2880519000 48.4156
1.1938042000 1.3194678000 47.5169
1.1938042000 1.3508837000 46.505
1.1938042000 1.3822996000 45.3843
1.1938042000 1.4137155000 44.1613
1.1938042000 1.4451314000 42.8448
1.1938042000 1.4765473000 41.445
1.1938042000 1.5079632000 39.9732
1.1938042000 1.5393791000 38.4417
1.1938042000 1.5707950000 36.8628
1.1938042000 1.6022109000 35.2492
1.1938042000 1.6336268000 33.6132
1.1938042000 1.6650427000 31.9669
1.1938042000 1.6964586000 30.322
1.1938042000 1.7278745000 28.6903
1.1938042000 1.7592904000 27.0835
1.1938042000 1.7907063000 25.514
1.1938042000 1.8221222000 23.9948
1.1938042000 1.8535381000 22.5401
1.1938042000 1.8849540000 21.1651
1.1938042000 1.9163699000 19.8864
1.1938042000 1.9477858000 18.7213
1.1938042000 1.9792017000 17.688
1.1938042000 2.0106176000 16.8044
1.1938042000 2.0420335000 16.0875
1.1938042000 2.0734494000 15.5526
1.1938042000 2.1048653000 15.2126
1.1938042000 2.1362812000 15.0766
1.1938042000 2.1676971000 15.1496
1.1938042000 2.1991130000 15.4316
1.1938042000 2.2305289000 15.9176
1.1938042000 2.2619448000 16.5972
1.1938042000 2.2933607000 17.455
1.1938042000 2.3247766000 18.4709
1.1938042000 2.3561925000 19.6208
1.1938042000 2.3876084000 20.8773
1.1938042000 2.4190243000 22.2109
1.1938042000 2.4504402000 23.591
1.1938042000 2.4818561000 24.9871
1.1938042000 2.5132720000 26.3698
1.1938042000 2.5446879000 27.7121
1.1938042000 2.5761038000 28.9905
1.1938042000 2.6075197000 30.1857
1.1938042000 2.6389356000 31.2837
1.1938042000 2.6703515000 32.2764
1.1938042000 2.7017674000 33.1614
1.1938042000 2.7331833000 33.9428
1.1938042000 2.7645992000 34.6302
1.1938042000 2.7960151000 35.2387
1.1938042000 2.8274310000 35.7875
1.1938042000 2.8588469000 36.299
1.1938042000 2.8902628000 36.7977
1.1938042000 2.9216787000 37.3084
1.1938042000 2.9530946000 37.855
1.1938042000 2.9845105000 38.459
1.1938042000 3.0159264000 39.1385
1.1938042000 3.0473423000 39.9073
1.1938042000 3.0787582000 40.7739
1.1938042000 3.1101741000 41.7417
1.1938042000 3.1415900000 42.8084
1.1938042000 3.1730059000 43.9667
1.1938042000 3.2044218000 45.205
1.1938042000 3.2358377000 46.5076
1.1938042000 3.2672536000 47.8562
1.1938042000 3.2986695000 49.2305
1.1938042000 3.3300854000 50.6097
1.1938042000 3.3615013000 51.9732
1.1938042000 3.3929172000 53.3014
1.1938042000 3.4243331000 54.577
1.1938042000 3.4557490000 55.7848
1.1938042000 3.4871649000 56.913
1.1938042000 3.5185808000 57.9526
1.1938042000 3.5499967000 58.8979
1.1938042000 3.5814126000 59.7461
1.1938042000 3.6128285000 60.4972
1.1938042000 3.6442444000 61.1536
1.1938042000 3.6756603000 61.7194
1.1938042000 3.7070762000 62.2005
1.1938042000 3.7384921000 62.6036
1.1938042000 3.7699080000 62.936
1.1938042000 3.8013239000 63.2053
1.1938042000 3.8327398000 63.4192
1.1938042000 3.8641557000 63.5848
1.1938042000 3.8955716000 63.7092
1.1938042000 3.9269875000 63.7987
1.1938042000 3.9584034000 63.859
1.1938042000 3.9898193000 63.8955
1.1938042000 4.0212352000 63.9127
1.1938042000 4.0526511000 63.9146
1.1938042000 4.0840670000 63.9049
1.1938042000 4.1154829000 63.8864
1.1938042000 4.1468988000 63.8616
1.1938042000 4.1783147000 63.8325
1.1938042000 4.2097306000 63.8005
1.1938042000 4.2411465000 63.7666
1.1938042000 4.2725624000 63.7311
1.1938042000 4.3039783000 63.6939
1.1938042000 4.3353942000 63.6544
1.1938042000 4.3668101000 63.6115
1.1938042000 4.3982260000 63.5635
1.1938042000 4.4296419000 63.5084
1.1938042000 4.4610578000 63.4437
1.1938042000 4.4924737000 63.3668
1.1938042000 4.5238896000 63.275
1.1938042000 4.5553055000 63.1655
1.1938042000 4.5867214000 63.0358
1.1938042000 4.6181373000 62.8836
1.1938042000 4.6495532000 62.7072
1.1938042000 4.6809691000 62.5055
1.1938042000 4.7123850000 62.2777
1.1938042000 4.7438009000 62.0242
1.1938042000 4.7752168000 61.7456
1.1938042000 4.8066327000 61.4436
1.1938042000 4.8380486000 61.1202
1.1938042000 4.8694645000 60.7779
1.1938042000 4.9008804000 60.4196
1.1938042000 4.9322963000 60.0488
1.1938042000 4.9637122000 59.6688
1.1938042000 4.9951281000 59.2833
1.1938042000 5.0265440000 58.896
1.1938042000 5.0579599000 58.511
1.1938042000 5.0893758000 58.1323
1.1938042000 5.1207917000 57.7643
1.1938042000 5.1522076000 57.4117
1.1938042000 5.1836235000 57.0795
1.1938042000 5.2150394000 56.7732
1.1938042000 5.2464553000 56.4987
1.1938042000 5.2778712000 56.2619
1.1938042000 5.3092871000 56.0691
1.1938042000 5.3407030000 55.9263
1.1938042000 5.3721189000 55.8389
1.1938042000 5.4035348000 55.812
1.1938042000 5.4349507000 55.8489
1.1938042000 5.4663666000 55.9521
1.1938042000 5.4977825000 56.1218
1.1938042000 5.5291984000 56.3567
1.1938042000 5.5606143000 56.6534
1.1938042000 5.5920302000 57.0066
1.1938042000 5.6234461000 57.4091
1.1938042000 5.6548620000 57.8524
1.1938042000 5.6862779000 58.3269
1.1938042000 5.7176938000 58.8219
1.1938042000 5.7491097000 59.3267
1.1938042000 5.7805256000 59.8305
1.1938042000 5.8119415000 60.3228
1.1938042000 5.8433574000 60.7938
1.1938042000 5.8747733000 61.2346
1.1938042000 5.9061892000 61.6373
1.1938042000 5.9376051000 61.9952
1.1938042000 5.9690210000 62.3027
1.1938042000 6.0004369000 62.5553
1.1938042000 6.0318528000 62.7498
1.1938042000 6.0632687000 62.884
1.1938042000 6.0946846000 62.957
1.1938042000 6.1261005000 62.9686
1.1938042000 6.1575164000 62.9198
1.1938042000 6.1889323000 62.8122
1.1938042000 6.2203482000 62.6484
1.1938042000 6.2517641000 62.4315
1.2252201000 0.0000000000 62.2808
1.2252201000 0.0314159000 61.9872
1.2252201000 0.0628318000 61.6567
1.2252201000 0.0942477000 61.2937
1.2252201000 0.1256636000 60.9023
1.2252201000 0.1570795000 60.4863
1.2252201000 0.1884954000 60.0496
1.2252201000 0.2199113000 59.5956
1.2252201000 0.2513272000 59.1277
1.2252201000 0.2827431000 58.6493
1.2252201000 0.3141590000 58.164
1.2252201000 0.3455749000 57.6758
1.2252201000 0.3769908000 57.189
1.2252201000 0.4084067000 56.7085
1.2252201000 0.4398226000 56.2397
1.2252201000 0.4712385000 55.7885
1.2252201000 0.5026544000 55.3609
1.2252201000 0.5340703000 54.9628
1.2252201000 0.5654862000 54.6001
1.2252201000 0.5969021000 54.2777
1.2252201000 0.6283180000 53.9994
1.2252201000 0.6597339000 53.768
1.2252201000 0.6911498000 53.5842
1.2252201000 0.7225657000 53.4473
1.2252201000 0.7539816000 53.3545
1.2252201000 0.7853975000 53.3011
1.2252201000 0.8168134000 53.2807
1.2252201000 0.8482293000 53.2851
1.2252201000 0.8796452000 53.3048
1.2252201000 0.9110611000 53.3291
1.2252201000 0.9424770000 53.3463
1.2252201000 0.9738929000 53.3441
1.2252201000 1.0053088000 53.3098
1.2252201000 1.0367247000 53.2308
1.2252201000 1.0681406000 53.0946
1.2252201000 1.0995565000 52.8893
1.2252201000 1.1309724000 52.6038
1.2252201000 1.1623883000 52.2282
1.2252201000 1.1938042000 51.7541
1.2252201000 1.2252201000 51.1746
1.2252201000 1.2566360000 50.4852
1.2252201000 1.2880519000 49.6833
1.2252201000 1.3194678000 48.7689
1.2252201000 1.3508837000 47.744
1.2252201000 1.3822996000 46.6133
1.2252201000 1.4137155000 45.3836
1.2252201000 1.4451314000 44.0632
1.2252201000 1.4765473000 42.6624
1.2252201000 1.5079632000 41.1924
1.2252201000 1.5393791000 39.665
1.2252201000 1.5707950000 38.0923
1.2252201000 1.6022109000 36.4865
1.2252201000 1.6336268000 34.8593
1.2252201000 1.6650427000 33.222
1.2252201000 1.6964586000 31.5858
1.2252201000 1.7278745000 29.9613
1.2252201000 1.7592904000 28.3595
1.2252201000 1.7907063000 26.7914
1.2252201000 1.8221222000 25.2693
1.2252201000 1.8535381000 23.8061
1.2252201000 1.8849540000 22.4163
1.2252201000 1.9163699000 21.1156
1.2252201000 1.9477858000 19.9208
1.2252201000 1.9792017000 18.8497
1.2252201000 2.0106176000 17.9201
1.2252201000 2.0420335000 17.1492
1.2252201000 2.0734494000 16.5529
1.2252201000 2.1048653000 16.1446
1.2252201000 2.1362812000 15.9344
1.2252201000 2.1676971000 15.9284
1.2252201000 2.1991130000 16.1279
1.2252201000 2.2305289000 16.529
1.2252201000 2.2619448000 17.1229
1.2252201000 2.2933607000 17.8954
1.2252201000 2.3247766000 18.8276
1.2252201000 2.3561925000 19.8967
1.2252201000 2.3876084000 21.0765
1.2252201000 2.4190243000 22.3385
1.2252201000 2.4504402000 23.653
1.2252201000 2.4818561000 24.9903
1.2252201000 2.5132720000 26.3216
1.2252201000 2.5446879000 27.6203
1.2252201000 2.5761038000 28.8632
1.2252201000 2.6075197000 30.0313
1.2252201000 2.6389356000 31.1105
1.2252201000 2.6703515000 32.0924
1.2252201000 2.7017674000 32.9745
1.2252201000 2.7331833000 33.7603
1.2252201000 2.7645992000 34.4588
1.2252201000 2.7960151000 35.0845
1.2252201000 2.8274310000 35.6559
1.2252201000 2.8588469000 36.1946
1.2252201000 2.8902628000 36.7242
1.2252201000 2.9216787000 37.2686
1.2252201000 2.9530946000 37.8509
1.2252201000 2.9845105000 38.4918
1.2252201000 3.0159264000 39.2084
1.2252201000 3.0473423000 40.0137
1.2252201000 3.0787582000 40.9154
1.2252201000 3.1101741000 41.9161
1.2252201000 3.1415900000 43.0129
1.2252201000 3.1730059000 44.198
1.2252201000 3.2044218000 45.459
1.2252201000 3.2358377000 46.78
1.2252201000 3.2672536000 48.1424
1.2252201000 3.2986695000 49.526
1.2252201000 3.3300854000 50.91
1.2252201000 3.3615013000 52.274
1.2252201000 3.3929172000 53.5988
1.2252201000 3.4243331000 54.8675
1.2252201000 3.4557490000 56.0656
1.2252201000 3.4871649000 57.1817
1.2252201000 3.5185808000 58.2075
1.2252201000 3.5499967000 59.1379
1.2252201000 3.5814126000 59.9708
1.2252201000 3.6128285000 60.7065
1.2252201000 3.6442444000 61.3479
1.2252201000 3.6756603000 61.8995
1.2252201000 3.7070762000 62.3675
1.2252201000 3.7384921000 62.7588
1.2252201000 3.7699080000 63.0809
1.2252201000 3.8013239000 63.3416
1.2252201000 3.8327398000 63.5484
1.2252201000 3.8641557000 63.7088
1.2252201000 3.8955716000 63.8297
1.2252201000 3.9269875000 63.9174
1.2252201000 3.9584034000 63.9777
1.2252201000 3.9898193000 64.0157
1.2252201000 4.0212352000 64.0359
1.2252201000 4.0526511000 64.0423
1.2252201000 4.0840670000 64.0382
1.2252201000 4.1154829000 64.0265
1.2252201000 4.1468988000 64.0093
1.2252201000 4.1783147000 63.9885
1.2252201000 4.2097306000 63.9653
1.2252201000 4.2411465000 63.9405
1.2252201000 4.2725624000 63.9146
1.2252201000 4.3039783000 63.8872
1.2252201000 4.3353942000 63.8578
1.2252201000 4.3668101000 63.8253
1.2252201000 4.3982260000 63.7881
1.2252201000 4.4296419000 63.7445
1.2252201000 4.4610578000 63.6921
1.2252201000 4.4924737000 63.6286
1.2252201000 4.5238896000 63.5514
1.2252201000 4.5553055000 63.4578
1.2252201000 4.5867214000 63.3456
1.2252201000 4.6181373000 63.2124
1.2252201000 4.6495532000 63.0565
1.2252201000 4.6809691000 62.8764
1.2252201000 4.7123850000 62.6714
1.2252201000 4.7438009000 62.4413
1.2252201000 4.7752168000 62.1865
1.2252201000 4.8066327000 61.9082
1.2252201000 4.8380486000 61.6079
1.2252201000 4.8694645000 61.2878
1.2252201000 4.9008804000 60.9507
1.2252201000 4.9322963000 60.5995
1.2252201000 4.9637122000 60.2376
1.2252201000 4.9951281000 59.8686
1.2252201000 5.0265440000 59.4963
1.2252201000 5.0579599000 59.1246
1.2252201000 5.0893758000 58.758
1.2252201000 5.1207917000 58.4009
1.2252201000 5.1522076000 58.0581
1.2252201000 5.1836235000 57.7347
1.2252201000 5.2150394000 57.4361
1.2252201000 5.2464553000 57.168
1.2252201000 5.2778712000 56.9363
1.2252201000 5.3092871000 56.7468
1.2252201000 5.3407030000 56.6052
1.2252201000 5.3721189000 56.5165
1.2252201000 5.4035348000 56.4852
1.2252201000 5.4349507000 56.5145
1.2252201000 5.4663666000 56.6063
1.2252201000 5.4977825000 56.7607
1.2252201000 5.5291984000 56.9764
1.2252201000 5.5606143000 57.25
1.2252201000 5.5920302000 57.5763
1.2252201000 5.6234461000 57.9486
1.2252201000 5.6548620000 58.359
1.2252201000 5.6862779000 58.7982
1.2252201000 5.7176938000 59.2564
1.2252201000 5.7491097000 59.7235
1.2252201000 5.7805256000 60.1895
1.2252201000 5.8119415000 60.6445
1.2252201000 5.8433574000 61.0795
1.2252201000 5.8747733000 61.486
1.2252201000 5.9061892000 61.8569
1.2252201000 5.9376051000 62.1857
1.2252201000 5.9690210000 62.4672
1.2252201000 6.0004369000 62.6973
1.2252201000 6.0318528000 62.873
1.2252201000 6.0632687000 62.9921
1.2252201000 6.0946846000 63.0539
1.2252201000 6.1261005000 63.0583
1.2252201000 6.1575164000 63.0062
1.2252201000 6.1889323000 62.8995
1.2252201000 6.2203482000 62.7409
1.2252201000 6.2517641000 62.5334
1.2566360000 0.0000000000 62.4186
1.2566360000 0.0314159000 62.1462
1.2566360000 0.0628318000 61.8416
1.2566360000 0.0942477000 61.5094
1.2566360000 0.1256636000 61.1537
1.2566360000 0.1570795000 60.7786
1.2566360000 0.1884954000 60.3878
1.2566360000 0.2199113000 59.9848
1.2566360000 0.2513272000 59.5728
1.2566360000 0.2827431000 59.1551
1.2566360000 0.3141590000 58.7346
1.2566360000 0.3455749000 58.3149
1.2566360000 0.3769908000 57.8996
1.2566360000 0.4084067000 57.4925
1.2566360000 0.4398226000 57.0982
1.2566360000 0.4712385000 56.7214
1.2566360000 0.5026544000 56.3667
1.2566360000 0.5340703000 56.0392
1.2566360000 0.5654862000 55.7433
1.2566360000 0.5969021000 55.4828
1.2566360000 0.6283180000 55.2607
1.2566360000 0.6597339000 55.0787
1.2566360000 0.6911498000 54.9371
1.2566360000 0.7225657000 54.8347
1.2566360000 0.7539816000 54.7686
1.2566360000 0.7853975000 54.734
1.2566360000 0.8168134000 54.725
1.2566360000 0.8482293000 54.7337
1.2566360000 0.8796452000 54.7514
1.2566360000 0.9110611000 54.7679
1.2566360000 0.9424770000 54.7726
1.2566360000 0.9738929000 54.7541
1.2566360000 1.0053088000 54.7007
1.2566360000 1.0367247000 54.6007
1.2566360000 1.0681406000 54.4426
1.2566360000 1.0995565000 54.2153
1.2566360000 1.1309724000 53.9087
1.2566360000 1.1623883000 53.5135
1.2566360000 1.1938042000 53.0218
1.2566360000 1.2252201000 52.4276
1.2566360000 1.2566360000 51.7265
1.2566360000 1.2880519000 50.9162
1.2566360000 1.3194678000 49.9968
1.2566360000 1.3508837000 48.9704
1.2566360000 1.3822996000 47.8415
1.2566360000 1.4137155000 46.6166
1.2566360000 1.4451314000 45.304
1.2566360000 1.4765473000 43.9134
1.2566360000 1.5079632000 42.4554
1.2566360000 1.5393791000 40.9415
1.2566360000 1.5707950000 39.3833
1.2566360000 1.6022109000 37.7921
1.2566360000 1.6336268000 36.1792
1.2566360000 1.6650427000 34.5551
1.2566360000 1.6964586000 32.93
1.2566360000 1.7278745000 31.3138
1.2566360000 1.7592904000 29.7166
1.2566360000 1.7907063000 28.1487
1.2566360000 1.8221222000 26.6211
1.2566360000 1.8535381000 25.1463
1.2566360000 1.8849540000 23.7377
1.2566360000 1.9163699000 22.4107
1.2566360000 1.9477858000 21.1816
1.2566360000 1.9792017000 20.0679
1.2566360000 2.0106176000 19.0876
1.2566360000 2.0420335000 18.2583
1.2566360000 2.0734494000 17.5963
1.2566360000 2.1048653000 17.116
1.2566360000 2.1362812000 16.8283
1.2566360000 2.1676971000 16.7406
1.2566360000 2.1991130000 16.8555
1.2566360000 2.2305289000 17.1705
1.2566360000 2.2619448000 17.6779
1.2566360000 2.2933607000 18.3649
1.2566360000 2.3247766000 19.2141
1.2566360000 2.3561925000 20.2037
1.2566360000 2.3876084000 21.3085
1.2566360000 2.4190243000 22.5011
1.2566360000 2.4504402000 23.7526
1.2566360000 2.4818561000 25.0338
1.2566360000 2.5132720000 26.3166
1.2566360000 2.5446879000 27.5748
1.2566360000 2.5761038000 28.7855
1.2566360000 2.6075197000 29.9298
1.2566360000 2.6389356000 30.9937
1.2566360000 2.6703515000 31.9685
1.2566360000 2.7017674000 32.8517
1.2566360000 2.7331833000 33.6461
1.2566360000 2.7645992000 34.3606
1.2566360000 2.7960151000 35.0087
1.2566360000 2.8274310000 35.6082
1.2566360000 2.8588469000 36.1799
1.2566360000 2.8902628000 36.7464
1.2566360000 2.9216787000 37.3306
1.2566360000 2.9530946000 37.9544
1.2566360000 2.9845105000 38.6373
1.2566360000 3.0159264000 39.3955
1.2566360000 3.0473423000 40.2408
1.2566360000 3.0787582000 41.18
1.2566360000 3.1101741000 42.2145
1.2566360000 3.1415900000 43.3409
1.2566360000 3.1730059000 44.5506
1.2566360000 3.2044218000 45.8308
1.2566360000 3.2358377000 47.1653
1.2566360000 3.2672536000 48.5355
1.2566360000 3.2986695000 49.9212
1.2566360000 3.3300854000 51.302
1.2566360000 3.3615013000 52.6579
1.2566360000 3.3929172000 53.9705
1.2566360000 3.4243331000 55.2234
1.2566360000 3.4557490000 56.4031
1.2566360000 3.4871649000 57.4987
1.2566360000 3.5185808000 58.5029
1.2566360000 3.5499967000 59.4113
1.2566360000 3.5814126000 60.2222
1.2566360000 3.6128285000 60.9367
1.2566360000 3.6442444000 61.5581
1.2566360000 3.6756603000 62.0913
1.2566360000 3.7070762000 62.5427
1.2566360000 3.7384921000 62.9192
1.2566360000 3.7699080000 63.2286
1.2566360000 3.8013239000 63.4787
1.2566360000 3.8327398000 63.677
1.2566360000 3.8641557000 63.8309
1.2566360000 3.8955716000 63.9473
1.2566360000 3.9269875000 64.0323
1.2566360000 3.9584034000 64.0917
1.2566360000 3.9898193000 64.1303
1.2566360000 4.0212352000 64.1527
1.2566360000 4.0526511000 64.1625
1.2566360000 4.0840670000 64.163
1.2566360000 4.1154829000 64.1566
1.2566360000 4.1468988000 64.1456
1.2566360000 4.1783147000 64.1316
1.2566360000 4.2097306000 64.1156
1.2566360000 4.2411465000 64.0983
1.2566360000 4.2725624000 64.08
1.2566360000 4.3039783000 64.0605
1.2566360000 4.3353942000 64.0392
1.2566360000 4.3668101000 64.0151
1.2566360000 4.3982260000 63.9868
1.2566360000 4.4296419000 63.9525
1.2566360000 4.4610578000 63.9104
1.2566360000 4.4924737000 63.8581
1.2566360000 4.5238896000 63.7934
1.2566360000 4.5553055000 63.7138
1.2566360000 4.5867214000 63.617
1.2566360000 4.6181373000 63.501
1.2566360000 4.6495532000 63.3638
1.2566360000 4.6809691000 63.204
1.2566360000 4.7123850000 63.0207
1.2566360000 4.7438009000 62.8134
1.2566360000 4.7752168000 62.5822
1.2566360000 4.8066327000 62.3279
1.2566360000 4.8380486000 62.0519
1.2566360000 4.8694645000 61.7558
1.2566360000 4.9008804000 61.4422
1.2566360000 4.9322963000 61.1136
1.2566360000 4.9637122000 60.7734
1.2566360000 4.9951281000 60.4249
1.2566360000 5.0265440000 60.0719
1.2566360000 5.0579599000 59.7184
1.2566360000 5.0893758000 59.3687
1.2566360000 5.1207917000 59.0272
1.2566360000 5.1522076000 58.6988
1.2566360000 5.1836235000 58.3884
1.2566360000 5.2150394000 58.1014
1.2566360000 5.2464553000 57.8431
1.2566360000 5.2778712000 57.6192
1.2566360000 5.3092871000 57.4352
1.2566360000 5.3407030000 57.2962
1.2566360000 5.3721189000 57.2071
1.2566360000 5.4035348000 57.1717
1.2566360000 5.4349507000 57.1931
1.2566360000 5.4663666000 57.2728
1.2566360000 5.4977825000 57.4109
1.2566360000 5.5291984000 57.606
1.2566360000 5.5606143000 57.855
1.2566360000 5.5920302000 58.1529
1.2566360000 5.6234461000 58.4936
1.2566360000 5.6548620000 58.8694
1.2566360000 5.6862779000 59.272
1.2566360000 5.7176938000 59.6923
1.2566360000 5.7491097000 60.1209
1.2566360000 5.7805256000 60.5483
1.2566360000 5.8119415000 60.9657
1.2566360000 5.8433574000 61.3645
1.2566360000 5.8747733000 61.737
1.2566360000 5.9061892000 62.0764
1.2566360000 5.9376051000 62.3768
1.2566360000 5.9690210000 62.6333
1.2566360000 6.0004369000 62.8421
1.2566360000 6.0318528000 63.0003
1.2566360000 6.0632687000 63.106
1.2566360000 6.0946846000 63.1584
1.2566360000 6.1261005000 63.1575
1.2566360000 6.1575164000 63.1045
1.2566360000 6.1889323000 63.0012
1.2566360000 6.2203482000 62.8501
1.2566360000 6.2517641000 62.6547
1.2880519000 0.0000000000 62.5748
1.2880519000 0.0314159000 62.3253
1.2880519000 0.0628318000 62.0483
1.2880519000 0.0942477000 61.7482
1.2880519000 0.1256636000 61.4292
1.2880519000 0.1570795000 61.0953
1.2880519000 0.1884954000 60.7504
1.2880519000 0.2199113000 60.3978
1.2880519000 0.2513272000 60.0405
1.2880519000 0.2827431000 59.6813
1.2880519000 0.3141590000 59.3229
1.2880519000 0.3455749000 58.9682
1.2880519000 0.3769908000 58.6201
1.2880519000 0.4084067000 58.2816
1.2880519000 0.4398226000 57.9562
1.2880519000 0.4712385000 57.6475
1.2880519000 0.5026544000 57.3593
1.2880519000 0.5340703000 57.0952
1.2880519000 0.5654862000 56.8586
1.2880519000 0.5969021000 56.6525
1.2880519000 0.6283180000 56.4788
1.2880519000 0.6597339000 56.3387
1.2880519000 0.6911498000 56.2319
1.2880519000 0.7225657000 56.1569
1.2880519000 0.7539816000 56.1108
1.2880519000 0.7853975000 56.0891
1.2880519000 0.8168134000 56.0861
1.2880519000 0.8482293000 56.0945
1.2880519000 0.8796452000 56.1064
1.2880519000 0.9110611000 56.1125
1.2880519000 0.9424770000 56.103
1.2880519000 0.9738929000 56.0675
1.2880519000 1.0053088000 55.9954
1.2880519000 1.0367247000 55.876
1.2880519000 1.0681406000 55.6987
1.2880519000 1.0995565000 55.4535
1.2880519000 1.1309724000 55.1307
1.2880519000 1.1623883000 54.7221
1.2880519000 1.1938042000 54.2203
1.2880519000 1.2252201000 53.6195
1.2880519000 1.2566360000 52.9158
1.2880519000 1.2880519000 52.107
1.2880519000 1.3194678000 51.193
1.2880519000 1.3508837000 50.176
1.2880519000 1.3822996000 49.06
1.2880519000 1.4137155000 47.8511
1.2880519000 1.4451314000 46.5571
1.2880519000 1.4765473000 45.1869
1.2880519000 1.5079632000 43.7507
1.2880519000 1.5393791000 42.259
1.2880519000 1.5707950000 40.7228
1.2880519000 1.6022109000 39.1527
1.2880519000 1.6336268000 37.559
1.2880519000 1.6650427000 35.9515
1.2880519000 1.6964586000 34.3398
1.2880519000 1.7278745000 32.7329
1.2880519000 1.7592904000 31.14
1.2880519000 1.7907063000 29.5706
1.2880519000 1.8221222000 28.0354
1.2880519000 1.8535381000 26.5458
1.2880519000 1.8849540000 25.115
1.2880519000 1.9163699000 23.7578
1.2880519000 1.9477858000 22.4905
1.2880519000 1.9792017000 21.3304
1.2880519000 2.0106176000 20.2958
1.2880519000 2.0420335000 19.4048
1.2880519000 2.0734494000 18.6744
1.2880519000 2.1048653000 18.1197
1.2880519000 2.1362812000 17.753
1.2880519000 2.1676971000 17.5828
1.2880519000 2.1991130000 17.6129
1.2880519000 2.2305289000 17.8422
1.2880519000 2.2619448000 18.2644
1.2880519000 2.2933607000 18.8681
1.2880519000 2.3247766000 19.6369
1.2880519000 2.3561925000 20.5501
1.2880519000 2.3876084000 21.5837
1.2880519000 2.4190243000 22.7108
1.2880519000 2.4504402000 23.9033
1.2880519000 2.4818561000 25.1327
1.2880519000 2.5132720000 26.3713
1.2880519000 2.5446879000 27.5932
1.2880519000 2.5761038000 28.7757
1.2880519000 2.6075197000 29.9001
1.2880519000 2.6389356000 30.9524
1.2880519000 2.6703515000 31.9239
1.2880519000 2.7017674000 32.8119
1.2880519000 2.7331833000 33.6189
1.2880519000 2.7645992000 34.3532
1.2880519000 2.7960151000 35.0278
1.2880519000 2.8274310000 35.6597
1.2880519000 2.8588469000 36.2688
1.2880519000 2.8902628000 36.8765
1.2880519000 2.9216787000 37.5046
1.2880519000 2.9530946000 38.1737
1.2880519000 2.9845105000 38.902
1.2880519000 3.0159264000 39.7043
1.2880519000 3.0473423000 40.5911
1.2880519000 3.0787582000 41.5681
1.2880519000 3.1101741000 42.6357
1.2880519000 3.1415900000 43.7895
1.2880519000 3.1730059000 45.0203
1.2880519000 3.2044218000 46.3149
1.2880519000 3.2358377000 47.657
1.2880519000 3.2672536000 49.028
1.2880519000 3.2986695000 50.4082
1.2880519000 3.3300854000 51.7775
1.2880519000 3.3615013000 53.1167
1.2880519000 3.3929172000 54.4083
1.2880519000 3.4243331000 55.6368
1.2880519000 3.4557490000 56.7896
1.2880519000 3.4871649000 57.8569
1.2880519000 3.5185808000 58.8322
1.2880519000 3.5499967000 59.7118
1.2880519000 3.5814126000 60.4948
1.2880519000 3.6128285000 61.183
1.2880519000 3.6442444000 61.7799
1.2880519000 3.6756603000 62.2909
1.2880519000 3.7070762000 62.7224
1.2880519000 3.7384921000 63.0816
1.2880519000 3.7699080000 63.3763
1.2880519000 3.8013239000 63.6141
1.2880519000 3.8327398000 63.8027
1.2880519000 3.8641557000 63.949
1.2880519000 3.8955716000 64.06
1.2880519000 3.9269875000 64.1416
1.2880519000 3.9584034000 64.1993
1.2880519000 3.9898193000 64.2379
1.2880519000 4.0212352000 64.2615
1.2880519000 4.0526511000 64.2738
1.2880519000 4.0840670000 64.2777
1.2880519000 4.1154829000 64.2757
1.2880519000 4.1468988000 64.2696
1.2880519000 4.1783147000 64.2608
1.2880519000 4.2097306000 64.2505
1.2880519000 4.2411465000 64.2391
1.2880519000 4.2725624000 64.2269
1.2880519000 4.3039783000 64.2136
1.2880519000 4.3353942000 64.1986
1.2880519000 4.3668101000 64.1812
1.2880519000 4.3982260000 64.1599
1.2880519000 4.4296419000 64.1333
1.2880519000 4.4610578000 64.0996
1.2880519000 4.4924737000 64.0567
1.2880519000 4.5238896000 64.0026
1.2880519000 4.5553055000 63.9351
1.2880519000 4.5867214000 63.8521
1.2880519000 4.6181373000 63.7514
1.2880519000 4.6495532000 63.6314
1.2880519000 4.6809691000 63.4906
1.2880519000 4.7123850000 63.3278
1.2880519000 4.7438009000 63.1426
1.2880519000 4.7752168000 62.9347
1.2880519000 4.8066327000 62.7046
1.2880519000 4.8380486000 62.4534
1.2880519000 4.8694645000 62.1825
1.2880519000 4.9008804000 61.894
1.2880519000 4.9322963000 61.5903
1.2880519000 4.9637122000 61.2745
1.2880519000 4.9951281000 60.9497
1.2880519000 5.0265440000 60.6195
1.2880519000 5.0579599000 60.2878
1.2880519000 5.0893758000 59.9587
1.2880519000 5.1207917000 59.6366
1.2880519000 5.1522076000 59.3261
1.2880519000 5.1836235000 59.0321
1.2880519000 5.2150394000 58.7595
1.2880519000 5.2464553000 58.5136
1.2880519000 5.2778712000 58.2996
1.2880519000 5.3092871000 58.1225
1.2880519000 5.3407030000 57.9873
1.2880519000 5.3721189000 57.8982
1.2880519000 5.4035348000 57.8589
1.2880519000 5.4349507000 57.8721
1.2880519000 5.4663666000 57.9392
1.2880519000 5.4977825000 58.0603
1.2880519000 5.5291984000 58.234
1.2880519000 5.5606143000 58.4574
1.2880519000 5.5920302000 58.7261
1.2880519000 5.6234461000 59.0342
1.2880519000 5.6548620000 59.375
1.2880519000 5.6862779000 59.7406
1.2880519000 5.7176938000 60.1226
1.2880519000 5.7491097000 60.5125
1.2880519000 5.7805256000 60.9017
1.2880519000 5.8119415000 61.2818
1.2880519000 5.8433574000 61.645
1.2880519000 5.8747733000 61.9842
1.2880519000 5.9061892000 62.2932
1.2880519000 5.9376051000 62.5663
1.2880519000 5.9690210000 62.7991
1.2880519000 6.0004369000 62.9879
1.2880519000 6.0318528000 63.1302
1.2880519000 6.0632687000 63.2241
1.2880519000 6.0946846000 63.269
1.2880519000 6.1261005000 63.2649
1.2880519000 6.1575164000 63.2129
1.2880519000 6.1889323000 63.1149
1.2880519000 6.2203482000 62.9736
1.2880519000 6.2517641000 62.7923
1.3194678000 0.0000000000 62.7451
1.3194678000 0.0314159000 62.5198
1.3194678000 0.0628318000 62.271
1.3194678000 0.0942477000 62.0034
1.3194678000 0.1256636000 61.721
1.3194678000 0.1570795000 61.4279
1.3194678000 0.1884954000 61.1276
1.3194678000 0.2199113000 60.8235
1.3194678000 0.2513272000 60.5181
1.3194678000 0.2827431000 60.2142
1.3194678000 0.3141590000 59.9139
1.3194678000 0.3455749000 59.6195
1.3194678000 0.3769908000 59.3331
1.3194678000 0.4084067000 59.0571
1.3194678000 0.4398226000 58.794
1.3194678000 0.4712385000 58.5465
1.3194678000 0.5026544000 58.3173
1.3194678000 0.5340703000 58.109
1.3194678000 0.5654862000 57.9242
1.3194678000 0.5969021000 57.7648
1.3194678000 0.6283180000 57.6321
1.3194678000 0.6597339000 57.5267
1.3194678000 0.6911498000 57.4479
1.3194678000 0.7225657000 57.3942
1.3194678000 0.7539816000 57.3625
1.3194678000 0.7853975000 57.3488
1.3194678000 0.8168134000 57.3476
1.3194678000 0.8482293000 57.3526
1.3194678000 0.8796452000 57.3564
1.3194678000 0.9110611000 57.3506
1.3194678000 0.9424770000 57.3265
1.3194678000 0.9738929000 57.2747
1.3194678000 1.0053088000 57.1856
1.3194678000 1.0367247000 57.0494
1.3194678000 1.0681406000 56.8565
1.3194678000 1.0995565000 56.5978
1.3194678000 1.1309724000 56.2645
1.3194678000 1.1623883000 55.8488
1.3194678000 1.1938042000 55.344
1.3194678000 1.2252201000 54.7447
1.3194678000 1.2566360000 54.0471
1.3194678000 1.2880519000 53.249
1.3194678000 1.3194678000 52.3503
1.3194678000 1.3508837000 51.3526
1.3194678000 1.3822996000 50.2597
1.3194678000 1.4137155000 49.0769
1.3194678000 1.4451314000 47.8112
1.3194678000 1.4765473000 46.4709
1.3194678000 1.5079632000 45.0651
1.3194678000 1.5393791000 43.6035
1.3194678000 1.5707950000 42.0961
1.3194678000 1.6022109000 40.5526
1.3194678000 1.6336268000 38.9826
1.3194678000 1.6650427000 37.395
1.3194678000 1.6964586000 35.7985
1.3194678000 1.7278745000 34.2015
1.3194678000 1.7592904000 32.6125
1.3194678000 1.7907063000 31.0406
1.3194678000 1.8221222000 29.4956
1.3194678000 1.8535381000 27.9887
1.3194678000 1.8849540000 26.5328
1.3194678000 1.9163699000 25.1424
1.3194678000 1.9477858000 23.8338
1.3194678000 1.9792017000 22.6247
1.3194678000 2.0106176000 21.5335
1.3194678000 2.0420335000 20.579
1.3194678000 2.0734494000 19.779
1.3194678000 2.1048653000 19.1496
1.3194678000 2.1362812000 18.7042
1.3194678000 2.1676971000 18.4525
1.3194678000 2.1991130000 18.3998
1.3194678000 2.2305289000 18.5462
1.3194678000 2.2619448000 18.8867
1.3194678000 2.2933607000 19.4111
1.3194678000 2.3247766000 20.1042
1.3194678000 2.3561925000 20.9462
1.3194678000 2.3876084000 21.9139
1.3194678000 2.4190243000 22.9813
1.3194678000 2.4504402000 24.1206
1.3194678000 2.4818561000 25.3037
1.3194678000 2.5132720000 26.5034
1.3194678000 2.5446879000 27.694
1.3194678000 2.5761038000 28.853
1.3194678000 2.6075197000 29.9618
1.3194678000 2.6389356000 31.0065
1.3194678000 2.6703515000 31.9784
1.3194678000 2.7017674000 32.8745
1.3194678000 2.7331833000 33.6973
1.3194678000 2.7645992000 34.4545
1.3194678000 2.7960151000 35.1585
1.3194678000 2.8274310000 35.8257
1.3194678000 2.8588469000 36.4748
1.3194678000 2.8902628000 37.1262
1.3194678000 2.9216787000 37.8003
1.3194678000 2.9530946000 38.5164
1.3194678000 2.9845105000 39.2911
1.3194678000 3.0159264000 40.1378
1.3194678000 3.0473423000 41.0656
1.3194678000 3.0787582000 42.0788
1.3194678000 3.1101741000 43.1767
1.3194678000 3.1415900000 44.3541
1.3194678000 3.1730059000 45.601
1.3194678000 3.2044218000 46.9041
1.3194678000 3.2358377000 48.247
1.3194678000 3.2672536000 49.6112
1.3194678000 3.2986695000 50.9776
1.3194678000 3.3300854000 52.3269
1.3194678000 3.3615013000 53.6409
1.3194678000 3.3929172000 54.903
1.3194678000 3.4243331000 56.0988
1.3194678000 3.4557490000 57.2169
1.3194678000 3.4871649000 58.2486
1.3194678000 3.5185808000 59.1882
1.3194678000 3.5499967000 60.0331
1.3194678000 3.5814126000 60.783
1.3194678000 3.6128285000 61.4403
1.3194678000 3.6442444000 62.0088
1.3194678000 3.6756603000 62.4944
1.3194678000 3.7070762000 62.9034
1.3194678000 3.7384921000 63.2433
1.3194678000 3.7699080000 63.5216
1.3194678000 3.8013239000 63.7458
1.3194678000 3.8327398000 63.9235
1.3194678000 3.8641557000 64.0615
1.3194678000 3.8955716000 64.1663
1.3194678000 3.9269875000 64.2438
1.3194678000 3.9584034000 64.2992
1.3194678000 3.9898193000 64.337
1.3194678000 4.0212352000 64.3613
1.3194678000 4.0526511000 64.3752
1.3194678000 4.0840670000 64.3816
1.3194678000 4.1154829000 64.3828
1.3194678000 4.1468988000 64.3804
1.3194678000 4.1783147000 64.3758
1.3194678000 4.2097306000 64.3698
1.3194678000 4.2411465000 64.3629
1.3194678000 4.2725624000 64.3553
1.3194678000 4.3039783000 64.3467
1.3194678000 4.3353942000 64.3366
1.3194678000 4.3668101000 64.3243
1.3194678000 4.3982260000 64.3085
1.3194678000 4.4296419000 64.288
1.3194678000 4.4610578000 64.2612
1.3194678000 4.4924737000 64.2262
1.3194678000 4.5238896000 64.1812
1.3194678000 4.5553055000 64.1242
1.3194678000 4.5867214000 64.0532
1.3194678000 4.6181373000 63.9665
1.3194678000 4.6495532000 63.8622
1.3194678000 4.6809691000 63.7389
1.3194678000 4.7123850000 63.5956
1.3194678000 4.7438009000 63.4315
1.3194678000 4.7752168000 63.2462
1.3194678000 4.8066327000 63.0401
1.3194678000 4.8380486000 62.8139
1.3194678000 4.8694645000 62.5687
1.3194678000 4.9008804000 62.3064
1.3194678000 4.9322963000 62.0292
1.3194678000 4.9637122000 61.7396
1.3194678000 4.9951281000 61.4407
1.3194678000 5.0265440000 61.1357
1.3194678000 5.0579599000 60.8284
1.3194678000 5.0893758000 60.5227
1.3194678000 5.1207917000 60.2227
1.3194678000 5.1522076000 59.9328
1.3194678000 5.1836235000 59.6574
1.3194678000 5.2150394000 59.4015
1.3194678000 5.2464553000 59.1697
1.3194678000 5.2778712000 58.9669
1.3194678000 5.3092871000 58.7979
1.3194678000 5.3407030000 58.667
1.3194678000 5.3721189000 58.5784
1.3194678000 5.4035348000 58.5353
1.3194678000 5.4349507000 58.5402
1.3194678000 5.4663666000 58.5944
1.3194678000 5.4977825000 58.6981
1.3194678000 5.5291984000 58.8501
1.3194678000 5.5606143000 59.0477
1.3194678000 5.5920302000 59.2868
1.3194678000 5.6234461000 59.5625
1.3194678000 5.6548620000 59.8683
1.3194678000 5.6862779000 60.1971
1.3194678000 5.7176938000 60.5415
1.3194678000 5.7491097000 60.8935
1.3194678000 5.7805256000 61.2452
1.3194678000 5.8119415000 61.5891
1.3194678000 5.8433574000 61.918
1.3194678000 5.8747733000 62.2253
1.3194678000 5.9061892000 62.5051
1.3194678000 5.9376051000 62.7524
1.3194678000 5.9690210000 62.963
1.3194678000 6.0004369000 63.1335
1.3194678000 6.0318528000 63.2615
1.3194678000 6.0632687000 63.3453
1.3194678000 6.0946846000 63.3843
1.3194678000 6.1261005000 63.3786
1.3194678000 6.1575164000 63.3294
1.3194678000 6.1889323000 63.2385
1.3194678000 6.2203482000 63.1085
1.3194678000 6.2517641000 62.9428
1.3508837000 0.0000000000 62.9253
1.3508837000 0.0314159000 62.7244
1.3508837000 0.0628318000 62.504
1.3508837000 0.0942477000 62.2684
1.3508837000 0.1256636000 62.0216
1.3508837000 0.1570795000 61.7677
1.3508837000 0.1884954000 61.5099
1.3508837000 0.2199113000 61.2513
1.3508837000 0.2513272000 60.9944
1.3508837000 0.2827431000 60.7414
1.3508837000 0.3141590000 60.4942
1.3508837000 0.3455749000 60.2543
1.3508837000 0.3769908000 60.0234
1.3508837000 0.4084067000 59.8032
1.3508837000 0.4398226000 59.5952
1.3508837000 0.4712385000 59.4014
1.3508837000 0.5026544000 59.2234
1.3508837000 0.5340703000 59.0633
1.3508837000 0.5654862000 58.9225
1.3508837000 0.5969021000 58.8024
1.3508837000 0.6283180000 58.7037
1.3508837000 0.6597339000 58.6264
1.3508837000 0.6911498000 58.5697
1.3508837000 0.7225657000 58.5318
1.3508837000 0.7539816000 58.5101
1.3508837000 0.7853975000 58.5005
1.3508837000 0.8168134000 58.4984
1.3508837000 0.8482293000 58.498
1.3508837000 0.8796452000 58.4926
1.3508837000 0.9110611000 58.4748
1.3508837000 0.9424770000 58.4369
1.3508837000 0.9738929000 58.3703
1.3508837000 1.0053088000 58.2666
1.3508837000 1.0367247000 58.1169
1.3508837000 1.0681406000 57.9125
1.3508837000 1.0995565000 57.6451
1.3508837000 1.1309724000 57.3068
1.3508837000 1.1623883000 56.8903
1.3508837000 1.1938042000 56.3894
1.3508837000 1.2252201000 55.799
1.3508837000 1.2566360000 55.1155
1.3508837000 1.2880519000 54.3365
1.3508837000 1.3194678000 53.4618
1.3508837000 1.3508837000 52.4924
1.3508837000 1.3822996000 51.4315
1.3508837000 1.4137155000 50.2836
1.3508837000 1.4451314000 49.0549
1.3508837000 1.4765473000 47.7525
1.3508837000 1.5079632000 46.3846
1.3508837000 1.5393791000 44.9599
1.3508837000 1.5707950000 43.4871
1.3508837000 1.6022109000 41.9752
1.3508837000 1.6336268000 40.4326
1.3508837000 1.6650427000 38.8675
1.3508837000 1.6964586000 37.2878
1.3508837000 1.7278745000 35.7012
1.3508837000 1.7592904000 34.1159
1.3508837000 1.7907063000 32.5403
1.3508837000 1.8221222000 30.9839
1.3508837000 1.8535381000 29.4578
1.3508837000 1.8849540000 27.9746
1.3508837000 1.9163699000 26.549
1.3508837000 1.9477858000 25.1974
1.3508837000 1.9792017000 23.9379
1.3508837000 2.0106176000 22.7894
1.3508837000 2.0420335000 21.7713
1.3508837000 2.0734494000 20.9025
1.3508837000 2.1048653000 20.2
1.3508837000 2.1362812000 19.6784
1.3508837000 2.1676971000 19.3486
1.3508837000 2.1991130000 19.2171
1.3508837000 2.2305289000 19.2855
1.3508837000 2.2619448000 19.55
1.3508837000 2.2933607000 20.0014
1.3508837000 2.3247766000 20.6254
1.3508837000 2.3561925000 21.4033
1.3508837000 2.3876084000 22.3123
1.3508837000 2.4190243000 23.327
1.3508837000 2.4504402000 24.4201
1.3508837000 2.4818561000 25.5638
1.3508837000 2.5132720000 26.7309
1.3508837000 2.5446879000 27.896
1.3508837000 2.5761038000 29.0367
1.3508837000 2.6075197000 30.1345
1.3508837000 2.6389356000 31.1755
1.3508837000 2.6703515000 32.1512
1.3508837000 2.7017674000 33.0583
1.3508837000 2.7331833000 33.8992
1.3508837000 2.7645992000 34.6813
1.3508837000 2.7960151000 35.4164
1.3508837000 2.8274310000 36.12
1.3508837000 2.8588469000 36.8101
1.3508837000 2.8902628000 37.5057
1.3508837000 2.9216787000 38.2259
1.3508837000 2.9530946000 38.9884
1.3508837000 2.9845105000 39.8084
1.3508837000 3.0159264000 40.6976
1.3508837000 3.0473423000 41.6636
1.3508837000 3.0787582000 42.7093
1.3508837000 3.1101741000 43.833
1.3508837000 3.1415900000 45.0284
1.3508837000 3.1730059000 46.2852
1.3508837000 3.2044218000 47.5896
1.3508837000 3.2358377000 48.9255
1.3508837000 3.2672536000 50.2748
1.3508837000 3.2986695000 51.619
1.3508837000 3.3300854000 52.9399
1.3508837000 3.3615013000 54.2202
1.3508837000 3.3929172000 55.4446
1.3508837000 3.4243331000 56.6
1.3508837000 3.4557490000 57.6762
1.3508837000 3.4871649000 58.6657
1.3508837000 3.5185808000 59.5638
1.3508837000 3.5499967000 60.3688
1.3508837000 3.5814126000 61.0812
1.3508837000 3.6128285000 61.7037
1.3508837000 3.6442444000 62.2408
1.3508837000 3.6756603000 62.6983
1.3508837000 3.7070762000 63.0828
1.3508837000 3.7384921000 63.4016
1.3508837000 3.7699080000 63.6622
1.3508837000 3.8013239000 63.872
1.3508837000 3.8327398000 64.038
1.3508837000 3.8641557000 64.167
1.3508837000 3.8955716000 64.2652
1.3508837000 3.9269875000 64.3381
1.3508837000 3.9584034000 64.3906
1.3508837000 3.9898193000 64.4271
1.3508837000 4.0212352000 64.4512
1.3508837000 4.0526511000 64.4661
1.3508837000 4.0840670000 64.4743
1.3508837000 4.1154829000 64.4777
1.3508837000 4.1468988000 64.4781
1.3508837000 4.1783147000 64.4764
1.3508837000 4.2097306000 64.4736
1.3508837000 4.2411465000 64.4701
1.3508837000 4.2725624000 64.4659
1.3508837000 4.3039783000 64.4608
1.3508837000 4.3353942000 64.4544
1.3508837000 4.3668101000 64.4459
1.3508837000 4.3982260000 64.4344
1.3508837000 4.4296419000 64.4187
1.3508837000 4.4610578000 64.3974
1.3508837000 4.4924737000 64.3689
1.3508837000 4.5238896000 64.3316
1.3508837000 4.5553055000 64.2837
1.3508837000 4.5867214000 64.2234
1.3508837000 4.6181373000 64.1491
1.3508837000 4.6495532000 64.0592
1.3508837000 4.6809691000 63.9522
1.3508837000 4.7123850000 63.827
1.3508837000 4.7438009000 63.6829
1.3508837000 4.7752168000 63.5195
1.3508837000 4.8066327000 63.3368
1.3508837000 4.8380486000 63.1352
1.3508837000 4.8694645000 62.9159
1.3508837000 4.9008804000 62.6802
1.3508837000 4.9322963000 62.43
1.3508837000 4.9637122000 62.1677
1.3508837000 4.9951281000 61.8959
1.3508837000 5.0265440000 61.6178
1.3508837000 5.0579599000 61.3366
1.3508837000 5.0893758000 61.056
1.3508837000 5.1207917000 60.7798
1.3508837000 5.1522076000 60.5121
1.3508837000 5.1836235000 60.2571
1.3508837000 5.2150394000 60.0191
1.3508837000 5.2464553000 59.8025
1.3508837000 5.2778712000 59.6119
1.3508837000 5.3092871000 59.4516
1.3508837000 5.3407030000 59.3256
1.3508837000 5.3721189000 59.2377
1.3508837000 5.4035348000 59.1909
1.3508837000 5.4349507000 59.1875
1.3508837000 5.4663666000 59.2289
1.3508837000 5.4977825000 59.3153
1.3508837000 5.5291984000 59.4457
1.3508837000 5.5606143000 59.6177
1.3508837000 5.5920302000 59.8279
1.3508837000 5.6234461000 60.0717
1.3508837000 5.6548620000 60.3433
1.3508837000 5.6862779000 60.6366
1.3508837000 5.7176938000 60.9445
1.3508837000 5.7491097000 61.2599
1.3508837000 5.7805256000 61.5758
1.3508837000 5.8119415000 61.885
1.3508837000 5.8433574000 62.1812
1.3508837000 5.8747733000 62.4581
1.3508837000 5.9061892000 62.7106
1.3508837000 5.9376051000 62.9338
1.3508837000 5.9690210000 63.1238
1.3508837000 6.0004369000 63.2776
1.3508837000 6.0318528000 63.3928
1.3508837000 6.0632687000 63.4681
1.3508837000 6.0946846000 63.5027
1.3508837000 6.1261005000 63.4969
1.3508837000 6.1575164000 63.4517
1.3508837000 6.1889323000 63.3691
1.3508837000 6.2203482000 63.2516
1.3508837000 6.2517641000 63.1024
1.3822996000 0.0000000000 63.111
1.3822996000 0.0314159000 62.9343
1.3822996000 0.0628318000 62.7415
1.3822996000 0.0942477000 62.5367
1.3822996000 0.1256636000 62.3239
1.3822996000 0.1570795000 62.1068
1.3822996000 0.1884954000 61.8885
1.3822996000 0.2199113000 61.6719
1.3822996000 0.2513272000 61.4591
1.3822996000 0.2827431000 61.2521
1.3822996000 0.3141590000 61.0522
1.3822996000 0.3455749000 60.8607
1.3822996000 0.3769908000 60.6786
1.3822996000 0.4084067000 60.5068
1.3822996000 0.4398226000 60.3465
1.3822996000 0.4712385000 60.1987
1.3822996000 0.5026544000 60.0644
1.3822996000 0.5340703000 59.9448
1.3822996000 0.5654862000 59.8407
1.3822996000 0.5969021000 59.7529
1.3822996000 0.6283180000 59.6817
1.3822996000 0.6597339000 59.6266
1.3822996000 0.6911498000 59.5868
1.3822996000 0.7225657000 59.5605
1.3822996000 0.7539816000 59.5451
1.3822996000 0.7853975000 59.5371
1.3822996000 0.8168134000 59.5323
1.3822996000 0.8482293000 59.5254
1.3822996000 0.8796452000 59.5107
1.3822996000 0.9110611000 59.4818
1.3822996000 0.9424770000 59.4315
1.3822996000 0.9738929000 59.3525
1.3822996000 1.0053088000 59.2371
1.3822996000 1.0367247000 59.0775
1.3822996000 1.0681406000 58.8658
1.3822996000 1.0995565000 58.5946
1.3822996000 1.1309724000 58.2567
1.3822996000 1.1623883000 57.8452
1.3822996000 1.1938042000 57.3546
1.3822996000 1.2252201000 56.7798
1.3822996000 1.2566360000 56.1174
1.3822996000 1.2880519000 55.3648
1.3822996000 1.3194678000 54.5215
1.3822996000 1.3508837000 53.588
1.3822996000 1.3822996000 52.5666
1.3822996000 1.4137155000 51.4611
1.3822996000 1.4451314000 50.2764
1.3822996000 1.4765473000 49.0187
1.3822996000 1.5079632000 47.695
1.3822996000 1.5393791000 46.3126
1.3822996000 1.5707950000 44.8792
1.3822996000 1.6022109000 43.4027
1.3822996000 1.6336268000 41.8905
1.3822996000 1.6650427000 40.35
1.3822996000 1.6964586000 38.7883
1.3822996000 1.7278745000 37.2127
1.3822996000 1.7592904000 35.6307
1.3822996000 1.7907063000 34.0506
1.3822996000 1.8221222000 32.4817
1.3822996000 1.8535381000 30.935
1.3822996000 1.8849540000 29.4234
1.3822996000 1.9163699000 27.9617
1.3822996000 1.9477858000 26.5667
1.3822996000 1.9792017000 25.2569
1.3822996000 2.0106176000 24.052
1.3822996000 2.0420335000 22.9723
1.3822996000 2.0734494000 22.0373
1.3822996000 2.1048653000 21.2655
1.3822996000 2.1362812000 20.6723
1.3822996000 2.1676971000 20.27
1.3822996000 2.1991130000 20.0662
1.3822996000 2.2305289000 20.0638
1.3822996000 2.2619448000 20.26
1.3822996000 2.2933607000 20.6466
1.3822996000 2.3247766000 21.2102
1.3822996000 2.3561925000 21.9326
1.3822996000 2.3876084000 22.7916
1.3822996000 2.4190243000 23.7622
1.3822996000 2.4504402000 24.8172
1.3822996000 2.4818561000 25.9291
1.3822996000 2.5132720000 27.0705
1.3822996000 2.5446879000 28.2164
1.3822996000 2.5761038000 29.3443
1.3822996000 2.6075197000 30.4358
1.3822996000 2.6389356000 31.477
1.3822996000 2.6703515000 32.4595
1.3822996000 2.7017674000 33.3799
1.3822996000 2.7331833000 34.2404
1.3822996000 2.7645992000 35.0482
1.3822996000 2.7960151000 35.8147
1.3822996000 2.8274310000 36.5545
1.3822996000 2.8588469000 37.2846
1.3822996000 2.8902628000 38.023
1.3822996000 2.9216787000 38.7873
1.3822996000 2.9530946000 39.5936
1.3822996000 2.9845105000 40.4555
1.3822996000 3.0159264000 41.3831
1.3822996000 3.0473423000 42.3824
1.3822996000 3.0787582000 43.455
1.3822996000 3.1101741000 44.5981
1.3822996000 3.1415900000 45.8045
1.3822996000 3.1730059000 47.0635
1.3822996000 3.2044218000 48.3613
1.3822996000 3.2358377000 49.6817
1.3822996000 3.2672536000 51.0075
1.3822996000 3.2986695000 52.3211
1.3822996000 3.3300854000 53.6051
1.3822996000 3.3615013000 54.8437
1.3822996000 3.3929172000 56.0228
1.3822996000 3.4243331000 57.1309
1.3822996000 3.4557490000 58.1588
1.3822996000 3.4871649000 59.1004
1.3822996000 3.5185808000 59.9521
1.3822996000 3.5499967000 60.7128
1.3822996000 3.5814126000 61.384
1.3822996000 3.6128285000 61.9688
1.3822996000 3.6442444000 62.472
1.3822996000 3.6756603000 62.8995
1.3822996000 3.7070762000 63.258
1.3822996000 3.7384921000 63.5546
1.3822996000 3.7699080000 63.7966
1.3822996000 3.8013239000 63.9911
1.3822996000 3.8327398000 64.145
1.3822996000 3.8641557000 64.2646
1.3822996000 3.8955716000 64.3557
1.3822996000 3.9269875000 64.4236
1.3822996000 3.9584034000 64.473
1.3822996000 3.9898193000 64.5077
1.3822996000 4.0212352000 64.5312
1.3822996000 4.0526511000 64.5464
1.3822996000 4.0840670000 64.5556
1.3822996000 4.1154829000 64.5606
1.3822996000 4.1468988000 64.5628
1.3822996000 4.1783147000 64.5633
1.3822996000 4.2097306000 64.5628
1.3822996000 4.2411465000 64.5616
1.3822996000 4.2725624000 64.5598
1.3822996000 4.3039783000 64.5572
1.3822996000 4.3353942000 64.5534
1.3822996000 4.3668101000 64.5478
1.3822996000 4.3982260000 64.5395
1.3822996000 4.4296419000 64.5275
1.3822996000 4.4610578000 64.5106
1.3822996000 4.4924737000 64.4875
1.3822996000 4.5238896000 64.4567
1.3822996000 4.5553055000 64.4167
1.3822996000 4.5867214000 64.3658
1.3822996000 4.6181373000 64.3027
1.3822996000 4.6495532000 64.2257
1.3822996000 4.6809691000 64.1336
1.3822996000 4.7123850000 64.0254
1.3822996000 4.7438009000 63.9001
1.3822996000 4.7752168000 63.7574
1.3822996000 4.8066327000 63.5971
1.3822996000 4.8380486000 63.4195
1.3822996000 4.8694645000 63.2254
1.3822996000 4.9008804000 63.016
1.3822996000 4.9322963000 62.7929
1.3822996000 4.9637122000 62.5581
1.3822996000 4.9951281000 62.314
1.3822996000 5.0265440000 62.0634
1.3822996000 5.0579599000 61.8091
1.3822996000 5.0893758000 61.5545
1.3822996000 5.1207917000 61.303
1.3822996000 5.1522076000 61.0584
1.3822996000 5.1836235000 60.8245
1.3822996000 5.2150394000 60.6051
1.3822996000 5.2464553000 60.4045
1.3822996000 5.2778712000 60.2265
1.3822996000 5.3092871000 60.0753
1.3822996000 5.3407030000 59.9544
1.3822996000 5.3721189000 59.8675
1.3822996000 5.4035348000 59.8173
1.3822996000 5.4349507000 59.806
1.3822996000 5.4663666000 59.835
1.3822996000 5.4977825000 59.9046
1.3822996000 5.5291984000 60.014
1.3822996000 5.5606143000 60.1614
1.3822996000 5.5920302000 60.3437
1.3822996000 5.6234461000 60.5568
1.3822996000 5.6548620000 60.7958
1.3822996000 5.6862779000 61.055
1.3822996000 5.7176938000 61.3283
1.3822996000 5.7491097000 61.6091
1.3822996000 5.7805256000 61.8909
1.3822996000 5.8119415000 62.1676
1.3822996000 5.8433574000 62.433
1.3822996000 5.8747733000 62.6816
1.3822996000 5.9061892000 62.9085
1.3822996000 5.9376051000 63.1093
1.3822996000 5.9690210000 63.2805
1.3822996000 6.0004369000 63.4192
1.3822996000 6.0318528000 63.5232
1.3822996000 6.0632687000 63.5912
1.3822996000 6.0946846000 63.6227
1.3822996000 6.1261005000 63.6178
1.3822996000 6.1575164000 63.5778
1.3822996000 6.1889323000 63.5042
1.3822996000 6.2203482000 63.3998
1.3822996000 6.2517641000 63.2675
1.4137155000 0.0000000000 63.298
1.4137155000 0.0314159000 63.1446
1.4137155000 0.0628318000 62.9781
1.4137155000 0.0942477000 62.8024
1.4137155000 0.1256636000 62.6213
1.4137155000 0.1570795000 62.4381
1.4137155000 0.1884954000 62.2558
1.4137155000 0.2199113000 62.077
1.4137155000 0.2513272000 61.9036
1.4137155000 0.2827431000 61.7371
1.4137155000 0.3141590000 61.5787
1.4137155000 0.3455749000 61.429
1.4137155000 0.3769908000 61.2888
1.4137155000 0.4084067000 61.1584
1.4137155000 0.4398226000 61.0383
1.4137155000 0.4712385000 60.9289
1.4137155000 0.5026544000 60.8309
1.4137155000 0.5340703000 60.7446
1.4137155000 0.5654862000 60.6705
1.4137155000 0.5969021000 60.6087
1.4137155000 0.6283180000 60.5591
1.4137155000 0.6597339000 60.5212
1.4137155000 0.6911498000 60.494
1.4137155000 0.7225657000 60.4758
1.4137155000 0.7539816000 60.464
1.4137155000 0.7853975000 60.4558
1.4137155000 0.8168134000 60.4472
1.4137155000 0.8482293000 60.4339
1.4137155000 0.8796452000 60.4106
1.4137155000 0.9110611000 60.3718
1.4137155000 0.9424770000 60.3113
1.4137155000 0.9738929000 60.2225
1.4137155000 1.0053088000 60.0987
1.4137155000 1.0367247000 59.933
1.4137155000 1.0681406000 59.7183
1.4137155000 1.0995565000 59.4479
1.4137155000 1.1309724000 59.1152
1.4137155000 1.1623883000 58.7141
1.4137155000 1.1938042000 58.2392
1.4137155000 1.2252201000 57.6858
1.4137155000 1.2566360000 57.0503
1.4137155000 1.2880519000 56.3303
1.4137155000 1.3194678000 55.5244
1.4137155000 1.3508837000 54.6328
1.4137155000 1.3822996000 53.657
1.4137155000 1.4137155000 52.5996
1.4137155000 1.4451314000 51.4646
1.4137155000 1.4765473000 50.2568
1.4137155000 1.5079632000 48.9819
1.4137155000 1.5393791000 47.646
1.4137155000 1.5707950000 46.2556
1.4137155000 1.6022109000 44.8174
1.4137155000 1.6336268000 43.3378
1.4137155000 1.6650427000 41.8233
1.4137155000 1.6964586000 40.2805
1.4137155000 1.7278745000 38.716
1.4137155000 1.7592904000 37.1371
1.4137155000 1.7907063000 35.5519
1.4137155000 1.8221222000 33.9699
1.4137155000 1.8535381000 32.4022
1.4137155000 1.8849540000 30.8619
1.4137155000 1.9163699000 29.3643
1.4137155000 1.9477858000 27.9268
1.4137155000 1.9792017000 26.5685
1.4137155000 2.0106176000 25.31
1.4137155000 2.0420335000 24.1724
1.4137155000 2.0734494000 23.1762
1.4137155000 2.1048653000 22.3408
1.4137155000 2.1362812000 21.683
1.4137155000 2.1676971000 21.216
1.4137155000 2.1991130000 20.9486
1.4137155000 2.2305289000 20.8846
1.4137155000 2.2619448000 21.0222
1.4137155000 2.2933607000 21.3541
1.4137155000 2.3247766000 21.8674
1.4137155000 2.3561925000 22.5445
1.4137155000 2.3876084000 23.3636
1.4137155000 2.4190243000 24.2995
1.4137155000 2.4504402000 25.3255
1.4137155000 2.4818561000 26.4137
1.4137155000 2.5132720000 27.5371
1.4137155000 2.5446879000 28.6702
1.4137155000 2.5761038000 29.7909
1.4137155000 2.6075197000 30.8805
1.4137155000 2.6389356000 31.9255
1.4137155000 2.6703515000 32.9172
1.4137155000 2.7017674000 33.8525
1.4137155000 2.7331833000 34.7334
1.4137155000 2.7645992000 35.5667
1.4137155000 2.7960151000 36.3635
1.4137155000 2.8274310000 37.1377
1.4137155000 2.8588469000 37.9053
1.4137155000 2.8902628000 38.6832
1.4137155000 2.9216787000 39.4875
1.4137155000 2.9530946000 40.3328
1.4137155000 2.9845105000 41.2312
1.4137155000 3.0159264000 42.191
1.4137155000 3.0473423000 43.2169
1.4137155000 3.0787582000 44.3091
1.4137155000 3.1101741000 45.4637
1.4137155000 3.1415900000 46.6728
1.4137155000 3.1730059000 47.9254
1.4137155000 3.2044218000 49.2077
1.4137155000 3.2358377000 50.5039
1.4137155000 3.2672536000 51.7975
1.4137155000 3.2986695000 53.0719
1.4137155000 3.3300854000 54.3111
1.4137155000 3.3615013000 55.5005
1.4137155000 3.3929172000 56.6275
1.4137155000 3.4243331000 57.682
1.4137155000 3.4557490000 58.6562
1.4137155000 3.4871649000 59.5451
1.4137155000 3.5185808000 60.3462
1.4137155000 3.5499967000 61.0594
1.4137155000 3.5814126000 61.6866
1.4137155000 3.6128285000 62.2315
1.4137155000 3.6442444000 62.699
1.4137155000 3.6756603000 63.0952
1.4137155000 3.7070762000 63.4267
1.4137155000 3.7384921000 63.7004
1.4137155000 3.7699080000 63.9234
1.4137155000 3.8013239000 64.1023
1.4137155000 3.8327398000 64.2438
1.4137155000 3.8641557000 64.3537
1.4137155000 3.8955716000 64.4376
1.4137155000 3.9269875000 64.5003
1.4137155000 3.9584034000 64.5461
1.4137155000 3.9898193000 64.5787
1.4137155000 4.0212352000 64.6012
1.4137155000 4.0526511000 64.6163
1.4137155000 4.0840670000 64.6259
1.4137155000 4.1154829000 64.6318
1.4137155000 4.1468988000 64.6353
1.4137155000 4.1783147000 64.6372
1.4137155000 4.2097306000 64.6382
1.4137155000 4.2411465000 64.6385
1.4137155000 4.2725624000 64.6384
1.4137155000 4.3039783000 64.6374
1.4137155000 4.3353942000 64.6355
1.4137155000 4.3668101000 64.6319
1.4137155000 4.3982260000 64.626
1.4137155000 4.4296419000 64.6169
1.4137155000 4.4610578000 64.6036
1.4137155000 4.4924737000 64.5849
1.4137155000 4.5238896000 64.5596
1.4137155000 4.5553055000 64.5263
1.4137155000 4.5867214000 64.4837
1.4137155000 4.6181373000 64.4305
1.4137155000 4.6495532000 64.3652
1.4137155000 4.6809691000 64.2867
1.4137155000 4.7123850000 64.1939
1.4137155000 4.7438009000 64.0861
1.4137155000 4.7752168000 63.9628
1.4137155000 4.8066327000 63.8237
1.4137155000 4.8380486000 63.6689
1.4137155000 4.8694645000 63.4992
1.4137155000 4.9008804000 63.3153
1.4137155000 4.9322963000 63.1187
1.4137155000 4.9637122000 62.911
1.4137155000 4.9951281000 62.6942
1.4137155000 5.0265440000 62.4709
1.4137155000 5.0579599000 62.2435
1.4137155000 5.0893758000 62.015
1.4137155000 5.1207917000 61.7884
1.4137155000 5.1522076000 61.5671
1.4137155000 5.1836235000 61.3545
1.4137155000 5.2150394000 61.154
1.4137155000 5.2464553000 60.9694
1.4137155000 5.2778712000 60.8043
1.4137155000 5.3092871000 60.6623
1.4137155000 5.3407030000 60.5469
1.4137155000 5.3721189000 60.4612
1.4137155000 5.4035348000 60.408
1.4137155000 5.4349507000 60.3894
1.4137155000 5.4663666000 60.4067
1.4137155000 5.4977825000 60.4604
1.4137155000 5.5291984000 60.5501
1.4137155000 5.5606143000 60.6742
1.4137155000 5.5920302000 60.8301
1.4137155000 5.6234461000 61.0144
1.4137155000 5.6548620000 61.2227
1.4137155000 5.6862779000 61.45
1.4137155000 5.7176938000 61.6908
1.4137155000 5.7491097000 61.9391
1.4137155000 5.7805256000 62.1893
1.4137155000 5.8119415000 62.4356
1.4137155000 5.8433574000 62.6724
1.4137155000 5.8747733000 62.8947
1.4137155000 5.9061892000 63.0981
1.4137155000 5.9376051000 63.2784
1.4137155000 5.9690210000 63.4324
1.4137155000 6.0004369000 63.5574
1.4137155000 6.0318528000 63.6515
1.4137155000 6.0632687000 63.7134
1.4137155000 6.0946846000 63.7427
1.4137155000 6.1261005000 63.7396
1.4137155000 6.1575164000 63.7052
1.4137155000 6.1889323000 63.6411
1.4137155000 6.2203482000 63.5498
1.4137155000 6.2517641000 63.4343
1.4451314000 0.0000000000 63.4823
1.4451314000 0.0314159000 63.351
1.4451314000 0.0628318000 63.2091
1.4451314000 0.0942477000 63.0603
1.4451314000 0.1256636000 62.9081
1.4451314000 0.1570795000 62.7556
1.4451314000 0.1884954000 62.6055
1.4451314000 0.2199113000 62.4601
1.4451314000 0.2513272000 62.3211
1.4451314000 0.2827431000 62.1897
1.4451314000 0.3141590000 62.0666
1.4451314000 0.3455749000 61.9525
1.4451314000 0.3769908000 61.8473
1.4451314000 0.4084067000 61.7512
1.4451314000 0.4398226000 61.6643
1.4451314000 0.4712385000 61.5864
1.4451314000 0.5026544000 61.5177
1.4451314000 0.5340703000 61.4581
1.4451314000 0.5654862000 61.4077
1.4451314000 0.5969021000 61.3662
1.4451314000 0.6283180000 61.3334
1.4451314000 0.6597339000 61.3084
1.4451314000 0.6911498000 61.2903
1.4451314000 0.7225657000 61.2773
1.4451314000 0.7539816000 61.2675
1.4451314000 0.7853975000 61.2579
1.4451314000 0.8168134000 61.2454
1.4451314000 0.8482293000 61.2261
1.4451314000 0.8796452000 61.1954
1.4451314000 0.9110611000 61.1486
1.4451314000 0.9424770000 61.0802
1.4451314000 0.9738929000 60.9845
1.4451314000 1.0053088000 60.8557
1.4451314000 1.0367247000 60.6875
1.4451314000 1.0681406000 60.4737
1.4451314000 1.0995565000 60.2083
1.4451314000 1.1309724000 59.8853
1.4451314000 1.1623883000 59.499
1.4451314000 1.1938042000 59.0444
1.4451314000 1.2252201000 58.517
1.4451314000 1.2566360000 57.9132
1.4451314000 1.2880519000 57.2303
1.4451314000 1.3194678000 56.4665
1.4451314000 1.3508837000 55.6214
1.4451314000 1.3822996000 54.6954
1.4451314000 1.4137155000 53.6904
1.4451314000 1.4451314000 52.6089
1.4451314000 1.4765473000 51.4546
1.4451314000 1.5079632000 50.2317
1.4451314000 1.5393791000 48.9451
1.4451314000 1.5707950000 47.6001
1.4451314000 1.6022109000 46.2019
1.4451314000 1.6336268000 44.7561
1.4451314000 1.6650427000 43.2684
1.4451314000 1.6964586000 41.7447
1.4451314000 1.7278745000 40.1913
1.4451314000 1.7592904000 38.6153
1.4451314000 1.7907063000 37.0248
1.4451314000 1.8221222000 35.4295
1.4451314000 1.8535381000 33.8409
1.4451314000 1.8849540000 32.2727
1.4451314000 1.9163699000 30.7407
1.4451314000 1.9477858000 29.2631
1.4451314000 1.9792017000 27.8598
1.4451314000 2.0106176000 26.5522
1.4451314000 2.0420335000 25.3624
1.4451314000 2.0734494000 24.3119
1.4451314000 2.1048653000 23.421
1.4451314000 2.1362812000 22.7075
1.4451314000 2.1676971000 22.1856
1.4451314000 2.1991130000 21.8652
1.4451314000 2.2305289000 21.7508
1.4451314000 2.2619448000 21.8414
1.4451314000 2.2933607000 22.1302
1.4451314000 2.3247766000 22.6048
1.4451314000 2.3561925000 23.2479
1.4451314000 2.3876084000 24.0378
1.4451314000 2.4190243000 24.9494
1.4451314000 2.4504402000 25.9557
1.4451314000 2.4818561000 27.0289
1.4451314000 2.5132720000 28.1417
1.4451314000 2.5446879000 29.2687
1.4451314000 2.5761038000 30.3874
1.4451314000 2.6075197000 31.4795
1.4451314000 2.6389356000 32.5312
1.4451314000 2.6703515000 33.5342
1.4451314000 2.7017674000 34.4851
1.4451314000 2.7331833000 35.3861
1.4451314000 2.7645992000 36.2437
1.4451314000 2.7960151000 37.0686
1.4451314000 2.8274310000 37.8739
1.4451314000 2.8588469000 38.675
1.4451314000 2.8902628000 39.4874
1.4451314000 2.9216787000 40.3259
1.4451314000 2.9530946000 41.2038
1.4451314000 2.9845105000 42.1314
1.4451314000 3.0159264000 43.1157
1.4451314000 3.0473423000 44.1597
1.4451314000 3.0787582000 45.2626
1.4451314000 3.1101741000 46.4196
1.4451314000 3.1415900000 47.6221
1.4451314000 3.1730059000 48.859
1.4451314000 3.2044218000 50.1164
1.4451314000 3.2358377000 51.3795
1.4451314000 3.2672536000 52.6323
1.4451314000 3.2986695000 53.8595
1.4451314000 3.3300854000 55.0464
1.4451314000 3.3615013000 56.1798
1.4451314000 3.3929172000 57.2487
1.4451314000 3.4243331000 58.2443
1.4451314000 3.4557490000 59.1603
1.4451314000 3.4871649000 59.9928
1.4451314000 3.5185808000 60.7403
1.4451314000 3.5499967000 61.4034
1.4451314000 3.5814126000 61.9848
1.4451314000 3.6128285000 62.4883
1.4451314000 3.6442444000 62.9191
1.4451314000 3.6756603000 63.2833
1.4451314000 3.7070762000 63.5873
1.4451314000 3.7384921000 63.8379
1.4451314000 3.7699080000 64.0416
1.4451314000 3.8013239000 64.2049
1.4451314000 3.8327398000 64.3339
1.4451314000 3.8641557000 64.4342
1.4451314000 3.8955716000 64.5107
1.4451314000 3.9269875000 64.5681
1.4451314000 3.9584034000 64.6103
1.4451314000 3.9898193000 64.6405
1.4451314000 4.0212352000 64.6617
1.4451314000 4.0526511000 64.6762
1.4451314000 4.0840670000 64.6858
1.4451314000 4.1154829000 64.6922
1.4451314000 4.1468988000 64.6964
1.4451314000 4.1783147000 64.6991
1.4451314000 4.2097306000 64.701
1.4451314000 4.2411465000 64.7024
1.4451314000 4.2725624000 64.7032
1.4451314000 4.3039783000 64.7034
1.4451314000 4.3353942000 64.7026
1.4451314000 4.3668101000 64.7004
1.4451314000 4.3982260000 64.6963
1.4451314000 4.4296419000 64.6894
1.4451314000 4.4610578000 64.6789
1.4451314000 4.4924737000 64.6639
1.4451314000 4.5238896000 64.6432
1.4451314000 4.5553055000 64.6157
1.4451314000 4.5867214000 64.5803
1.4451314000 4.6181373000 64.5358
1.4451314000 4.6495532000 64.4809
1.4451314000 4.6809691000 64.4146
1.4451314000 4.7123850000 64.3359
1.4451314000 4.7438009000 64.2442
1.4451314000 4.7752168000 64.1387
1.4451314000 4.8066327000 64.0193
1.4451314000 4.8380486000 63.886
1.4451314000 4.8694645000 63.7392
1.4451314000 4.9008804000 63.5795
1.4451314000 4.9322963000 63.4082
1.4451314000 4.9637122000 63.2266
1.4451314000 4.9951281000 63.0363
1.4451314000 5.0265440000 62.8395
1.4451314000 5.0579599000 62.6384
1.4451314000 5.0893758000 62.4354
1.4451314000 5.1207917000 62.2333
1.4451314000 5.1522076000 62.0349
1.4451314000 5.1836235000 61.8433
1.4451314000 5.2150394000 61.6615
1.4451314000 5.2464553000 61.4928
1.4451314000 5.2778712000 61.3405
1.4451314000 5.3092871000 61.2079
1.4451314000 5.3407030000 61.0981
1.4451314000 5.3721189000 61.0141
1.4451314000 5.4035348000 60.9585
1.4451314000 5.4349507000 60.9333
1.4451314000 5.4663666000 60.9399
1.4451314000 5.4977825000 60.9791
1.4451314000 5.5291984000 61.0505
1.4451314000 5.5606143000 61.1531
1.4451314000 5.5920302000 61.2847
1.4451314000 5.6234461000 61.4423
1.4451314000 5.6548620000 61.6223
1.4451314000 5.6862779000 61.82
1.4451314000 5.7176938000 62.0307
1.4451314000 5.7491097000 62.2492
1.4451314000 5.7805256000 62.4702
1.4451314000 5.8119415000 62.6884
1.4451314000 5.8433574000 62.8989
1.4451314000 5.8747733000 63.097
1.4451314000 5.9061892000 63.2787
1.4451314000 5.9376051000 63.4402
1.4451314000 5.9690210000 63.5786
1.4451314000 6.0004369000 63.6913
1.4451314000 6.0318528000 63.7766
1.4451314000 6.0632687000 63.8333
1.4451314000 6.0946846000 63.8611
1.4451314000 6.1261005000 63.8603
1.4451314000 6.1575164000 63.8317
1.4451314000 6.1889323000 63.7772
1.4451314000 6.2203482000 63.6988
1.4451314000 6.2517641000 63.5994
1.4765473000 0.0000000000 63.6606
1.4765473000 0.0314159000 63.5497
1.4765473000 0.0628318000 63.4303
1.4765473000 0.0942477000 63.3059
1.4765473000 0.1256636000 63.1797
1.4765473000 0.1570795000 63.0544
1.4765473000 0.1884954000 62.9325
1.4765473000 0.2199113000 62.8161
1.4765473000 0.2513272000 62.7065
1.4765473000 0.2827431000 62.6047
1.4765473000 0.3141590000 62.5113
1.4765473000 0.3455749000 62.4265
1.4765473000 0.3769908000 62.3501
1.4765473000 0.4084067000 62.2818
1.4765473000 0.4398226000 62.2215
1.4765473000 0.4712385000 62.1687
1.4765473000 0.5026544000 62.1231
1.4765473000 0.5340703000 62.0843
1.4765473000 0.5654862000 62.0522
1.4765473000 0.5969021000 62.0262
1.4765473000 0.6283180000 62.0058
1.4765473000 0.6597339000 61.9902
1.4765473000 0.6911498000 61.9784
1.4765473000 0.7225657000 61.9688
1.4765473000 0.7539816000 61.9595
1.4765473000 0.7853975000 61.9482
1.4765473000 0.8168134000 61.932
1.4765473000 0.8482293000 61.9076
1.4765473000 0.8796452000 61.8711
1.4765473000 0.9110611000 61.8182
1.4765473000 0.9424770000 61.7445
1.4765473000 0.9738929000 61.6448
1.4765473000 1.0053088000 61.514
1.4765473000 1.0367247000 61.3467
1.4765473000 1.0681406000 61.1374
1.4765473000 1.0995565000 60.8806
1.4765473000 1.1309724000 60.5709
1.4765473000 1.1623883000 60.2031
1.4765473000 1.1938042000 59.7724
1.4765473000 1.2252201000 59.2746
1.4765473000 1.2566360000 58.7059
1.4765473000 1.2880519000 58.0633
1.4765473000 1.3194678000 57.3448
1.4765473000 1.3508837000 56.5491
1.4765473000 1.3822996000 55.6758
1.4765473000 1.4137155000 54.7256
1.4765473000 1.4451314000 53.6999
1.4765473000 1.4765473000 52.6011
1.4765473000 1.5079632000 51.4319
1.4765473000 1.5393791000 50.196
1.4765473000 1.5707950000 48.8971
1.4765473000 1.6022109000 47.5396
1.4765473000 1.6336268000 46.128
1.4765473000 1.6650427000 44.6671
1.4765473000 1.6964586000 43.1623
1.4765473000 1.7278745000 41.6197
1.4765473000 1.7592904000 40.0463
1.4765473000 1.7907063000 38.4505
1.4765473000 1.8221222000 36.8423
1.4765473000 1.8535381000 35.2337
1.4765473000 1.8849540000 33.6393
1.4765473000 1.9163699000 32.0756
1.4765473000 1.9477858000 30.5616
1.4765473000 1.9792017000 29.1183
1.4765473000 2.0106176000 27.7679
1.4765473000 2.0420335000 26.5333
1.4765473000 2.0734494000 25.4372
1.4765473000 2.1048653000 24.5007
1.4765473000 2.1362812000 23.7425
1.4765473000 2.1676971000 23.1776
1.4765473000 2.1991130000 22.8165
1.4765473000 2.2305289000 22.6644
1.4765473000 2.2619448000 22.7208
1.4765473000 2.2933607000 22.9794
1.4765473000 2.3247766000 23.428
1.4765473000 2.3561925000 24.0491
1.4765473000 2.3876084000 24.8212
1.4765473000 2.4190243000 25.719
1.4765473000 2.4504402000 26.7153
1.4765473000 2.4818561000 27.782
1.4765473000 2.5132720000 28.8916
1.4765473000 2.5446879000 30.0186
1.4765473000 2.5761038000 31.1404
1.4765473000 2.6075197000 32.2386
1.4765473000 2.6389356000 33.2996
1.4765473000 2.6703515000 34.315
1.4765473000 2.7017674000 35.2817
1.4765473000 2.7331833000 36.2017
1.4765473000 2.7645992000 37.0813
1.4765473000 2.7960151000 37.9308
1.4765473000 2.8274310000 38.7629
1.4765473000 2.8588469000 39.592
1.4765473000 2.8902628000 40.4324
1.4765473000 2.9216787000 41.298
1.4765473000 2.9530946000 42.2004
1.4765473000 2.9845105000 43.1486
1.4765473000 3.0159264000 44.1481
1.4765473000 3.0473423000 45.2007
1.4765473000 3.0787582000 46.3045
1.4765473000 3.1101741000 47.4538
1.4765473000 3.1415900000 48.6398
1.4765473000 3.1730059000 49.8511
1.4765473000 3.2044218000 51.0745
1.4765473000 3.2358377000 52.2955
1.4765473000 3.2672536000 53.4993
1.4765473000 3.2986695000 54.6718
1.4765473000 3.3300854000 55.7996
1.4765473000 3.3615013000 56.8712
1.4765473000 3.3929172000 57.8769
1.4765473000 3.4243331000 58.8094
1.4765473000 3.4557490000 59.6637
1.4765473000 3.4871649000 60.437
1.4765473000 3.5185808000 61.1287
1.4765473000 3.5499967000 61.7403
1.4765473000 3.5814126000 62.2747
1.4765473000 3.6128285000 62.7362
1.4765473000 3.6442444000 63.13
1.4765473000 3.6756603000 63.4621
1.4765473000 3.7070762000 63.7386
1.4765473000 3.7384921000 63.9661
1.4765473000 3.7699080000 64.1507
1.4765473000 3.8013239000 64.2986
1.4765473000 3.8327398000 64.4153
1.4765473000 3.8641557000 64.506
1.4765473000 3.8955716000 64.5753
1.4765473000 3.9269875000 64.6274
1.4765473000 3.9584034000 64.6658
1.4765473000 3.9898193000 64.6935
1.4765473000 4.0212352000 64.7132
1.4765473000 4.0526511000 64.7268
1.4765473000 4.0840670000 64.7362
1.4765473000 4.1154829000 64.7426
1.4765473000 4.1468988000 64.7471
1.4765473000 4.1783147000 64.7503
1.4765473000 4.2097306000 64.7527
1.4765473000 4.2411465000 64.7545
1.4765473000 4.2725624000 64.7559
1.4765473000 4.3039783000 64.7567
1.4765473000 4.3353942000 64.7567
1.4765473000 4.3668101000 64.7555
1.4765473000 4.3982260000 64.7526
1.4765473000 4.4296419000 64.7474
1.4765473000 4.4610578000 64.7392
1.4765473000 4.4924737000 64.7271
1.4765473000 4.5238896000 64.7103
1.4765473000 4.5553055000 64.6878
1.4765473000 4.5867214000 64.6586
1.4765473000 4.6181373000 64.6217
1.4765473000 4.6495532000 64.576
1.4765473000 4.6809691000 64.5206
1.4765473000 4.7123850000 64.4546
1.4765473000 4.7438009000 64.3773
1.4765473000 4.7752168000 64.2881
1.4765473000 4.8066327000 64.1867
1.4765473000 4.8380486000 64.0732
1.4765473000 4.8694645000 63.9476
1.4765473000 4.9008804000 63.8106
1.4765473000 4.9322963000 63.663
1.4765473000 4.9637122000 63.506
1.4765473000 4.9951281000 63.3408
1.4765473000 5.0265440000 63.1693
1.4765473000 5.0579599000 62.9932
1.4765473000 5.0893758000 62.8147
1.4765473000 5.1207917000 62.6361
1.4765473000 5.1522076000 62.4598
1.4765473000 5.1836235000 62.2885
1.4765473000 5.2150394000 62.1248
1.4765473000 5.2464553000 61.9717
1.4765473000 5.2778712000 61.832
1.4765473000 5.3092871000 61.7088
1.4765473000 5.3407030000 61.6049
1.4765473000 5.3721189000 61.5231
1.4765473000 5.4035348000 61.4657
1.4765473000 5.4349507000 61.435
1.4765473000 5.4663666000 61.4323
1.4765473000 5.4977825000 61.4584
1.4765473000 5.5291984000 61.5135
1.4765473000 5.5606143000 61.5966
1.4765473000 5.5920302000 61.7061
1.4765473000 5.6234461000 61.8396
1.4765473000 5.6548620000 61.9936
1.4765473000 5.6862779000 62.1645
1.4765473000 5.7176938000 62.3478
1.4765473000 5.7491097000 62.5389
1.4765473000 5.7805256000 62.7332
1.4765473000 5.8119415000 62.9257
1.4765473000 5.8433574000 63.1121
1.4765473000 5.8747733000 63.2882
1.4765473000 5.9061892000 63.4501
1.4765473000 5.9376051000 63.5944
1.4765473000 5.9690210000 63.7185
1.4765473000 6.0004369000 63.8201
1.4765473000 6.0318528000 63.8975
1.4765473000 6.0632687000 63.9498
1.4765473000 6.0946846000 63.9766
1.4765473000 6.1261005000 63.9782
1.4765473000 6.1575164000 63.9555
1.4765473000 6.1889323000 63.91
1.4765473000 6.2203482000 63.8439
1.4765473000 6.2517641000 63.7598
1.5079632000 0.0000000000 63.83
1.5079632000 0.0314159000 63.7375
1.5079632000 0.0628318000 63.6384
1.5079632000 0.0942477000 63.5358
1.5079632000 0.1256636000 63.4324
1.5079632000 0.1570795000 63.3308
1.5079632000 0.1884954000 63.2332
1.5079632000 0.2199113000 63.1414
1.5079632000 0.2513272000 63.0565
1.5079632000 0.2827431000 62.9793
1.5079632000 0.3141590000 62.9102
1.5079632000 0.3455749000 62.849
1.5079632000 0.3769908000 62.7955
1.5079632000 0.4084067000 62.7492
1.5079632000 0.4398226000 62.7097
1.5079632000 0.4712385000 62.6762
1.5079632000 0.5026544000 62.6482
1.5079632000 0.5340703000 62.6253
1.5079632000 0.5654862000 62.6068
1.5079632000 0.5969021000 62.5921
1.5079632000 0.6283180000 62.5807
1.5079632000 0.6597339000 62.5717
1.5079632000 0.6911498000 62.564
1.5079632000 0.7225657000 62.5564
1.5079632000 0.7539816000 62.5471
1.5079632000 0.7853975000 62.534
1.5079632000 0.8168134000 62.5147
1.5079632000 0.8482293000 62.4863
1.5079632000 0.8796452000 62.4456
1.5079632000 0.9110611000 62.3888
1.5079632000 0.9424770000 62.3121
1.5079632000 0.9738929000 62.2111
1.5079632000 1.0053088000 62.0813
1.5079632000 1.0367247000 61.9178
1.5079632000 1.0681406000 61.716
1.5079632000 1.0995565000 61.4707
1.5079632000 1.1309724000 61.1772
1.5079632000 1.1623883000 60.8306
1.5079632000 1.1938042000 60.4265
1.5079632000 1.2252201000 59.9606
1.5079632000 1.2566360000 59.4292
1.5079632000 1.2880519000 58.829
1.5079632000 1.3194678000 58.1575
1.5079632000 1.3508837000 57.4126
1.5079632000 1.3822996000 56.5931
1.5079632000 1.4137155000 55.6987
1.5079632000 1.4451314000 54.7295
1.5079632000 1.4765473000 53.6865
1.5079632000 1.5079632000 52.5712
1.5079632000 1.5393791000 51.3857
1.5079632000 1.5707950000 50.1328
1.5079632000 1.6022109000 48.8154
1.5079632000 1.6336268000 47.4372
1.5079632000 1.6650427000 46.0024
1.5079632000 1.6964586000 44.5159
1.5079632000 1.7278745000 42.9835
1.5079632000 1.7592904000 41.4124
1.5079632000 1.7907063000 39.8114
1.5079632000 1.8221222000 38.1911
1.5079632000 1.8535381000 36.5643
1.5079632000 1.8849540000 34.9462
1.5079632000 1.9163699000 33.3546
1.5079632000 1.9477858000 31.8093
1.5079632000 1.9792017000 30.3323
1.5079632000 2.0106176000 28.9469
1.5079632000 2.0420335000 27.6768
1.5079632000 2.0734494000 26.5456
1.5079632000 2.1048653000 25.575
1.5079632000 2.1362812000 24.7846
1.5079632000 2.1676971000 24.1899
1.5079632000 2.1991130000 23.8018
1.5079632000 2.2305289000 23.6261
1.5079632000 2.2619448000 23.6624
1.5079632000 2.2933607000 23.9044
1.5079632000 2.3247766000 24.34
1.5079632000 2.3561925000 24.9517
1.5079632000 2.3876084000 25.7175
1.5079632000 2.4190243000 26.612
1.5079632000 2.4504402000 27.6076
1.5079632000 2.4818561000 28.6759
1.5079632000 2.5132720000 29.7893
1.5079632000 2.5446879000 30.9219
1.5079632000 2.5761038000 32.0511
1.5079632000 2.6075197000 33.1585
1.5079632000 2.6389356000 34.2305
1.5079632000 2.6703515000 35.2589
1.5079632000 2.7017674000 36.2405
1.5079632000 2.7331833000 37.1774
1.5079632000 2.7645992000 38.0759
1.5079632000 2.7960151000 38.9457
1.5079632000 2.8274310000 39.7991
1.5079632000 2.8588469000 40.6497
1.5079632000 2.8902628000 41.5108
1.5079632000 2.9216787000 42.3951
1.5079632000 2.9530946000 43.313
1.5079632000 2.9845105000 44.272
1.5079632000 3.0159264000 45.2765
1.5079632000 3.0473423000 46.3273
1.5079632000 3.0787582000 47.4213
1.5079632000 3.1101741000 48.5526
1.5079632000 3.1415900000 49.7119
1.5079632000 3.1730059000 50.888
1.5079632000 3.2044218000 52.0681
1.5079632000 3.2358377000 53.2386
1.5079632000 3.2672536000 54.3859
1.5079632000 3.2986695000 55.4969
1.5079632000 3.3300854000 56.5598
1.5079632000 3.3615013000 57.5647
1.5079632000 3.3929172000 58.5032
1.5079632000 3.4243331000 59.3694
1.5079632000 3.4557490000 60.1596
1.5079632000 3.4871649000 60.872
1.5079632000 3.5185808000 61.5069
1.5079632000 3.5499967000 62.0663
1.5079632000 3.5814126000 62.5535
1.5079632000 3.6128285000 62.9729
1.5079632000 3.6442444000 63.3299
1.5079632000 3.6756603000 63.6301
1.5079632000 3.7070762000 63.8797
1.5079632000 3.7384921000 64.0845
1.5079632000 3.7699080000 64.2506
1.5079632000 3.8013239000 64.3834
1.5079632000 3.8327398000 64.4881
1.5079632000 3.8641557000 64.5695
1.5079632000 3.8955716000 64.6317
1.5079632000 3.9269875000 64.6786
1.5079632000 3.9584034000 64.7132
1.5079632000 3.9898193000 64.7384
1.5079632000 4.0212352000 64.7564
1.5079632000 4.0526511000 64.7691
1.5079632000 4.0840670000 64.778
1.5079632000 4.1154829000 64.7842
1.5079632000 4.1468988000 64.7886
1.5079632000 4.1783147000 64.7919
1.5079632000 4.2097306000 64.7945
1.5079632000 4.2411465000 64.7966
1.5079632000 4.2725624000 64.7982
1.5079632000 4.3039783000 64.7994
1.5079632000 4.3353942000 64.7998
1.5079632000 4.3668101000 64.7992
1.5079632000 4.3982260000 64.7971
1.5079632000 4.4296419000 64.7932
1.5079632000 4.4610578000 64.7868
1.5079632000 4.4924737000 64.7771
1.5079632000 4.5238896000 64.7636
1.5079632000 4.5553055000 64.7453
1.5079632000 4.5867214000 64.7215
1.5079632000 4.6181373000 64.6911
1.5079632000 4.6495532000 64.6535
1.5079632000 4.6809691000 64.6076
1.5079632000 4.7123850000 64.5528
1.5079632000 4.7438009000 64.4884
1.5079632000 4.7752168000 64.4138
1.5079632000 4.8066327000 64.3288
1.5079632000 4.8380486000 64.2331
1.5079632000 4.8694645000 64.127
1.5079632000 4.9008804000 64.0108
1.5079632000 4.9322963000 63.885
1.5079632000 4.9637122000 63.7507
1.5079632000 4.9951281000 63.6089
1.5079632000 5.0265440000 63.4609
1.5079632000 5.0579599000 63.3083
1.5079632000 5.0893758000 63.1529
1.5079632000 5.1207917000 62.9964
1.5079632000 5.1522076000 62.8411
1.5079632000 5.1836235000 62.6891
1.5079632000 5.2150394000 62.5428
1.5079632000 5.2464553000 62.4047
1.5079632000 5.2778712000 62.2774
1.5079632000 5.3092871000 62.1635
1.5079632000 5.3407030000 62.0657
1.5079632000 5.3721189000 61.9866
1.5079632000 5.4035348000 61.9285
1.5079632000 5.4349507000 61.8933
1.5079632000 5.4663666000 61.8828
1.5079632000 5.4977825000 61.8977
1.5079632000 5.5291984000 61.9384
1.5079632000 5.5606143000 62.0043
1.5079632000 5.5920302000 62.0942
1.5079632000 5.6234461000 62.2059
1.5079632000 5.6548620000 62.3368
1.5079632000 5.6862779000 62.4835
1.5079632000 5.7176938000 62.642
1.5079632000 5.7491097000 62.8084
1.5079632000 5.7805256000 62.9784
1.5079632000 5.8119415000 63.1477
1.5079632000 5.8433574000 63.3122
1.5079632000 5.8747733000 63.468
1.5079632000 5.9061892000 63.6119
1.5079632000 5.9376051000 63.7406
1.5079632000 5.9690210000 63.8516
1.5079632000 6.0004369000 63.9431
1.5079632000 6.0318528000 64.0134
1.5079632000 6.0632687000 64.0617
1.5079632000 6.0946846000 64.0877
1.5079632000 6.1261005000 64.0916
1.5079632000 6.1575164000 64.0745
1.5079632000 6.1889323000 64.0375
1.5079632000 6.2203482000 63.9828
1.5079632000 6.2517641000 63.9128
1.5393791000 0.0000000000 63.988
1.5393791000 0.0314159000 63.912
1.5393791000 0.0628318000 63.8308
1.5393791000 0.0942477000 63.7472
1.5393791000 0.1256636000 63.6636
1.5393791000 0.1570795000 63.5824
1.5393791000 0.1884954000 63.5054
1.5393791000 0.2199113000 63.4341
1.5393791000 0.2513272000 63.3695
1.5393791000 0.2827431000 63.3122
1.5393791000 0.3141590000 63.2624
1.5393791000 0.3455749000 63.2199
1.5393791000 0.3769908000 63.1842
1.5393791000 0.4084067000 63.1548
1.5393791000 0.4398226000 63.1309
1.5393791000 0.4712385000 63.1119
1.5393791000 0.5026544000 63.0969
1.5393791000 0.5340703000 63.0854
1.5393791000 0.5654862000 63.0767
1.5393791000 0.5969021000 63.0701
1.5393791000 0.6283180000 63.0649
1.5393791000 0.6597339000 63.0603
1.5393791000 0.6911498000 63.0553
1.5393791000 0.7225657000 63.0486
1.5393791000 0.7539816000 63.0389
1.5393791000 0.7853975000 63.0242
1.5393791000 0.8168134000 63.0026
1.5393791000 0.8482293000 62.9715
1.5393791000 0.8796452000 62.9282
1.5393791000 0.9110611000 62.8696
1.5393791000 0.9424770000 62.7921
1.5393791000 0.9738929000 62.6921
1.5393791000 1.0053088000 62.5657
1.5393791000 1.0367247000 62.4086
1.5393791000 1.0681406000 62.2166
1.5393791000 1.0995565000 61.9852
1.5393791000 1.1309724000 61.71
1.5393791000 1.1623883000 61.3866
1.5393791000 1.1938042000 61.0106
1.5393791000 1.2252201000 60.578
1.5393791000 1.2566360000 60.0849
1.5393791000 1.2880519000 59.5277
1.5393791000 1.3194678000 58.9034
1.5393791000 1.3508837000 58.2094
1.5393791000 1.3822996000 57.4435
1.5393791000 1.4137155000 56.6042
1.5393791000 1.4451314000 55.6906
1.5393791000 1.4765473000 54.7024
1.5393791000 1.5079632000 53.6396
1.5393791000 1.5393791000 52.5033
1.5393791000 1.5707950000 51.2946
1.5393791000 1.6022109000 50.0158
1.5393791000 1.6336268000 48.6695
1.5393791000 1.6650427000 47.2593
1.5393791000 1.6964586000 45.7897
1.5393791000 1.7278745000 44.2667
1.5393791000 1.7592904000 42.6977
1.5393791000 1.7907063000 41.0919
1.5393791000 1.8221222000 39.4607
1.5393791000 1.8535381000 37.8179
1.5393791000 1.8849540000 36.1798
1.5393791000 1.9163699000 34.565
1.5393791000 1.9477858000 32.9947
1.5393791000 1.9792017000 31.4917
1.5393791000 2.0106176000 30.0804
1.5393791000 2.0420335000 28.7854
1.5393791000 2.0734494000 27.6308
1.5393791000 2.1048653000 26.6392
1.5393791000 2.1362812000 25.8303
1.5393791000 2.1676971000 25.2202
1.5393791000 2.1991130000 24.82
1.5393791000 2.2305289000 24.6354
1.5393791000 2.2619448000 24.6661
1.5393791000 2.2933607000 24.9055
1.5393791000 2.3247766000 25.3414
1.5393791000 2.3561925000 25.956
1.5393791000 2.3876084000 26.7268
1.5393791000 2.4190243000 27.628
1.5393791000 2.4504402000 28.6317
1.5393791000 2.4818561000 29.7091
1.5393791000 2.5132720000 30.8323
1.5393791000 2.5446879000 31.9753
1.5393791000 2.5761038000 33.1153
1.5393791000 2.6075197000 34.2341
1.5393791000 2.6389356000 35.3181
1.5393791000 2.6703515000 36.3591
1.5393791000 2.7017674000 37.3541
1.5393791000 2.7331833000 38.3052
1.5393791000 2.7645992000 39.2185
1.5393791000 2.7960151000 40.1036
1.5393791000 2.8274310000 40.972
1.5393791000 2.8588469000 41.8368
1.5393791000 2.8902628000 42.7104
1.5393791000 2.9216787000 43.6043
1.5393791000 2.9530946000 44.5278
1.5393791000 2.9845105000 45.4874
1.5393791000 3.0159264000 46.4864
1.5393791000 3.0473423000 47.5245
1.5393791000 3.0787582000 48.5981
1.5393791000 3.1101741000 49.7009
1.5393791000 3.1415900000 50.8235
1.5393791000 3.1730059000 51.9551
1.5393791000 3.2044218000 53.0834
1.5393791000 3.2358377000 54.1957
1.5393791000 3.2672536000 55.2796
1.5393791000 3.2986695000 56.3234
1.5393791000 3.3300854000 57.3168
1.5393791000 3.3615013000 58.2511
1.5393791000 3.3929172000 59.1195
1.5393791000 3.4243331000 59.9175
1.5393791000 3.4557490000 60.6422
1.5393791000 3.4871649000 61.293
1.5393791000 3.5185808000 61.8708
1.5393791000 3.5499967000 62.3781
1.5393791000 3.5814126000 62.8185
1.5393791000 3.6128285000 63.1966
1.5393791000 3.6442444000 63.5175
1.5393791000 3.6756603000 63.7867
1.5393791000 3.7070762000 64.01
1.5393791000 3.7384921000 64.193
1.5393791000 3.7699080000 64.3411
1.5393791000 3.8013239000 64.4594
1.5393791000 3.8327398000 64.5527
1.5393791000 3.8641557000 64.6251
1.5393791000 3.8955716000 64.6806
1.5393791000 3.9269875000 64.7224
1.5393791000 3.9584034000 64.7534
1.5393791000 3.9898193000 64.776
1.5393791000 4.0212352000 64.7923
1.5393791000 4.0526511000 64.8039
1.5393791000 4.0840670000 64.8121
1.5393791000 4.1154829000 64.8179
1.5393791000 4.1468988000 64.8222
1.5393791000 4.1783147000 64.8254
1.5393791000 4.2097306000 64.8279
1.5393791000 4.2411465000 64.83
1.5393791000 4.2725624000 64.8317
1.5393791000 4.3039783000 64.8329
1.5393791000 4.3353942000 64.8335
1.5393791000 4.3668101000 64.8333
1.5393791000 4.3982260000 64.8319
1.5393791000 4.4296419000 64.8289
1.5393791000 4.4610578000 64.8239
1.5393791000 4.4924737000 64.8162
1.5393791000 4.5238896000 64.8054
1.5393791000 4.5553055000 64.7907
1.5393791000 4.5867214000 64.7714
1.5393791000 4.6181373000 64.7467
1.5393791000 4.6495532000 64.716
1.5393791000 4.6809691000 64.6785
1.5393791000 4.7123850000 64.6335
1.5393791000 4.7438009000 64.5804
1.5393791000 4.7752168000 64.5187
1.5393791000 4.8066327000 64.4482
1.5393791000 4.8380486000 64.3685
1.5393791000 4.8694645000 64.2798
1.5393791000 4.9008804000 64.1823
1.5393791000 4.9322963000 64.0763
1.5393791000 4.9637122000 63.9627
1.5393791000 4.9951281000 63.8422
1.5393791000 5.0265440000 63.7158
1.5393791000 5.0579599000 63.5849
1.5393791000 5.0893758000 63.4508
1.5393791000 5.1207917000 63.315
1.5393791000 5.1522076000 63.1793
1.5393791000 5.1836235000 63.0454
1.5393791000 5.2150394000 62.9156
1.5393791000 5.2464553000 62.7918
1.5393791000 5.2778712000 62.6764
1.5393791000 5.3092871000 62.5718
1.5393791000 5.3407030000 62.4804
1.5393791000 5.3721189000 62.4046
1.5393791000 5.4035348000 62.3467
1.5393791000 5.4349507000 62.3085
1.5393791000 5.4663666000 62.2916
1.5393791000 5.4977825000 62.2972
1.5393791000 5.5291984000 62.3256
1.5393791000 5.5606143000 62.3767
1.5393791000 5.5920302000 62.4494
1.5393791000 5.6234461000 62.542
1.5393791000 5.6548620000 62.6524
1.5393791000 5.6862779000 62.7774
1.5393791000 5.7176938000 62.9139
1.5393791000 5.7491097000 63.0581
1.5393791000 5.7805256000 63.2062
1.5393791000 5.8119415000 63.3544
1.5393791000 5.8433574000 63.499
1.5393791000 5.8747733000 63.6365
1.5393791000 5.9061892000 63.7638
1.5393791000 5.9376051000 63.8782
1.5393791000 5.9690210000 63.9774
1.5393791000 6.0004369000 64.0595
1.5393791000 6.0318528000 64.1233
1.5393791000 6.0632687000 64.1679
1.5393791000 6.0946846000 64.1932
1.5393791000 6.1261005000 64.1993
1.5393791000 6.1575164000 64.1871
1.5393791000 6.1889323000 64.1579
1.5393791000 6.2203482000 64.1136
1.5393791000 6.2517641000 64.0561
1.5707950000 0.0000000000 64.1331
1.5707950000 0.0314159000 64.0715
1.5707950000 0.0628318000 64.0058
1.5707950000 0.0942477000 63.9386
1.5707950000 0.1256636000 63.8719
1.5707950000 0.1570795000 63.8077
1.5707950000 0.1884954000 63.7478
1.5707950000 0.2199113000 63.6933
1.5707950000 0.2513272000 63.6451
1.5707950000 0.2827431000 63.6037
1.5707950000 0.3141590000 63.5689
1.5707950000 0.3455749000 63.5407
1.5707950000 0.3769908000 63.5184
1.5707950000 0.4084067000 63.5014
1.5707950000 0.4398226000 63.489
1.5707950000 0.4712385000 63.4803
1.5707950000 0.5026544000 63.4746
1.5707950000 0.5340703000 63.4711
1.5707950000 0.5654862000 63.4691
1.5707950000 0.5969021000 63.4679
1.5707950000 0.6283180000 63.4667
1.5707950000 0.6597339000 63.4648
1.5707950000 0.6911498000 63.4613
1.5707950000 0.7225657000 63.4551
1.5707950000 0.7539816000 63.4449
1.5707950000 0.7853975000 63.4291
1.5707950000 0.8168134000 63.406
1.5707950000 0.8482293000 63.3735
1.5707950000 0.8796452000 63.3292
1.5707950000 0.9110611000 63.2703
1.5707950000 0.9424770000 63.1941
1.5707950000 0.9738929000 63.0971
1.5707950000 1.0053088000 62.9761
1.5707950000 1.0367247000 62.8273
1.5707950000 1.0681406000 62.6469
1.5707950000 1.0995565000 62.431
1.5707950000 1.1309724000 62.1754
1.5707950000 1.1623883000 61.8762
1.5707950000 1.1938042000 61.529
1.5707950000 1.2252201000 61.13
1.5707950000 1.2566360000 60.675
1.5707950000 1.2880519000 60.1604
1.5707950000 1.3194678000 59.5825
1.5707950000 1.3508837000 58.938
1.5707950000 1.3822996000 58.224
1.5707950000 1.4137155000 57.4379
1.5707950000 1.4451314000 56.5777
1.5707950000 1.4765473000 55.6418
1.5707950000 1.5079632000 54.629
1.5707950000 1.5393791000 53.5391
1.5707950000 1.5707950000 52.3721
1.5707950000 1.6022109000 51.1292
1.5707950000 1.6336268000 49.8124
1.5707950000 1.6650427000 48.4246
1.5707950000 1.6964586000 46.9705
1.5707950000 1.7278745000 45.4558
1.5707950000 1.7592904000 43.8886
1.5707950000 1.7907063000 42.2786
1.5707950000 1.8221222000 40.6382
1.5707950000 1.8535381000 38.9823
1.5707950000 1.8849540000 37.3283
1.5707950000 1.9163699000 35.6961
1.5707950000 1.9477858000 34.108
1.5707950000 1.9792017000 32.5879
1.5707950000 2.0106176000 31.161
1.5707950000 2.0420335000 29.8527
1.5707950000 2.0734494000 28.6878
1.5707950000 2.1048653000 27.689
1.5707950000 2.1362812000 26.8764
1.5707950000 2.1676971000 26.266
1.5707950000 2.1991130000 25.8689
1.5707950000 2.2305289000 25.6905
1.5707950000 2.2619448000 25.7301
1.5707950000 2.2933607000 25.9809
1.5707950000 2.3247766000 26.4301
1.5707950000 2.3561925000 27.0593
1.5707950000 2.3876084000 27.8456
1.5707950000 2.4190243000 28.7627
1.5707950000 2.4504402000 29.7823
1.5707950000 2.4818561000 30.8753
1.5707950000 2.5132720000 32.0133
1.5707950000 2.5446879000 33.1704
1.5707950000 2.5761038000 34.3237
1.5707950000 2.6075197000 35.455
1.5707950000 2.6389356000 36.551
1.5707950000 2.6703515000 37.6034
1.5707950000 2.7017674000 38.6095
1.5707950000 2.7331833000 39.5714
1.5707950000 2.7645992000 40.4949
1.5707950000 2.7960151000 41.3894
1.5707950000 2.8274310000 42.2662
1.5707950000 2.8588469000 43.1374
1.5707950000 2.8902628000 44.0148
1.5707950000 2.9216787000 44.9089
1.5707950000 2.9530946000 45.8281
1.5707950000 2.9845105000 46.7778
1.5707950000 3.0159264000 47.7605
1.5707950000 3.0473423000 48.7753
1.5707950000 3.0787582000 49.8182
1.5707950000 3.1101741000 50.8824
1.5707950000 3.1415900000 51.959
1.5707950000 3.1730059000 53.0374
1.5707950000 3.2044218000 54.1061
1.5707950000 3.2358377000 55.1536
1.5707950000 3.2672536000 56.1686
1.5707950000 3.2986695000 57.1406
1.5707950000 3.3300854000 58.0609
1.5707950000 3.3615013000 58.9221
1.5707950000 3.3929172000 59.7187
1.5707950000 3.4243331000 60.4474
1.5707950000 3.4557490000 61.1064
1.5707950000 3.4871649000 61.6958
1.5707950000 3.5185808000 62.2172
1.5707950000 3.5499967000 62.6733
1.5707950000 3.5814126000 63.068
1.5707950000 3.6128285000 63.4059
1.5707950000 3.6442444000 63.6919
1.5707950000 3.6756603000 63.9314
1.5707950000 3.7070762000 64.1295
1.5707950000 3.7384921000 64.2916
1.5707950000 3.7699080000 64.4226
1.5707950000 3.8013239000 64.5272
1.5707950000 3.8327398000 64.6096
1.5707950000 3.8641557000 64.6735
1.5707950000 3.8955716000 64.7225
1.5707950000 3.9269875000 64.7595
1.5707950000 3.9584034000 64.787
1.5707950000 3.9898193000 64.8071
1.5707950000 4.0212352000 64.8217
1.5707950000 4.0526511000 64.8321
1.5707950000 4.0840670000 64.8396
1.5707950000 4.1154829000 64.8449
1.5707950000 4.1468988000 64.8489
1.5707950000 4.1783147000 64.8519
1.5707950000 4.2097306000 64.8543
1.5707950000 4.2411465000 64.8562
1.5707950000 4.2725624000 64.8578
1.5707950000 4.3039783000 64.859
1.5707950000 4.3353942000 64.8597
1.5707950000 4.3668101000 64.8596
1.5707950000 4.3982260000 64.8587
1.5707950000 4.4296419000 64.8564
1.5707950000 4.4610578000 64.8525
1.5707950000 4.4924737000 64.8465
1.5707950000 4.5238896000 64.8378
1.5707950000 4.5553055000 64.8261
1.5707950000 4.5867214000 64.8106
1.5707950000 4.6181373000 64.7908
1.5707950000 4.6495532000 64.766
1.5707950000 4.6809691000 64.7357
1.5707950000 4.7123850000 64.6991
1.5707950000 4.7438009000 64.6559
1.5707950000 4.7752168000 64.6054
1.5707950000 4.8066327000 64.5475
1.5707950000 4.8380486000 64.482
1.5707950000 4.8694645000 64.4086
1.5707950000 4.9008804000 64.3277
1.5707950000 4.9322963000 64.2394
1.5707950000 4.9637122000 64.1443
1.5707950000 4.9951281000 64.043
1.5707950000 5.0265440000 63.9362
1.5707950000 5.0579599000 63.8249
1.5707950000 5.0893758000 63.7102
1.5707950000 5.1207917000 63.5933
1.5707950000 5.1522076000 63.4756
1.5707950000 5.1836235000 63.3587
1.5707950000 5.2150394000 63.2442
1.5707950000 5.2464553000 63.1341
1.5707950000 5.2778712000 63.0302
1.5707950000 5.3092871000 62.9348
1.5707950000 5.3407030000 62.8501
1.5707950000 5.3721189000 62.7782
1.5707950000 5.4035348000 62.7214
1.5707950000 5.4349507000 62.6814
1.5707950000 5.4663666000 62.6599
1.5707950000 5.4977825000 62.6579
1.5707950000 5.5291984000 62.6762
1.5707950000 5.5606143000 62.7147
1.5707950000 5.5920302000 62.7727
1.5707950000 5.6234461000 62.8488
1.5707950000 5.6548620000 62.9412
1.5707950000 5.6862779000 63.0472
1.5707950000 5.7176938000 63.164
1.5707950000 5.7491097000 63.2884
1.5707950000 5.7805256000 63.4168
1.5707950000 5.8119415000 63.546
1.5707950000 5.8433574000 63.6726
1.5707950000 5.8747733000 63.7935
1.5707950000 5.9061892000 63.9058
1.5707950000 5.9376051000 64.0071
1.5707950000 5.9690210000 64.0953
1.5707950000 6.0004369000 64.1688
1.5707950000 6.0318528000 64.2265
1.5707950000 6.0632687000 64.2676
1.5707950000 6.0946846000 64.292
1.5707950000 6.1261005000 64.2999
1.5707950000 6.1575164000 64.2921
1.5707950000 6.1889323000 64.2698
1.5707950000 6.2203482000 64.2345
1.5707950000 6.2517641000 64.1882
1.6022109000 0.0000000000 64.264
1.6022109000 0.0314159000 64.2148
1.6022109000 0.0628318000 64.1624
1.6022109000 0.0942477000 64.109
1.6022109000 0.1256636000 64.0565
1.6022109000 0.1570795000 64.0066
1.6022109000 0.1884954000 63.9606
1.6022109000 0.2199113000 63.9196
1.6022109000 0.2513272000 63.8844
1.6022109000 0.2827431000 63.8551
1.6022109000 0.3141590000 63.8318
1.6022109000 0.3455749000 63.8142
1.6022109000 0.3769908000 63.8017
1.6022109000 0.4084067000 63.7936
1.6022109000 0.4398226000 63.7891
1.6022109000 0.4712385000 63.7875
1.6022109000 0.5026544000 63.788
1.6022109000 0.5340703000 63.7897
1.6022109000 0.5654862000 63.7919
1.6022109000 0.5969021000 63.7941
1.6022109000 0.6283180000 63.7953
1.6022109000 0.6597339000 63.795
1.6022109000 0.6911498000 63.7923
1.6022109000 0.7225657000 63.7862
1.6022109000 0.7539816000 63.7756
1.6022109000 0.7853975000 63.7593
1.6022109000 0.8168134000 63.7355
1.6022109000 0.8482293000 63.7027
1.6022109000 0.8796452000 63.6586
1.6022109000 0.9110611000 63.6011
1.6022109000 0.9424770000 63.5275
1.6022109000 0.9738929000 63.4352
1.6022109000 1.0053088000 63.3211
1.6022109000 1.0367247000 63.182
1.6022109000 1.0681406000 63.0144
1.6022109000 1.0995565000 62.8149
1.6022109000 1.1309724000 62.5796
1.6022109000 1.1623883000 62.3047
1.6022109000 1.1938042000 61.9862
1.6022109000 1.2252201000 61.6201
1.6022109000 1.2566360000 61.2022
1.6022109000 1.2880519000 60.7286
1.6022109000 1.3194678000 60.195
1.6022109000 1.3508837000 59.5977
1.6022109000 1.3822996000 58.9327
1.6022109000 1.4137155000 58.1968
1.6022109000 1.4451314000 57.3865
1.6022109000 1.4765473000 56.4993
1.6022109000 1.5079632000 55.5328
1.6022109000 1.5393791000 54.4854
1.6022109000 1.5707950000 53.3565
1.6022109000 1.6022109000 52.1461
1.6022109000 1.6336268000 50.8557
1.6022109000 1.6650427000 49.4879
1.6022109000 1.6964586000 48.0472
1.6022109000 1.7278745000 46.5398
1.6022109000 1.7592904000 44.974
1.6022109000 1.7907063000 43.3607
1.6022109000 1.8221222000 41.7133
1.6022109000 1.8535381000 40.0478
1.6022109000 1.8849540000 38.3829
1.6022109000 1.9163699000 36.7399
1.6022109000 1.9477858000 35.1421
1.6022109000 1.9792017000 33.6146
1.6022109000 2.0106176000 32.1833
1.6022109000 2.0420335000 30.8742
1.6022109000 2.0734494000 29.7124
1.6022109000 2.1048653000 28.7209
1.6022109000 2.1362812000 27.9197
1.6022109000 2.1676971000 27.3244
1.6022109000 2.1991130000 26.9456
1.6022109000 2.2305289000 26.7883
1.6022109000 2.2619448000 26.8511
1.6022109000 2.2933607000 27.1266
1.6022109000 2.3247766000 27.6012
1.6022109000 2.3561925000 28.2558
1.6022109000 2.3876084000 29.0671
1.6022109000 2.4190243000 30.0081
1.6022109000 2.4504402000 31.0501
1.6022109000 2.4818561000 32.1637
1.6022109000 2.5132720000 33.3204
1.6022109000 2.5446879000 34.494
1.6022109000 2.5761038000 35.662
1.6022109000 2.6075197000 36.806
1.6022109000 2.6389356000 37.9129
1.6022109000 2.6703515000 38.9748
1.6022109000 2.7017674000 39.9889
1.6022109000 2.7331833000 40.9574
1.6022109000 2.7645992000 41.8861
1.6022109000 2.7960151000 42.784
1.6022109000 2.8274310000 43.6621
1.6022109000 2.8588469000 44.5318
1.6022109000 2.8902628000 45.4042
1.6022109000 2.9216787000 46.2892
1.6022109000 2.9530946000 47.1941
1.6022109000 2.9845105000 48.1239
1.6022109000 3.0159264000 49.0801
1.6022109000 3.0473423000 50.0615
1.6022109000 3.0787582000 51.0638
1.6022109000 3.1101741000 52.0803
1.6022109000 3.1415900000 53.1024
1.6022109000 3.1730059000 54.1201
1.6022109000 3.2044218000 55.1228
1.6022109000 3.2358377000 56.1
1.6022109000 3.2672536000 57.0416
1.6022109000 3.2986695000 57.9386
1.6022109000 3.3300854000 58.7834
1.6022109000 3.3615013000 59.5701
1.6022109000 3.3929172000 60.2944
1.6022109000 3.4243331000 60.954
1.6022109000 3.4557490000 61.5479
1.6022109000 3.4871649000 62.0771
1.6022109000 3.5185808000 62.5434
1.6022109000 3.5499967000 62.9499
1.6022109000 3.5814126000 63.3006
1.6022109000 3.6128285000 63.6
1.6022109000 3.6442444000 63.8527
1.6022109000 3.6756603000 64.0638
1.6022109000 3.7070762000 64.2382
1.6022109000 3.7384921000 64.3806
1.6022109000 3.7699080000 64.4955
1.6022109000 3.8013239000 64.5872
1.6022109000 3.8327398000 64.6593
1.6022109000 3.8641557000 64.7154
1.6022109000 3.8955716000 64.7583
1.6022109000 3.9269875000 64.7908
1.6022109000 3.9584034000 64.8149
1.6022109000 3.9898193000 64.8327
1.6022109000 4.0212352000 64.8456
1.6022109000 4.0526511000 64.8548
1.6022109000 4.0840670000 64.8615
1.6022109000 4.1154829000 64.8663
1.6022109000 4.1468988000 64.8698
1.6022109000 4.1783147000 64.8726
1.6022109000 4.2097306000 64.8747
1.6022109000 4.2411465000 64.8765
1.6022109000 4.2725624000 64.8779
1.6022109000 4.3039783000 64.879
1.6022109000 4.3353942000 64.8796
1.6022109000 4.3668101000 64.8797
1.6022109000 4.3982260000 64.879
1.6022109000 4.4296419000 64.8773
1.6022109000 4.4610578000 64.8742
1.6022109000 4.4924737000 64.8695
1.6022109000 4.5238896000 64.8627
1.6022109000 4.5553055000 64.8535
1.6022109000 4.5867214000 64.8412
1.6022109000 4.6181373000 64.8254
1.6022109000 4.6495532000 64.8057
1.6022109000 4.6809691000 64.7813
1.6022109000 4.7123850000 64.752
1.6022109000 4.7438009000 64.7172
1.6022109000 4.7752168000 64.6764
1.6022109000 4.8066327000 64.6294
1.6022109000 4.8380486000 64.576
1.6022109000 4.8694645000 64.5161
1.6022109000 4.9008804000 64.4497
1.6022109000 4.9322963000 64.3769
1.6022109000 4.9637122000 64.2981
1.6022109000 4.9951281000 64.2138
1.6022109000 5.0265440000 64.1244
1.6022109000 5.0579599000 64.0306
1.6022109000 5.0893758000 63.9334
1.6022109000 5.1207917000 63.8337
1.6022109000 5.1522076000 63.7325
1.6022109000 5.1836235000 63.6311
1.6022109000 5.2150394000 63.5309
1.6022109000 5.2464553000 63.4336
1.6022109000 5.2778712000 63.3408
1.6022109000 5.3092871000 63.2545
1.6022109000 5.3407030000 63.1766
1.6022109000 5.3721189000 63.1093
1.6022109000 5.4035348000 63.0544
1.6022109000 5.4349507000 63.0139
1.6022109000 5.4663666000 62.9892
1.6022109000 5.4977825000 62.9817
1.6022109000 5.5291984000 62.9918
1.6022109000 5.5606143000 63.0199
1.6022109000 5.5920302000 63.0655
1.6022109000 5.6234461000 63.1275
1.6022109000 5.6548620000 63.2043
1.6022109000 5.6862779000 63.2937
1.6022109000 5.7176938000 63.3932
1.6022109000 5.7491097000 63.4999
1.6022109000 5.7805256000 63.6108
1.6022109000 5.8119415000 63.7229
1.6022109000 5.8433574000 63.8333
1.6022109000 5.8747733000 63.939
1.6022109000 5.9061892000 64.0376
1.6022109000 5.9376051000 64.1268
1.6022109000 5.9690210000 64.2049
1.6022109000 6.0004369000 64.2705
1.6022109000 6.0318528000 64.3224
1.6022109000 6.0632687000 64.3601
1.6022109000 6.0946846000 64.3834
1.6022109000 6.1261005000 64.3927
1.6022109000 6.1575164000 64.3886
1.6022109000 6.1889323000 64.3721
1.6022109000 6.2203482000 64.3447
1.6022109000 6.2517641000 64.308
1.6336268000 0.0000000000 64.3804
1.6336268000 0.0314159000 64.3416
1.6336268000 0.0628318000 64.3004
1.6336268000 0.0942477000 64.2586
1.6336268000 0.1256636000 64.2178
1.6336268000 0.1570795000 64.1794
1.6336268000 0.1884954000 64.1446
1.6336268000 0.2199113000 64.1143
1.6336268000 0.2513272000 64.0891
1.6336268000 0.2827431000 64.069
1.6336268000 0.3141590000 64.0542
1.6336268000 0.3455749000 64.0442
1.6336268000 0.3769908000 64.0385
1.6336268000 0.4084067000 64.0364
1.6336268000 0.4398226000 64.0372
1.6336268000 0.4712385000 64.0401
1.6336268000 0.5026544000 64.0443
1.6336268000 0.5340703000 64.0491
1.6336268000 0.5654862000 64.0538
1.6336268000 0.5969021000 64.0578
1.6336268000 0.6283180000 64.0604
1.6336268000 0.6597339000 64.0608
1.6336268000 0.6911498000 64.0584
1.6336268000 0.7225657000 64.0523
1.6336268000 0.7539816000 64.0416
1.6336268000 0.7853975000 64.0251
1.6336268000 0.8168134000 64.0015
1.6336268000 0.8482293000 63.9692
1.6336268000 0.8796452000 63.9265
1.6336268000 0.9110611000 63.8715
1.6336268000 0.9424770000 63.8019
1.6336268000 0.9738929000 63.7153
1.6336268000 1.0053088000 63.6092
1.6336268000 1.0367247000 63.4806
1.6336268000 1.0681406000 63.3265
1.6336268000 1.0995565000 63.1436
1.6336268000 1.1309724000 62.9285
1.6336268000 1.1623883000 62.6775
1.6336268000 1.1938042000 62.3867
1.6336268000 1.2252201000 62.052
1.6336268000 1.2566360000 61.6693
1.6336268000 1.2880519000 61.2341
1.6336268000 1.3194678000 60.7419
1.6336268000 1.3508837000 60.1883
1.6336268000 1.3822996000 59.5686
1.6336268000 1.4137155000 58.8785
1.6336268000 1.4451314000 58.1138
1.6336268000 1.4765473000 57.2706
1.6336268000 1.5079632000 56.3457
1.6336268000 1.5393791000 55.3364
1.6336268000 1.5707950000 54.2412
1.6336268000 1.6022109000 53.0593
1.6336268000 1.6336268000 51.7918
1.6336268000 1.6650427000 50.441
1.6336268000 1.6964586000 49.0116
1.6336268000 1.7278745000 47.5102
1.6336268000 1.7592904000 45.9459
1.6336268000 1.7907063000 44.3306
1.6336268000 1.8221222000 42.6788
1.6336268000 1.8535381000 41.0078
1.6336268000 1.8849540000 39.3377
1.6336268000 1.9163699000 37.6911
1.6336268000 1.9477858000 36.0925
1.6336268000 1.9792017000 34.5678
1.6336268000 2.0106176000 33.1438
1.6336268000 2.0420335000 31.8469
1.6336268000 2.0734494000 30.7023
1.6336268000 2.1048653000 29.7327
1.6336268000 2.1362812000 28.9578
1.6336268000 2.1676971000 28.3926
1.6336268000 2.1991130000 28.047
1.6336268000 2.2305289000 27.925
1.6336268000 2.2619448000 28.0244
1.6336268000 2.2933607000 28.3367
1.6336268000 2.3247766000 28.8475
1.6336268000 2.3561925000 29.5371
1.6336268000 2.3876084000 30.3814
1.6336268000 2.4190243000 31.3528
1.6336268000 2.4504402000 32.4222
1.6336268000 2.4818561000 33.56
1.6336268000 2.5132720000 34.7377
1.6336268000 2.5446879000 35.9291
1.6336268000 2.5761038000 37.1116
1.6336268000 2.6075197000 38.2674
1.6336268000 2.6389356000 39.3833
1.6336268000 2.6703515000 40.4518
1.6336268000 2.7017674000 41.4703
1.6336268000 2.7331833000 42.4408
1.6336268000 2.7645992000 43.3693
1.6336268000 2.7960151000 44.2644
1.6336268000 2.8274310000 45.1366
1.6336268000 2.8588469000 45.997
1.6336268000 2.8902628000 46.8561
1.6336268000 2.9216787000 47.7229
1.6336268000 2.9530946000 48.6044
1.6336268000 2.9845105000 49.5046
1.6336268000 3.0159264000 50.425
1.6336268000 3.0473423000 51.3638
1.6336268000 3.0787582000 52.3168
1.6336268000 3.1101741000 53.2776
1.6336268000 3.1415900000 54.238
1.6336268000 3.1730059000 55.1888
1.6336268000 3.2044218000 56.1203
1.6336268000 3.2358377000 57.0231
1.6336268000 3.2672536000 57.8883
1.6336268000 3.2986695000 58.7083
1.6336268000 3.3300854000 59.4767
1.6336268000 3.3615013000 60.1888
1.6336268000 3.3929172000 60.8413
1.6336268000 3.4243331000 61.4329
1.6336268000 3.4557490000 61.9634
1.6336268000 3.4871649000 62.4341
1.6336268000 3.5185808000 62.8475
1.6336268000 3.5499967000 63.2066
1.6336268000 3.5814126000 63.5155
1.6336268000 3.6128285000 63.7783
1.6336268000 3.6442444000 63.9997
1.6336268000 3.6756603000 64.1842
1.6336268000 3.7070762000 64.3363
1.6336268000 3.7384921000 64.4604
1.6336268000 3.7699080000 64.5603
1.6336268000 3.8013239000 64.64
1.6336268000 3.8327398000 64.7027
1.6336268000 3.8641557000 64.7513
1.6336268000 3.8955716000 64.7887
1.6336268000 3.9269875000 64.8169
1.6336268000 3.9584034000 64.8379
1.6336268000 3.9898193000 64.8534
1.6336268000 4.0212352000 64.8647
1.6336268000 4.0526511000 64.8728
1.6336268000 4.0840670000 64.8787
1.6336268000 4.1154829000 64.8829
1.6336268000 4.1468988000 64.8861
1.6336268000 4.1783147000 64.8885
1.6336268000 4.2097306000 64.8904
1.6336268000 4.2411465000 64.8919
1.6336268000 4.2725624000 64.8931
1.6336268000 4.3039783000 64.8941
1.6336268000 4.3353942000 64.8946
1.6336268000 4.3668101000 64.8947
1.6336268000 4.3982260000 64.8943
1.6336268000 4.4296419000 64.8929
1.6336268000 4.4610578000 64.8906
1.6336268000 4.4924737000 64.8869
1.6336268000 4.5238896000 64.8817
1.6336268000 4.5553055000 64.8744
1.6336268000 4.5867214000 64.8648
1.6336268000 4.6181373000 64.8524
1.6336268000 4.6495532000 64.8367
1.6336268000 4.6809691000 64.8175
1.6336268000 4.7123850000 64.7942
1.6336268000 4.7438009000 64.7665
1.6336268000 4.7752168000 64.7339
1.6336268000 4.8066327000 64.6962
1.6336268000 4.8380486000 64.6533
1.6336268000 4.8694645000 64.6048
1.6336268000 4.9008804000 64.5509
1.6336268000 4.9322963000 64.4915
1.6336268000 4.9637122000 64.427
1.6336268000 4.9951281000 64.3574
1.6336268000 5.0265440000 64.2833
1.6336268000 5.0579599000 64.2051
1.6336268000 5.0893758000 64.1234
1.6336268000 5.1207917000 64.039
1.6336268000 5.1522076000 63.9526
1.6336268000 5.1836235000 63.8654
1.6336268000 5.2150394000 63.7784
1.6336268000 5.2464553000 63.693
1.6336268000 5.2778712000 63.6108
1.6336268000 5.3092871000 63.5334
1.6336268000 5.3407030000 63.4626
1.6336268000 5.3721189000 63.4003
1.6336268000 5.4035348000 63.3483
1.6336268000 5.4349507000 63.3083
1.6336268000 5.4663666000 63.282
1.6336268000 5.4977825000 63.2704
1.6336268000 5.5291984000 63.2743
1.6336268000 5.5606143000 63.2941
1.6336268000 5.5920302000 63.3294
1.6336268000 5.6234461000 63.3794
1.6336268000 5.6548620000 63.4428
1.6336268000 5.6862779000 63.5178
1.6336268000 5.7176938000 63.6021
1.6336268000 5.7491097000 63.6932
1.6336268000 5.7805256000 63.7885
1.6336268000 5.8119415000 63.8853
1.6336268000 5.8433574000 63.9809
1.6336268000 5.8747733000 64.0729
1.6336268000 5.9061892000 64.159
1.6336268000 5.9376051000 64.2372
1.6336268000 5.9690210000 64.306
1.6336268000 6.0004369000 64.364
1.6336268000 6.0318528000 64.4104
1.6336268000 6.0632687000 64.4448
1.6336268000 6.0946846000 64.4669
1.6336268000 6.1261005000 64.477
1.6336268000 6.1575164000 64.4758
1.6336268000 6.1889323000 64.4642
1.6336268000 6.2203482000 64.4434
1.6336268000 6.2517641000 64.4149
1.6650427000 0.0000000000 64.4822
1.6650427000 0.0314159000 64.4521
1.6650427000 0.0628318000 64.4201
1.6650427000 0.0942477000 64.3878
1.6650427000 0.1256636000 64.3564
1.6650427000 0.1570795000 64.3273
1.6650427000 0.1884954000 64.3014
1.6650427000 0.2199113000 64.2794
1.6650427000 0.2513272000 64.2617
1.6650427000 0.2827431000 64.2485
1.6650427000 0.3141590000 64.2397
1.6650427000 0.3455749000 64.2349
1.6650427000 0.3769908000 64.2337
1.6650427000 0.4084067000 64.2354
1.6650427000 0.4398226000 64.2394
1.6650427000 0.4712385000 64.2448
1.6650427000 0.5026544000 64.2511
1.6650427000 0.5340703000 64.2575
1.6650427000 0.5654862000 64.2634
1.6650427000 0.5969021000 64.2681
1.6650427000 0.6283180000 64.2712
1.6650427000 0.6597339000 64.2718
1.6650427000 0.6911498000 64.2695
1.6650427000 0.7225657000 64.2634
1.6650427000 0.7539816000 64.2528
1.6650427000 0.7853975000 64.2366
1.6650427000 0.8168134000 64.2137
1.6650427000 0.8482293000 64.1827
1.6650427000 0.8796452000 64.1423
1.6650427000 0.9110611000 64.0906
1.6650427000 0.9424770000 64.0258
1.6650427000 0.9738929000 63.9457
1.6650427000 1.0053088000 63.8481
1.6650427000 1.0367247000 63.7304
1.6650427000 1.0681406000 63.5898
1.6650427000 1.0995565000 63.4233
1.6650427000 1.1309724000 63.2277
1.6650427000 1.1623883000 62.9994
1.6650427000 1.1938042000 62.7346
1.6650427000 1.2252201000 62.4293
1.6650427000 1.2566360000 62.079
1.6650427000 1.2880519000 61.679
1.6650427000 1.3194678000 61.2245
1.6650427000 1.3508837000 60.7102
1.6650427000 1.3822996000 60.1311
1.6650427000 1.4137155000 59.4819
1.6650427000 1.4451314000 58.7575
1.6650427000 1.4765473000 57.953
1.6650427000 1.5079632000 57.0643
1.6650427000 1.5393791000 56.088
1.6650427000 1.5707950000 55.0214
1.6650427000 1.6022109000 53.8636
1.6650427000 1.6336268000 52.6151
1.6650427000 1.6650427000 51.2785
1.6650427000 1.6964586000 49.8583
1.6650427000 1.7278745000 48.362
1.6650427000 1.7592904000 46.7995
1.6650427000 1.7907063000 45.1837
1.6650427000 1.8221222000 43.5306
1.6650427000 1.8535381000 41.8588
1.6650427000 1.8849540000 40.1898
1.6650427000 1.9163699000 38.5475
1.6650427000 1.9477858000 36.9574
1.6650427000 1.9792017000 35.4465
1.6650427000 2.0106176000 34.0418
1.6650427000 2.0420335000 32.7701
1.6650427000 2.0734494000 31.6564
1.6650427000 2.1048653000 30.7232
1.6650427000 2.1362812000 29.9891
1.6650427000 2.1676971000 29.4684
1.6650427000 2.1991130000 29.1698
1.6650427000 2.2305289000 29.0961
1.6650427000 2.2619448000 29.244
1.6650427000 2.2933607000 29.6039
1.6650427000 2.3247766000 30.1603
1.6650427000 2.3561925000 30.8927
1.6650427000 2.3876084000 31.776
1.6650427000 2.4190243000 32.7826
1.6650427000 2.4504402000 33.8828
1.6650427000 2.4818561000 35.0468
1.6650427000 2.5132720000 36.2462
1.6650427000 2.5446879000 37.455
1.6650427000 2.5761038000 38.651
1.6650427000 2.6075197000 39.8164
1.6650427000 2.6389356000 40.9386
1.6650427000 2.6703515000 42.0101
1.6650427000 2.7017674000 43.0287
1.6650427000 2.7331833000 43.9963
1.6650427000 2.7645992000 44.9189
1.6650427000 2.7960151000 45.8049
1.6650427000 2.8274310000 46.6645
1.6650427000 2.8588469000 47.5081
1.6650427000 2.8902628000 48.346
1.6650427000 2.9216787000 49.1864
1.6650427000 2.9530946000 50.0359
1.6650427000 2.9845105000 50.8982
1.6650427000 3.0159264000 51.7744
1.6650427000 3.0473423000 52.6627
1.6650427000 3.0787582000 53.5592
1.6650427000 3.1101741000 54.4577
1.6650427000 3.1415900000 55.3507
1.6650427000 3.1730059000 56.2298
1.6650427000 3.2044218000 57.0865
1.6650427000 3.2358377000 57.9123
1.6650427000 3.2672536000 58.6996
1.6650427000 3.2986695000 59.442
1.6650427000 3.3300854000 60.1342
1.6650427000 3.3615013000 60.7726
1.6650427000 3.3929172000 61.3551
1.6650427000 3.4243331000 61.8807
1.6650427000 3.4557490000 62.3502
1.6650427000 3.4871649000 62.7651
1.6650427000 3.5185808000 63.1281
1.6650427000 3.5499967000 63.4425
1.6650427000 3.5814126000 63.712
1.6650427000 3.6128285000 63.9408
1.6650427000 3.6442444000 64.1329
1.6650427000 3.6756603000 64.2928
1.6650427000 3.7070762000 64.4243
1.6650427000 3.7384921000 64.5314
1.6650427000 3.7699080000 64.6176
1.6650427000 3.8013239000 64.6862
1.6650427000 3.8327398000 64.7402
1.6650427000 3.8641557000 64.7821
1.6650427000 3.8955716000 64.8142
1.6650427000 3.9269875000 64.8386
1.6650427000 3.9584034000 64.8567
1.6650427000 3.9898193000 64.8701
1.6650427000 4.0212352000 64.8799
1.6650427000 4.0526511000 64.887
1.6650427000 4.0840670000 64.8921
1.6650427000 4.1154829000 64.8958
1.6650427000 4.1468988000 64.8985
1.6650427000 4.1783147000 64.9006
1.6650427000 4.2097306000 64.9022
1.6650427000 4.2411465000 64.9035
1.6650427000 4.2725624000 64.9045
1.6650427000 4.3039783000 64.9053
1.6650427000 4.3353942000 64.9058
1.6650427000 4.3668101000 64.9059
1.6650427000 4.3982260000 64.9055
1.6650427000 4.4296419000 64.9046
1.6650427000 4.4610578000 64.9028
1.6650427000 4.4924737000 64.8999
1.6650427000 4.5238896000 64.8959
1.6650427000 4.5553055000 64.8902
1.6650427000 4.5867214000 64.8828
1.6650427000 4.6181373000 64.8731
1.6650427000 4.6495532000 64.8609
1.6650427000 4.6809691000 64.8459
1.6650427000 4.7123850000 64.8276
1.6650427000 4.7438009000 64.8058
1.6650427000 4.7752168000 64.78
1.6650427000 4.8066327000 64.7502
1.6650427000 4.8380486000 64.716
1.6650427000 4.8694645000 64.6772
1.6650427000 4.9008804000 64.6339
1.6650427000 4.9322963000 64.586
1.6650427000 4.9637122000 64.5336
1.6650427000 4.9951281000 64.4769
1.6650427000 5.0265440000 64.416
1.6650427000 5.0579599000 64.3513
1.6650427000 5.0893758000 64.2833
1.6650427000 5.1207917000 64.2124
1.6650427000 5.1522076000 64.1393
1.6650427000 5.1836235000 64.0648
1.6650427000 5.2150394000 63.9899
1.6650427000 5.2464553000 63.9157
1.6650427000 5.2778712000 63.8435
1.6650427000 5.3092871000 63.7747
1.6650427000 5.3407030000 63.711
1.6650427000 5.3721189000 63.6541
1.6650427000 5.4035348000 63.6056
1.6650427000 5.4349507000 63.5673
1.6650427000 5.4663666000 63.5404
1.6650427000 5.4977825000 63.5263
1.6650427000 5.5291984000 63.5256
1.6650427000 5.5606143000 63.5389
1.6650427000 5.5920302000 63.5658
1.6650427000 5.6234461000 63.6059
1.6650427000 5.6548620000 63.658
1.6650427000 5.6862779000 63.7205
1.6650427000 5.7176938000 63.7915
1.6650427000 5.7491097000 63.8689
1.6650427000 5.7805256000 63.9503
1.6650427000 5.8119415000 64.0334
1.6650427000 5.8433574000 64.1158
1.6650427000 5.8747733000 64.1953
1.6650427000 5.9061892000 64.2699
1.6650427000 5.9376051000 64.338
1.6650427000 5.9690210000 64.3981
1.6650427000 6.0004369000 64.4491
1.6650427000 6.0318528000 64.4903
1.6650427000 6.0632687000 64.5213
1.6650427000 6.0946846000 64.542
1.6650427000 6.1261005000 64.5525
1.6650427000 6.1575164000 64.5536
1.6650427000 6.1889323000 64.5459
1.6650427000 6.2203482000 64.5305
1.6650427000 6.2517641000 64.5088
1.6964586000 0.0000000000 64.5698
1.6964586000 0.0314159000 64.5468
1.6964586000 0.0628318000 64.5224
1.6964586000 0.0942477000 64.4977
1.6964586000 0.1256636000 64.474
1.6964586000 0.1570795000 64.4522
1.6964586000 0.1884954000 64.4331
1.6964586000 0.2199113000 64.4174
1.6964586000 0.2513272000 64.4053
1.6964586000 0.2827431000 64.397
1.6964586000 0.3141590000 64.3924
1.6964586000 0.3455749000 64.391
1.6964586000 0.3769908000 64.3925
1.6964586000 0.4084067000 64.3964
1.6964586000 0.4398226000 64.402
1.6964586000 0.4712385000 64.4086
1.6964586000 0.5026544000 64.4157
1.6964586000 0.5340703000 64.4226
1.6964586000 0.5654862000 64.4287
1.6964586000 0.5969021000 64.4336
1.6964586000 0.6283180000 64.4366
1.6964586000 0.6597339000 64.4372
1.6964586000 0.6911498000 64.4348
1.6964586000 0.7225657000 64.4288
1.6964586000 0.7539816000 64.4184
1.6964586000 0.7853975000 64.4029
1.6964586000 0.8168134000 64.3812
1.6964586000 0.8482293000 64.3521
1.6964586000 0.8796452000 64.3144
1.6964586000 0.9110611000 64.2667
1.6964586000 0.9424770000 64.2071
1.6964586000 0.9738929000 64.1339
1.6964586000 1.0053088000 64.045
1.6964586000 1.0367247000 63.938
1.6964586000 1.0681406000 63.8105
1.6964586000 1.0995565000 63.6596
1.6964586000 1.1309724000 63.4823
1.6964586000 1.1623883000 63.275
1.6964586000 1.1938042000 63.034
1.6964586000 1.2252201000 62.7552
1.6964586000 1.2566360000 62.4339
1.6964586000 1.2880519000 62.0653
1.6964586000 1.3194678000 61.6439
1.6964586000 1.3508837000 61.1643
1.6964586000 1.3822996000 60.6204
1.6964586000 1.4137155000 60.0064
1.6964586000 1.4451314000 59.3164
1.6964586000 1.4765473000 58.5448
1.6964586000 1.5079632000 57.6865
1.6964586000 1.5393791000 56.7374
1.6964586000 1.5707950000 55.6944
1.6964586000 1.6022109000 54.5561
1.6964586000 1.6336268000 53.3228
1.6964586000 1.6650427000 51.9973
1.6964586000 1.6964586000 50.5846
1.6964586000 1.7278745000 49.0927
1.6964586000 1.7592904000 47.5328
1.6964586000 1.7907063000 45.9188
1.6964586000 1.8221222000 44.2682
1.6964586000 1.8535381000 42.6009
1.6964586000 1.8849540000 40.9399
1.6964586000 1.9163699000 39.3102
1.6964586000 1.9477858000 37.7384
1.6964586000 1.9792017000 36.2521
1.6964586000 2.0106176000 34.8789
1.6964586000 2.0420335000 33.6453
1.6964586000 2.0734494000 32.576
1.6964586000 2.1048653000 31.6927
1.6964586000 2.1362812000 31.013
1.6964586000 2.1676971000 30.5499
1.6964586000 2.1991130000 30.3107
1.6964586000 2.2305289000 30.2968
1.6964586000 2.2619448000 30.5035
1.6964586000 2.2933607000 30.9198
1.6964586000 2.3247766000 31.5292
1.6964586000 2.3561925000 32.3101
1.6964586000 2.3876084000 33.2369
1.6964586000 2.4190243000 34.2814
1.6964586000 2.4504402000 35.4138
1.6964586000 2.4818561000 36.6044
1.6964586000 2.5132720000 37.8247
1.6964586000 2.5446879000 39.0493
1.6964586000 2.5761038000 40.2562
1.6964586000 2.6075197000 41.4281
1.6964586000 2.6389356000 42.5528
1.6964586000 2.6703515000 43.6232
1.6964586000 2.7017674000 44.6372
1.6964586000 2.7331833000 45.5968
1.6964586000 2.7645992000 46.5079
1.6964586000 2.7960151000 47.3787
1.6964586000 2.8274310000 48.2192
1.6964586000 2.8588469000 49.0393
1.6964586000 2.8902628000 49.8487
1.6964586000 2.9216787000 50.6556
1.6964586000 2.9530946000 51.4658
1.6964586000 2.9845105000 52.283
1.6964586000 3.0159264000 53.1081
1.6964586000 3.0473423000 53.9395
1.6964586000 3.0787582000 54.7737
1.6964586000 3.1101741000 55.6049
1.6964586000 3.1415900000 56.4264
1.6964586000 3.1730059000 57.2308
1.6964586000 3.2044218000 58.0105
1.6964586000 3.2358377000 58.7582
1.6964586000 3.2672536000 59.4675
1.6964586000 3.2986695000 60.133
1.6964586000 3.3300854000 60.7505
1.6964586000 3.3615013000 61.3174
1.6964586000 3.3929172000 61.8323
1.6964586000 3.4243331000 62.2949
1.6964586000 3.4557490000 62.7064
1.6964586000 3.4871649000 63.0688
1.6964586000 3.5185808000 63.3846
1.6964586000 3.5499967000 63.6572
1.6964586000 3.5814126000 63.8902
1.6964586000 3.6128285000 64.0874
1.6964586000 3.6442444000 64.2527
1.6964586000 3.6756603000 64.3899
1.6964586000 3.7070762000 64.5026
1.6964586000 3.7384921000 64.5942
1.6964586000 3.7699080000 64.6678
1.6964586000 3.8013239000 64.7264
1.6964586000 3.8327398000 64.7725
1.6964586000 3.8641557000 64.8083
1.6964586000 3.8955716000 64.8357
1.6964586000 3.9269875000 64.8565
1.6964586000 3.9584034000 64.872
1.6964586000 3.9898193000 64.8835
1.6964586000 4.0212352000 64.8919
1.6964586000 4.0526511000 64.898
1.6964586000 4.0840670000 64.9024
1.6964586000 4.1154829000 64.9056
1.6964586000 4.1468988000 64.9079
1.6964586000 4.1783147000 64.9097
1.6964586000 4.2097306000 64.911
1.6964586000 4.2411465000 64.9121
1.6964586000 4.2725624000 64.9129
1.6964586000 4.3039783000 64.9136
1.6964586000 4.3353942000 64.914
1.6964586000 4.3668101000 64.9141
1.6964586000 4.3982260000 64.9138
1.6964586000 4.4296419000 64.9131
1.6964586000 4.4610578000 64.9117
1.6964586000 4.4924737000 64.9095
1.6964586000 4.5238896000 64.9064
1.6964586000 4.5553055000 64.9021
1.6964586000 4.5867214000 64.8964
1.6964586000 4.6181373000 64.8889
1.6964586000 4.6495532000 64.8796
1.6964586000 4.6809691000 64.8679
1.6964586000 4.7123850000 64.8537
1.6964586000 4.7438009000 64.8367
1.6964586000 4.7752168000 64.8166
1.6964586000 4.8066327000 64.7932
1.6964586000 4.8380486000 64.7663
1.6964586000 4.8694645000 64.7357
1.6964586000 4.9008804000 64.7013
1.6964586000 4.9322963000 64.663
1.6964586000 4.9637122000 64.6209
1.6964586000 4.9951281000 64.575
1.6964586000 5.0265440000 64.5255
1.6964586000 5.0579599000 64.4725
1.6964586000 5.0893758000 64.4163
1.6964586000 5.1207917000 64.3573
1.6964586000 5.1522076000 64.296
1.6964586000 5.1836235000 64.2329
1.6964586000 5.2150394000 64.169
1.6964586000 5.2464553000 64.105
1.6964586000 5.2778712000 64.0422
1.6964586000 5.3092871000 63.9817
1.6964586000 5.3407030000 63.9251
1.6964586000 5.3721189000 63.8738
1.6964586000 5.4035348000 63.8294
1.6964586000 5.4349507000 63.7934
1.6964586000 5.4663666000 63.7671
1.6964586000 5.4977825000 63.7517
1.6964586000 5.5291984000 63.7479
1.6964586000 5.5606143000 63.7562
1.6964586000 5.5920302000 63.7765
1.6964586000 5.6234461000 63.8083
1.6964586000 5.6548620000 63.8508
1.6964586000 5.6862779000 63.9026
1.6964586000 5.7176938000 63.9622
1.6964586000 5.7491097000 64.0275
1.6964586000 5.7805256000 64.0966
1.6964586000 5.8119415000 64.1674
1.6964586000 5.8433574000 64.2379
1.6964586000 5.8747733000 64.3061
1.6964586000 5.9061892000 64.3703
1.6964586000 5.9376051000 64.4291
1.6964586000 5.9690210000 64.4813
1.6964586000 6.0004369000 64.5258
1.6964586000 6.0318528000 64.562
1.6964586000 6.0632687000 64.5897
1.6964586000 6.0946846000 64.6087
1.6964586000 6.1261005000 64.6192
1.6964586000 6.1575164000 64.6218
1.6964586000 6.1889323000 64.6172
1.6964586000 6.2203482000 64.6062
1.6964586000 6.2517641000 64.59
1.7278745000 0.0000000000 64.6441
1.7278745000 0.0314159000 64.6268
1.7278745000 0.0628318000 64.6084
1.7278745000 0.0942477000 64.5898
1.7278745000 0.1256636000 64.5721
1.7278745000 0.1570795000 64.556
1.7278745000 0.1884954000 64.5422
1.7278745000 0.2199113000 64.5312
1.7278745000 0.2513272000 64.5232
1.7278745000 0.2827431000 64.5183
1.7278745000 0.3141590000 64.5163
1.7278745000 0.3455749000 64.517
1.7278745000 0.3769908000 64.5201
1.7278745000 0.4084067000 64.525
1.7278745000 0.4398226000 64.5311
1.7278745000 0.4712385000 64.538
1.7278745000 0.5026544000 64.545
1.7278745000 0.5340703000 64.5517
1.7278745000 0.5654862000 64.5575
1.7278745000 0.5969021000 64.562
1.7278745000 0.6283180000 64.5646
1.7278745000 0.6597339000 64.565
1.7278745000 0.6911498000 64.5625
1.7278745000 0.7225657000 64.5567
1.7278745000 0.7539816000 64.5468
1.7278745000 0.7853975000 64.5322
1.7278745000 0.8168134000 64.512
1.7278745000 0.8482293000 64.4852
1.7278745000 0.8796452000 64.4506
1.7278745000 0.9110611000 64.407
1.7278745000 0.9424770000 64.3528
1.7278745000 0.9738929000 64.2864
1.7278745000 1.0053088000 64.206
1.7278745000 1.0367247000 64.1093
1.7278745000 1.0681406000 63.994
1.7278745000 1.0995565000 63.8575
1.7278745000 1.1309724000 63.6967
1.7278745000 1.1623883000 63.5082
1.7278745000 1.1938042000 63.2883
1.7278745000 1.2252201000 63.0327
1.7278745000 1.2566360000 62.7367
1.7278745000 1.2880519000 62.395
1.7278745000 1.3194678000 62.0019
1.7278745000 1.3508837000 61.5514
1.7278745000 1.3822996000 61.037
1.7278745000 1.4137155000 60.4522
1.7278745000 1.4451314000 59.7904
1.7278745000 1.4765473000 59.0454
1.7278745000 1.5079632000 58.2114
1.7278745000 1.5393791000 57.2838
1.7278745000 1.5707950000 56.2592
1.7278745000 1.6022109000 55.1358
1.7278745000 1.6336268000 53.9141
1.7278745000 1.6650427000 52.5971
1.7278745000 1.6964586000 51.1904
1.7278745000 1.7278745000 49.7031
1.7278745000 1.7592904000 48.1471
1.7278745000 1.7907063000 46.5379
1.7278745000 1.8221222000 44.8941
1.7278745000 1.8535381000 43.2373
1.7278745000 1.8849540000 41.5916
1.7278745000 1.9163699000 39.9833
1.7278745000 1.9477858000 38.4399
1.7278745000 1.9792017000 36.9893
1.7278745000 2.0106176000 35.6594
1.7278745000 2.0420335000 34.4763
1.7278745000 2.0734494000 33.464
1.7278745000 2.1048653000 32.6431
1.7278745000 2.1362812000 32.03
1.7278745000 2.1676971000 31.6361
1.7278745000 2.1991130000 31.4669
1.7278745000 2.2305289000 31.5224
1.7278745000 2.2619448000 31.796
1.7278745000 2.2933607000 32.2754
1.7278745000 2.3247766000 32.9429
1.7278745000 2.3561925000 33.776
1.7278745000 2.3876084000 34.7486
1.7278745000 2.4190243000 35.8319
1.7278745000 2.4504402000 36.9961
1.7278745000 2.4818561000 38.2117
1.7278745000 2.5132720000 39.4507
1.7278745000 2.5446879000 40.688
1.7278745000 2.5761038000 41.9022
1.7278745000 2.6075197000 43.0766
1.7278745000 2.6389356000 44.1994
1.7278745000 2.6703515000 45.2639
1.7278745000 2.7017674000 46.2683
1.7278745000 2.7331833000 47.2147
1.7278745000 2.7645992000 48.1088
1.7278745000 2.7960151000 48.9589
1.7278745000 2.8274310000 49.7743
1.7278745000 2.8588469000 50.5648
1.7278745000 2.8902628000 51.3397
1.7278745000 2.9216787000 52.1068
1.7278745000 2.9530946000 52.8717
1.7278745000 2.9845105000 53.638
1.7278745000 3.0159264000 54.4068
1.7278745000 3.0473423000 55.1766
1.7278745000 3.0787582000 55.9443
1.7278745000 3.1101741000 56.705
1.7278745000 3.1415900000 57.4527
1.7278745000 3.1730059000 58.1809
1.7278745000 3.2044218000 58.8831
1.7278745000 3.2358377000 59.5531
1.7278745000 3.2672536000 60.1856
1.7278745000 3.2986695000 60.7761
1.7278745000 3.3300854000 61.3215
1.7278745000 3.3615013000 61.8199
1.7278745000 3.3929172000 62.2706
1.7278745000 3.4243331000 62.6738
1.7278745000 3.4557490000 63.0311
1.7278745000 3.4871649000 63.3444
1.7278745000 3.5185808000 63.6165
1.7278745000 3.5499967000 63.8507
1.7278745000 3.5814126000 64.0502
1.7278745000 3.6128285000 64.2186
1.7278745000 3.6442444000 64.3594
1.7278745000 3.6756603000 64.476
1.7278745000 3.7070762000 64.5717
1.7278745000 3.7384921000 64.6493
1.7278745000 3.7699080000 64.7117
1.7278745000 3.8013239000 64.7613
1.7278745000 3.8327398000 64.8002
1.7278745000 3.8641557000 64.8305
1.7278745000 3.8955716000 64.8537
1.7278745000 3.9269875000 64.8713
1.7278745000 3.9584034000 64.8845
1.7278745000 3.9898193000 64.8942
1.7278745000 4.0212352000 64.9013
1.7278745000 4.0526511000 64.9065
1.7278745000 4.0840670000 64.9102
1.7278745000 4.1154829000 64.9129
1.7278745000 4.1468988000 64.9149
1.7278745000 4.1783147000 64.9164
1.7278745000 4.2097306000 64.9175
1.7278745000 4.2411465000 64.9184
1.7278745000 4.2725624000 64.919
1.7278745000 4.3039783000 64.9195
1.7278745000 4.3353942000 64.9199
1.7278745000 4.3668101000 64.92
1.7278745000 4.3982260000 64.9198
1.7278745000 4.4296419000 64.9192
1.7278745000 4.4610578000 64.9182
1.7278745000 4.4924737000 64.9165
1.7278745000 4.5238896000 64.9142
1.7278745000 4.5553055000 64.9109
1.7278745000 4.5867214000 64.9066
1.7278745000 4.6181373000 64.9009
1.7278745000 4.6495532000 64.8938
1.7278745000 4.6809691000 64.8849
1.7278745000 4.7123850000 64.874
1.7278745000 4.7438009000 64.8609
1.7278745000 4.7752168000 64.8454
1.7278745000 4.8066327000 64.8273
1.7278745000 4.8380486000 64.8063
1.7278745000 4.8694645000 64.7823
1.7278745000 4.9008804000 64.7553
1.7278745000 4.9322963000 64.725
1.7278745000 4.9637122000 64.6916
1.7278745000 4.9951281000 64.6548
1.7278745000 5.0265440000 64.6149
1.7278745000 5.0579599000 64.5718
1.7278745000 5.0893758000 64.5259
1.7278745000 5.1207917000 64.4772
1.7278745000 5.1522076000 64.4262
1.7278745000 5.1836235000 64.3733
1.7278745000 5.2150394000 64.3191
1.7278745000 5.2464553000 64.2645
1.7278745000 5.2778712000 64.2104
1.7278745000 5.3092871000 64.1579
1.7278745000 5.3407030000 64.1082
1.7278745000 5.3721189000 64.0626
1.7278745000 5.4035348000 64.0226
1.7278745000 5.4349507000 63.9896
1.7278745000 5.4663666000 63.9647
1.7278745000 5.4977825000 63.9489
1.7278745000 5.5291984000 63.9432
1.7278745000 5.5606143000 63.9478
1.7278745000 5.5920302000 63.9629
1.7278745000 5.6234461000 63.988
1.7278745000 5.6548620000 64.0225
1.7278745000 5.6862779000 64.0652
1.7278745000 5.7176938000 64.1147
1.7278745000 5.7491097000 64.1695
1.7278745000 5.7805256000 64.2277
1.7278745000 5.8119415000 64.2876
1.7278745000 5.8433574000 64.3474
1.7278745000 5.8747733000 64.4055
1.7278745000 5.9061892000 64.4604
1.7278745000 5.9376051000 64.5107
1.7278745000 5.9690210000 64.5555
1.7278745000 6.0004369000 64.5939
1.7278745000 6.0318528000 64.6255
1.7278745000 6.0632687000 64.6498
1.7278745000 6.0946846000 64.667
1.7278745000 6.1261005000 64.6772
1.7278745000 6.1575164000 64.6809
1.7278745000 6.1889323000 64.6785
1.7278745000 6.2203482000 64.671
1.7278745000 6.2517641000 64.6592
1.7592904000 0.0000000000 64.7062
1.7592904000 0.0314159000 64.6934
1.7592904000 0.0628318000 64.6797
1.7592904000 0.0942477000 64.6659
1.7592904000 0.1256636000 64.6529
1.7592904000 0.1570795000 64.6411
1.7592904000 0.1884954000 64.6313
1.7592904000 0.2199113000 64.6237
1.7592904000 0.2513272000 64.6186
1.7592904000 0.2827431000 64.6159
1.7592904000 0.3141590000 64.6156
1.7592904000 0.3455749000 64.6175
1.7592904000 0.3769908000 64.6212
1.7592904000 0.4084067000 64.6262
1.7592904000 0.4398226000 64.6323
1.7592904000 0.4712385000 64.6388
1.7592904000 0.5026544000 64.6453
1.7592904000 0.5340703000 64.6513
1.7592904000 0.5654862000 64.6565
1.7592904000 0.5969021000 64.6604
1.7592904000 0.6283180000 64.6625
1.7592904000 0.6597339000 64.6626
1.7592904000 0.6911498000 64.66
1.7592904000 0.7225657000 64.6544
1.7592904000 0.7539816000 64.6452
1.7592904000 0.7853975000 64.6317
1.7592904000 0.8168134000 64.6132
1.7592904000 0.8482293000 64.5887
1.7592904000 0.8796452000 64.5574
1.7592904000 0.9110611000 64.5179
1.7592904000 0.9424770000 64.469
1.7592904000 0.9738929000 64.4091
1.7592904000 1.0053088000 64.3365
1.7592904000 1.0367247000 64.2492
1.7592904000 1.0681406000 64.1449
1.7592904000 1.0995565000 64.0211
1.7592904000 1.1309724000 63.8748
1.7592904000 1.1623883000 63.7026
1.7592904000 1.1938042000 63.5007
1.7592904000 1.2252201000 63.2646
1.7592904000 1.2566360000 62.9895
1.7592904000 1.2880519000 62.67
1.7592904000 1.3194678000 62.2999
1.7592904000 1.3508837000 61.8728
1.7592904000 1.3822996000 61.3818
1.7592904000 1.4137155000 60.8198
1.7592904000 1.4451314000 60.1798
1.7592904000 1.4765473000 59.455
1.7592904000 1.5079632000 58.6393
1.7592904000 1.5393791000 57.7276
1.7592904000 1.5707950000 56.7163
1.7592904000 1.6022109000 55.6037
1.7592904000 1.6336268000 54.3904
1.7592904000 1.6650427000 53.0799
1.7592904000 1.6964586000 51.6786
1.7592904000 1.7278745000 50.1964
1.7592904000 1.7592904000 48.6465
1.7592904000 1.7907063000 47.0457
1.7592904000 1.8221222000 45.414
1.7592904000 1.8535381000 43.7743
1.7592904000 1.8849540000 42.152
1.7592904000 1.9163699000 40.5743
1.7592904000 1.9477858000 39.0692
1.7592904000 1.9792017000 37.6653
1.7592904000 2.0106176000 36.3899
1.7592904000 2.0420335000 35.2688
1.7592904000 2.0734494000 34.3251
1.7592904000 2.1048653000 33.5779
1.7592904000 2.1362812000 33.0419
1.7592904000 2.1676971000 32.7268
1.7592904000 2.1991130000 32.6363
1.7592904000 2.2305289000 32.7683
1.7592904000 2.2619448000 33.1146
1.7592904000 2.2933607000 33.6616
1.7592904000 2.3247766000 34.3901
1.7592904000 2.3561925000 35.2769
1.7592904000 2.3876084000 36.2952
1.7592904000 2.4190243000 37.4161
1.7592904000 2.4504402000 38.61
1.7592904000 2.4818561000 39.8476
1.7592904000 2.5132720000 41.1015
1.7592904000 2.5446879000 42.3472
1.7592904000 2.5761038000 43.5641
1.7592904000 2.6075197000 44.7361
1.7592904000 2.6389356000 45.852
1.7592904000 2.6703515000 46.9056
1.7592904000 2.7017674000 47.8951
1.7592904000 2.7331833000 48.8231
1.7592904000 2.7645992000 49.6952
1.7592904000 2.7960151000 50.5192
1.7592904000 2.8274310000 51.3044
1.7592904000 2.8588469000 52.0603
1.7592904000 2.8902628000 52.7956
1.7592904000 2.9216787000 53.518
1.7592904000 2.9530946000 54.2331
1.7592904000 2.9845105000 54.9444
1.7592904000 3.0159264000 55.6531
1.7592904000 3.0473423000 56.3582
1.7592904000 3.0787582000 57.0572
1.7592904000 3.1101741000 57.7458
1.7592904000 3.1415900000 58.4189
1.7592904000 3.1730059000 59.0711
1.7592904000 3.2044218000 59.6968
1.7592904000 3.2358377000 60.2909
1.7592904000 3.2672536000 60.8489
1.7592904000 3.2986695000 61.3675
1.7592904000 3.3300854000 61.8444
1.7592904000 3.3615013000 62.2781
1.7592904000 3.3929172000 62.6686
1.7592904000 3.4243331000 63.0166
1.7592904000 3.4557490000 63.3237
1.7592904000 3.4871649000 63.5919
1.7592904000 3.5185808000 63.8242
1.7592904000 3.5499967000 64.0233
1.7592904000 3.5814126000 64.1924
1.7592904000 3.6128285000 64.3349
1.7592904000 3.6442444000 64.4537
1.7592904000 3.6756603000 64.5519
1.7592904000 3.7070762000 64.6323
1.7592904000 3.7384921000 64.6974
1.7592904000 3.7699080000 64.7497
1.7592904000 3.8013239000 64.7913
1.7592904000 3.8327398000 64.8239
1.7592904000 3.8641557000 64.8493
1.7592904000 3.8955716000 64.8687
1.7592904000 3.9269875000 64.8835
1.7592904000 3.9584034000 64.8945
1.7592904000 3.9898193000 64.9027
1.7592904000 4.0212352000 64.9087
1.7592904000 4.0526511000 64.913
1.7592904000 4.0840670000 64.9162
1.7592904000 4.1154829000 64.9184
1.7592904000 4.1468988000 64.9201
1.7592904000 4.1783147000 64.9213
1.7592904000 4.2097306000 64.9222
1.7592904000 4.2411465000 64.9229
1.7592904000 4.2725624000 64.9234
1.7592904000 4.3039783000 64.9238
1.7592904000 4.3353942000 64.9241
1.7592904000 4.3668101000 64.9241
1.7592904000 4.3982260000 64.924
1.7592904000 4.4296419000 64.9236
1.7592904000 4.4610578000 64.9228
1.7592904000 4.4924737000 64.9216
1.7592904000 4.5238896000 64.9198
1.7592904000 4.5553055000 64.9174
1.7592904000 4.5867214000 64.9141
1.7592904000 4.6181373000 64.9099
1.7592904000 4.6495532000 64.9045
1.7592904000 4.6809691000 64.8978
1.7592904000 4.7123850000 64.8895
1.7592904000 4.7438009000 64.8796
1.7592904000 4.7752168000 64.8677
1.7592904000 4.8066327000 64.8538
1.7592904000 4.8380486000 64.8377
1.7592904000 4.8694645000 64.8192
1.7592904000 4.9008804000 64.7981
1.7592904000 4.9322963000 64.7744
1.7592904000 4.9637122000 64.7481
1.7592904000 4.9951281000 64.7189
1.7592904000 5.0265440000 64.687
1.7592904000 5.0579599000 64.6524
1.7592904000 5.0893758000 64.6151
1.7592904000 5.1207917000 64.5753
1.7592904000 5.1522076000 64.5332
1.7592904000 5.1836235000 64.4893
1.7592904000 5.2150394000 64.4439
1.7592904000 5.2464553000 64.3978
1.7592904000 5.2778712000 64.3517
1.7592904000 5.3092871000 64.3065
1.7592904000 5.3407030000 64.2634
1.7592904000 5.3721189000 64.2236
1.7592904000 5.4035348000 64.1882
1.7592904000 5.4349507000 64.1585
1.7592904000 5.4663666000 64.1355
1.7592904000 5.4977825000 64.1203
1.7592904000 5.5291984000 64.1135
1.7592904000 5.5606143000 64.1156
1.7592904000 5.5920302000 64.1266
1.7592904000 5.6234461000 64.1463
1.7592904000 5.6548620000 64.1741
1.7592904000 5.6862779000 64.209
1.7592904000 5.7176938000 64.25
1.7592904000 5.7491097000 64.2956
1.7592904000 5.7805256000 64.3442
1.7592904000 5.8119415000 64.3945
1.7592904000 5.8433574000 64.4448
1.7592904000 5.8747733000 64.4938
1.7592904000 5.9061892000 64.5402
1.7592904000 5.9376051000 64.5828
1.7592904000 5.9690210000 64.6209
1.7592904000 6.0004369000 64.6538
1.7592904000 6.0318528000 64.6809
1.7592904000 6.0632687000 64.7022
1.7592904000 6.0946846000 64.7175
1.7592904000 6.1261005000 64.727
1.7592904000 6.1575164000 64.7312
1.7592904000 6.1889323000 64.7305
1.7592904000 6.2203482000 64.7256
1.7592904000 6.2517641000 64.7172
1.7907063000 0.0000000000 64.7572
1.7907063000 0.0314159000 64.7479
1.7907063000 0.0628318000 64.7379
1.7907063000 0.0942477000 64.7278
1.7907063000 0.1256636000 64.7183
1.7907063000 0.1570795000 64.7099
1.7907063000 0.1884954000 64.703
1.7907063000 0.2199113000 64.6979
1.7907063000 0.2513272000 64.6947
1.7907063000 0.2827431000 64.6935
1.7907063000 0.3141590000 64.6941
1.7907063000 0.3455749000 64.6965
1.7907063000 0.3769908000 64.7002
1.7907063000 0.4084067000 64.705
1.7907063000 0.4398226000 64.7105
1.7907063000 0.4712385000 64.7163
1.7907063000 0.5026544000 64.722
1.7907063000 0.5340703000 64.7272
1.7907063000 0.5654862000 64.7316
1.7907063000 0.5969021000 64.7348
1.7907063000 0.6283180000 64.7364
1.7907063000 0.6597339000 64.7362
1.7907063000 0.6911498000 64.7336
1.7907063000 0.7225657000 64.7283
1.7907063000 0.7539816000 64.7198
1.7907063000 0.7853975000 64.7074
1.7907063000 0.8168134000 64.6906
1.7907063000 0.8482293000 64.6685
1.7907063000 0.8796452000 64.6403
1.7907063000 0.9110611000 64.6047
1.7907063000 0.9424770000 64.5607
1.7907063000 0.9738929000 64.5067
1.7907063000 1.0053088000 64.4411
1.7907063000 1.0367247000 64.3621
1.7907063000 1.0681406000 64.2673
1.7907063000 1.0995565000 64.1542
1.7907063000 1.1309724000 64.02
1.7907063000 1.1623883000 63.8611
1.7907063000 1.1938042000 63.6736
1.7907063000 1.2252201000 63.4531
1.7907063000 1.2566360000 63.1945
1.7907063000 1.2880519000 62.892
1.7907063000 1.3194678000 62.5394
1.7907063000 1.3508837000 62.1297
1.7907063000 1.3822996000 61.6559
1.7907063000 1.4137155000 61.1104
1.7907063000 1.4451314000 60.4858
1.7907063000 1.4765473000 59.775
1.7907063000 1.5079632000 58.9716
1.7907063000 1.5393791000 58.0705
1.7907063000 1.5707950000 57.0679
1.7907063000 1.6022109000 55.9624
1.7907063000 1.6336268000 54.755
1.7907063000 1.6650427000 53.4498
1.7907063000 1.6964586000 52.054
1.7907063000 1.7278745000 50.5786
1.7907063000 1.7592904000 49.038
1.7907063000 1.7907063000 47.4502
1.7907063000 1.8221222000 45.8366
1.7907063000 1.8535381000 44.2213
1.7907063000 1.8849540000 42.6307
1.7907063000 1.9163699000 41.0928
1.7907063000 1.9477858000 39.6363
1.7907063000 1.9792017000 38.2894
1.7907063000 2.0106176000 37.0793
1.7907063000 2.0420335000 36.0309
1.7907063000 2.0734494000 35.1658
1.7907063000 2.1048653000 34.5018
1.7907063000 2.1362812000 34.0516
1.7907063000 2.1676971000 33.8228
1.7907063000 2.1991130000 33.8171
1.7907063000 2.2305289000 34.0305
1.7907063000 2.2619448000 34.4531
1.7907063000 2.2933607000 35.0695
1.7907063000 2.3247766000 35.8595
1.7907063000 2.3561925000 36.7991
1.7907063000 2.3876084000 37.8611
1.7907063000 2.4190243000 39.0166
1.7907063000 2.4504402000 40.2362
1.7907063000 2.4818561000 41.4912
1.7907063000 2.5132720000 42.7549
1.7907063000 2.5446879000 44.0038
1.7907063000 2.5761038000 45.2179
1.7907063000 2.6075197000 46.382
1.7907063000 2.6389356000 47.4856
1.7907063000 2.6703515000 48.5229
1.7907063000 2.7017674000 49.4926
1.7907063000 2.7331833000 50.3973
1.7907063000 2.7645992000 51.2424
1.7907063000 2.7960151000 52.0359
1.7907063000 2.8274310000 52.7865
1.7907063000 2.8588469000 53.5035
1.7907063000 2.8902628000 54.1954
1.7907063000 2.9216787000 54.8697
1.7907063000 2.9530946000 55.5318
1.7907063000 2.9845105000 56.1854
1.7907063000 3.0159264000 56.832
1.7907063000 3.0473423000 57.4711
1.7907063000 3.0787582000 58.1006
1.7907063000 3.1101741000 58.7172
1.7907063000 3.1415900000 59.3167
1.7907063000 3.1730059000 59.8944
1.7907063000 3.2044218000 60.4459
1.7907063000 3.2358377000 60.967
1.7907063000 3.2672536000 61.4542
1.7907063000 3.2986695000 61.9049
1.7907063000 3.3300854000 62.3174
1.7907063000 3.3615013000 62.6911
1.7907063000 3.3929172000 63.026
1.7907063000 3.4243331000 63.3232
1.7907063000 3.4557490000 63.5845
1.7907063000 3.4871649000 63.8119
1.7907063000 3.5185808000 64.008
1.7907063000 3.5499967000 64.1757
1.7907063000 3.5814126000 64.3177
1.7907063000 3.6128285000 64.4369
1.7907063000 3.6442444000 64.5362
1.7907063000 3.6756603000 64.618
1.7907063000 3.7070762000 64.6849
1.7907063000 3.7384921000 64.7391
1.7907063000 3.7699080000 64.7825
1.7907063000 3.8013239000 64.817
1.7907063000 3.8327398000 64.844
1.7907063000 3.8641557000 64.8651
1.7907063000 3.8955716000 64.8812
1.7907063000 3.9269875000 64.8934
1.7907063000 3.9584034000 64.9026
1.7907063000 3.9898193000 64.9094
1.7907063000 4.0212352000 64.9144
1.7907063000 4.0526511000 64.918
1.7907063000 4.0840670000 64.9206
1.7907063000 4.1154829000 64.9225
1.7907063000 4.1468988000 64.9238
1.7907063000 4.1783147000 64.9248
1.7907063000 4.2097306000 64.9256
1.7907063000 4.2411465000 64.9261
1.7907063000 4.2725624000 64.9265
1.7907063000 4.3039783000 64.9268
1.7907063000 4.3353942000 64.927
1.7907063000 4.3668101000 64.9271
1.7907063000 4.3982260000 64.927
1.7907063000 4.4296419000 64.9267
1.7907063000 4.4610578000 64.9261
1.7907063000 4.4924737000 64.9252
1.7907063000 4.5238896000 64.9239
1.7907063000 4.5553055000 64.9221
1.7907063000 4.5867214000 64.9197
1.7907063000 4.6181373000 64.9165
1.7907063000 4.6495532000 64.9125
1.7907063000 4.6809691000 64.9075
1.7907063000 4.7123850000 64.9013
1.7907063000 4.7438009000 64.8938
1.7907063000 4.7752168000 64.8849
1.7907063000 4.8066327000 64.8744
1.7907063000 4.8380486000 64.8621
1.7907063000 4.8694645000 64.8479
1.7907063000 4.9008804000 64.8317
1.7907063000 4.9322963000 64.8133
1.7907063000 4.9637122000 64.7928
1.7907063000 4.9951281000 64.7699
1.7907063000 5.0265440000 64.7446
1.7907063000 5.0579599000 64.717
1.7907063000 5.0893758000 64.687
1.7907063000 5.1207917000 64.6548
1.7907063000 5.1522076000 64.6204
1.7907063000 5.1836235000 64.5843
1.7907063000 5.2150394000 64.5466
1.7907063000 5.2464553000 64.5081
1.7907063000 5.2778712000 64.4692
1.7907063000 5.3092871000 64.431
1.7907063000 5.3407030000 64.3941
1.7907063000 5.3721189000 64.3598
1.7907063000 5.4035348000 64.329
1.7907063000 5.4349507000 64.3028
1.7907063000 5.4663666000 64.2822
1.7907063000 5.4977825000 64.268
1.7907063000 5.5291984000 64.2608
1.7907063000 5.5606143000 64.2612
1.7907063000 5.5920302000 64.2691
1.7907063000 5.6234461000 64.2845
1.7907063000 5.6548620000 64.3068
1.7907063000 5.6862779000 64.3352
1.7907063000 5.7176938000 64.3688
1.7907063000 5.7491097000 64.4063
1.7907063000 5.7805256000 64.4467
1.7907063000 5.8119415000 64.4885
1.7907063000 5.8433574000 64.5304
1.7907063000 5.8747733000 64.5713
1.7907063000 5.9061892000 64.6101
1.7907063000 5.9376051000 64.6459
1.7907063000 5.9690210000 64.6779
1.7907063000 6.0004369000 64.7057
1.7907063000 6.0318528000 64.7288
1.7907063000 6.0632687000 64.747
1.7907063000 6.0946846000 64.7604
1.7907063000 6.1261005000 64.7691
1.7907063000 6.1575164000 64.7735
1.7907063000 6.1889323000 64.7739
1.7907063000 6.2203482000 64.7709
1.7907063000 6.2517641000 64.7651
1.8221222000 0.0000000000 64.7986
1.8221222000 0.0314159000 64.7919
1.8221222000 0.0628318000 64.7847
1.8221222000 0.0942477000 64.7774
1.8221222000 0.1256636000 64.7706
1.8221222000 0.1570795000 64.7647
1.8221222000 0.1884954000 64.7599
1.8221222000 0.2199113000 64.7565
1.8221222000 0.2513272000 64.7546
1.8221222000 0.2827431000 64.7543
1.8221222000 0.3141590000 64.7554
1.8221222000 0.3455749000 64.7578
1.8221222000 0.3769908000 64.7613
1.8221222000 0.4084067000 64.7656
1.8221222000 0.4398226000 64.7703
1.8221222000 0.4712385000 64.7752
1.8221222000 0.5026544000 64.78
1.8221222000 0.5340703000 64.7843
1.8221222000 0.5654862000 64.7879
1.8221222000 0.5969021000 64.7904
1.8221222000 0.6283180000 64.7915
1.8221222000 0.6597339000 64.7909
1.8221222000 0.6911498000 64.7883
1.8221222000 0.7225657000 64.7834
1.8221222000 0.7539816000 64.7756
1.8221222000 0.7853975000 64.7644
1.8221222000 0.8168134000 64.7492
1.8221222000 0.8482293000 64.7293
1.8221222000 0.8796452000 64.7039
1.8221222000 0.9110611000 64.6719
1.8221222000 0.9424770000 64.6321
1.8221222000 0.9738929000 64.5832
1.8221222000 1.0053088000 64.5236
1.8221222000 1.0367247000 64.4513
1.8221222000 1.0681406000 64.3642
1.8221222000 1.0995565000 64.2597
1.8221222000 1.1309724000 64.1348
1.8221222000 1.1623883000 63.9861
1.8221222000 1.1938042000 63.8095
1.8221222000 1.2252201000 63.6003
1.8221222000 1.2566360000 63.3533
1.8221222000 1.2880519000 63.0627
1.8221222000 1.3194678000 62.7218
1.8221222000 1.3508837000 62.3236
1.8221222000 1.3822996000 61.8607
1.8221222000 1.4137155000 61.3253
1.8221222000 1.4451314000 60.7099
1.8221222000 1.4765473000 60.0071
1.8221222000 1.5079632000 59.2106
1.8221222000 1.5393791000 58.3152
1.8221222000 1.5707950000 57.3174
1.8221222000 1.6022109000 56.2162
1.8221222000 1.6336268000 55.0131
1.8221222000 1.6650427000 53.7128
1.8221222000 1.6964586000 52.3237
1.8221222000 1.7278745000 50.8577
1.8221222000 1.7592904000 49.3305
1.8221222000 1.7907063000 47.7613
1.8221222000 1.8221222000 46.1726
1.8221222000 1.8535381000 44.5897
1.8221222000 1.8849540000 43.0397
1.8221222000 1.9163699000 41.5513
1.8221222000 1.9477858000 40.1531
1.8221222000 1.9792017000 38.8733
1.8221222000 2.0106176000 37.7384
1.8221222000 2.0420335000 36.7719
1.8221222000 2.0734494000 35.9942
1.8221222000 2.1048653000 35.4209
1.8221222000 2.1362812000 35.063
1.8221222000 2.1676971000 34.9257
1.8221222000 2.1991130000 35.0087
1.8221222000 2.2305289000 35.3058
1.8221222000 2.2619448000 35.8054
1.8221222000 2.2933607000 36.4907
1.8221222000 2.3247766000 37.3405
1.8221222000 2.3561925000 38.3299
1.8221222000 2.3876084000 39.4316
1.8221222000 2.4190243000 40.6168
1.8221222000 2.4504402000 41.8567
1.8221222000 2.4818561000 43.1232
1.8221222000 2.5132720000 44.3907
1.8221222000 2.5446879000 45.6364
1.8221222000 2.5761038000 46.8417
1.8221222000 2.6075197000 47.992
1.8221222000 2.6389356000 49.0776
1.8221222000 2.6703515000 50.0933
1.8221222000 2.7017674000 51.0382
1.8221222000 2.7331833000 51.9149
1.8221222000 2.7645992000 52.7289
1.8221222000 2.7960151000 53.4878
1.8221222000 2.8274310000 54.2003
1.8221222000 2.8588469000 54.8754
1.8221222000 2.8902628000 55.5212
1.8221222000 2.9216787000 56.1451
1.8221222000 2.9530946000 56.7526
1.8221222000 2.9845105000 57.3474
1.8221222000 3.0159264000 57.9314
1.8221222000 3.0473423000 58.5046
1.8221222000 3.0787582000 59.0656
1.8221222000 3.1101741000 59.6117
1.8221222000 3.1415900000 60.1398
1.8221222000 3.1730059000 60.646
1.8221222000 3.2044218000 61.1269
1.8221222000 3.2358377000 61.579
1.8221222000 3.2672536000 61.9998
1.8221222000 3.2986695000 62.3873
1.8221222000 3.3300854000 62.7404
1.8221222000 3.3615013000 63.0588
1.8221222000 3.3929172000 63.3431
1.8221222000 3.4243331000 63.5944
1.8221222000 3.4557490000 63.8143
1.8221222000 3.4871649000 64.0051
1.8221222000 3.5185808000 64.1691
1.8221222000 3.5499967000 64.3088
1.8221222000 3.5814126000 64.4268
1.8221222000 3.6128285000 64.5256
1.8221222000 3.6442444000 64.6076
1.8221222000 3.6756603000 64.6752
1.8221222000 3.7070762000 64.7303
1.8221222000 3.7384921000 64.7748
1.8221222000 3.7699080000 64.8105
1.8221222000 3.8013239000 64.8388
1.8221222000 3.8327398000 64.861
1.8221222000 3.8641557000 64.8783
1.8221222000 3.8955716000 64.8915
1.8221222000 3.9269875000 64.9016
1.8221222000 3.9584034000 64.9091
1.8221222000 3.9898193000 64.9147
1.8221222000 4.0212352000 64.9188
1.8221222000 4.0526511000 64.9218
1.8221222000 4.0840670000 64.9239
1.8221222000 4.1154829000 64.9255
1.8221222000 4.1468988000 64.9266
1.8221222000 4.1783147000 64.9274
1.8221222000 4.2097306000 64.928
1.8221222000 4.2411465000 64.9284
1.8221222000 4.2725624000 64.9287
1.8221222000 4.3039783000 64.929
1.8221222000 4.3353942000 64.9291
1.8221222000 4.3668101000 64.9291
1.8221222000 4.3982260000 64.929
1.8221222000 4.4296419000 64.9288
1.8221222000 4.4610578000 64.9284
1.8221222000 4.4924737000 64.9277
1.8221222000 4.5238896000 64.9268
1.8221222000 4.5553055000 64.9255
1.8221222000 4.5867214000 64.9237
1.8221222000 4.6181373000 64.9214
1.8221222000 4.6495532000 64.9184
1.8221222000 4.6809691000 64.9147
1.8221222000 4.7123850000 64.9102
1.8221222000 4.7438009000 64.9046
1.8221222000 4.7752168000 64.8979
1.8221222000 4.8066327000 64.89
1.8221222000 4.8380486000 64.8808
1.8221222000 4.8694645000 64.87
1.8221222000 4.9008804000 64.8577
1.8221222000 4.9322963000 64.8436
1.8221222000 4.9637122000 64.8277
1.8221222000 4.9951281000 64.8099
1.8221222000 5.0265440000 64.7901
1.8221222000 5.0579599000 64.7683
1.8221222000 5.0893758000 64.7445
1.8221222000 5.1207917000 64.7186
1.8221222000 5.1522076000 64.6908
1.8221222000 5.1836235000 64.6613
1.8221222000 5.2150394000 64.6304
1.8221222000 5.2464553000 64.5986
1.8221222000 5.2778712000 64.5663
1.8221222000 5.3092871000 64.5342
1.8221222000 5.3407030000 64.5032
1.8221222000 5.3721189000 64.474
1.8221222000 5.4035348000 64.4477
1.8221222000 5.4349507000 64.425
1.8221222000 5.4663666000 64.4069
1.8221222000 5.4977825000 64.3941
1.8221222000 5.5291984000 64.3872
1.8221222000 5.5606143000 64.3865
1.8221222000 5.5920302000 64.3921
1.8221222000 5.6234461000 64.404
1.8221222000 5.6548620000 64.4217
1.8221222000 5.6862779000 64.4446
1.8221222000 5.7176938000 64.4719
1.8221222000 5.7491097000 64.5027
1.8221222000 5.7805256000 64.5358
1.8221222000 5.8119415000 64.5701
1.8221222000 5.8433574000 64.6047
1.8221222000 5.8747733000 64.6385
1.8221222000 5.9061892000 64.6706
1.8221222000 5.9376051000 64.7003
1.8221222000 5.9690210000 64.727
1.8221222000 6.0004369000 64.7501
1.8221222000 6.0318528000 64.7695
1.8221222000 6.0632687000 64.7849
1.8221222000 6.0946846000 64.7965
1.8221222000 6.1261005000 64.8042
1.8221222000 6.1575164000 64.8085
1.8221222000 6.1889323000 64.8096
1.8221222000 6.2203482000 64.808
1.8221222000 6.2517641000 64.8041
1.8535381000 0.0000000000 64.8316
1.8535381000 0.0314159000 64.8269
[truncated: 955,713 more chars]
