# Supplementary material for: An accurate coarse-grained model for chitosan polysaccharides in aqueous solution
Source: PLoS One. 2017 Jul 21;12(7):e0180938. doi: 10.1371/journal.pone.0180938 (PMC5521771; doi:10.1371/journal.pone.0180938)
Supplement: S1 File — Numeric data for the free energy maps of all glycosidic link types, and CG input structure with 2200 Monomers. (ZIP) [file pone.0180938.s001.zip › S1_File.tar/PMFsAndTopology/b-D-GlcNH3_1-4_b-D-GlcNH3/Original.dat]

0.0000000000 0.0000000000 69.5526
0.0000000000 0.0314159000 69.6244
0.0000000000 0.0628318000 69.6813
0.0000000000 0.0942477000 69.7254
0.0000000000 0.1256636000 69.7584
0.0000000000 0.1570795000 69.7818
0.0000000000 0.1884954000 69.7964
0.0000000000 0.2199113000 69.8026
0.0000000000 0.2513272000 69.8006
0.0000000000 0.2827431000 69.7899
0.0000000000 0.3141590000 69.7697
0.0000000000 0.3455749000 69.7386
0.0000000000 0.3769908000 69.6949
0.0000000000 0.4084067000 69.6362
0.0000000000 0.4398226000 69.5597
0.0000000000 0.4712385000 69.4622
0.0000000000 0.5026544000 69.3398
0.0000000000 0.5340703000 69.1884
0.0000000000 0.5654862000 69.0032
0.0000000000 0.5969021000 68.7792
0.0000000000 0.6283180000 68.5108
0.0000000000 0.6597339000 68.1922
0.0000000000 0.6911498000 67.8174
0.0000000000 0.7225657000 67.38
0.0000000000 0.7539816000 66.8737
0.0000000000 0.7853975000 66.2924
0.0000000000 0.8168134000 65.63
0.0000000000 0.8482293000 64.881
0.0000000000 0.8796452000 64.0408
0.0000000000 0.9110611000 63.1056
0.0000000000 0.9424770000 62.0731
0.0000000000 0.9738929000 60.9423
0.0000000000 1.0053088000 59.7146
0.0000000000 1.0367247000 58.3934
0.0000000000 1.0681406000 56.9845
0.0000000000 1.0995565000 55.4965
0.0000000000 1.1309724000 53.9405
0.0000000000 1.1623883000 52.3303
0.0000000000 1.1938042000 50.682
0.0000000000 1.2252201000 49.0139
0.0000000000 1.2566360000 47.3456
0.0000000000 1.2880519000 45.6981
0.0000000000 1.3194678000 44.0927
0.0000000000 1.3508837000 42.5501
0.0000000000 1.3822996000 41.0901
0.0000000000 1.4137155000 39.7308
0.0000000000 1.4451314000 38.4875
0.0000000000 1.4765473000 37.3726
0.0000000000 1.5079632000 36.3948
0.0000000000 1.5393791000 35.559
0.0000000000 1.5707950000 34.8659
0.0000000000 1.6022109000 34.3118
0.0000000000 1.6336268000 33.8895
0.0000000000 1.6650427000 33.5877
0.0000000000 1.6964586000 33.3919
0.0000000000 1.7278745000 33.285
0.0000000000 1.7592904000 33.248
0.0000000000 1.7907063000 33.2605
0.0000000000 1.8221222000 33.3017
0.0000000000 1.8535381000 33.3514
0.0000000000 1.8849540000 33.3904
0.0000000000 1.9163699000 33.4013
0.0000000000 1.9477858000 33.3695
0.0000000000 1.9792017000 33.2832
0.0000000000 2.0106176000 33.1338
0.0000000000 2.0420335000 32.9166
0.0000000000 2.0734494000 32.6302
0.0000000000 2.1048653000 32.2767
0.0000000000 2.1362812000 31.8616
0.0000000000 2.1676971000 31.3935
0.0000000000 2.1991130000 30.8837
0.0000000000 2.2305289000 30.3463
0.0000000000 2.2619448000 29.7975
0.0000000000 2.2933607000 29.2558
0.0000000000 2.3247766000 28.7412
0.0000000000 2.3561925000 28.2756
0.0000000000 2.3876084000 27.8818
0.0000000000 2.4190243000 27.5833
0.0000000000 2.4504402000 27.4037
0.0000000000 2.4818561000 27.3658
0.0000000000 2.5132720000 27.4907
0.0000000000 2.5446879000 27.7969
0.0000000000 2.5761038000 28.2988
0.0000000000 2.6075197000 29.0064
0.0000000000 2.6389356000 29.9238
0.0000000000 2.6703515000 31.0491
0.0000000000 2.7017674000 32.3738
0.0000000000 2.7331833000 33.8831
0.0000000000 2.7645992000 35.5562
0.0000000000 2.7960151000 37.3674
0.0000000000 2.8274310000 39.287
0.0000000000 2.8588469000 41.2829
0.0000000000 2.8902628000 43.3219
0.0000000000 2.9216787000 45.3714
0.0000000000 2.9530946000 47.4006
0.0000000000 2.9845105000 49.3815
0.0000000000 3.0159264000 51.2903
0.0000000000 3.0473423000 53.1074
0.0000000000 3.0787582000 54.8182
0.0000000000 3.1101741000 56.4125
0.0000000000 3.1415900000 57.8848
0.0000000000 3.1730059000 59.2334
0.0000000000 3.2044218000 60.46
0.0000000000 3.2358377000 61.5688
0.0000000000 3.2672536000 62.5661
0.0000000000 3.2986695000 63.4594
0.0000000000 3.3300854000 64.2568
0.0000000000 3.3615013000 64.9667
0.0000000000 3.3929172000 65.5973
0.0000000000 3.4243331000 66.1564
0.0000000000 3.4557490000 66.6509
0.0000000000 3.4871649000 67.0873
0.0000000000 3.5185808000 67.4711
0.0000000000 3.5499967000 67.8074
0.0000000000 3.5814126000 68.1004
0.0000000000 3.6128285000 68.3538
0.0000000000 3.6442444000 68.5709
0.0000000000 3.6756603000 68.7545
0.0000000000 3.7070762000 68.907
0.0000000000 3.7384921000 69.0307
0.0000000000 3.7699080000 69.1273
0.0000000000 3.8013239000 69.1985
0.0000000000 3.8327398000 69.2454
0.0000000000 3.8641557000 69.269
0.0000000000 3.8955716000 69.27
0.0000000000 3.9269875000 69.2486
0.0000000000 3.9584034000 69.2046
0.0000000000 3.9898193000 69.1375
0.0000000000 4.0212352000 69.0463
0.0000000000 4.0526511000 68.9294
0.0000000000 4.0840670000 68.7849
0.0000000000 4.1154829000 68.6103
0.0000000000 4.1468988000 68.4029
0.0000000000 4.1783147000 68.1592
0.0000000000 4.2097306000 67.8757
0.0000000000 4.2411465000 67.5485
0.0000000000 4.2725624000 67.1736
0.0000000000 4.3039783000 66.7471
0.0000000000 4.3353942000 66.265
0.0000000000 4.3668101000 65.7236
0.0000000000 4.3982260000 65.1195
0.0000000000 4.4296419000 64.4498
0.0000000000 4.4610578000 63.7118
0.0000000000 4.4924737000 62.9034
0.0000000000 4.5238896000 62.0231
0.0000000000 4.5553055000 61.0697
0.0000000000 4.5867214000 60.0429
0.0000000000 4.6181373000 58.9431
0.0000000000 4.6495532000 57.7718
0.0000000000 4.6809691000 56.5319
0.0000000000 4.7123850000 55.228
0.0000000000 4.7438009000 53.867
0.0000000000 4.7752168000 52.4585
0.0000000000 4.8066327000 51.0154
0.0000000000 4.8380486000 49.554
0.0000000000 4.8694645000 48.0947
0.0000000000 4.9008804000 46.6614
0.0000000000 4.9322963000 45.2814
0.0000000000 4.9637122000 43.9849
0.0000000000 4.9951281000 42.8036
0.0000000000 5.0265440000 41.7696
0.0000000000 5.0579599000 40.9141
0.0000000000 5.0893758000 40.2651
0.0000000000 5.1207917000 39.8462
0.0000000000 5.1522076000 39.6748
0.0000000000 5.1836235000 39.7611
0.0000000000 5.2150394000 40.1068
0.0000000000 5.2464553000 40.7055
0.0000000000 5.2778712000 41.5421
0.0000000000 5.3092871000 42.5943
0.0000000000 5.3407030000 43.8333
0.0000000000 5.3721189000 45.2257
0.0000000000 5.4035348000 46.735
0.0000000000 5.4349507000 48.3242
0.0000000000 5.4663666000 49.9568
0.0000000000 5.4977825000 51.5989
0.0000000000 5.5291984000 53.2203
0.0000000000 5.5606143000 54.7955
0.0000000000 5.5920302000 56.3041
0.0000000000 5.6234461000 57.7307
0.0000000000 5.6548620000 59.0651
0.0000000000 5.6862779000 60.3012
0.0000000000 5.7176938000 61.4369
0.0000000000 5.7491097000 62.4728
0.0000000000 5.7805256000 63.4118
0.0000000000 5.8119415000 64.2583
0.0000000000 5.8433574000 65.0177
0.0000000000 5.8747733000 65.6958
0.0000000000 5.9061892000 66.2984
0.0000000000 5.9376051000 66.8315
0.0000000000 5.9690210000 67.3007
0.0000000000 6.0004369000 67.7114
0.0000000000 6.0318528000 68.0688
0.0000000000 6.0632687000 68.3778
0.0000000000 6.0946846000 68.6431
0.0000000000 6.1261005000 68.8692
0.0000000000 6.1575164000 69.0603
0.0000000000 6.1889323000 69.2205
0.0000000000 6.2203482000 69.3537
0.0000000000 6.2517641000 69.4633
0.0314159000 0.0000000000 69.6397
0.0314159000 0.0314159000 69.6995
0.0314159000 0.0628318000 69.7462
0.0314159000 0.0942477000 69.7816
0.0314159000 0.1256636000 69.8072
0.0314159000 0.1570795000 69.8241
0.0314159000 0.1884954000 69.833
0.0314159000 0.2199113000 69.8341
0.0314159000 0.2513272000 69.8274
0.0314159000 0.2827431000 69.8122
0.0314159000 0.3141590000 69.7874
0.0314159000 0.3455749000 69.7515
0.0314159000 0.3769908000 69.7024
0.0314159000 0.4084067000 69.6377
0.0314159000 0.4398226000 69.5542
0.0314159000 0.4712385000 69.4483
0.0314159000 0.5026544000 69.3161
0.0314159000 0.5340703000 69.1528
0.0314159000 0.5654862000 68.9535
0.0314159000 0.5969021000 68.7126
0.0314159000 0.6283180000 68.4243
0.0314159000 0.6597339000 68.0822
0.0314159000 0.6911498000 67.6801
0.0314159000 0.7225657000 67.2114
0.0314159000 0.7539816000 66.6695
0.0314159000 0.7853975000 66.0483
0.0314159000 0.8168134000 65.3418
0.0314159000 0.8482293000 64.545
0.0314159000 0.8796452000 63.6534
0.0314159000 0.9110611000 62.6642
0.0314159000 0.9424770000 61.5759
0.0314159000 0.9738929000 60.3888
0.0314159000 1.0053088000 59.1055
0.0314159000 1.0367247000 57.731
0.0314159000 1.0681406000 56.2727
0.0314159000 1.0995565000 54.7408
0.0314159000 1.1309724000 53.148
0.0314159000 1.1623883000 51.5096
0.0314159000 1.1938042000 49.8431
0.0314159000 1.2252201000 48.1678
0.0314159000 1.2566360000 46.5043
0.0314159000 1.2880519000 44.8739
0.0314159000 1.3194678000 43.2978
0.0314159000 1.3508837000 41.7966
0.0314159000 1.3822996000 40.3892
0.0314159000 1.4137155000 39.0925
0.0314159000 1.4451314000 37.9205
0.0314159000 1.4765473000 36.8837
0.0314159000 1.5079632000 35.9889
0.0314159000 1.5393791000 35.2389
0.0314159000 1.5707950000 34.6323
0.0314159000 1.6022109000 34.1636
0.0314159000 1.6336268000 33.8234
0.0314159000 1.6650427000 33.5986
0.0314159000 1.6964586000 33.4734
0.0314159000 1.7278745000 33.4294
0.0314159000 1.7592904000 33.4464
0.0314159000 1.7907063000 33.5034
0.0314159000 1.8221222000 33.5793
0.0314159000 1.8535381000 33.6536
0.0314159000 1.8849540000 33.7072
0.0314159000 1.9163699000 33.7233
0.0314159000 1.9477858000 33.6878
0.0314159000 1.9792017000 33.5898
0.0314159000 2.0106176000 33.4221
0.0314159000 2.0420335000 33.1812
0.0314159000 2.0734494000 32.8674
0.0314159000 2.1048653000 32.4845
0.0314159000 2.1362812000 32.0399
0.0314159000 2.1676971000 31.5443
0.0314159000 2.1991130000 31.0109
0.0314159000 2.2305289000 30.4556
0.0314159000 2.2619448000 29.8964
0.0314159000 2.2933607000 29.353
0.0314159000 2.3247766000 28.8468
0.0314159000 2.3561925000 28.4001
0.0314159000 2.3876084000 28.0359
0.0314159000 2.4190243000 27.7774
0.0314159000 2.4504402000 27.6474
0.0314159000 2.4818561000 27.6673
0.0314159000 2.5132720000 27.8566
0.0314159000 2.5446879000 28.2315
0.0314159000 2.5761038000 28.8045
0.0314159000 2.6075197000 29.5828
0.0314159000 2.6389356000 30.5684
0.0314159000 2.6703515000 31.7569
0.0314159000 2.7017674000 33.1379
0.0314159000 2.7331833000 34.6947
0.0314159000 2.7645992000 36.4053
0.0314159000 2.7960151000 38.243
0.0314159000 2.8274310000 40.1778
0.0314159000 2.8588469000 42.1776
0.0314159000 2.8902628000 44.2097
0.0314159000 2.9216787000 46.2422
0.0314159000 2.9530946000 48.2455
0.0314159000 2.9845105000 50.193
0.0314159000 3.0159264000 52.0623
0.0314159000 3.0473423000 53.8355
0.0314159000 3.0787582000 55.4992
0.0314159000 3.1101741000 57.045
0.0314159000 3.1415900000 58.4685
0.0314159000 3.1730059000 59.7691
0.0314159000 3.2044218000 60.9493
0.0314159000 3.2358377000 62.0142
0.0314159000 3.2672536000 62.9703
0.0314159000 3.2986695000 63.8256
0.0314159000 3.3300854000 64.5881
0.0314159000 3.3615013000 65.2664
0.0314159000 3.3929172000 65.8684
0.0314159000 3.4243331000 66.4017
0.0314159000 3.4557490000 66.8731
0.0314159000 3.4871649000 67.2887
0.0314159000 3.5185808000 67.6538
0.0314159000 3.5499967000 67.973
0.0314159000 3.5814126000 68.2505
0.0314159000 3.6128285000 68.4897
0.0314159000 3.6442444000 68.6935
0.0314159000 3.6756603000 68.8648
0.0314159000 3.7070762000 69.0058
0.0314159000 3.7384921000 69.1186
0.0314159000 3.7699080000 69.205
0.0314159000 3.8013239000 69.2663
0.0314159000 3.8327398000 69.304
0.0314159000 3.8641557000 69.3189
0.0314159000 3.8955716000 69.3116
0.0314159000 3.9269875000 69.2825
0.0314159000 3.9584034000 69.2314
0.0314159000 3.9898193000 69.1579
0.0314159000 4.0212352000 69.0611
0.0314159000 4.0526511000 68.9394
0.0314159000 4.0840670000 68.7911
0.0314159000 4.1154829000 68.6138
0.0314159000 4.1468988000 68.4046
0.0314159000 4.1783147000 68.1603
0.0314159000 4.2097306000 67.8772
0.0314159000 4.2411465000 67.5512
0.0314159000 4.2725624000 67.1781
0.0314159000 4.3039783000 66.7536
0.0314159000 4.3353942000 66.2733
0.0314159000 4.3668101000 65.7329
0.0314159000 4.3982260000 65.1285
0.0314159000 4.4296419000 64.4563
0.0314159000 4.4610578000 63.7132
0.0314159000 4.4924737000 62.8966
0.0314159000 4.5238896000 62.0044
0.0314159000 4.5553055000 61.0356
0.0314159000 4.5867214000 59.9899
0.0314159000 4.6181373000 58.8684
0.0314159000 4.6495532000 57.6735
0.0314159000 4.6809691000 56.4094
0.0314159000 4.7123850000 55.0825
0.0314159000 4.7438009000 53.7018
0.0314159000 4.7752168000 52.279
0.0314159000 4.8066327000 50.8295
0.0314159000 4.8380486000 49.3717
0.0314159000 4.8694645000 47.928
0.0314159000 4.9008804000 46.5239
0.0314159000 4.9322963000 45.1876
0.0314159000 4.9637122000 43.9495
0.0314159000 4.9951281000 42.841
0.0314159000 5.0265440000 41.893
0.0314159000 5.0579599000 41.1344
0.0314159000 5.0893758000 40.5907
0.0314159000 5.1207917000 40.2822
0.0314159000 5.1522076000 40.223
0.0314159000 5.1836235000 40.4194
0.0314159000 5.2150394000 40.8698
0.0314159000 5.2464553000 41.5644
0.0314159000 5.2778712000 42.4855
0.0314159000 5.3092871000 43.6083
0.0314159000 5.3407030000 44.9028
0.0314159000 5.3721189000 46.3346
0.0314159000 5.4035348000 47.8673
0.0314159000 5.4349507000 49.4643
0.0314159000 5.4663666000 51.0903
0.0314159000 5.4977825000 52.7129
0.0314159000 5.5291984000 54.3036
0.0314159000 5.5606143000 55.8389
0.0314159000 5.5920302000 57.3003
0.0314159000 5.6234461000 58.6743
0.0314159000 5.6548620000 59.9523
0.0314159000 5.6862779000 61.1298
0.0314159000 5.7176938000 62.206
0.0314159000 5.7491097000 63.1825
0.0314159000 5.7805256000 64.063
0.0314159000 5.8119415000 64.8528
0.0314159000 5.8433574000 65.5575
0.0314159000 5.8747733000 66.1835
0.0314159000 5.9061892000 66.7368
0.0314159000 5.9376051000 67.2235
0.0314159000 5.9690210000 67.6495
0.0314159000 6.0004369000 68.0202
0.0314159000 6.0318528000 68.3409
0.0314159000 6.0632687000 68.6164
0.0314159000 6.0946846000 68.8515
0.0314159000 6.1261005000 69.0504
0.0314159000 6.1575164000 69.2174
0.0314159000 6.1889323000 69.3564
0.0314159000 6.2203482000 69.4709
0.0314159000 6.2517641000 69.5644
0.0628318000 0.0000000000 69.7062
0.0628318000 0.0314159000 69.7561
0.0628318000 0.0628318000 69.7943
0.0628318000 0.0942477000 69.8222
0.0628318000 0.1256636000 69.8414
0.0628318000 0.1570795000 69.8526
0.0628318000 0.1884954000 69.8563
0.0628318000 0.2199113000 69.8526
0.0628318000 0.2513272000 69.8411
0.0628318000 0.2827431000 69.821
0.0628318000 0.3141590000 69.791
0.0628318000 0.3455749000 69.7493
0.0628318000 0.3769908000 69.6936
0.0628318000 0.4084067000 69.6212
0.0628318000 0.4398226000 69.5286
0.0628318000 0.4712385000 69.412
0.0628318000 0.5026544000 69.267
0.0628318000 0.5340703000 69.0886
0.0628318000 0.5654862000 68.8714
0.0628318000 0.5969021000 68.6095
0.0628318000 0.6283180000 68.2966
0.0628318000 0.6597339000 67.9262
0.0628318000 0.6911498000 67.4917
0.0628318000 0.7225657000 66.9864
0.0628318000 0.7539816000 66.4037
0.0628318000 0.7853975000 65.7375
0.0628318000 0.8168134000 64.9822
0.0628318000 0.8482293000 64.1331
0.0628318000 0.8796452000 63.1867
0.0628318000 0.9110611000 62.1408
0.0628318000 0.9424770000 60.9952
0.0628318000 0.9738929000 59.7515
0.0628318000 1.0053088000 58.4137
0.0628318000 1.0367247000 56.9882
0.0628318000 1.0681406000 55.4841
0.0628318000 1.0995565000 53.9132
0.0628318000 1.1309724000 52.2896
0.0628318000 1.1623883000 50.63
0.0628318000 1.1938042000 48.9528
0.0628318000 1.2252201000 47.2782
0.0628318000 1.2566360000 45.6272
0.0628318000 1.2880519000 44.0212
0.0628318000 1.3194678000 42.4812
0.0628318000 1.3508837000 41.0269
0.0628318000 1.3822996000 39.6764
0.0628318000 1.4137155000 38.4451
0.0628318000 1.4451314000 37.3454
0.0628318000 1.4765473000 36.3861
0.0628318000 1.5079632000 35.572
0.0628318000 1.5393791000 34.9039
0.0628318000 1.5707950000 34.3785
0.0628318000 1.6022109000 33.9884
0.0628318000 1.6336268000 33.7226
0.0628318000 1.6650427000 33.5667
0.0628318000 1.6964586000 33.5034
0.0628318000 1.7278745000 33.5135
0.0628318000 1.7592904000 33.5761
0.0628318000 1.7907063000 33.6699
0.0628318000 1.8221222000 33.7734
0.0628318000 1.8535381000 33.8662
0.0628318000 1.8849540000 33.9297
0.0628318000 1.9163699000 33.9473
0.0628318000 1.9477858000 33.9059
0.0628318000 1.9792017000 33.7953
0.0628318000 2.0106176000 33.6096
0.0628318000 2.0420335000 33.3466
0.0628318000 2.0734494000 33.008
0.0628318000 2.1048653000 32.5995
0.0628318000 2.1362812000 32.1302
0.0628318000 2.1676971000 31.6126
0.0628318000 2.1991130000 31.0619
0.0628318000 2.2305289000 30.4956
0.0628318000 2.2619448000 29.9334
0.0628318000 2.2933607000 29.3963
0.0628318000 2.3247766000 28.9064
0.0628318000 2.3561925000 28.4867
0.0628318000 2.3876084000 28.16
0.0628318000 2.4190243000 27.949
0.0628318000 2.4504402000 27.8755
0.0628318000 2.4818561000 27.9594
0.0628318000 2.5132720000 28.2181
0.0628318000 2.5446879000 28.6657
0.0628318000 2.5761038000 29.3121
0.0628318000 2.6075197000 30.1623
0.0628318000 2.6389356000 31.2156
0.0628318000 2.6703515000 32.4654
0.0628318000 2.7017674000 33.8994
0.0628318000 2.7331833000 35.4992
0.0628318000 2.7645992000 37.2418
0.0628318000 2.7960151000 39.0997
0.0628318000 2.8274310000 41.0429
0.0628318000 2.8588469000 43.0395
0.0628318000 2.8902628000 45.0576
0.0628318000 2.9216787000 47.0665
0.0628318000 2.9530946000 49.0377
0.0628318000 2.9845105000 50.9465
0.0628318000 3.0159264000 52.7719
0.0628318000 3.0473423000 54.4977
0.0628318000 3.0787582000 56.1123
0.0628318000 3.1101741000 57.6084
0.0628318000 3.1415900000 58.9829
0.0628318000 3.1730059000 60.2362
0.0628318000 3.2044218000 61.3718
0.0628318000 3.2358377000 62.3949
0.0628318000 3.2672536000 63.3127
0.0628318000 3.2986695000 64.1331
0.0628318000 3.3300854000 64.8642
0.0628318000 3.3615013000 65.5143
0.0628318000 3.3929172000 66.0913
0.0628318000 3.4243331000 66.6022
0.0628318000 3.4557490000 67.0536
0.0628318000 3.4871649000 67.4513
0.0628318000 3.5185808000 67.8003
0.0628318000 3.5499967000 68.105
0.0628318000 3.5814126000 68.3691
0.0628318000 3.6128285000 68.5959
0.0628318000 3.6442444000 68.7883
0.0628318000 3.6756603000 68.9488
0.0628318000 3.7070762000 69.0796
0.0628318000 3.7384921000 69.1826
0.0628318000 3.7699080000 69.2597
0.0628318000 3.8013239000 69.3122
0.0628318000 3.8327398000 69.3413
0.0628318000 3.8641557000 69.3481
0.0628318000 3.8955716000 69.3331
0.0628318000 3.9269875000 69.2967
0.0628318000 3.9584034000 69.2388
0.0628318000 3.9898193000 69.159
0.0628318000 4.0212352000 69.0565
0.0628318000 4.0526511000 68.9299
0.0628318000 4.0840670000 68.7775
0.0628318000 4.1154829000 68.5968
0.0628318000 4.1468988000 68.3852
0.0628318000 4.1783147000 68.1393
0.0628318000 4.2097306000 67.8553
0.0628318000 4.2411465000 67.5291
0.0628318000 4.2725624000 67.1562
0.0628318000 4.3039783000 66.7317
0.0628318000 4.3353942000 66.251
0.0628318000 4.3668101000 65.7092
0.0628318000 4.3982260000 65.1016
0.0628318000 4.4296419000 64.424
0.0628318000 4.4610578000 63.6727
0.0628318000 4.4924737000 62.8446
0.0628318000 4.5238896000 61.9375
0.0628318000 4.5553055000 60.9502
0.0628318000 4.5867214000 59.8829
0.0628318000 4.6181373000 58.7374
0.0628318000 4.6495532000 57.5173
0.0628318000 4.6809691000 56.2282
0.0628318000 4.7123850000 54.8785
0.0628318000 4.7438009000 53.4792
0.0628318000 4.7752168000 52.0446
0.0628318000 4.8066327000 50.5921
0.0628318000 4.8380486000 49.1426
0.0628318000 4.8694645000 47.7202
0.0628318000 4.9008804000 46.3516
0.0628318000 4.9322963000 45.0659
0.0628318000 4.9637122000 43.8934
0.0628318000 4.9951281000 42.8647
0.0628318000 5.0265440000 42.009
0.0628318000 5.0579599000 41.3528
0.0628318000 5.0893758000 40.9185
0.0628318000 5.1207917000 40.7231
0.0628318000 5.1522076000 40.7768
0.0628318000 5.1836235000 41.0822
0.0628318000 5.2150394000 41.6342
0.0628318000 5.2464553000 42.4196
0.0628318000 5.2778712000 43.4183
0.0628318000 5.3092871000 44.6036
0.0628318000 5.3407030000 45.9441
0.0628318000 5.3721189000 47.4054
0.0628318000 5.4035348000 48.9512
0.0628318000 5.4349507000 50.5459
0.0628318000 5.4663666000 52.1556
0.0628318000 5.4977825000 53.7499
0.0628318000 5.5291984000 55.3023
0.0628318000 5.5606143000 56.7915
0.0628318000 5.5920302000 58.2009
0.0628318000 5.6234461000 59.519
0.0628318000 5.6548620000 60.739
0.0628318000 5.6862779000 61.8578
0.0628318000 5.7176938000 62.8756
0.0628318000 5.7491097000 63.7951
0.0628318000 5.7805256000 64.6207
0.0628318000 5.8119415000 65.3579
0.0628318000 5.8433574000 66.0129
0.0628318000 5.8747733000 66.592
0.0628318000 5.9061892000 67.1017
0.0628318000 5.9376051000 67.5479
0.0628318000 5.9690210000 67.9365
0.0628318000 6.0004369000 68.2729
0.0628318000 6.0318528000 68.5623
0.0628318000 6.0632687000 68.8095
0.0628318000 6.0946846000 69.019
0.0628318000 6.1261005000 69.1952
0.0628318000 6.1575164000 69.3421
0.0628318000 6.1889323000 69.4634
0.0628318000 6.2203482000 69.5625
0.0628318000 6.2517641000 69.6425
0.0942477000 0.0000000000 69.7562
0.0942477000 0.0314159000 69.7978
0.0942477000 0.0628318000 69.8286
0.0942477000 0.0942477000 69.8503
0.0942477000 0.1256636000 69.8637
0.0942477000 0.1570795000 69.8697
0.0942477000 0.1884954000 69.8684
0.0942477000 0.2199113000 69.8597
0.0942477000 0.2513272000 69.8431
0.0942477000 0.2827431000 69.8174
0.0942477000 0.3141590000 69.7812
0.0942477000 0.3455749000 69.7324
0.0942477000 0.3769908000 69.6685
0.0942477000 0.4084067000 69.5864
0.0942477000 0.4398226000 69.4824
0.0942477000 0.4712385000 69.3522
0.0942477000 0.5026544000 69.1912
0.0942477000 0.5340703000 68.9939
0.0942477000 0.5654862000 68.7546
0.0942477000 0.5969021000 68.4671
0.0942477000 0.6283180000 68.1247
0.0942477000 0.6597339000 67.7208
0.0942477000 0.6911498000 67.2486
0.0942477000 0.7225657000 66.7012
0.0942477000 0.7539816000 66.0722
0.0942477000 0.7853975000 65.3559
0.0942477000 0.8168134000 64.5471
0.0942477000 0.8482293000 63.6419
0.0942477000 0.8796452000 62.6375
0.0942477000 0.9110611000 61.533
0.0942477000 0.9424770000 60.3293
0.0942477000 0.9738929000 59.0296
0.0942477000 1.0053088000 57.6392
0.0942477000 1.0367247000 56.1663
0.0942477000 1.0681406000 54.6215
0.0942477000 1.0995565000 53.0179
0.0942477000 1.1309724000 51.3709
0.0942477000 1.1623883000 49.6982
0.0942477000 1.1938042000 48.0191
0.0942477000 1.2252201000 46.3542
0.0942477000 1.2566360000 44.7244
0.0942477000 1.2880519000 43.151
0.0942477000 1.3194678000 41.6542
0.0942477000 1.3508837000 40.2528
0.0942477000 1.3822996000 38.9635
0.0942477000 1.4137155000 37.8002
0.0942477000 1.4451314000 36.7735
0.0942477000 1.4765473000 35.8903
0.0942477000 1.5079632000 35.1537
0.0942477000 1.5393791000 34.5625
0.0942477000 1.5707950000 34.1117
0.0942477000 1.6022109000 33.7923
0.0942477000 1.6336268000 33.5919
0.0942477000 1.6650427000 33.4951
0.0942477000 1.6964586000 33.4837
0.0942477000 1.7278745000 33.5379
0.0942477000 1.7592904000 33.6365
0.0942477000 1.7907063000 33.7579
0.0942477000 1.8221222000 33.8809
0.0942477000 1.8535381000 33.9854
0.0942477000 1.8849540000 34.053
0.0942477000 1.9163699000 34.0681
0.0942477000 1.9477858000 34.018
0.0942477000 1.9792017000 33.8937
0.0942477000 2.0106176000 33.6903
0.0942477000 2.0420335000 33.4068
0.0942477000 2.0734494000 33.0465
0.0942477000 2.1048653000 32.6165
0.0942477000 2.1362812000 32.1277
0.0942477000 2.1676971000 31.5943
0.0942477000 2.1991130000 31.0331
0.0942477000 2.2305289000 30.4635
0.0942477000 2.2619448000 29.9063
0.0942477000 2.2933607000 29.3837
0.0942477000 2.3247766000 28.9186
0.0942477000 2.3561925000 28.5341
0.0942477000 2.3876084000 28.253
0.0942477000 2.4190243000 28.0971
0.0942477000 2.4504402000 28.0869
0.0942477000 2.4818561000 28.2406
0.0942477000 2.5132720000 28.5736
0.0942477000 2.5446879000 29.0975
0.0942477000 2.5761038000 29.8197
0.0942477000 2.6075197000 30.7426
0.0942477000 2.6389356000 31.863
0.0942477000 2.6703515000 33.1722
0.0942477000 2.7017674000 34.6559
0.0942477000 2.7331833000 36.2944
0.0942477000 2.7645992000 38.0638
0.0942477000 2.7960151000 39.9361
0.0942477000 2.8274310000 41.8814
0.0942477000 2.8588469000 43.8684
0.0942477000 2.8902628000 45.8663
0.0942477000 2.9216787000 47.8455
0.0942477000 2.9530946000 49.7795
0.0942477000 2.9845105000 51.645
0.0942477000 3.0159264000 53.4229
0.0942477000 3.0473423000 55.0987
0.0942477000 3.0787582000 56.6623
0.0942477000 3.1101741000 58.1079
0.0942477000 3.1415900000 59.4336
0.0942477000 3.1730059000 60.6408
0.0942477000 3.2044218000 61.7333
0.0942477000 3.2358377000 62.717
0.0942477000 3.2672536000 63.5992
0.0942477000 3.2986695000 64.3877
0.0942477000 3.3300854000 65.0907
0.0942477000 3.3615013000 65.7159
0.0942477000 3.3929172000 66.2709
0.0942477000 3.4243331000 66.7625
0.0942477000 3.4557490000 67.1969
0.0942477000 3.4871649000 67.5794
0.0942477000 3.5185808000 67.9148
0.0942477000 3.5499967000 68.207
0.0942477000 3.5814126000 68.4597
0.0942477000 3.6128285000 68.6759
0.0942477000 3.6442444000 68.8584
0.0942477000 3.6756603000 69.0094
0.0942477000 3.7070762000 69.1312
0.0942477000 3.7384921000 69.2256
0.0942477000 3.7699080000 69.2944
0.0942477000 3.8013239000 69.3389
0.0942477000 3.8327398000 69.3603
0.0942477000 3.8641557000 69.3596
0.0942477000 3.8955716000 69.3375
0.0942477000 3.9269875000 69.2943
0.0942477000 3.9584034000 69.23
0.0942477000 3.9898193000 69.1442
0.0942477000 4.0212352000 69.0362
0.0942477000 4.0526511000 68.9046
0.0942477000 4.0840670000 68.7478
0.0942477000 4.1154829000 68.5635
0.0942477000 4.1468988000 68.3488
0.0942477000 4.1783147000 68.1005
0.0942477000 4.2097306000 67.8146
0.0942477000 4.2411465000 67.4868
0.0942477000 4.2725624000 67.1122
0.0942477000 4.3039783000 66.6858
0.0942477000 4.3353942000 66.2023
0.0942477000 4.3668101000 65.6564
0.0942477000 4.3982260000 65.0428
0.0942477000 4.4296419000 64.3568
0.0942477000 4.4610578000 63.5941
0.0942477000 4.4924737000 62.7514
0.0942477000 4.5238896000 61.8262
0.0942477000 4.5553055000 60.8177
0.0942477000 4.5867214000 59.7265
0.0942477000 4.6181373000 58.5552
0.0942477000 4.6495532000 57.3088
0.0942477000 4.6809691000 55.9946
0.0942477000 4.7123850000 54.623
0.0942477000 4.7438009000 53.2071
0.0942477000 4.7752168000 51.7637
0.0942477000 4.8066327000 50.3125
0.0942477000 4.8380486000 48.8764
0.0942477000 4.8694645000 47.4812
0.0942477000 4.9008804000 46.1547
0.0942477000 4.9322963000 44.9265
0.0942477000 4.9637122000 43.8265
0.0942477000 4.9951281000 42.8839
0.0942477000 5.0265440000 42.1261
0.0942477000 5.0579599000 41.5768
0.0942477000 5.0893758000 41.2552
0.0942477000 5.1207917000 41.1744
0.0942477000 5.1522076000 41.3407
0.0942477000 5.1836235000 41.7529
0.0942477000 5.2150394000 42.4024
0.0942477000 5.2464553000 43.273
0.0942477000 5.2778712000 44.3421
0.0942477000 5.3092871000 45.5815
0.0942477000 5.3407030000 46.959
0.0942477000 5.3721189000 48.44
0.0942477000 5.4035348000 49.9891
0.0942477000 5.4349507000 51.5722
0.0942477000 5.4663666000 53.157
0.0942477000 5.4977825000 54.7153
0.0942477000 5.5291984000 56.2229
0.0942477000 5.5606143000 57.6606
0.0942477000 5.5920302000 59.0143
0.0942477000 5.6234461000 60.2743
0.0942477000 5.6548620000 61.4353
0.0942477000 5.6862779000 62.4957
0.0942477000 5.7176938000 63.4567
0.0942477000 5.7491097000 64.3218
0.0942477000 5.7805256000 65.0958
0.0942477000 5.8119415000 65.7847
0.0942477000 5.8433574000 66.3946
0.0942477000 5.8747733000 66.932
0.0942477000 5.9061892000 67.4032
0.0942477000 5.9376051000 67.8142
0.0942477000 5.9690210000 68.1706
0.0942477000 6.0004369000 68.4778
0.0942477000 6.0318528000 68.7407
0.0942477000 6.0632687000 68.9642
0.0942477000 6.0946846000 69.1525
0.0942477000 6.1261005000 69.3098
0.0942477000 6.1575164000 69.44
0.0942477000 6.1889323000 69.5467
0.0942477000 6.2203482000 69.633
0.0942477000 6.2517641000 69.702
0.1256636000 0.0000000000 69.7926
0.1256636000 0.0314159000 69.8272
0.1256636000 0.0628318000 69.8518
0.1256636000 0.0942477000 69.8678
0.1256636000 0.1256636000 69.8759
0.1256636000 0.1570795000 69.8768
0.1256636000 0.1884954000 69.8704
0.1256636000 0.2199113000 69.8563
0.1256636000 0.2513272000 69.8339
0.1256636000 0.2827431000 69.8017
0.1256636000 0.3141590000 69.758
0.1256636000 0.3455749000 69.7005
0.1256636000 0.3769908000 69.6263
0.1256636000 0.4084067000 69.5321
0.1256636000 0.4398226000 69.4137
0.1256636000 0.4712385000 69.2667
0.1256636000 0.5026544000 69.0859
0.1256636000 0.5340703000 68.8656
0.1256636000 0.5654862000 68.5997
0.1256636000 0.5969021000 68.2815
0.1256636000 0.6283180000 67.9044
0.1256636000 0.6597339000 67.4614
0.1256636000 0.6911498000 66.9457
0.1256636000 0.7225657000 66.3506
0.1256636000 0.7539816000 65.67
0.1256636000 0.7853975000 64.8986
0.1256636000 0.8168134000 64.0319
0.1256636000 0.8482293000 63.0669
0.1256636000 0.8796452000 62.0021
0.1256636000 0.9110611000 60.8376
0.1256636000 0.9424770000 59.576
0.1256636000 0.9738929000 58.2219
0.1256636000 1.0053088000 56.7823
0.1256636000 1.0367247000 55.2668
0.1256636000 1.0681406000 53.6875
0.1256636000 1.0995565000 52.0587
0.1256636000 1.1309724000 50.3971
0.1256636000 1.1623883000 48.7208
0.1256636000 1.1938042000 47.0498
0.1256636000 1.2252201000 45.4044
0.1256636000 1.2566360000 43.8055
0.1256636000 1.2880519000 42.2735
0.1256636000 1.3194678000 40.8275
0.1256636000 1.3508837000 39.4851
0.1256636000 1.3822996000 38.2613
0.1256636000 1.4137155000 37.1683
0.1256636000 1.4451314000 36.2149
0.1256636000 1.4765473000 35.406
0.1256636000 1.5079632000 34.7428
0.1256636000 1.5393791000 34.2226
0.1256636000 1.5707950000 33.8388
0.1256636000 1.6022109000 33.5811
0.1256636000 1.6336268000 33.4361
0.1256636000 1.6650427000 33.3875
0.1256636000 1.6964586000 33.4169
0.1256636000 1.7278745000 33.504
0.1256636000 1.7592904000 33.6278
0.1256636000 1.7907063000 33.767
0.1256636000 1.8221222000 33.9005
0.1256636000 1.8535381000 34.0089
0.1256636000 1.8849540000 34.0745
0.1256636000 1.9163699000 34.0822
0.1256636000 1.9477858000 34.0203
0.1256636000 1.9792017000 33.8809
0.1256636000 2.0106176000 33.6598
0.1256636000 2.0420335000 33.3575
0.1256636000 2.0734494000 32.9785
0.1256636000 2.1048653000 32.5314
0.1256636000 2.1362812000 32.0286
0.1256636000 2.1676971000 31.4858
0.1256636000 2.1991130000 30.9215
0.1256636000 2.2305289000 30.3564
0.1256636000 2.2619448000 29.8125
0.1256636000 2.2933607000 29.313
0.1256636000 2.3247766000 28.8813
0.1256636000 2.3561925000 28.5405
0.1256636000 2.3876084000 28.3129
0.1256636000 2.4190243000 28.2195
0.1256636000 2.4504402000 28.2793
0.1256636000 2.4818561000 28.5085
0.1256636000 2.5132720000 28.9203
0.1256636000 2.5446879000 29.5238
0.1256636000 2.5761038000 30.3237
0.1256636000 2.6075197000 31.3198
0.1256636000 2.6389356000 32.5067
0.1256636000 2.6703515000 33.8734
0.1256636000 2.7017674000 35.4038
0.1256636000 2.7331833000 37.0771
0.1256636000 2.7645992000 38.8685
0.1256636000 2.7960151000 40.75
0.1256636000 2.8274310000 42.6918
0.1256636000 2.8588469000 44.6638
0.1256636000 2.8902628000 46.636
0.1256636000 2.9216787000 48.5807
0.1256636000 2.9530946000 50.473
0.1256636000 2.9845105000 52.2914
0.1256636000 3.0159264000 54.0189
0.1256636000 3.0473423000 55.6426
0.1256636000 3.0787582000 57.1541
0.1256636000 3.1101741000 58.549
0.1256636000 3.1415900000 59.8263
0.1256636000 3.1730059000 60.9884
0.1256636000 3.2044218000 62.0396
0.1256636000 3.2358377000 62.9862
0.1256636000 3.2672536000 63.8354
0.1256636000 3.2986695000 64.5948
0.1256636000 3.3300854000 65.2725
0.1256636000 3.3615013000 65.8757
0.1256636000 3.3929172000 66.4118
0.1256636000 3.4243331000 66.8869
0.1256636000 3.4557490000 67.3068
0.1256636000 3.4871649000 67.6765
0.1256636000 3.5185808000 68.0004
0.1256636000 3.5499967000 68.2821
0.1256636000 3.5814126000 68.5252
0.1256636000 3.6128285000 68.7323
0.1256636000 3.6442444000 68.9062
0.1256636000 3.6756603000 69.0491
0.1256636000 3.7070762000 69.163
0.1256636000 3.7384921000 69.2498
0.1256636000 3.7699080000 69.3112
0.1256636000 3.8013239000 69.3486
0.1256636000 3.8327398000 69.3631
0.1256636000 3.8641557000 69.3558
0.1256636000 3.8955716000 69.3273
0.1256636000 3.9269875000 69.2779
0.1256636000 3.9584034000 69.2077
0.1256636000 3.9898193000 69.1164
0.1256636000 4.0212352000 69.0031
0.1256636000 4.0526511000 68.8668
0.1256636000 4.0840670000 68.7056
0.1256636000 4.1154829000 68.5174
0.1256636000 4.1468988000 68.2992
0.1256636000 4.1783147000 68.0477
0.1256636000 4.2097306000 67.7588
0.1256636000 4.2411465000 67.428
0.1256636000 4.2725624000 67.0501
0.1256636000 4.3039783000 66.6197
0.1256636000 4.3353942000 66.1311
0.1256636000 4.3668101000 65.5784
0.1256636000 4.3982260000 64.9559
0.1256636000 4.4296419000 64.2584
0.1256636000 4.4610578000 63.4812
0.1256636000 4.4924737000 62.6208
0.1256636000 4.5238896000 61.6749
0.1256636000 4.5553055000 60.6427
0.1256636000 4.5867214000 59.5257
0.1256636000 4.6181373000 58.3275
0.1256636000 4.6495532000 57.0545
0.1256636000 4.6809691000 55.7158
0.1256636000 4.7123850000 54.3239
0.1256636000 4.7438009000 52.8944
0.1256636000 4.7752168000 51.446
0.1256636000 4.8066327000 50.0009
0.1256636000 4.8380486000 48.5838
0.1256636000 4.8694645000 47.2219
0.1256636000 4.9008804000 45.9442
0.1256636000 4.9322963000 44.78
0.1256636000 4.9637122000 43.7588
0.1256636000 4.9951281000 42.9081
0.1256636000 5.0265440000 42.2529
0.1256636000 5.0579599000 41.814
0.1256636000 5.0893758000 41.6069
0.1256636000 5.1207917000 41.6408
0.1256636000 5.1522076000 41.9182
0.1256636000 5.1836235000 42.4341
0.1256636000 5.2150394000 43.1762
0.1256636000 5.2464553000 44.1256
0.1256636000 5.2778712000 45.2576
0.1256636000 5.3092871000 46.5426
0.1256636000 5.3407030000 47.9481
0.1256636000 5.3721189000 49.4397
0.1256636000 5.4035348000 50.9834
0.1256636000 5.4349507000 52.5462
0.1256636000 5.4663666000 54.0985
0.1256636000 5.4977825000 55.6141
0.1256636000 5.5291984000 57.0714
0.1256636000 5.5606143000 58.4536
0.1256636000 5.5920302000 59.7487
0.1256636000 5.6234461000 60.949
0.1256636000 5.6548620000 62.0508
0.1256636000 5.6862779000 63.0536
0.1256636000 5.7176938000 63.9598
0.1256636000 5.7491097000 64.7732
0.1256636000 5.7805256000 65.4991
0.1256636000 5.8119415000 66.1436
0.1256636000 5.8433574000 66.7129
0.1256636000 5.8747733000 67.2133
0.1256636000 5.9061892000 67.6508
0.1256636000 5.9376051000 68.0313
0.1256636000 5.9690210000 68.3601
0.1256636000 6.0004369000 68.6426
0.1256636000 6.0318528000 68.8834
0.1256636000 6.0632687000 69.087
0.1256636000 6.0946846000 69.2577
0.1256636000 6.1261005000 69.3995
0.1256636000 6.1575164000 69.5161
0.1256636000 6.1889323000 69.6107
0.1256636000 6.2203482000 69.6866
0.1256636000 6.2517641000 69.7464
0.1570795000 0.0000000000 69.818
0.1570795000 0.0314159000 69.8465
0.1570795000 0.0628318000 69.8655
0.1570795000 0.0942477000 69.8762
0.1570795000 0.1256636000 69.8792
0.1570795000 0.1570795000 69.8748
0.1570795000 0.1884954000 69.8628
0.1570795000 0.2199113000 69.8427
0.1570795000 0.2513272000 69.8134
0.1570795000 0.2827431000 69.7733
0.1570795000 0.3141590000 69.7204
0.1570795000 0.3455749000 69.6521
0.1570795000 0.3769908000 69.5652
0.1570795000 0.4084067000 69.456
0.1570795000 0.4398226000 69.32
0.1570795000 0.4712385000 69.1524
0.1570795000 0.5026544000 68.9476
0.1570795000 0.5340703000 68.6996
0.1570795000 0.5654862000 68.402
0.1570795000 0.5969021000 68.0478
0.1570795000 0.6283180000 67.6303
0.1570795000 0.6597339000 67.1424
0.1570795000 0.6911498000 66.5774
0.1570795000 0.7225657000 65.9289
0.1570795000 0.7539816000 65.1913
0.1570795000 0.7853975000 64.36
0.1570795000 0.8168134000 63.4314
0.1570795000 0.8482293000 62.4036
0.1570795000 0.8796452000 61.2765
0.1570795000 0.9110611000 60.0517
0.1570795000 0.9424770000 58.7333
0.1570795000 0.9738929000 57.3276
0.1570795000 1.0053088000 55.8432
0.1570795000 1.0367247000 54.2912
0.1570795000 1.0681406000 52.6851
0.1570795000 1.0995565000 51.0401
0.1570795000 1.1309724000 49.3738
0.1570795000 1.1623883000 47.7047
0.1570795000 1.1938042000 46.0526
0.1570795000 1.2252201000 44.4377
0.1570795000 1.2566360000 42.8799
0.1570795000 1.2880519000 41.3986
0.1570795000 1.3194678000 40.0113
0.1570795000 1.3508837000 38.7341
0.1570795000 1.3822996000 37.5801
0.1570795000 1.4137155000 36.5594
0.1570795000 1.4451314000 35.679
0.1570795000 1.4765473000 34.9419
0.1570795000 1.5079632000 34.3476
0.1570795000 1.5393791000 33.8918
0.1570795000 1.5707950000 33.5665
0.1570795000 1.6022109000 33.3607
0.1570795000 1.6336268000 33.2601
0.1570795000 1.6650427000 33.2482
0.1570795000 1.6964586000 33.3064
0.1570795000 1.7278745000 33.4146
0.1570795000 1.7592904000 33.5522
0.1570795000 1.7907063000 33.6983
0.1570795000 1.8221222000 33.8328
0.1570795000 1.8535381000 33.9368
0.1570795000 1.8849540000 33.9935
0.1570795000 1.9163699000 33.9886
0.1570795000 1.9477858000 33.9115
0.1570795000 1.9792017000 33.755
0.1570795000 2.0106176000 33.5162
0.1570795000 2.0420335000 33.1965
0.1570795000 2.0734494000 32.8018
0.1570795000 2.1048653000 32.3419
0.1570795000 2.1362812000 31.8306
0.1570795000 2.1676971000 31.2851
0.1570795000 2.1991130000 30.725
0.1570795000 2.2305289000 30.1723
0.1570795000 2.2619448000 29.6502
0.1570795000 2.2933607000 29.1823
0.1570795000 2.3247766000 28.7925
0.1570795000 2.3561925000 28.5036
0.1570795000 2.3876084000 28.3374
0.1570795000 2.4190243000 28.3136
0.1570795000 2.4504402000 28.4496
0.1570795000 2.4818561000 28.7595
0.1570795000 2.5132720000 29.2542
0.1570795000 2.5446879000 29.9402
0.1570795000 2.5761038000 30.8195
0.1570795000 2.6075197000 31.8893
0.1570795000 2.6389356000 33.1419
0.1570795000 2.6703515000 34.5642
0.1570795000 2.7017674000 36.1385
0.1570795000 2.7331833000 37.843
0.1570795000 2.7645992000 39.6522
0.1570795000 2.7960151000 41.5383
0.1570795000 2.8274310000 43.4721
0.1570795000 2.8588469000 45.4242
0.1570795000 2.8902628000 47.3665
0.1570795000 2.9216787000 49.2727
0.1570795000 2.9530946000 51.1198
0.1570795000 2.9845105000 52.8884
0.1570795000 3.0159264000 54.5634
0.1570795000 3.0473423000 56.1336
0.1570795000 3.0787582000 57.5923
0.1570795000 3.1101741000 58.9365
0.1570795000 3.1415900000 60.1662
0.1570795000 3.1730059000 61.2844
0.1570795000 3.2044218000 62.2961
0.1570795000 3.2358377000 63.2075
0.1570795000 3.2672536000 64.026
0.1570795000 3.2986695000 64.7589
0.1570795000 3.3300854000 65.4138
0.1570795000 3.3615013000 65.9977
0.1570795000 3.3929172000 66.5172
0.1570795000 3.4243331000 66.9782
0.1570795000 3.4557490000 67.3858
0.1570795000 3.4871649000 67.7448
0.1570795000 3.5185808000 68.0591
0.1570795000 3.5499967000 68.3321
0.1570795000 3.5814126000 68.5671
0.1570795000 3.6128285000 68.7666
0.1570795000 3.6442444000 68.9332
0.1570795000 3.6756603000 69.069
0.1570795000 3.7070762000 69.1762
0.1570795000 3.7384921000 69.2565
0.1570795000 3.7699080000 69.3115
0.1570795000 3.8013239000 69.3427
0.1570795000 3.8327398000 69.3513
0.1570795000 3.8641557000 69.3382
0.1570795000 3.8955716000 69.3041
0.1570795000 3.9269875000 69.2494
0.1570795000 3.9584034000 69.1741
0.1570795000 3.9898193000 69.0778
0.1570795000 4.0212352000 68.9599
0.1570795000 4.0526511000 68.8191
0.1570795000 4.0840670000 68.6537
0.1570795000 4.1154829000 68.4615
0.1570795000 4.1468988000 68.2394
0.1570795000 4.1783147000 67.9841
0.1570795000 4.2097306000 67.6912
0.1570795000 4.2411465000 67.3561
0.1570795000 4.2725624000 66.9732
0.1570795000 4.3039783000 66.5367
0.1570795000 4.3353942000 66.0406
0.1570795000 4.3668101000 65.4785
0.1570795000 4.3982260000 64.8443
0.1570795000 4.4296419000 64.1324
0.1570795000 4.4610578000 63.3379
0.1570795000 4.4924737000 62.4571
0.1570795000 4.5238896000 61.4879
0.1570795000 4.5553055000 60.4302
0.1570795000 4.5867214000 59.2862
0.1570795000 4.6181373000 58.0606
0.1570795000 4.6495532000 56.7615
0.1570795000 4.6809691000 55.3999
0.1570795000 4.7123850000 53.9903
0.1570795000 4.7438009000 52.5505
0.1570795000 4.7752168000 51.1018
0.1570795000 4.8066327000 49.6681
0.1570795000 4.8380486000 48.276
0.1570795000 4.8694645000 46.954
0.1570795000 4.9008804000 45.7313
0.1570795000 4.9322963000 44.6374
0.1570795000 4.9637122000 43.7005
0.1570795000 4.9951281000 42.9464
0.1570795000 5.0265440000 42.3974
0.1570795000 5.0579599000 42.0709
0.1570795000 5.0893758000 41.9789
0.1570795000 5.1207917000 42.1266
0.1570795000 5.1522076000 42.5123
0.1570795000 5.1836235000 43.1273
0.1570795000 5.2150394000 43.9563
0.1570795000 5.2464553000 44.9776
0.1570795000 5.2778712000 46.1646
0.1570795000 5.3092871000 47.4868
0.1570795000 5.3407030000 48.9116
0.1570795000 5.3721189000 50.4053
0.1570795000 5.4035348000 51.9352
0.1570795000 5.4349507000 53.4704
0.1570795000 5.4663666000 54.9835
0.1570795000 5.4977825000 56.4509
0.1570795000 5.5291984000 57.8536
0.1570795000 5.5606143000 59.1771
0.1570795000 5.5920302000 60.4117
0.1570795000 5.6234461000 61.5515
0.1570795000 5.6548620000 62.5944
0.1570795000 5.6862779000 63.5411
0.1570795000 5.7176938000 64.3945
0.1570795000 5.7491097000 65.1592
0.1570795000 5.7805256000 65.8404
0.1570795000 5.8119415000 66.4444
0.1570795000 5.8433574000 66.9771
0.1570795000 5.8747733000 67.4446
0.1570795000 5.9061892000 67.8527
0.1570795000 5.9376051000 68.2069
0.1570795000 5.9690210000 68.5124
0.1570795000 6.0004369000 68.774
0.1570795000 6.0318528000 68.9963
0.1570795000 6.0632687000 69.1836
0.1570795000 6.0946846000 69.3399
0.1570795000 6.1261005000 69.4689
0.1570795000 6.1575164000 69.5743
0.1570795000 6.1889323000 69.6591
0.1570795000 6.2203482000 69.7263
0.1570795000 6.2517641000 69.7785
0.1884954000 0.0000000000 69.8342
0.1884954000 0.0314159000 69.8572
0.1884954000 0.0628318000 69.871
0.1884954000 0.0942477000 69.8765
0.1884954000 0.1256636000 69.8741
0.1884954000 0.1570795000 69.864
0.1884954000 0.1884954000 69.8456
0.1884954000 0.2199113000 69.8183
0.1884954000 0.2513272000 69.7807
0.1884954000 0.2827431000 69.731
0.1884954000 0.3141590000 69.6668
0.1884954000 0.3455749000 69.5852
0.1884954000 0.3769908000 69.4826
0.1884954000 0.4084067000 69.3551
0.1884954000 0.4398226000 69.1977
0.1884954000 0.4712385000 69.0053
0.1884954000 0.5026544000 68.7718
0.1884954000 0.5340703000 68.491
0.1884954000 0.5654862000 68.1561
0.1884954000 0.5969021000 67.7602
0.1884954000 0.6283180000 67.2963
0.1884954000 0.6597339000 66.7574
0.1884954000 0.6911498000 66.1372
0.1884954000 0.7225657000 65.4297
0.1884954000 0.7539816000 64.63
0.1884954000 0.7853975000 63.7344
0.1884954000 0.8168134000 62.7404
0.1884954000 0.8482293000 61.6476
0.1884954000 0.8796452000 60.4573
0.1884954000 0.9110611000 59.1728
0.1884954000 0.9424770000 57.8
0.1884954000 0.9738929000 56.3468
0.1884954000 1.0053088000 54.8235
0.1884954000 1.0367247000 53.2425
0.1884954000 1.0681406000 51.6185
0.1884954000 1.0995565000 49.9676
0.1884954000 1.1309724000 48.3077
0.1884954000 1.1623883000 46.6575
0.1884954000 1.1938042000 45.0362
0.1884954000 1.2252201000 43.4632
0.1884954000 1.2566360000 41.9573
0.1884954000 1.2880519000 40.5362
0.1884954000 1.3194678000 39.2157
0.1884954000 1.3508837000 38.0098
0.1884954000 1.3822996000 36.9295
0.1884954000 1.4137155000 35.9829
0.1884954000 1.4451314000 35.1748
0.1884954000 1.4765473000 34.5065
0.1884954000 1.5079632000 33.9758
0.1884954000 1.5393791000 33.5771
0.1884954000 1.5707950000 33.3015
0.1884954000 1.6022109000 33.1371
0.1884954000 1.6336268000 33.0696
0.1884954000 1.6650427000 33.0822
0.1884954000 1.6964586000 33.1567
0.1884954000 1.7278745000 33.2737
0.1884954000 1.7592904000 33.4132
0.1884954000 1.7907063000 33.5552
0.1884954000 1.8221222000 33.6806
0.1884954000 1.8535381000 33.7715
0.1884954000 1.8849540000 33.8121
0.1884954000 1.9163699000 33.7891
0.1884954000 1.9477858000 33.6929
0.1884954000 1.9792017000 33.5172
0.1884954000 2.0106176000 33.2602
0.1884954000 2.0420335000 32.9245
0.1884954000 2.0734494000 32.5168
0.1884954000 2.1048653000 32.0482
0.1884954000 2.1362812000 31.5339
0.1884954000 2.1676971000 30.9919
0.1884954000 2.1991130000 30.4433
0.1884954000 2.2305289000 29.9109
0.1884954000 2.2619448000 29.4186
0.1884954000 2.2933607000 28.9907
0.1884954000 2.3247766000 28.6509
0.1884954000 2.3561925000 28.4218
0.1884954000 2.3876084000 28.3243
0.1884954000 2.4190243000 28.3767
0.1884954000 2.4504402000 28.5946
0.1884954000 2.4818561000 28.9899
0.1884954000 2.5132720000 29.5711
0.1884954000 2.5446879000 30.3419
0.1884954000 2.5761038000 31.3019
0.1884954000 2.6075197000 32.4456
0.1884954000 2.6389356000 33.7629
0.1884954000 2.6703515000 35.2389
0.1884954000 2.7017674000 36.8546
0.1884954000 2.7331833000 38.587
0.1884954000 2.7645992000 40.4105
0.1884954000 2.7960151000 42.2973
0.1884954000 2.8274310000 44.2192
0.1884954000 2.8588469000 46.1478
0.1884954000 2.8902628000 48.0566
0.1884954000 2.9216787000 49.9213
0.1884954000 2.9530946000 51.7207
0.1884954000 2.9845105000 53.4376
0.1884954000 3.0159264000 55.0587
0.1884954000 3.0473423000 56.5748
0.1884954000 3.0787582000 57.9807
0.1884954000 3.1101741000 59.2745
0.1884954000 3.1415900000 60.4575
0.1884954000 3.1730059000 61.5332
0.1884954000 3.2044218000 62.5069
0.1884954000 3.2358377000 63.3851
0.1884954000 3.2672536000 64.1749
0.1884954000 3.2986695000 64.8834
0.1884954000 3.3300854000 65.5177
0.1884954000 3.3615013000 66.0844
0.1884954000 3.3929172000 66.5895
0.1884954000 3.4243331000 67.0383
0.1884954000 3.4557490000 67.4356
0.1884954000 3.4871649000 67.7856
0.1884954000 3.5185808000 68.0919
0.1884954000 3.5499967000 68.3578
0.1884954000 3.5814126000 68.586
0.1884954000 3.6128285000 68.7792
0.1884954000 3.6442444000 68.9397
0.1884954000 3.6756603000 69.0698
0.1884954000 3.7070762000 69.1713
0.1884954000 3.7384921000 69.2461
0.1884954000 3.7699080000 69.2959
0.1884954000 3.8013239000 69.322
0.1884954000 3.8327398000 69.3257
0.1884954000 3.8641557000 69.3079
0.1884954000 3.8955716000 69.2693
0.1884954000 3.9269875000 69.2102
0.1884954000 3.9584034000 69.1306
0.1884954000 3.9898193000 69.0303
0.1884954000 4.0212352000 68.9084
0.1884954000 4.0526511000 68.7638
0.1884954000 4.0840670000 68.5945
0.1884954000 4.1154829000 68.3983
0.1884954000 4.1468988000 68.1722
0.1884954000 4.1783147000 67.9125
0.1884954000 4.2097306000 67.6148
0.1884954000 4.2411465000 67.274
0.1884954000 4.2725624000 66.8844
0.1884954000 4.3039783000 66.44
0.1884954000 4.3353942000 65.934
0.1884954000 4.3668101000 65.36
0.1884954000 4.3982260000 64.7114
0.1884954000 4.4296419000 63.9823
0.1884954000 4.4610578000 63.1679
0.1884954000 4.4924737000 62.2645
0.1884954000 4.5238896000 61.2702
0.1884954000 4.5553055000 60.1858
0.1884954000 4.5867214000 59.0142
0.1884954000 4.6181373000 57.7617
0.1884954000 4.6495532000 56.4379
0.1884954000 4.6809691000 55.0557
0.1884954000 4.7123850000 53.6318
0.1884954000 4.7438009000 52.1863
0.1884954000 4.7752168000 50.7424
0.1884954000 4.8066327000 49.326
0.1884954000 4.8380486000 47.9651
0.1884954000 4.8694645000 46.6892
0.1884954000 4.9008804000 45.5278
0.1884954000 4.9322963000 44.5097
0.1884954000 4.9637122000 43.6619
0.1884954000 4.9951281000 43.0079
0.1884954000 5.0265440000 42.5672
0.1884954000 5.0579599000 42.3539
0.1884954000 5.0893758000 42.3759
0.1884954000 5.1207917000 42.6346
0.1884954000 5.1522076000 43.1245
0.1884954000 5.1836235000 43.8333
0.1884954000 5.2150394000 44.7424
0.1884954000 5.2464553000 45.8279
0.1884954000 5.2778712000 47.0617
0.1884954000 5.3092871000 48.4128
0.1884954000 5.3407030000 49.8484
0.1884954000 5.3721189000 51.3362
0.1884954000 5.4035348000 52.8449
0.1884954000 5.4349507000 54.346
0.1884954000 5.4663666000 55.8144
0.1884954000 5.4977825000 57.2292
0.1884954000 5.5291984000 58.574
0.1884954000 5.5606143000 59.8368
0.1884954000 5.5920302000 61.0098
0.1884954000 5.6234461000 62.0892
0.1884954000 5.6548620000 63.0742
0.1884954000 5.6862779000 63.9665
0.1884954000 5.7176938000 64.7695
0.1884954000 5.7491097000 65.4883
0.1884954000 5.7805256000 66.1282
0.1884954000 5.8119415000 66.6952
0.1884954000 5.8433574000 67.1951
0.1884954000 5.8747733000 67.6336
0.1884954000 5.9061892000 68.0162
0.1884954000 5.9376051000 68.3479
0.1884954000 5.9690210000 68.6337
0.1884954000 6.0004369000 68.8779
0.1884954000 6.0318528000 69.0849
0.1884954000 6.0632687000 69.2587
0.1884954000 6.0946846000 69.4032
0.1884954000 6.1261005000 69.5218
0.1884954000 6.1575164000 69.618
0.1884954000 6.1889323000 69.6948
0.1884954000 6.2203482000 69.7548
0.1884954000 6.2517641000 69.8006
0.2199113000 0.0000000000 69.8425
0.2199113000 0.0314159000 69.8603
0.2199113000 0.0628318000 69.8689
0.2199113000 0.0942477000 69.8689
0.2199113000 0.1256636000 69.8606
0.2199113000 0.1570795000 69.8439
0.2199113000 0.1884954000 69.8181
0.2199113000 0.2199113000 69.7821
0.2199113000 0.2513272000 69.7344
0.2199113000 0.2827431000 69.6729
0.2199113000 0.3141590000 69.5948
0.2199113000 0.3455749000 69.4969
0.2199113000 0.3769908000 69.3754
0.2199113000 0.4084067000 69.2256
0.2199113000 0.4398226000 69.0425
0.2199113000 0.4712385000 68.8204
0.2199113000 0.5026544000 68.5531
0.2199113000 0.5340703000 68.234
0.2199113000 0.5654862000 67.856
0.2199113000 0.5969021000 67.4123
0.2199113000 0.6283180000 66.8958
0.2199113000 0.6597339000 66.3
0.2199113000 0.6911498000 65.6187
0.2199113000 0.7225657000 64.8468
0.2199113000 0.7539816000 63.9803
0.2199113000 0.7853975000 63.0166
0.2199113000 0.8168134000 61.9546
0.2199113000 0.8482293000 60.7955
0.2199113000 0.8796452000 59.5422
0.2199113000 0.9110611000 58.2001
0.2199113000 0.9424770000 56.7765
0.2199113000 0.9738929000 55.2813
0.2199113000 1.0053088000 53.7263
0.2199113000 1.0367247000 52.1252
0.2199113000 1.0681406000 50.4936
0.2199113000 1.0995565000 48.8482
0.2199113000 1.1309724000 47.2069
0.2199113000 1.1623883000 45.5881
0.2199113000 1.1938042000 44.0101
0.2199113000 1.2252201000 42.4911
0.2199113000 1.2566360000 41.048
0.2199113000 1.2880519000 39.6967
0.2199113000 1.3194678000 38.4509
0.2199113000 1.3508837000 37.3221
0.2199113000 1.3822996000 36.3191
0.2199113000 1.4137155000 35.4478
0.2199113000 1.4451314000 34.7108
0.2199113000 1.4765473000 34.1078
0.2199113000 1.5079632000 33.635
0.2199113000 1.5393791000 33.2857
0.2199113000 1.5707950000 33.0503
0.2199113000 1.6022109000 32.9167
0.2199113000 1.6336268000 32.8703
0.2199113000 1.6650427000 32.8951
0.2199113000 1.6964586000 32.9733
0.2199113000 1.7278745000 33.0866
0.2199113000 1.7592904000 33.216
0.2199113000 1.7907063000 33.3428
0.2199113000 1.8221222000 33.449
0.2199113000 1.8535381000 33.5179
0.2199113000 1.8849540000 33.535
0.2199113000 1.9163699000 33.4881
0.2199113000 1.9477858000 33.3686
0.2199113000 1.9792017000 33.1714
0.2199113000 2.0106176000 32.8956
0.2199113000 2.0420335000 32.5447
0.2199113000 2.0734494000 32.1264
0.2199113000 2.1048653000 31.6531
0.2199113000 2.1362812000 31.1407
0.2199113000 2.1676971000 30.6083
0.2199113000 2.1991130000 30.078
0.2199113000 2.2305289000 29.5733
0.2199113000 2.2619448000 29.1187
0.2199113000 2.2933607000 28.7385
0.2199113000 2.3247766000 28.4564
0.2199113000 2.3561925000 28.2944
0.2199113000 2.3876084000 28.2722
0.2199113000 2.4190243000 28.4067
0.2199113000 2.4504402000 28.7115
0.2199113000 2.4818561000 29.1963
0.2199113000 2.5132720000 29.8668
0.2199113000 2.5446879000 30.7243
0.2199113000 2.5761038000 31.7656
0.2199113000 2.6075197000 32.9829
0.2199113000 2.6389356000 34.3638
0.2199113000 2.6703515000 35.8917
0.2199113000 2.7017674000 37.5461
0.2199113000 2.7331833000 39.3036
0.2199113000 2.7645992000 41.1382
0.2199113000 2.7960151000 43.0226
0.2199113000 2.8274310000 44.9293
0.2199113000 2.8588469000 46.8316
0.2199113000 2.8902628000 48.7045
0.2199113000 2.9216787000 50.5255
0.2199113000 2.9530946000 52.2757
0.2199113000 2.9845105000 53.9398
0.2199113000 3.0159264000 55.5065
0.2199113000 3.0473423000 56.9685
0.2199113000 3.0787582000 58.3218
0.2199113000 3.1101741000 59.5661
0.2199113000 3.1415900000 60.7035
0.2199113000 3.1730059000 61.738
0.2199113000 3.2044218000 62.6754
0.2199113000 3.2358377000 63.522
0.2199113000 3.2672536000 64.2849
0.2199113000 3.2986695000 64.9708
0.2199113000 3.3300854000 65.5863
0.2199113000 3.3615013000 66.1375
0.2199113000 3.3929172000 66.6298
0.2199113000 3.4243331000 67.0681
0.2199113000 3.4557490000 67.4565
0.2199113000 3.4871649000 67.799
0.2199113000 3.5185808000 68.0987
0.2199113000 3.5499967000 68.3587
0.2199113000 3.5814126000 68.5815
0.2199113000 3.6128285000 68.7696
0.2199113000 3.6442444000 68.9253
0.2199113000 3.6756603000 69.0507
0.2199113000 3.7070762000 69.1479
0.2199113000 3.7384921000 69.2185
0.2199113000 3.7699080000 69.2642
0.2199113000 3.8013239000 69.2865
0.2199113000 3.8327398000 69.2865
0.2199113000 3.8641557000 69.2653
0.2199113000 3.8955716000 69.2233
0.2199113000 3.9269875000 69.1611
0.2199113000 3.9584034000 69.0785
0.2199113000 3.9898193000 68.9751
0.2199113000 4.0212352000 68.8502
0.2199113000 4.0526511000 68.7023
0.2199113000 4.0840670000 68.5297
0.2199113000 4.1154829000 68.3299
0.2199113000 4.1468988000 68.0996
0.2199113000 4.1783147000 67.8351
0.2199113000 4.2097306000 67.5317
0.2199113000 4.2411465000 67.1841
0.2199113000 4.2725624000 66.7864
0.2199113000 4.3039783000 66.332
0.2199113000 4.3353942000 65.8141
0.2199113000 4.3668101000 65.2258
0.2199113000 4.3982260000 64.5605
0.2199113000 4.4296419000 63.812
0.2199113000 4.4610578000 62.9755
0.2199113000 4.4924737000 62.0477
0.2199113000 4.5238896000 61.0272
0.2199113000 4.5553055000 59.9155
0.2199113000 4.5867214000 58.7168
0.2199113000 4.6181373000 57.4387
0.2199113000 4.6495532000 56.0925
0.2199113000 4.6809691000 54.6931
0.2199113000 4.7123850000 53.2593
0.2199113000 4.7438009000 51.8132
0.2199113000 4.7752168000 50.3799
0.2199113000 4.8066327000 48.987
0.2199113000 4.8380486000 47.6637
0.2199113000 4.8694645000 46.44
0.2199113000 4.9008804000 45.3454
0.2199113000 4.9322963000 44.4079
0.2199113000 4.9637122000 43.6526
0.2199113000 4.9951281000 43.101
0.2199113000 5.0265440000 42.7693
0.2199113000 5.0579599000 42.6681
0.2199113000 5.0893758000 42.8016
0.2199113000 5.1207917000 43.1672
0.2199113000 5.1522076000 43.7556
0.2199113000 5.1836235000 44.5513
0.2199113000 5.2150394000 45.5328
0.2199113000 5.2464553000 46.6744
0.2199113000 5.2778712000 47.9466
0.2199113000 5.3092871000 49.3179
0.2199113000 5.3407030000 50.7565
0.2199113000 5.3721189000 52.2309
0.2199113000 5.4035348000 53.712
0.2199113000 5.4349507000 55.1733
0.2199113000 5.4663666000 56.5925
0.2199113000 5.4977825000 57.9514
0.2199113000 5.5291984000 59.236
0.2199113000 5.5606143000 60.4369
0.2199113000 5.5920302000 61.5483
0.2199113000 5.6234461000 62.5681
0.2199113000 5.6548620000 63.4966
0.2199113000 5.6862779000 64.3365
0.2199113000 5.7176938000 65.0919
0.2199113000 5.7491097000 65.7678
0.2199113000 5.7805256000 66.3697
0.2199113000 5.8119415000 66.9032
0.2199113000 5.8433574000 67.3739
0.2199113000 5.8747733000 67.7869
0.2199113000 5.9061892000 68.1474
0.2199113000 5.9376051000 68.46
0.2199113000 5.9690210000 68.7291
0.2199113000 6.0004369000 68.9588
0.2199113000 6.0318528000 69.1533
0.2199113000 6.0632687000 69.3161
0.2199113000 6.0946846000 69.451
0.2199113000 6.1261005000 69.5612
0.2199113000 6.1575164000 69.6499
0.2199113000 6.1889323000 69.72
0.2199113000 6.2203482000 69.774
0.2199113000 6.2517641000 69.8142
0.2513272000 0.0000000000 69.8435
0.2513272000 0.0314159000 69.8562
0.2513272000 0.0628318000 69.8593
0.2513272000 0.0942477000 69.8533
0.2513272000 0.1256636000 69.8382
0.2513272000 0.1570795000 69.8137
0.2513272000 0.1884954000 69.7789
0.2513272000 0.2199113000 69.7325
0.2513272000 0.2513272000 69.6725
0.2513272000 0.2827431000 69.5965
0.2513272000 0.3141590000 69.5016
0.2513272000 0.3455749000 69.384
0.2513272000 0.3769908000 69.2395
0.2513272000 0.4084067000 69.0632
0.2513272000 0.4398226000 68.8496
0.2513272000 0.4712385000 68.5927
0.2513272000 0.5026544000 68.2859
0.2513272000 0.5340703000 67.9225
0.2513272000 0.5654862000 67.4954
0.2513272000 0.5969021000 66.9977
0.2513272000 0.6283180000 66.4225
0.2513272000 0.6597339000 65.7637
0.2513272000 0.6911498000 65.0158
0.2513272000 0.7225657000 64.1747
0.2513272000 0.7539816000 63.2373
0.2513272000 0.7853975000 62.2026
0.2513272000 0.8168134000 61.071
0.2513272000 0.8482293000 59.8455
0.2513272000 0.8796452000 58.5309
0.2513272000 0.9110611000 57.1344
0.2513272000 0.9424770000 55.6653
0.2513272000 0.9738929000 54.1352
0.2513272000 1.0053088000 52.5572
0.2513272000 1.0367247000 50.9463
0.2513272000 1.0681406000 49.3186
0.2513272000 1.0995565000 47.6912
0.2513272000 1.1309724000 46.0816
0.2513272000 1.1623883000 44.5073
0.2513272000 1.1938042000 42.9856
0.2513272000 1.2252201000 41.5326
0.2513272000 1.2566360000 40.1633
0.2513272000 1.2880519000 38.8912
0.2513272000 1.3194678000 37.7275
0.2513272000 1.3508837000 36.6812
0.2513272000 1.3822996000 35.7585
0.2513272000 1.4137155000 34.963
0.2513272000 1.4451314000 34.2954
0.2513272000 1.4765473000 33.7535
0.2513272000 1.5079632000 33.3324
0.2513272000 1.5393791000 33.0244
0.2513272000 1.5707950000 32.8196
0.2513272000 1.6022109000 32.7057
0.2513272000 1.6336268000 32.6688
0.2513272000 1.6650427000 32.6933
0.2513272000 1.6964586000 32.7628
0.2513272000 1.7278745000 32.8601
0.2513272000 1.7592904000 32.9676
0.2513272000 1.7907063000 33.068
0.2513272000 1.8221222000 33.145
0.2513272000 1.8535381000 33.1832
0.2513272000 1.8849540000 33.1694
0.2513272000 1.9163699000 33.0928
0.2513272000 1.9477858000 32.9459
0.2513272000 1.9792017000 32.7245
0.2513272000 2.0106176000 32.4289
0.2513272000 2.0420335000 32.0634
0.2513272000 2.0734494000 31.6367
0.2513272000 2.1048653000 31.162
0.2513272000 2.1362812000 30.6561
0.2513272000 2.1676971000 30.139
0.2513272000 2.1991130000 29.6334
0.2513272000 2.2305289000 29.1632
0.2513272000 2.2619448000 28.7533
0.2513272000 2.2933607000 28.4281
0.2513272000 2.3247766000 28.2106
0.2513272000 2.3561925000 28.1222
0.2513272000 2.3876084000 28.1812
0.2513272000 2.4190243000 28.4028
0.2513272000 2.4504402000 28.7986
0.2513272000 2.4818561000 29.3759
0.2513272000 2.5132720000 30.1378
0.2513272000 2.5446879000 31.083
0.2513272000 2.5761038000 32.2058
0.2513272000 2.6075197000 33.4958
0.2513272000 2.6389356000 34.9388
0.2513272000 2.6703515000 36.5164
0.2513272000 2.7017674000 38.2072
0.2513272000 2.7331833000 39.9869
0.2513272000 2.7645992000 41.8297
0.2513272000 2.7960151000 43.709
0.2513272000 2.8274310000 45.5982
0.2513272000 2.8588469000 47.472
0.2513272000 2.8902628000 49.3071
0.2513272000 2.9216787000 51.0833
0.2513272000 2.9530946000 52.7836
0.2513272000 2.9845105000 54.3946
0.2513272000 3.0159264000 55.9071
0.2513272000 3.0473423000 57.3154
0.2513272000 3.0787582000 58.6172
0.2513272000 3.1101741000 59.8131
0.2513272000 3.1415900000 60.9061
0.2513272000 3.1730059000 61.9009
0.2513272000 3.2044218000 62.8033
0.2513272000 3.2358377000 63.6199
0.2513272000 3.2672536000 64.3573
0.2513272000 3.2986695000 65.022
0.2513272000 3.3300854000 65.6201
0.2513272000 3.3615013000 66.1571
0.2513272000 3.3929172000 66.6379
0.2513272000 3.4243331000 67.0668
0.2513272000 3.4557490000 67.4477
0.2513272000 3.4871649000 67.7838
0.2513272000 3.5185808000 68.0781
0.2513272000 3.5499967000 68.3334
0.2513272000 3.5814126000 68.552
0.2513272000 3.6128285000 68.7363
0.2513272000 3.6442444000 68.8885
0.2513272000 3.6756603000 69.0106
0.2513272000 3.7070762000 69.1047
0.2513272000 3.7384921000 69.1724
0.2513272000 3.7699080000 69.2156
0.2513272000 3.8013239000 69.2355
0.2513272000 3.8327398000 69.2333
0.2513272000 3.8641557000 69.2101
0.2513272000 3.8955716000 69.1663
0.2513272000 3.9269875000 69.1023
0.2513272000 3.9584034000 69.018
0.2513272000 3.9898193000 68.9128
0.2513272000 4.0212352000 68.786
0.2513272000 4.0526511000 68.6359
0.2513272000 4.0840670000 68.4606
0.2513272000 4.1154829000 68.2575
0.2513272000 4.1468988000 68.0232
0.2513272000 4.1783147000 67.7536
0.2513272000 4.2097306000 67.4439
0.2513272000 4.2411465000 67.0886
0.2513272000 4.2725624000 66.6813
0.2513272000 4.3039783000 66.2153
0.2513272000 4.3353942000 65.6836
0.2513272000 4.3668101000 65.0791
0.2513272000 4.3982260000 64.3949
0.2513272000 4.4296419000 63.6252
0.2513272000 4.4610578000 62.7651
0.2513272000 4.4924737000 61.8119
0.2513272000 4.5238896000 60.7649
0.2513272000 4.5553055000 59.6263
0.2513272000 4.5867214000 58.4018
0.2513272000 4.6181373000 57.1004
0.2513272000 4.6495532000 55.7352
0.2513272000 4.6809691000 54.323
0.2513272000 4.7123850000 52.8844
0.2513272000 4.7438009000 51.4434
0.2513272000 4.7752168000 50.027
0.2513272000 4.8066327000 48.664
0.2513272000 4.8380486000 47.3845
0.2513272000 4.8694645000 46.2187
0.2513272000 4.9008804000 45.1958
0.2513272000 4.9322963000 44.3425
0.2513272000 4.9637122000 43.6822
0.2513272000 4.9951281000 43.2336
0.2513272000 5.0265440000 43.0099
0.2513272000 5.0579599000 43.0181
0.2513272000 5.0893758000 43.2587
0.2513272000 5.1207917000 43.7254
0.2513272000 5.1522076000 44.4053
0.2513272000 5.1836235000 45.2798
0.2513272000 5.2150394000 46.3252
0.2513272000 5.2464553000 47.5139
0.2513272000 5.2778712000 48.8156
0.2513272000 5.3092871000 50.1989
0.2513272000 5.3407030000 51.6326
0.2513272000 5.3721189000 53.0869
0.2513272000 5.4035348000 54.5344
0.2513272000 5.4349507000 55.9514
0.2513272000 5.4663666000 57.3179
0.2513272000 5.4977825000 58.6185
0.2513272000 5.5291984000 59.8418
0.2513272000 5.5606143000 60.9805
0.2513272000 5.5920302000 62.031
0.2513272000 5.6234461000 62.9925
0.2513272000 5.6548620000 63.8666
0.2513272000 5.6862779000 64.6567
0.2513272000 5.7176938000 65.3673
0.2513272000 5.7491097000 66.0035
0.2513272000 5.7805256000 66.5707
0.2513272000 5.8119415000 67.074
0.2513272000 5.8433574000 67.5187
0.2513272000 5.8747733000 67.9096
0.2513272000 5.9061892000 68.2511
0.2513272000 5.9376051000 68.5475
0.2513272000 5.9690210000 68.8028
0.2513272000 6.0004369000 69.0207
0.2513272000 6.0318528000 69.2049
0.2513272000 6.0632687000 69.3589
0.2513272000 6.0946846000 69.486
0.2513272000 6.1261005000 69.5894
0.2513272000 6.1575164000 69.6719
0.2513272000 6.1889323000 69.7364
0.2513272000 6.2203482000 69.7851
0.2513272000 6.2517641000 69.8203
0.2827431000 0.0000000000 69.8378
0.2827431000 0.0314159000 69.845
0.2827431000 0.0628318000 69.842
0.2827431000 0.0942477000 69.829
0.2827431000 0.1256636000 69.806
0.2827431000 0.1570795000 69.7722
0.2827431000 0.1884954000 69.7265
0.2827431000 0.2199113000 69.6674
0.2827431000 0.2513272000 69.5925
0.2827431000 0.2827431000 69.4991
0.2827431000 0.3141590000 69.3838
0.2827431000 0.3455749000 69.2425
0.2827431000 0.3769908000 69.0707
0.2827431000 0.4084067000 68.8631
0.2827431000 0.4398226000 68.6138
0.2827431000 0.4712385000 68.3164
0.2827431000 0.5026544000 67.9644
0.2827431000 0.5340703000 67.5506
0.2827431000 0.5654862000 67.0681
0.2827431000 0.5969021000 66.5101
0.2827431000 0.6283180000 65.8702
0.2827431000 0.6597339000 65.1428
0.2827431000 0.6911498000 64.3235
0.2827431000 0.7225657000 63.4089
0.2827431000 0.7539816000 62.3977
0.2827431000 0.7853975000 61.2901
0.2827431000 0.8168134000 60.0887
0.2827431000 0.8482293000 58.7982
0.2827431000 0.8796452000 57.4254
0.2827431000 0.9110611000 55.9796
0.2827431000 0.9424770000 54.4719
0.2827431000 0.9738929000 52.9154
0.2827431000 1.0053088000 51.3247
0.2827431000 1.0367247000 49.7156
0.2827431000 1.0681406000 48.1046
0.2827431000 1.0995565000 46.5085
0.2827431000 1.1309724000 44.9443
0.2827431000 1.1623883000 43.4282
0.2827431000 1.1938042000 41.9756
0.2827431000 1.2252201000 40.6006
0.2827431000 1.2566360000 39.3158
0.2827431000 1.2880519000 38.1317
0.2827431000 1.3194678000 37.0569
0.2827431000 1.3508837000 36.0975
0.2827431000 1.3822996000 35.2573
0.2827431000 1.4137155000 34.5374
0.2827431000 1.4451314000 33.9366
0.2827431000 1.4765473000 33.4512
0.2827431000 1.5079632000 33.0751
0.2827431000 1.5393791000 32.8
0.2827431000 1.5707950000 32.6159
0.2827431000 1.6022109000 32.5108
0.2827431000 1.6336268000 32.4716
0.2827431000 1.6650427000 32.4839
0.2827431000 1.6964586000 32.5325
0.2827431000 1.7278745000 32.6018
0.2827431000 1.7592904000 32.6759
0.2827431000 1.7907063000 32.7394
0.2827431000 1.8221222000 32.7774
0.2827431000 1.8535381000 32.7765
0.2827431000 1.8849540000 32.7247
0.2827431000 1.9163699000 32.6127
0.2827431000 1.9477858000 32.434
0.2827431000 1.9792017000 32.1859
0.2827431000 2.0106176000 31.8693
0.2827431000 2.0420335000 31.4895
0.2827431000 2.0734494000 31.0562
0.2827431000 2.1048653000 30.5831
0.2827431000 2.1362812000 30.0879
0.2827431000 2.1676971000 29.5911
0.2827431000 2.1991130000 29.1159
0.2827431000 2.2305289000 28.6865
0.2827431000 2.2619448000 28.3277
0.2827431000 2.2933607000 28.0638
0.2827431000 2.3247766000 27.9171
0.2827431000 2.3561925000 27.9077
0.2827431000 2.3876084000 28.0528
0.2827431000 2.4190243000 28.3657
0.2827431000 2.4504402000 28.8555
0.2827431000 2.4818561000 29.5274
0.2827431000 2.5132720000 30.3819
0.2827431000 2.5446879000 31.415
0.2827431000 2.5761038000 32.6184
0.2827431000 2.6075197000 33.9798
0.2827431000 2.6389356000 35.4828
0.2827431000 2.6703515000 37.1076
0.2827431000 2.7017674000 38.8319
0.2827431000 2.7331833000 40.6312
0.2827431000 2.7645992000 42.4796
0.2827431000 2.7960151000 44.3513
0.2827431000 2.8274310000 46.2209
0.2827431000 2.8588469000 48.0646
0.2827431000 2.8902628000 49.8611
0.2827431000 2.9216787000 51.5919
0.2827431000 2.9530946000 53.242
0.2827431000 2.9845105000 54.8004
0.2827431000 3.0159264000 56.2595
0.2827431000 3.0473423000 57.6152
0.2827431000 3.0787582000 58.8667
0.2827431000 3.1101741000 60.0156
0.2827431000 3.1415900000 61.0657
0.2827431000 3.1730059000 62.0222
0.2827431000 3.2044218000 62.8911
0.2827431000 3.2358377000 63.6789
0.2827431000 3.2672536000 64.3921
0.2827431000 3.2986695000 65.0366
0.2827431000 3.3300854000 65.6183
0.2827431000 3.3615013000 66.142
0.2827431000 3.3929172000 66.6122
0.2827431000 3.4243331000 67.0327
0.2827431000 3.4557490000 67.4069
0.2827431000 3.4871649000 67.7376
0.2827431000 3.5185808000 68.0276
0.2827431000 3.5499967000 68.2793
0.2827431000 3.5814126000 68.495
0.2827431000 3.6128285000 68.6768
0.2827431000 3.6442444000 68.8268
0.2827431000 3.6756603000 68.9472
0.2827431000 3.7070762000 69.0397
0.2827431000 3.7384921000 69.1063
0.2827431000 3.7699080000 69.1485
0.2827431000 3.8013239000 69.1677
0.2827431000 3.8327398000 69.1651
0.2827431000 3.8641557000 69.1416
0.2827431000 3.8955716000 69.0977
0.2827431000 3.9269875000 69.0337
0.2827431000 3.9584034000 68.9492
0.2827431000 3.9898193000 68.8438
0.2827431000 4.0212352000 68.7163
0.2827431000 4.0526511000 68.5651
0.2827431000 4.0840670000 68.3881
0.2827431000 4.1154829000 68.1822
0.2827431000 4.1468988000 67.9441
0.2827431000 4.1783147000 67.6694
0.2827431000 4.2097306000 67.3529
0.2827431000 4.2411465000 66.989
0.2827431000 4.2725624000 66.5711
0.2827431000 4.3039783000 66.0922
0.2827431000 4.3353942000 65.5452
0.2827431000 4.3668101000 64.9229
0.2827431000 4.3982260000 64.2185
0.2827431000 4.4296419000 63.4263
0.2827431000 4.4610578000 62.5419
0.2827431000 4.4924737000 61.5631
0.2827431000 4.5238896000 60.49
0.2827431000 4.5553055000 59.3261
0.2827431000 4.5867214000 58.0781
0.2827431000 4.6181373000 56.7567
0.2827431000 4.6495532000 55.3768
0.2827431000 4.6809691000 53.9569
0.2827431000 4.7123850000 52.5194
0.2827431000 4.7438009000 51.09
0.2827431000 4.7752168000 49.6969
0.2827431000 4.8066327000 48.3702
0.2827431000 4.8380486000 47.1405
0.2827431000 4.8694645000 46.0378
0.2827431000 4.9008804000 45.0905
0.2827431000 4.9322963000 44.3239
0.2827431000 4.9637122000 43.7594
0.2827431000 4.9951281000 43.4129
0.2827431000 5.0265440000 43.2944
0.2827431000 5.0579599000 43.4075
0.2827431000 5.0893758000 43.7491
0.2827431000 5.1207917000 44.3093
0.2827431000 5.1522076000 45.0722
0.2827431000 5.1836235000 46.0164
0.2827431000 5.2150394000 47.1161
0.2827431000 5.2464553000 48.3424
0.2827431000 5.2778712000 49.6646
0.2827431000 5.3092871000 51.0515
0.2827431000 5.3407030000 52.4728
0.2827431000 5.3721189000 53.9006
0.2827431000 5.4035348000 55.3095
0.2827431000 5.4349507000 56.6783
0.2827431000 5.4663666000 57.9896
0.2827431000 5.4977825000 59.2305
0.2827431000 5.5291984000 60.3922
0.2827431000 5.5606143000 61.4694
0.2827431000 5.5920302000 62.4603
0.2827431000 5.6234461000 63.3656
0.2827431000 5.6548620000 64.1878
0.2827431000 5.6862779000 64.931
0.2827431000 5.7176938000 65.5999
0.2827431000 5.7491097000 66.1997
0.2827431000 5.7805256000 66.7353
0.2827431000 5.8119415000 67.2118
0.2827431000 5.8433574000 67.6338
0.2827431000 5.8747733000 68.0056
0.2827431000 5.9061892000 68.331
0.2827431000 5.9376051000 68.614
0.2827431000 5.9690210000 68.858
0.2827431000 6.0004369000 69.0664
0.2827431000 6.0318528000 69.2424
0.2827431000 6.0632687000 69.3894
0.2827431000 6.0946846000 69.5103
0.2827431000 6.1261005000 69.6081
0.2827431000 6.1575164000 69.6855
0.2827431000 6.1889323000 69.7452
0.2827431000 6.2203482000 69.7892
0.2827431000 6.2517641000 69.8195
0.3141590000 0.0000000000 69.825
0.3141590000 0.0314159000 69.8262
0.3141590000 0.0628318000 69.8163
0.3141590000 0.0942477000 69.7952
0.3141590000 0.1256636000 69.7626
0.3141590000 0.1570795000 69.7177
0.3141590000 0.1884954000 69.6589
0.3141590000 0.2199113000 69.5843
0.3141590000 0.2513272000 69.4915
0.3141590000 0.2827431000 69.3771
0.3141590000 0.3141590000 69.2376
0.3141590000 0.3455749000 69.0684
0.3141590000 0.3769908000 68.8645
0.3141590000 0.4084067000 68.6204
0.3141590000 0.4398226000 68.3298
0.3141590000 0.4712385000 67.9862
0.3141590000 0.5026544000 67.5828
0.3141590000 0.5340703000 67.1125
0.3141590000 0.5654862000 66.5684
0.3141590000 0.5969021000 65.9442
0.3141590000 0.6283180000 65.2341
0.3141590000 0.6597339000 64.4332
0.3141590000 0.6911498000 63.5382
0.3141590000 0.7225657000 62.5472
0.3141590000 0.7539816000 61.4602
0.3141590000 0.7853975000 60.2796
0.3141590000 0.8168134000 59.0096
0.3141590000 0.8482293000 57.6572
0.3141590000 0.8796452000 56.2312
0.3141590000 0.9110611000 54.7428
0.3141590000 0.9424770000 53.2051
0.3141590000 0.9738929000 51.6326
0.3141590000 1.0053088000 50.0409
0.3141590000 1.0367247000 48.4464
0.3141590000 1.0681406000 46.8657
0.3141590000 1.0995565000 45.3151
0.3141590000 1.1309724000 43.8103
0.3141590000 1.1623883000 42.366
0.3141590000 1.1938042000 40.9953
0.3141590000 1.2252201000 39.7098
0.3141590000 1.2566360000 38.5192
0.3141590000 1.2880519000 37.4311
0.3141590000 1.3194678000 36.4509
0.3141590000 1.3508837000 35.5819
0.3141590000 1.3822996000 34.8253
0.3141590000 1.4137155000 34.1798
0.3141590000 1.4451314000 33.6425
0.3141590000 1.4765473000 33.2081
0.3141590000 1.5079632000 32.8697
0.3141590000 1.5393791000 32.6189
0.3141590000 1.5707950000 32.4455
0.3141590000 1.6022109000 32.3384
0.3141590000 1.6336268000 32.2856
0.3141590000 1.6650427000 32.2739
0.3141590000 1.6964586000 32.29
0.3141590000 1.7278745000 32.3199
0.3141590000 1.7592904000 32.3499
0.3141590000 1.7907063000 32.3665
0.3141590000 1.8221222000 32.3565
0.3141590000 1.8535381000 32.3084
0.3141590000 1.8849540000 32.2118
0.3141590000 1.9163699000 32.0589
0.3141590000 1.9477858000 31.8446
0.3141590000 1.9792017000 31.567
0.3141590000 2.0106176000 31.2282
0.3141590000 2.0420335000 30.8343
0.3141590000 2.0734494000 30.3958
0.3141590000 2.1048653000 29.927
0.3141590000 2.1362812000 29.4461
0.3141590000 2.1676971000 28.9741
0.3141590000 2.1991130000 28.5344
0.3141590000 2.2305289000 28.1512
0.3141590000 2.2619448000 27.8492
0.3141590000 2.2933607000 27.652
0.3141590000 2.3247766000 27.5812
0.3141590000 2.3561925000 27.6556
0.3141590000 2.3876084000 27.8906
0.3141590000 2.4190243000 28.2976
0.3141590000 2.4504402000 28.8836
0.3141590000 2.4818561000 29.6511
0.3141590000 2.5132720000 30.5982
0.3141590000 2.5446879000 31.7183
0.3141590000 2.5761038000 33.0009
0.3141590000 2.6075197000 34.4313
0.3141590000 2.6389356000 35.9915
0.3141590000 2.6703515000 37.6606
0.3141590000 2.7017674000 39.4154
0.3141590000 2.7331833000 41.2311
0.3141590000 2.7645992000 43.0825
0.3141590000 2.7960151000 44.9443
0.3141590000 2.8274310000 46.7925
0.3141590000 2.8588469000 48.6049
0.3141590000 2.8902628000 50.362
0.3141590000 2.9216787000 52.0473
0.3141590000 2.9530946000 53.6479
0.3141590000 2.9845105000 55.1546
0.3141590000 3.0159264000 56.5614
0.3141590000 3.0473423000 57.866
0.3141590000 3.0787582000 59.0688
0.3141590000 3.1101741000 60.1723
0.3141590000 3.1415900000 61.1811
0.3141590000 3.1730059000 62.1007
0.3141590000 3.2044218000 62.9374
0.3141590000 3.2358377000 63.6975
0.3141590000 3.2672536000 64.3873
0.3141590000 3.2986695000 65.0126
0.3141590000 3.3300854000 65.5785
0.3141590000 3.3615013000 66.0896
0.3141590000 3.3929172000 66.5498
0.3141590000 3.4243331000 66.9625
0.3141590000 3.4557490000 67.3308
0.3141590000 3.4871649000 67.657
0.3141590000 3.5185808000 67.9437
0.3141590000 3.5499967000 68.193
0.3141590000 3.5814126000 68.407
0.3141590000 3.6128285000 68.5877
0.3141590000 3.6442444000 68.7373
0.3141590000 3.6756603000 68.8576
0.3141590000 3.7070762000 68.9505
0.3141590000 3.7384921000 69.0178
0.3141590000 3.7699080000 69.061
0.3141590000 3.8013239000 69.0816
0.3141590000 3.8327398000 69.0806
0.3141590000 3.8641557000 69.0589
0.3141590000 3.8955716000 69.0169
0.3141590000 3.9269875000 68.9547
0.3141590000 3.9584034000 68.8719
0.3141590000 3.9898193000 68.7679
0.3141590000 4.0212352000 68.6413
0.3141590000 4.0526511000 68.4903
0.3141590000 4.0840670000 68.3125
0.3141590000 4.1154829000 68.1047
0.3141590000 4.1468988000 67.8632
0.3141590000 4.1783147000 67.5834
0.3141590000 4.2097306000 67.26
0.3141590000 4.2411465000 66.887
0.3141590000 4.2725624000 66.4577
0.3141590000 4.3039783000 65.965
0.3141590000 4.3353942000 65.4017
0.3141590000 4.3668101000 64.7606
0.3141590000 4.3982260000 64.0352
0.3141590000 4.4296419000 63.2202
0.3141590000 4.4610578000 62.3116
0.3141590000 4.4924737000 61.3079
0.3141590000 4.5238896000 60.2103
0.3141590000 4.5553055000 59.0234
0.3141590000 4.5867214000 57.7554
0.3141590000 4.6181373000 56.4185
0.3141590000 4.6495532000 55.029
0.3141590000 4.6809691000 53.6073
0.3141590000 4.7123850000 52.1774
0.3141590000 4.7438009000 50.7662
0.3141590000 4.7752168000 49.4033
0.3141590000 4.8066327000 48.1191
0.3141590000 4.8380486000 46.9445
0.3141590000 4.8694645000 45.9091
0.3141590000 4.9008804000 45.0403
0.3141590000 4.9322963000 44.3617
0.3141590000 4.9637122000 43.8922
0.3141590000 4.9951281000 43.6451
0.3141590000 5.0265440000 43.6273
0.3141590000 5.0579599000 43.8391
0.3141590000 5.0893758000 44.2738
0.3141590000 5.1207917000 44.9185
0.3141590000 5.1522076000 45.7545
0.3141590000 5.1836235000 46.7579
0.3141590000 5.2150394000 47.9015
0.3141590000 5.2464553000 49.1553
0.3141590000 5.2778712000 50.4886
0.3141590000 5.3092871000 51.8706
0.3141590000 5.3407030000 53.2725
0.3141590000 5.3721189000 54.6679
0.3141590000 5.4035348000 56.0338
0.3141590000 5.4349507000 57.3513
0.3141590000 5.4663666000 58.6056
0.3141590000 5.4977825000 59.7863
0.3141590000 5.5291984000 60.8868
0.3141590000 5.5606143000 61.9039
0.3141590000 5.5920302000 62.8373
0.3141590000 5.6234461000 63.6889
0.3141590000 5.6548620000 64.4623
0.3141590000 5.6862779000 65.1618
0.3141590000 5.7176938000 65.7924
0.3141590000 5.7491097000 66.3591
0.3141590000 5.7805256000 66.8667
0.3141590000 5.8119415000 67.3196
0.3141590000 5.8433574000 67.722
0.3141590000 5.8747733000 68.0776
0.3141590000 5.9061892000 68.3898
0.3141590000 5.9376051000 68.6619
0.3141590000 5.9690210000 68.8969
0.3141590000 6.0004369000 69.0978
0.3141590000 6.0318528000 69.2676
0.3141590000 6.0632687000 69.4091
0.3141590000 6.0946846000 69.5251
0.3141590000 6.1261005000 69.6185
0.3141590000 6.1575164000 69.6917
0.3141590000 6.1889323000 69.747
0.3141590000 6.2203482000 69.7866
0.3141590000 6.2517641000 69.8121
0.3455749000 0.0000000000 69.8049
0.3455749000 0.0314159000 69.7993
0.3455749000 0.0628318000 69.7812
0.3455749000 0.0942477000 69.7505
0.3455749000 0.1256636000 69.7065
0.3455749000 0.1570795000 69.6482
0.3455749000 0.1884954000 69.5737
0.3455749000 0.2199113000 69.4807
0.3455749000 0.2513272000 69.3664
0.3455749000 0.2827431000 69.2273
0.3455749000 0.3141590000 69.0591
0.3455749000 0.3455749000 68.8573
0.3455749000 0.3769908000 68.6162
0.3455749000 0.4084067000 68.3302
0.3455749000 0.4398226000 67.9926
0.3455749000 0.4712385000 67.5969
0.3455749000 0.5026544000 67.136
0.3455749000 0.5340703000 66.6032
0.3455749000 0.5654862000 65.9919
0.3455749000 0.5969021000 65.2961
0.3455749000 0.6283180000 64.5109
0.3455749000 0.6597339000 63.6325
0.3455749000 0.6911498000 62.6588
0.3455749000 0.7225657000 61.5896
0.3455749000 0.7539816000 60.4267
0.3455749000 0.7853975000 59.1743
0.3455749000 0.8168134000 57.8389
0.3455749000 0.8482293000 56.4295
0.3455749000 0.8796452000 54.9572
0.3455749000 0.9110611000 53.4351
0.3455749000 0.9424770000 51.8777
0.3455749000 0.9738929000 50.301
0.3455749000 1.0053088000 48.7213
0.3455749000 1.0367247000 47.1554
0.3455749000 1.0681406000 45.6194
0.3455749000 1.0995565000 44.1288
0.3455749000 1.1309724000 42.6976
0.3455749000 1.1623883000 41.3384
0.3455749000 1.1938042000 40.0617
0.3455749000 1.2252201000 38.8763
0.3455749000 1.2566360000 37.7886
0.3455749000 1.2880519000 36.803
0.3455749000 1.3194678000 35.9218
0.3455749000 1.3508837000 35.1454
0.3455749000 1.3822996000 34.4721
0.3455749000 1.4137155000 33.8988
0.3455749000 1.4451314000 33.4205
0.3455749000 1.4765473000 33.0309
0.3455749000 1.5079632000 32.7225
0.3455749000 1.5393791000 32.4868
0.3455749000 1.5707950000 32.3142
0.3455749000 1.6022109000 32.1946
0.3455749000 1.6336268000 32.117
0.3455749000 1.6650427000 32.0703
0.3455749000 1.6964586000 32.0429
0.3455749000 1.7278745000 32.023
0.3455749000 1.7592904000 31.999
0.3455749000 1.7907063000 31.9593
0.3455749000 1.8221222000 31.8931
0.3455749000 1.8535381000 31.7905
0.3455749000 1.8849540000 31.643
0.3455749000 1.9163699000 31.4443
0.3455749000 1.9477858000 31.1905
0.3455749000 1.9792017000 30.881
0.3455749000 2.0106176000 30.5188
0.3455749000 2.0420335000 30.1109
0.3455749000 2.0734494000 29.6684
0.3455749000 2.1048653000 29.2062
0.3455749000 2.1362812000 28.7428
0.3455749000 2.1676971000 28.2995
0.3455749000 2.1991130000 27.8997
0.3455749000 2.2305289000 27.5676
0.3455749000 2.2619448000 27.3272
0.3455749000 2.2933607000 27.2013
0.3455749000 2.3247766000 27.2105
0.3455749000 2.3561925000 27.3722
0.3455749000 2.3876084000 27.6999
0.3455749000 2.4190243000 28.2029
0.3455749000 2.4504402000 28.8859
0.3455749000 2.4818561000 29.749
0.3455749000 2.5132720000 30.7876
0.3455749000 2.5446879000 31.9928
0.3455749000 2.5761038000 33.3518
0.3455749000 2.6075197000 34.8481
0.3455749000 2.6389356000 36.462
0.3455749000 2.6703515000 38.1717
0.3455749000 2.7017674000 39.9533
0.3455749000 2.7331833000 41.7822
0.3455749000 2.7645992000 43.6336
0.3455749000 2.7960151000 45.4831
0.3455749000 2.8274310000 47.3081
0.3455749000 2.8588469000 49.0882
0.3455749000 2.8902628000 50.8054
0.3455749000 2.9216787000 52.4455
0.3455749000 2.9530946000 53.9973
0.3455749000 2.9845105000 55.4533
0.3455749000 3.0159264000 56.8094
0.3455749000 3.0473423000 58.0646
0.3455749000 3.0787582000 59.2204
0.3455749000 3.1101741000 60.2803
0.3455749000 3.1415900000 61.2494
0.3455749000 3.1730059000 62.1336
0.3455749000 3.2044218000 62.9392
0.3455749000 3.2358377000 63.6726
0.3455749000 3.2672536000 64.3398
0.3455749000 3.2986695000 64.9463
0.3455749000 3.3300854000 65.4969
0.3455749000 3.3615013000 65.9958
0.3455749000 3.3929172000 66.4465
0.3455749000 3.4243331000 66.852
0.3455749000 3.4557490000 67.2148
0.3455749000 3.4871649000 67.5374
0.3455749000 3.5185808000 67.8218
0.3455749000 3.5499967000 68.0699
0.3455749000 3.5814126000 68.2837
0.3455749000 3.6128285000 68.4651
0.3455749000 3.6442444000 68.616
0.3455749000 3.6756603000 68.7383
0.3455749000 3.7070762000 68.8337
0.3455749000 3.7384921000 68.904
0.3455749000 3.7699080000 68.9507
0.3455749000 3.8013239000 68.975
0.3455749000 3.8327398000 68.9781
0.3455749000 3.8641557000 68.9605
0.3455749000 3.8955716000 68.9226
0.3455749000 3.9269875000 68.8645
0.3455749000 3.9584034000 68.7855
0.3455749000 3.9898193000 68.6848
0.3455749000 4.0212352000 68.5608
0.3455749000 4.0526511000 68.4115
0.3455749000 4.0840670000 68.2341
0.3455749000 4.1154829000 68.0254
0.3455749000 4.1468988000 67.7812
0.3455749000 4.1783147000 67.4967
0.3455749000 4.2097306000 67.1665
0.3455749000 4.2411465000 66.7842
0.3455749000 4.2725624000 66.3431
0.3455749000 4.3039783000 65.8362
0.3455749000 4.3353942000 65.2562
0.3455749000 4.3668101000 64.5961
0.3455749000 4.3982260000 63.8498
0.3455749000 4.4296419000 63.0123
0.3455749000 4.4610578000 62.0806
0.3455749000 4.4924737000 61.0539
0.3455749000 4.5238896000 59.9345
0.3455749000 4.5553055000 58.7282
0.3455749000 4.5867214000 57.4445
0.3455749000 4.6181373000 56.0973
0.3455749000 4.6495532000 54.7044
0.3455749000 4.6809691000 53.2875
0.3455749000 4.7123850000 51.8719
0.3455749000 4.7438009000 50.486
0.3455749000 4.7752168000 49.1596
0.3455749000 4.8066327000 47.9237
0.3455749000 4.8380486000 46.809
0.3455749000 4.8694645000 45.8443
0.3455749000 4.9008804000 45.0556
0.3455749000 4.9322963000 44.4645
0.3455749000 4.9637122000 44.0878
0.3455749000 4.9951281000 43.9358
0.3455749000 5.0265440000 44.0124
0.3455749000 5.0579599000 44.3146
0.3455749000 5.0893758000 44.833
0.3455749000 5.1207917000 45.5517
0.3455749000 5.1522076000 46.4494
0.3455749000 5.1836235000 47.5008
0.3455749000 5.2150394000 48.677
0.3455749000 5.2464553000 49.9478
0.3455749000 5.2778712000 51.2825
0.3455749000 5.3092871000 52.6514
0.3455749000 5.3407030000 54.0269
0.3455749000 5.3721189000 55.3844
0.3455749000 5.4035348000 56.7033
0.3455749000 5.4349507000 57.9671
0.3455749000 5.4663666000 59.1634
0.3455749000 5.4977825000 60.284
0.3455749000 5.5291984000 61.3245
0.3455749000 5.5606143000 62.2834
0.3455749000 5.5920302000 63.1619
0.3455749000 5.6234461000 63.963
0.3455749000 5.6548620000 64.6909
0.3455749000 5.6862779000 65.3503
0.3455749000 5.7176938000 65.9462
0.3455749000 5.7491097000 66.4835
0.3455749000 5.7805256000 66.9664
0.3455749000 5.8119415000 67.3991
0.3455749000 5.8433574000 67.785
0.3455749000 5.8747733000 68.1274
0.3455749000 5.9061892000 68.4291
0.3455749000 5.9376051000 68.6927
0.3455749000 5.9690210000 68.921
0.3455749000 6.0004369000 69.1164
0.3455749000 6.0318528000 69.2816
0.3455749000 6.0632687000 69.4191
0.3455749000 6.0946846000 69.5315
0.3455749000 6.1261005000 69.6212
0.3455749000 6.1575164000 69.6908
0.3455749000 6.1889323000 69.7422
0.3455749000 6.2203482000 69.7774
0.3455749000 6.2517641000 69.7979
0.3769908000 0.0000000000 69.7768
0.3769908000 0.0314159000 69.7632
0.3769908000 0.0628318000 69.7355
0.3769908000 0.0942477000 69.6934
0.3769908000 0.1256636000 69.6359
0.3769908000 0.1570795000 69.5615
0.3769908000 0.1884954000 69.4683
0.3769908000 0.2199113000 69.3536
0.3769908000 0.2513272000 69.2141
0.3769908000 0.2827431000 69.0459
0.3769908000 0.3141590000 68.8447
0.3769908000 0.3455749000 68.6051
0.3769908000 0.3769908000 68.3217
0.3769908000 0.4084067000 67.9881
0.3769908000 0.4398226000 67.5979
0.3769908000 0.4712385000 67.1442
0.3769908000 0.5026544000 66.6202
0.3769908000 0.5340703000 66.0193
0.3769908000 0.5654862000 65.3355
0.3769908000 0.5969021000 64.5635
0.3769908000 0.6283180000 63.6995
0.3769908000 0.6597339000 62.7408
0.3769908000 0.6911498000 61.687
0.3769908000 0.7225657000 60.5395
0.3769908000 0.7539816000 59.3022
0.3769908000 0.7853975000 57.9814
0.3769908000 0.8168134000 56.5858
0.3769908000 0.8482293000 55.1265
0.3769908000 0.8796452000 53.6168
0.3769908000 0.9110611000 52.0713
0.3769908000 0.9424770000 50.5064
0.3769908000 0.9738929000 48.9388
0.3769908000 1.0053088000 47.3855
0.3769908000 1.0367247000 45.8628
0.3769908000 1.0681406000 44.3865
0.3769908000 1.0995565000 42.9703
0.3769908000 1.1309724000 41.6264
0.3769908000 1.1623883000 40.3649
0.3769908000 1.1938042000 39.1933
0.3769908000 1.2252201000 38.1172
0.3769908000 1.2566360000 37.1396
0.3769908000 1.2880519000 36.2616
0.3769908000 1.3194678000 35.4821
0.3769908000 1.3508837000 34.7987
0.3769908000 1.3822996000 34.2071
0.3769908000 1.4137155000 33.7021
0.3769908000 1.4451314000 33.2773
0.3769908000 1.4765473000 32.9254
0.3769908000 1.5079632000 32.6387
0.3769908000 1.5393791000 32.4088
0.3769908000 1.5707950000 32.227
0.3769908000 1.6022109000 32.0844
0.3769908000 1.6336268000 31.9717
0.3769908000 1.6650427000 31.8795
0.3769908000 1.6964586000 31.7986
0.3769908000 1.7278745000 31.7193
0.3769908000 1.7592904000 31.6322
0.3769908000 1.7907063000 31.5281
0.3769908000 1.8221222000 31.3982
0.3769908000 1.8535381000 31.2347
0.3769908000 1.8849540000 31.0309
0.3769908000 1.9163699000 30.7819
0.3769908000 1.9477858000 30.4854
0.3769908000 1.9792017000 30.1418
0.3769908000 2.0106176000 29.7553
0.3769908000 2.0420335000 29.3335
0.3769908000 2.0734494000 28.8881
0.3769908000 2.1048653000 28.4345
0.3769908000 2.1362812000 27.9915
0.3769908000 2.1676971000 27.5804
0.3769908000 2.1991130000 27.2245
0.3769908000 2.2305289000 26.9474
0.3769908000 2.2619448000 26.7726
0.3769908000 2.2933607000 26.7218
0.3769908000 2.3247766000 26.8143
0.3769908000 2.3561925000 27.0657
0.3769908000 2.3876084000 27.4878
0.3769908000 2.4190243000 28.0875
0.3769908000 2.4504402000 28.8673
0.3769908000 2.4818561000 29.8246
0.3769908000 2.5132720000 30.9525
0.3769908000 2.5446879000 32.2399
0.3769908000 2.5761038000 33.6716
0.3769908000 2.6075197000 35.2296
0.3769908000 2.6389356000 36.8929
0.3769908000 2.6703515000 38.6387
0.3769908000 2.7017674000 40.4429
0.3769908000 2.7331833000 42.281
0.3769908000 2.7645992000 44.1289
0.3769908000 2.7960151000 45.9634
0.3769908000 2.8274310000 47.7633
0.3769908000 2.8588469000 49.5097
0.3769908000 2.8902628000 51.1867
0.3769908000 2.9216787000 52.7817
0.3769908000 2.9530946000 54.2854
0.3769908000 2.9845105000 55.6921
0.3769908000 3.0159264000 56.9992
0.3769908000 3.0473423000 58.2068
0.3769908000 3.0787582000 59.3174
0.3769908000 3.1101741000 60.3355
0.3769908000 3.1415900000 61.2664
0.3769908000 3.1730059000 62.1165
0.3769908000 3.2044218000 62.8921
0.3769908000 3.2358377000 63.5996
0.3769908000 3.2672536000 64.2449
0.3769908000 3.2986695000 64.833
0.3769908000 3.3300854000 65.3686
0.3769908000 3.3615013000 65.8554
0.3769908000 3.3929172000 66.2968
0.3769908000 3.4243331000 66.6954
0.3769908000 3.4557490000 67.0536
0.3769908000 3.4871649000 67.3733
0.3769908000 3.5185808000 67.6565
0.3769908000 3.5499967000 67.9048
0.3769908000 3.5814126000 68.1202
0.3769908000 3.6128285000 68.3042
0.3769908000 3.6442444000 68.4587
0.3769908000 3.6756603000 68.5855
0.3769908000 3.7070762000 68.6861
0.3769908000 3.7384921000 68.7621
0.3769908000 3.7699080000 68.815
0.3769908000 3.8013239000 68.8458
0.3769908000 3.8327398000 68.8556
0.3769908000 3.8641557000 68.8449
0.3769908000 3.8955716000 68.8138
0.3769908000 3.9269875000 68.7622
0.3769908000 3.9584034000 68.6894
0.3769908000 3.9898193000 68.5941
0.3769908000 4.0212352000 68.4746
0.3769908000 4.0526511000 68.3286
0.3769908000 4.0840670000 68.1531
0.3769908000 4.1154829000 67.9445
0.3769908000 4.1468988000 67.6985
0.3769908000 4.1783147000 67.4101
0.3769908000 4.2097306000 67.0734
0.3769908000 4.2411465000 66.6822
0.3769908000 4.2725624000 66.2296
0.3769908000 4.3039783000 65.7086
0.3769908000 4.3353942000 65.1121
0.3769908000 4.3668101000 64.4336
0.3769908000 4.3982260000 63.6673
0.3769908000 4.4296419000 62.8089
0.3769908000 4.4610578000 61.8562
0.3769908000 4.4924737000 60.8094
0.3769908000 4.5238896000 59.6719
0.3769908000 4.5553055000 58.4507
0.3769908000 4.5867214000 57.1569
0.3769908000 4.6181373000 55.8055
0.3769908000 4.6495532000 54.4158
0.3769908000 4.6809691000 53.0108
0.3769908000 4.7123850000 51.6169
0.3769908000 4.7438009000 50.2629
0.3769908000 4.7752168000 48.9793
0.3769908000 4.8066327000 47.797
0.3769908000 4.8380486000 46.7459
0.3769908000 4.8694645000 45.854
0.3769908000 4.9008804000 45.1456
0.3769908000 4.9322963000 44.6403
0.3769908000 4.9637122000 44.3523
0.3769908000 4.9951281000 44.2893
0.3769908000 5.0265440000 44.4522
0.3769908000 5.0579599000 44.8353
0.3769908000 5.0893758000 45.4263
0.3769908000 5.1207917000 46.207
0.3769908000 5.1522076000 47.1543
0.3769908000 5.1836235000 48.2412
0.3769908000 5.2150394000 49.4382
0.3769908000 5.2464553000 50.7151
0.3769908000 5.2778712000 52.0414
0.3769908000 5.3092871000 53.3887
0.3769908000 5.3407030000 54.7309
0.3769908000 5.3721189000 56.0456
0.3769908000 5.4035348000 57.3141
0.3769908000 5.4349507000 58.5222
0.3769908000 5.4663666000 59.6599
0.3769908000 5.4977825000 60.7211
0.3769908000 5.5291984000 61.7033
0.3769908000 5.5606143000 62.6065
0.3769908000 5.5920302000 63.4333
0.3769908000 5.6234461000 64.1874
0.3769908000 5.6548620000 64.8735
0.3769908000 5.6862779000 65.4966
0.3769908000 5.7176938000 66.0617
0.3769908000 5.7491097000 66.5732
0.3769908000 5.7805256000 67.0352
0.3769908000 5.8119415000 67.451
0.3769908000 5.8433574000 67.8237
0.3769908000 5.8747733000 68.1559
0.3769908000 5.9061892000 68.4497
0.3769908000 5.9376051000 68.7074
0.3769908000 5.9690210000 68.9311
0.3769908000 6.0004369000 69.1229
0.3769908000 6.0318528000 69.2851
0.3769908000 6.0632687000 69.4199
0.3769908000 6.0946846000 69.5297
0.3769908000 6.1261005000 69.6166
0.3769908000 6.1575164000 69.683
0.3769908000 6.1889323000 69.7306
0.3769908000 6.2203482000 69.7613
0.3769908000 6.2517641000 69.7764
0.4084067000 0.0000000000 69.7398
0.4084067000 0.0314159000 69.7168
0.4084067000 0.0628318000 69.6778
0.4084067000 0.0942477000 69.6222
0.4084067000 0.1256636000 69.5487
0.4084067000 0.1570795000 69.4555
0.4084067000 0.1884954000 69.3403
0.4084067000 0.2199113000 69.2001
0.4084067000 0.2513272000 69.0313
0.4084067000 0.2827431000 68.8297
0.4084067000 0.3141590000 68.5905
0.4084067000 0.3455749000 68.3083
0.4084067000 0.3769908000 67.9771
0.4084067000 0.4084067000 67.5906
0.4084067000 0.4398226000 67.1421
0.4084067000 0.4712385000 66.625
0.4084067000 0.5026544000 66.0326
0.4084067000 0.5340703000 65.3589
0.4084067000 0.5654862000 64.5984
0.4084067000 0.5969021000 63.7469
0.4084067000 0.6283180000 62.8016
0.4084067000 0.6597339000 61.7615
0.4084067000 0.6911498000 60.6278
0.4084067000 0.7225657000 59.4039
0.4084067000 0.7539816000 58.0958
0.4084067000 0.7853975000 56.712
0.4084067000 0.8168134000 55.2635
0.4084067000 0.8482293000 53.7636
0.4084067000 0.8796452000 52.2272
0.4084067000 0.9110611000 50.671
0.4084067000 0.9424770000 49.1121
0.4084067000 0.9738929000 47.5682
0.4084067000 1.0053088000 46.0562
0.4084067000 1.0367247000 44.5921
0.4084067000 1.0681406000 43.1902
0.4084067000 1.0995565000 41.8626
0.4084067000 1.1309724000 40.619
0.4084067000 1.1623883000 39.4666
0.4084067000 1.1938042000 38.4098
0.4084067000 1.2252201000 37.4505
0.4084067000 1.2566360000 36.5883
0.4084067000 1.2880519000 35.8208
0.4084067000 1.3194678000 35.1438
0.4084067000 1.3508837000 34.5519
0.4084067000 1.3822996000 34.0386
0.4084067000 1.4137155000 33.5966
0.4084067000 1.4451314000 33.2185
0.4084067000 1.4765473000 32.8963
0.4084067000 1.5079632000 32.6223
0.4084067000 1.5393791000 32.3886
0.4084067000 1.5707950000 32.1877
0.4084067000 1.6022109000 32.0119
0.4084067000 1.6336268000 31.8541
0.4084067000 1.6650427000 31.707
0.4084067000 1.6964586000 31.5633
0.4084067000 1.7278745000 31.416
0.4084067000 1.7592904000 31.258
0.4084067000 1.7907063000 31.0824
0.4084067000 1.8221222000 30.8825
0.4084067000 1.8535381000 30.6527
0.4084067000 1.8849540000 30.3879
0.4084067000 1.9163699000 30.0851
0.4084067000 1.9477858000 29.7432
0.4084067000 1.9792017000 29.364
0.4084067000 2.0106176000 28.9523
0.4084067000 2.0420335000 28.5168
0.4084067000 2.0734494000 28.0697
0.4084067000 2.1048653000 27.6267
0.4084067000 2.1362812000 27.2066
0.4084067000 2.1676971000 26.8308
0.4084067000 2.1991130000 26.522
0.4084067000 2.2305289000 26.3034
0.4084067000 2.2619448000 26.1975
0.4084067000 2.2933607000 26.2247
0.4084067000 2.3247766000 26.4028
0.4084067000 2.3561925000 26.7455
0.4084067000 2.3876084000 27.2626
0.4084067000 2.4190243000 27.9587
0.4084067000 2.4504402000 28.8338
0.4084067000 2.4818561000 29.883
0.4084067000 2.5132720000 31.097
0.4084067000 2.5446879000 32.4623
0.4084067000 2.5761038000 33.9622
0.4084067000 2.6075197000 35.5767
0.4084067000 2.6389356000 37.284
0.4084067000 2.6703515000 39.0606
0.4084067000 2.7017674000 40.8823
0.4084067000 2.7331833000 42.7251
0.4084067000 2.7645992000 44.5656
0.4084067000 2.7960151000 46.3818
0.4084067000 2.8274310000 48.1541
0.4084067000 2.8588469000 49.8653
0.4084067000 2.8902628000 51.5013
0.4084067000 2.9216787000 53.0512
0.4084067000 2.9530946000 54.5076
0.4084067000 2.9845105000 55.8662
0.4084067000 3.0159264000 57.1257
0.4084067000 3.0473423000 58.2874
0.4084067000 3.0787582000 59.3546
0.4084067000 3.1101741000 60.3324
0.4084067000 3.1415900000 61.2267
0.4084067000 3.1730059000 62.0439
0.4084067000 3.2044218000 62.7905
0.4084067000 3.2358377000 63.4728
0.4084067000 3.2672536000 64.0964
0.4084067000 3.2986695000 64.6664
0.4084067000 3.3300854000 65.1871
0.4084067000 3.3615013000 65.6622
0.4084067000 3.3929172000 66.0945
0.4084067000 3.4243331000 66.4867
0.4084067000 3.4557490000 66.8408
0.4084067000 3.4871649000 67.1586
0.4084067000 3.5185808000 67.4419
0.4084067000 3.5499967000 67.6922
0.4084067000 3.5814126000 67.9111
0.4084067000 3.6128285000 68.1002
0.4084067000 3.6442444000 68.261
0.4084067000 3.6756603000 68.395
0.4084067000 3.7070762000 68.5038
0.4084067000 3.7384921000 68.5888
0.4084067000 3.7699080000 68.6511
0.4084067000 3.8013239000 68.6918
0.4084067000 3.8327398000 68.7115
0.4084067000 3.8641557000 68.7107
0.4084067000 3.8955716000 68.6894
0.4084067000 3.9269875000 68.647
0.4084067000 3.9584034000 68.5828
0.4084067000 3.9898193000 68.4953
0.4084067000 4.0212352000 68.3824
0.4084067000 4.0526511000 68.2416
0.4084067000 4.0840670000 68.0697
0.4084067000 4.1154829000 67.8627
0.4084067000 4.1468988000 67.616
0.4084067000 4.1783147000 67.3245
0.4084067000 4.2097306000 66.9822
0.4084067000 4.2411465000 66.5828
0.4084067000 4.2725624000 66.1195
0.4084067000 4.3039783000 65.5853
0.4084067000 4.3353942000 64.9735
0.4084067000 4.3668101000 64.278
0.4084067000 4.3982260000 63.4937
0.4084067000 4.4296419000 62.6169
0.4084067000 4.4610578000 61.6464
0.4084067000 4.4924737000 60.5835
0.4084067000 4.5238896000 59.4327
0.4084067000 4.5553055000 58.2023
0.4084067000 4.5867214000 56.9046
0.4084067000 4.6181373000 55.556
0.4084067000 4.6495532000 54.1767
0.4084067000 4.6809691000 52.791
0.4084067000 4.7123850000 51.4257
0.4084067000 4.7438009000 50.1103
0.4084067000 4.7752168000 48.8752
0.4084067000 4.8066327000 47.7508
0.4084067000 4.8380486000 46.7662
0.4084067000 4.8694645000 45.948
0.4084067000 4.9008804000 45.3187
0.4084067000 4.9322963000 44.8957
0.4084067000 4.9637122000 44.6908
0.4084067000 4.9951281000 44.709
0.4084067000 5.0265440000 44.9487
0.4084067000 5.0579599000 45.4015
0.4084067000 5.0893758000 46.0528
0.4084067000 5.1207917000 46.8825
0.4084067000 5.1522076000 47.866
0.4084067000 5.1836235000 48.9754
0.4084067000 5.2150394000 50.1809
0.4084067000 5.2464553000 51.4525
0.4084067000 5.2778712000 52.7606
0.4084067000 5.3092871000 54.078
0.4084067000 5.3407030000 55.3804
0.4084067000 5.3721189000 56.6472
0.4084067000 5.4035348000 57.8622
0.4084067000 5.4349507000 59.0131
0.4084067000 5.4663666000 60.0921
0.4084067000 5.4977825000 61.0951
0.4084067000 5.5291984000 62.021
0.4084067000 5.5606143000 62.8714
0.4084067000 5.5920302000 63.6498
0.4084067000 5.6234461000 64.3607
0.4084067000 5.6548620000 65.0091
0.4084067000 5.6862779000 65.6001
0.4084067000 5.7176938000 66.1384
0.4084067000 5.7491097000 66.6281
0.4084067000 5.7805256000 67.0729
0.4084067000 5.8119415000 67.4754
0.4084067000 5.8433574000 67.8382
0.4084067000 5.8747733000 68.1631
0.4084067000 5.9061892000 68.4519
0.4084067000 5.9376051000 68.7061
0.4084067000 5.9690210000 68.9274
0.4084067000 6.0004369000 69.1175
0.4084067000 6.0318528000 69.2783
0.4084067000 6.0632687000 69.4117
0.4084067000 6.0946846000 69.5198
0.4084067000 6.1261005000 69.6047
0.4084067000 6.1575164000 69.6682
0.4084067000 6.1889323000 69.7121
0.4084067000 6.2203482000 69.738
0.4084067000 6.2517641000 69.747
0.4398226000 0.0000000000 69.6928
0.4398226000 0.0314159000 69.6589
0.4398226000 0.0628318000 69.6068
0.4398226000 0.0942477000 69.5353
0.4398226000 0.1256636000 69.443
0.4398226000 0.1570795000 69.3279
0.4398226000 0.1884954000 69.1872
0.4398226000 0.2199113000 69.0176
0.4398226000 0.2513272000 68.8153
0.4398226000 0.2827431000 68.5757
0.4398226000 0.3141590000 68.2938
0.4398226000 0.3455749000 67.9638
0.4398226000 0.3769908000 67.5797
0.4398226000 0.4084067000 67.1351
0.4398226000 0.4398226000 66.6234
0.4398226000 0.4712385000 66.038
0.4398226000 0.5026544000 65.3729
0.4398226000 0.5340703000 64.6225
0.4398226000 0.5654862000 63.7823
0.4398226000 0.5969021000 62.8493
0.4398226000 0.6283180000 61.8221
0.4398226000 0.6597339000 60.7013
0.4398226000 0.6911498000 59.4899
0.4398226000 0.7225657000 58.1937
0.4398226000 0.7539816000 56.8207
0.4398226000 0.7853975000 55.3816
0.4398226000 0.8168134000 53.8898
0.4398226000 0.8482293000 52.3604
0.4398226000 0.8796452000 50.8102
0.4398226000 0.9110611000 49.2572
0.4398226000 0.9424770000 47.7193
0.4398226000 0.9738929000 46.2145
0.4398226000 1.0053088000 44.7595
0.4398226000 1.0367247000 43.3692
0.4398226000 1.0681406000 42.0562
0.4398226000 1.0995565000 40.8304
0.4398226000 1.1309724000 39.6988
0.4398226000 1.1623883000 38.6653
0.4398226000 1.1938042000 37.7309
0.4398226000 1.2252201000 36.8938
0.4398226000 1.2566360000 36.15
0.4398226000 1.2880519000 35.4938
0.4398226000 1.3194678000 34.9177
0.4398226000 1.3508837000 34.4138
0.4398226000 1.3822996000 33.9733
0.4398226000 1.4137155000 33.5876
0.4398226000 1.4451314000 33.248
0.4398226000 1.4765473000 32.9466
0.4398226000 1.5079632000 32.6757
0.4398226000 1.5393791000 32.4284
0.4398226000 1.5707950000 32.1984
0.4398226000 1.6022109000 31.98
0.4398226000 1.6336268000 31.7677
0.4398226000 1.6650427000 31.5568
0.4398226000 1.6964586000 31.3423
0.4398226000 1.7278745000 31.1196
0.4398226000 1.7592904000 30.884
0.4398226000 1.7907063000 30.6309
0.4398226000 1.8221222000 30.356
0.4398226000 1.8535381000 30.0554
0.4398226000 1.8849540000 29.7261
0.4398226000 1.9163699000 29.3667
0.4398226000 1.9477858000 28.9775
0.4398226000 1.9792017000 28.5614
0.4398226000 2.0106176000 28.1245
0.4398226000 2.0420335000 27.6758
0.4398226000 2.0734494000 27.2281
0.4398226000 2.1048653000 26.7975
0.4398226000 2.1362812000 26.4028
0.4398226000 2.1676971000 26.065
0.4398226000 2.1991130000 25.8063
0.4398226000 2.2305289000 25.6491
0.4398226000 2.2619448000 25.6146
0.4398226000 2.2933607000 25.7219
0.4398226000 2.3247766000 25.987
0.4398226000 2.3561925000 26.4218
0.4398226000 2.3876084000 27.0335
0.4398226000 2.4190243000 27.8246
0.4398226000 2.4504402000 28.7927
0.4398226000 2.4818561000 29.9303
0.4398226000 2.5132720000 31.226
0.4398226000 2.5446879000 32.6643
0.4398226000 2.5761038000 34.2265
0.4398226000 2.6075197000 35.8915
0.4398226000 2.6389356000 37.6365
0.4398226000 2.6703515000 39.4378
0.4398226000 2.7017674000 41.2712
0.4398226000 2.7331833000 43.1133
0.4398226000 2.7645992000 44.9417
0.4398226000 2.7960151000 46.7359
0.4398226000 2.8274310000 48.4776
0.4398226000 2.8588469000 50.1516
0.4398226000 2.8902628000 51.7453
0.4398226000 2.9216787000 53.2498
0.4398226000 2.9530946000 54.6591
0.4398226000 2.9845105000 55.9703
0.4398226000 3.0159264000 57.1834
0.4398226000 3.0473423000 58.3007
0.4398226000 3.0787582000 59.3261
0.4398226000 3.1101741000 60.2651
0.4398226000 3.1415900000 61.124
0.4398226000 3.1730059000 61.9094
0.4398226000 3.2044218000 62.6278
0.4398226000 3.2358377000 63.2854
0.4398226000 3.2672536000 63.8877
0.4398226000 3.2986695000 64.4398
0.4398226000 3.3300854000 64.9457
0.4398226000 3.3615013000 65.4091
0.4398226000 3.3929172000 65.8327
0.4398226000 3.4243331000 66.2189
0.4398226000 3.4557490000 66.5697
0.4398226000 3.4871649000 66.8869
0.4398226000 3.5185808000 67.1719
0.4398226000 3.5499967000 67.4262
0.4398226000 3.5814126000 67.6511
0.4398226000 3.6128285000 67.848
0.4398226000 3.6442444000 68.0182
0.4398226000 3.6756603000 68.163
0.4398226000 3.7070762000 68.2836
0.4398226000 3.7384921000 68.3811
0.4398226000 3.7699080000 68.4566
0.4398226000 3.8013239000 68.5108
0.4398226000 3.8327398000 68.544
0.4398226000 3.8641557000 68.5566
0.4398226000 3.8955716000 68.5483
0.4398226000 3.9269875000 68.5183
0.4398226000 3.9584034000 68.4655
0.4398226000 3.9898193000 68.3883
0.4398226000 4.0212352000 68.2843
0.4398226000 4.0526511000 68.1508
0.4398226000 4.0840670000 67.9842
0.4398226000 4.1154829000 67.7803
0.4398226000 4.1468988000 67.5345
0.4398226000 4.1783147000 67.2412
0.4398226000 4.2097306000 66.8946
0.4398226000 4.2411465000 66.4883
0.4398226000 4.2725624000 66.0156
0.4398226000 4.3039783000 65.4698
0.4398226000 4.3353942000 64.8448
0.4398226000 4.3668101000 64.1347
0.4398226000 4.3982260000 63.3353
0.4398226000 4.4296419000 62.4438
0.4398226000 4.4610578000 61.4598
0.4398226000 4.4924737000 60.3858
0.4398226000 4.5238896000 59.2275
0.4398226000 4.5553055000 57.9944
0.4398226000 4.5867214000 56.6999
0.4398226000 4.6181373000 55.3614
0.4398226000 4.6495532000 54.0002
0.4398226000 4.6809691000 52.6411
0.4398226000 4.7123850000 51.3115
0.4398226000 4.7438009000 50.0408
0.4398226000 4.7752168000 48.8591
0.4398226000 4.8066327000 47.796
0.4398226000 4.8380486000 46.8796
0.4398226000 4.8694645000 46.1345
0.4398226000 4.9008804000 45.5816
0.4398226000 4.9322963000 45.236
0.4398226000 4.9637122000 45.107
0.4398226000 4.9951281000 45.1972
0.4398226000 5.0265440000 45.5027
0.4398226000 5.0579599000 46.0128
0.4398226000 5.0893758000 46.7111
0.4398226000 5.1207917000 47.5759
0.4398226000 5.1522076000 48.5816
0.4398226000 5.1836235000 49.7
0.4398226000 5.2150394000 50.9013
0.4398226000 5.2464553000 52.1561
0.4398226000 5.2778712000 53.4361
0.4398226000 5.3092871000 54.7153
0.4398226000 5.3407030000 55.9715
0.4398226000 5.3721189000 57.1859
0.4398226000 5.4035348000 58.3444
0.4398226000 5.4349507000 59.4369
0.4398226000 5.4663666000 60.4574
0.4398226000 5.4977825000 61.4034
0.4398226000 5.5291984000 62.2754
0.4398226000 5.5606143000 63.0762
0.4398226000 5.5920302000 63.8099
0.4398226000 5.6234461000 64.4816
0.4398226000 5.6548620000 65.0965
0.4398226000 5.6862779000 65.6595
0.4398226000 5.7176938000 66.1753
0.4398226000 5.7491097000 66.6473
0.4398226000 5.7805256000 67.0788
0.4398226000 5.8119415000 67.4718
0.4398226000 5.8433574000 67.828
0.4398226000 5.8747733000 68.1489
0.4398226000 5.9061892000 68.4354
0.4398226000 5.9376051000 68.6887
0.4398226000 5.9690210000 68.9098
0.4398226000 6.0004369000 69.1001
0.4398226000 6.0318528000 69.2611
0.4398226000 6.0632687000 69.3943
0.4398226000 6.0946846000 69.5017
0.4398226000 6.1261005000 69.585
0.4398226000 6.1575164000 69.646
0.4398226000 6.1889323000 69.6861
0.4398226000 6.2203482000 69.7067
0.4398226000 6.2517641000 69.7087
0.4712385000 0.0000000000 69.6348
0.4712385000 0.0314159000 69.5883
0.4712385000 0.0628318000 69.5207
0.4712385000 0.0942477000 69.4309
0.4712385000 0.1256636000 69.317
0.4712385000 0.1570795000 69.1766
0.4712385000 0.1884954000 69.0067
0.4712385000 0.2199113000 68.8038
0.4712385000 0.2513272000 68.5637
0.4712385000 0.2827431000 68.2817
0.4712385000 0.3141590000 67.9523
0.4712385000 0.3455749000 67.5698
0.4712385000 0.3769908000 67.1281
0.4712385000 0.4084067000 66.6207
0.4712385000 0.4398226000 66.0414
0.4712385000 0.4712385000 65.384
0.4712385000 0.5026544000 64.6428
0.4712385000 0.5340703000 63.8134
0.4712385000 0.5654862000 62.8922
0.4712385000 0.5969021000 61.8775
0.4712385000 0.6283180000 60.7695
0.4712385000 0.6597339000 59.5708
0.4712385000 0.6911498000 58.2865
0.4712385000 0.7225657000 56.9242
0.4712385000 0.7539816000 55.4944
0.4712385000 0.7853975000 54.0102
0.4712385000 0.8168134000 52.4866
0.4712385000 0.8482293000 50.9409
0.4712385000 0.8796452000 49.3913
0.4712385000 0.9110611000 47.8567
0.4712385000 0.9424770000 46.3558
0.4712385000 0.9738929000 44.9061
0.4712385000 1.0053088000 43.5236
0.4712385000 1.0367247000 42.2218
0.4712385000 1.0681406000 41.0112
0.4712385000 1.0995565000 39.8991
0.4712385000 1.1309724000 38.8894
0.4712385000 1.1623883000 37.9825
0.4712385000 1.1938042000 37.1758
0.4712385000 1.2252201000 36.4638
0.4712385000 1.2566360000 35.8389
0.4712385000 1.2880519000 35.2921
0.4712385000 1.3194678000 34.8131
0.4712385000 1.3508837000 34.3913
0.4712385000 1.3822996000 34.0164
0.4712385000 1.4137155000 33.6783
0.4712385000 1.4451314000 33.368
0.4712385000 1.4765473000 33.0774
0.4712385000 1.5079632000 32.7995
0.4712385000 1.5393791000 32.5286
0.4712385000 1.5707950000 32.2599
0.4712385000 1.6022109000 31.9895
0.4712385000 1.6336268000 31.7144
0.4712385000 1.6650427000 31.4318
0.4712385000 1.6964586000 31.1395
0.4712385000 1.7278745000 30.8351
0.4712385000 1.7592904000 30.5165
0.4712385000 1.7907063000 30.1812
0.4712385000 1.8221222000 29.8273
0.4712385000 1.8535381000 29.4528
0.4712385000 1.8849540000 29.0566
0.4712385000 1.9163699000 28.6387
0.4712385000 1.9477858000 28.2011
0.4712385000 1.9792017000 27.7477
0.4712385000 2.0106176000 27.2856
0.4712385000 2.0420335000 26.8246
0.4712385000 2.0734494000 26.3778
0.4712385000 2.1048653000 25.9615
0.4712385000 2.1362812000 25.5944
0.4712385000 2.1676971000 25.2971
0.4712385000 2.1991130000 25.091
0.4712385000 2.2305289000 24.9975
0.4712385000 2.2619448000 25.0364
0.4712385000 2.2933607000 25.2253
0.4712385000 2.3247766000 25.5781
0.4712385000 2.3561925000 26.1046
0.4712385000 2.3876084000 26.8098
0.4712385000 2.4190243000 27.6937
0.4712385000 2.4504402000 28.7514
0.4712385000 2.4818561000 29.9731
0.4712385000 2.5132720000 31.3453
0.4712385000 2.5446879000 32.8504
0.4712385000 2.5761038000 34.4684
0.4712385000 2.6075197000 36.177
0.4712385000 2.6389356000 37.9527
0.4712385000 2.6703515000 39.7717
0.4712385000 2.7017674000 41.6102
0.4712385000 2.7331833000 43.4455
0.4712385000 2.7645992000 45.2565
0.4712385000 2.7960151000 47.024
0.4712385000 2.8274310000 48.7316
0.4712385000 2.8588469000 50.3655
0.4712385000 2.8902628000 51.9153
0.4712385000 2.9216787000 53.3733
0.4712385000 2.9530946000 54.7353
0.4712385000 2.9845105000 55.9995
0.4712385000 3.0159264000 57.1671
0.4712385000 3.0473423000 58.2409
0.4712385000 3.0787582000 59.2256
0.4712385000 3.1101741000 60.127
0.4712385000 3.1415900000 60.9516
0.4712385000 3.1730059000 61.706
0.4712385000 3.2044218000 62.3968
0.4712385000 3.2358377000 63.0301
0.4712385000 3.2672536000 63.6114
0.4712385000 3.2986695000 64.1457
0.4712385000 3.3300854000 64.637
0.4712385000 3.3615013000 65.0889
0.4712385000 3.3929172000 65.5042
0.4712385000 3.4243331000 65.8852
0.4712385000 3.4557490000 66.2339
0.4712385000 3.4871649000 66.5519
0.4712385000 3.5185808000 66.8406
0.4712385000 3.5499967000 67.1013
0.4712385000 3.5814126000 67.3351
0.4712385000 3.6128285000 67.5431
0.4712385000 3.6442444000 67.7263
0.4712385000 3.6756603000 67.8857
0.4712385000 3.7070762000 68.0222
0.4712385000 3.7384921000 68.1366
0.4712385000 3.7699080000 68.2294
0.4712385000 3.8013239000 68.3012
0.4712385000 3.8327398000 68.352
0.4712385000 3.8641557000 68.3818
0.4712385000 3.8955716000 68.39
0.4712385000 3.9269875000 68.3757
0.4712385000 3.9584034000 68.3374
0.4712385000 3.9898193000 68.2732
0.4712385000 4.0212352000 68.1806
0.4712385000 4.0526511000 68.0565
0.4712385000 4.0840670000 67.8972
0.4712385000 4.1154829000 67.6983
0.4712385000 4.1468988000 67.455
0.4712385000 4.1783147000 67.1617
0.4712385000 4.2097306000 66.8125
0.4712385000 4.2411465000 66.4011
0.4712385000 4.2725624000 65.9211
0.4712385000 4.3039783000 65.3662
0.4712385000 4.3353942000 64.7306
0.4712385000 4.3668101000 64.0093
0.4712385000 4.3982260000 63.1988
0.4712385000 4.4296419000 62.2971
0.4712385000 4.4610578000 61.3051
0.4712385000 4.4924737000 60.226
0.4712385000 4.5238896000 59.067
0.4712385000 4.5553055000 57.8384
0.4712385000 4.5867214000 56.5547
0.4712385000 4.6181373000 55.2341
0.4712385000 4.6495532000 53.8988
0.4712385000 4.6809691000 52.5736
0.4712385000 4.7123850000 51.2862
0.4712385000 4.7438009000 50.0657
0.4712385000 4.7752168000 48.9414
0.4712385000 4.8066327000 47.942
0.4712385000 4.8380486000 47.0939
0.4712385000 4.8694645000 46.4203
0.4712385000 4.9008804000 45.9396
0.4712385000 4.9322963000 45.665
0.4712385000 4.9637122000 45.6034
0.4712385000 4.9951281000 45.7552
0.4712385000 5.0265440000 46.1144
0.4712385000 5.0579599000 46.6684
0.4712385000 5.0893758000 47.3994
0.4712385000 5.1207917000 48.2848
0.4712385000 5.1522076000 49.2984
0.4712385000 5.1836235000 50.412
0.4712385000 5.2150394000 51.5964
0.4712385000 5.2464553000 52.8229
0.4712385000 5.2778712000 54.0648
0.4712385000 5.3092871000 55.2979
0.4712385000 5.3407030000 56.5015
0.4712385000 5.3721189000 57.6591
0.4712385000 5.4035348000 58.7585
0.4712385000 5.4349507000 59.7914
0.4712385000 5.4663666000 60.7537
0.4712385000 5.4977825000 61.6443
0.4712385000 5.5291984000 62.4649
0.4712385000 5.5606143000 63.2192
0.4712385000 5.5920302000 63.912
0.4712385000 5.6234461000 64.5485
0.4712385000 5.6548620000 65.1342
0.4712385000 5.6862779000 65.6737
0.4712385000 5.7176938000 66.1712
0.4712385000 5.7491097000 66.6298
0.4712385000 5.7805256000 67.052
0.4712385000 5.8119415000 67.4392
0.4712385000 5.8433574000 67.7925
0.4712385000 5.8747733000 68.1125
0.4712385000 5.9061892000 68.3998
0.4712385000 5.9376051000 68.6547
0.4712385000 5.9690210000 68.8779
0.4712385000 6.0004369000 69.0704
0.4712385000 6.0318528000 69.2331
0.4712385000 6.0632687000 69.3675
0.4712385000 6.0946846000 69.4751
0.4712385000 6.1261005000 69.5573
0.4712385000 6.1575164000 69.6158
0.4712385000 6.1889323000 69.6519
0.4712385000 6.2203482000 69.6667
0.4712385000 6.2517641000 69.6608
0.5026544000 0.0000000000 69.5646
0.5026544000 0.0314159000 69.5036
0.5026544000 0.0628318000 69.4184
0.5026544000 0.0942477000 69.3075
0.5026544000 0.1256636000 69.1689
0.5026544000 0.1570795000 68.9999
0.5026544000 0.1884954000 68.7972
0.5026544000 0.2199113000 68.557
0.5026544000 0.2513272000 68.275
0.5026544000 0.2827431000 67.9461
0.5026544000 0.3141590000 67.5649
0.5026544000 0.3455749000 67.1257
0.5026544000 0.3769908000 66.6222
0.5026544000 0.4084067000 66.0484
0.5026544000 0.4398226000 65.3982
0.5026544000 0.4712385000 64.666
0.5026544000 0.5026544000 63.8471
0.5026544000 0.5340703000 62.9379
0.5026544000 0.5654862000 61.9361
0.5026544000 0.5969021000 60.8416
0.5026544000 0.6283180000 59.6564
0.5026544000 0.6597339000 58.3849
0.5026544000 0.6911498000 57.0344
0.5026544000 0.7225657000 55.6148
0.5026544000 0.7539816000 54.1388
0.5026544000 0.7853975000 52.6214
0.5026544000 0.8168134000 51.0798
0.5026544000 0.8482293000 49.5326
0.5026544000 0.8796452000 47.9993
0.5026544000 0.9110611000 46.4994
0.5026544000 0.9424770000 45.0515
0.5026544000 0.9738929000 43.6728
0.5026544000 1.0053088000 42.3779
0.5026544000 1.0367247000 41.1783
0.5026544000 1.0681406000 40.0822
0.5026544000 1.0995565000 39.0938
0.5026544000 1.1309724000 38.2136
0.5026544000 1.1623883000 37.4385
0.5026544000 1.1938042000 36.7621
0.5026544000 1.2252201000 36.1752
0.5026544000 1.2566360000 35.667
0.5026544000 1.2880519000 35.2251
0.5026544000 1.3194678000 34.8366
0.5026544000 1.3508837000 34.4891
0.5026544000 1.3822996000 34.1705
0.5026544000 1.4137155000 33.87
0.5026544000 1.4451314000 33.5783
0.5026544000 1.4765473000 33.2878
0.5026544000 1.5079632000 32.9925
0.5026544000 1.5393791000 32.6879
0.5026544000 1.5707950000 32.371
0.5026544000 1.6022109000 32.0402
0.5026544000 1.6336268000 31.6945
0.5026544000 1.6650427000 31.3335
0.5026544000 1.6964586000 30.9575
0.5026544000 1.7278745000 30.5665
0.5026544000 1.7592904000 30.1607
0.5026544000 1.7907063000 29.74
0.5026544000 1.8221222000 29.3043
0.5026544000 1.8535381000 28.8539
0.5026544000 1.8849540000 28.3892
0.5026544000 1.9163699000 27.9121
0.5026544000 1.9477858000 27.4257
0.5026544000 1.9792017000 26.9353
0.5026544000 2.0106176000 26.4488
0.5026544000 2.0420335000 25.9766
0.5026544000 2.0734494000 25.5324
0.5026544000 2.1048653000 25.1324
0.5026544000 2.1362812000 24.795
0.5026544000 2.1676971000 24.5404
0.5026544000 2.1991130000 24.3891
0.5026544000 2.2305289000 24.3612
0.5026544000 2.2619448000 24.475
0.5026544000 2.2933607000 24.7462
0.5026544000 2.3247766000 25.1867
0.5026544000 2.3561925000 25.8039
0.5026544000 2.3876084000 26.6006
0.5026544000 2.4190243000 27.5741
0.5026544000 2.4504402000 28.7173
0.5026544000 2.4818561000 30.018
0.5026544000 2.5132720000 31.4606
0.5026544000 2.5446879000 33.0258
0.5026544000 2.5761038000 34.6922
0.5026544000 2.6075197000 36.4367
0.5026544000 2.6389356000 38.2354
0.5026544000 2.6703515000 40.0644
0.5026544000 2.7017674000 41.9007
0.5026544000 2.7331833000 43.7224
0.5026544000 2.7645992000 45.5099
0.5026544000 2.7960151000 47.2455
0.5026544000 2.8274310000 48.9145
0.5026544000 2.8588469000 50.5051
0.5026544000 2.8902628000 52.0084
0.5026544000 2.9216787000 53.4184
0.5026544000 2.9530946000 54.7321
0.5026544000 2.9845105000 55.9492
0.5026544000 3.0159264000 57.0714
0.5026544000 3.0473423000 58.1023
0.5026544000 3.0787582000 59.047
0.5026544000 3.1101741000 59.9116
0.5026544000 3.1415900000 60.7026
0.5026544000 3.1730059000 61.4267
0.5026544000 3.2044218000 62.0904
0.5026544000 3.2358377000 62.6997
0.5026544000 3.2672536000 63.2603
0.5026544000 3.2986695000 63.777
0.5026544000 3.3300854000 64.2539
0.5026544000 3.3615013000 64.6948
0.5026544000 3.3929172000 65.1024
0.5026544000 3.4243331000 65.4792
0.5026544000 3.4557490000 65.8271
0.5026544000 3.4871649000 66.1478
0.5026544000 3.5185808000 66.4426
0.5026544000 3.5499967000 66.7126
0.5026544000 3.5814126000 66.9587
0.5026544000 3.6128285000 67.1816
0.5026544000 3.6442444000 67.382
0.5026544000 3.6756603000 67.5605
0.5026544000 3.7070762000 67.7175
0.5026544000 3.7384921000 67.8533
0.5026544000 3.7699080000 67.9682
0.5026544000 3.8013239000 68.0622
0.5026544000 3.8327398000 68.1349
0.5026544000 3.8641557000 68.186
0.5026544000 3.8955716000 68.2146
0.5026544000 3.9269875000 68.2194
0.5026544000 3.9584034000 68.1987
0.5026544000 3.9898193000 68.1505
0.5026544000 4.0212352000 68.0718
0.5026544000 4.0526511000 67.9595
0.5026544000 4.0840670000 67.8097
0.5026544000 4.1154829000 67.6178
0.5026544000 4.1468988000 67.379
0.5026544000 4.1783147000 67.0877
0.5026544000 4.2097306000 66.738
0.5026544000 4.2411465000 66.3239
0.5026544000 4.2725624000 65.8394
0.5026544000 4.3039783000 65.2785
0.5026544000 4.3353942000 64.636
0.5026544000 4.3668101000 63.9078
0.5026544000 4.3982260000 63.091
0.5026544000 4.4296419000 62.1848
0.5026544000 4.4610578000 61.1909
0.5026544000 4.4924737000 60.1137
0.5026544000 4.5238896000 58.9613
0.5026544000 4.5553055000 57.745
0.5026544000 4.5867214000 56.4801
0.5026544000 4.6181373000 55.1855
0.5026544000 4.6495532000 53.8835
0.5026544000 4.6809691000 52.5992
0.5026544000 4.7123850000 51.3601
0.5026544000 4.7438009000 50.1943
0.5026544000 4.7752168000 49.1305
0.5026544000 4.8066327000 48.1959
0.5026544000 4.8380486000 47.4153
0.5026544000 4.8694645000 46.8098
0.5026544000 4.9008804000 46.396
0.5026544000 4.9322963000 46.1848
0.5026544000 4.9637122000 46.1809
0.5026544000 4.9951281000 46.3828
0.5026544000 5.0265440000 46.7827
0.5026544000 5.0579599000 47.3667
0.5026544000 5.0893758000 48.1158
0.5026544000 5.1207917000 49.007
0.5026544000 5.1522076000 50.014
0.5026544000 5.1836235000 51.109
0.5026544000 5.2150394000 52.2637
0.5026544000 5.2464553000 53.4509
0.5026544000 5.2778712000 54.6451
0.5026544000 5.3092871000 55.8241
0.5026544000 5.3407030000 56.9691
0.5026544000 5.3721189000 58.0657
0.5026544000 5.4035348000 59.1033
0.5026544000 5.4349507000 60.0757
0.5026544000 5.4663666000 60.9801
0.5026544000 5.4977825000 61.8168
0.5026544000 5.5291984000 62.5884
0.5026544000 5.5606143000 63.2994
0.5026544000 5.5920302000 63.955
0.5026544000 5.6234461000 64.5605
0.5026544000 5.6548620000 65.1213
0.5026544000 5.6862779000 65.6416
0.5026544000 5.7176938000 66.1253
0.5026544000 5.7491097000 66.5747
0.5026544000 5.7805256000 66.9916
0.5026544000 5.8119415000 67.377
0.5026544000 5.8433574000 67.7309
0.5026544000 5.8747733000 68.0534
0.5026544000 5.9061892000 68.3444
0.5026544000 5.9376051000 68.6037
0.5026544000 5.9690210000 68.8314
0.5026544000 6.0004369000 69.0279
0.5026544000 6.0318528000 69.1941
0.5026544000 6.0632687000 69.3308
0.5026544000 6.0946846000 69.4394
0.5026544000 6.1261005000 69.5211
0.5026544000 6.1575164000 69.5772
0.5026544000 6.1889323000 69.6089
0.5026544000 6.2203482000 69.6171
0.5026544000 6.2517641000 69.6023
0.5340703000 0.0000000000 69.4813
0.5340703000 0.0314159000 69.4038
0.5340703000 0.0628318000 69.2986
0.5340703000 0.0942477000 69.164
0.5340703000 0.1256636000 68.9976
0.5340703000 0.1570795000 68.7966
0.5340703000 0.1884954000 68.5575
0.5340703000 0.2199113000 68.2763
0.5340703000 0.2513272000 67.9485
0.5340703000 0.2827431000 67.569
0.5340703000 0.3141590000 67.1323
0.5340703000 0.3455749000 66.6327
0.5340703000 0.3769908000 66.0643
0.5340703000 0.4084067000 65.4213
0.5340703000 0.4398226000 64.6982
0.5340703000 0.4712385000 63.8902
0.5340703000 0.5026544000 62.9935
0.5340703000 0.5340703000 62.0056
0.5340703000 0.5654862000 60.9259
0.5340703000 0.5969021000 59.7557
0.5340703000 0.6283180000 58.499
0.5340703000 0.6597339000 57.1623
0.5340703000 0.6911498000 55.7549
0.5340703000 0.7225657000 54.289
0.5340703000 0.7539816000 52.7793
0.5340703000 0.7853975000 51.2428
0.5340703000 0.8168134000 49.6984
0.5340703000 0.8482293000 48.1658
0.5340703000 0.8796452000 46.6653
0.5340703000 0.9110611000 45.2167
0.5340703000 0.9424770000 43.8381
0.5340703000 0.9738929000 42.5456
0.5340703000 1.0053088000 41.3521
0.5340703000 1.0367247000 40.2669
0.5340703000 1.0681406000 39.2952
0.5340703000 1.0995565000 38.438
0.5340703000 1.1309724000 37.6923
0.5340703000 1.1623883000 37.0513
0.5340703000 1.1938042000 36.5048
0.5340703000 1.2252201000 36.0402
0.5340703000 1.2566360000 35.6433
0.5340703000 1.2880519000 35.2991
0.5340703000 1.3194678000 34.9924
0.5340703000 1.3508837000 34.7088
0.5340703000 1.3822996000 34.4355
0.5340703000 1.4137155000 34.1611
0.5340703000 1.4451314000 33.8766
0.5340703000 1.4765473000 33.575
0.5340703000 1.5079632000 33.2515
0.5340703000 1.5393791000 32.9033
0.5340703000 1.5707950000 32.5295
0.5340703000 1.6022109000 32.1303
0.5340703000 1.6336268000 31.7072
0.5340703000 1.6650427000 31.2623
0.5340703000 1.6964586000 30.7979
0.5340703000 1.7278745000 30.3167
0.5340703000 1.7592904000 29.8209
0.5340703000 1.7907063000 29.3126
0.5340703000 1.8221222000 28.7939
0.5340703000 1.8535381000 28.2666
0.5340703000 1.8849540000 27.7332
0.5340703000 1.9163699000 27.1969
0.5340703000 1.9477858000 26.6622
0.5340703000 1.9792017000 26.1357
0.5340703000 2.0106176000 25.6259
0.5340703000 2.0420335000 25.1441
0.5340703000 2.0734494000 24.7043
0.5340703000 2.1048653000 24.3225
0.5340703000 2.1362812000 24.017
0.5340703000 2.1676971000 23.8071
0.5340703000 2.1991130000 23.7124
0.5340703000 2.2305289000 23.7514
0.5340703000 2.2619448000 23.941
0.5340703000 2.2933607000 24.2946
0.5340703000 2.3247766000 24.8221
0.5340703000 2.3561925000 25.5285
0.5340703000 2.3876084000 26.4138
0.5340703000 2.4190243000 27.4733
0.5340703000 2.4504402000 28.697
0.5340703000 2.4818561000 30.0709
0.5340703000 2.5132720000 31.5772
0.5340703000 2.5446879000 33.1952
0.5340703000 2.5761038000 34.9021
0.5340703000 2.6075197000 36.6742
0.5340703000 2.6389356000 38.4875
0.5340703000 2.6703515000 40.3183
0.5340703000 2.7017674000 42.1444
0.5340703000 2.7331833000 43.9453
0.5340703000 2.7645992000 45.7025
0.5340703000 2.7960151000 47.4004
0.5340703000 2.8274310000 49.0259
0.5340703000 2.8588469000 50.569
0.5340703000 2.8902628000 52.0226
0.5340703000 2.9216787000 53.3823
0.5340703000 2.9530946000 54.6463
0.5340703000 2.9845105000 55.8152
0.5340703000 3.0159264000 56.8917
0.5340703000 3.0473423000 57.8797
0.5340703000 3.0787582000 58.7848
0.5340703000 3.1101741000 59.613
0.5340703000 3.1415900000 60.3708
0.5340703000 3.1730059000 61.065
0.5340703000 3.2044218000 61.7019
0.5340703000 3.2358377000 62.2876
0.5340703000 3.2672536000 62.8277
0.5340703000 3.2986695000 63.3272
0.5340703000 3.3300854000 63.7903
0.5340703000 3.3615013000 64.2207
0.5340703000 3.3929172000 64.6216
0.5340703000 3.4243331000 64.9956
0.5340703000 3.4557490000 65.3446
0.5340703000 3.4871649000 65.6704
0.5340703000 3.5185808000 65.9741
0.5340703000 3.5499967000 66.2567
0.5340703000 3.5814126000 66.5189
0.5340703000 3.6128285000 66.761
0.5340703000 3.6442444000 66.9832
0.5340703000 3.6756603000 67.1857
0.5340703000 3.7070762000 67.3682
0.5340703000 3.7384921000 67.5307
0.5340703000 3.7699080000 67.6726
0.5340703000 3.8013239000 67.7936
0.5340703000 3.8327398000 67.8929
0.5340703000 3.8641557000 67.9697
0.5340703000 3.8955716000 68.0226
0.5340703000 3.9269875000 68.0503
0.5340703000 3.9584034000 68.0506
0.5340703000 3.9898193000 68.0212
0.5340703000 4.0212352000 67.9592
0.5340703000 4.0526511000 67.8611
0.5340703000 4.0840670000 67.7231
0.5340703000 4.1154829000 67.5404
0.5340703000 4.1468988000 67.3083
0.5340703000 4.1783147000 67.0213
0.5340703000 4.2097306000 66.6737
0.5340703000 4.2411465000 66.2599
0.5340703000 4.2725624000 65.774
0.5340703000 4.3039783000 65.2109
0.5340703000 4.3353942000 64.566
0.5340703000 4.3668101000 63.8358
0.5340703000 4.3982260000 63.0185
0.5340703000 4.4296419000 62.1142
0.5340703000 4.4610578000 61.1253
0.5340703000 4.4924737000 60.0576
0.5340703000 4.5238896000 58.9197
0.5340703000 4.5553055000 57.7238
0.5340703000 4.5867214000 56.4859
0.5340703000 4.6181373000 55.225
0.5340703000 4.6495532000 53.9637
0.5340703000 4.6809691000 52.7268
0.5340703000 4.7123850000 51.541
0.5340703000 4.7438009000 50.4338
0.5340703000 4.7752168000 49.4324
0.5340703000 4.8066327000 48.5626
0.5340703000 4.8380486000 47.8472
0.5340703000 4.8694645000 47.3056
0.5340703000 4.9008804000 46.9521
0.5340703000 4.9322963000 46.7955
0.5340703000 4.9637122000 46.8388
0.5340703000 4.9951281000 47.0787
0.5340703000 5.0265440000 47.5059
0.5340703000 5.0579599000 48.1055
0.5340703000 5.0893758000 48.858
0.5340703000 5.1207917000 49.7403
0.5340703000 5.1522076000 50.7264
0.5340703000 5.1836235000 51.7894
0.5340703000 5.2150394000 52.9023
0.5340703000 5.2464553000 54.0391
0.5340703000 5.2778712000 55.1764
0.5340703000 5.3092871000 56.2937
0.5340703000 5.3407030000 57.3744
0.5340703000 5.3721189000 58.4058
0.5340703000 5.4035348000 59.3793
0.5340703000 5.4349507000 60.2902
0.5340703000 5.4663666000 61.137
0.5340703000 5.4977825000 61.9212
0.5340703000 5.5291984000 62.6462
0.5340703000 5.5606143000 63.317
0.5340703000 5.5920302000 63.9389
0.5340703000 5.6234461000 64.5174
0.5340703000 5.6548620000 65.0574
0.5340703000 5.6862779000 65.5629
0.5340703000 5.7176938000 66.037
0.5340703000 5.7491097000 66.4815
0.5340703000 5.7805256000 66.8973
0.5340703000 5.8119415000 67.2846
0.5340703000 5.8433574000 67.6428
0.5340703000 5.8747733000 67.9713
0.5340703000 5.9061892000 68.269
0.5340703000 5.9376051000 68.5353
0.5340703000 5.9690210000 68.7698
0.5340703000 6.0004369000 68.9725
0.5340703000 6.0318528000 69.1436
0.5340703000 6.0632687000 69.2839
0.5340703000 6.0946846000 69.3943
0.5340703000 6.1261005000 69.4758
0.5340703000 6.1575164000 69.5296
0.5340703000 6.1889323000 69.5565
0.5340703000 6.2203482000 69.5573
0.5340703000 6.2517641000 69.5323
0.5654862000 0.0000000000 69.3842
0.5654862000 0.0314159000 69.2882
0.5654862000 0.0628318000 69.1605
0.5654862000 0.0942477000 68.9995
0.5654862000 0.1256636000 68.8024
0.5654862000 0.1570795000 68.5663
0.5654862000 0.1884954000 68.2875
0.5654862000 0.2199113000 67.9619
0.5654862000 0.2513272000 67.5849
0.5654862000 0.2827431000 67.1515
0.5654862000 0.3141590000 66.6563
0.5654862000 0.3455749000 66.0938
0.5654862000 0.3769908000 65.4585
0.5654862000 0.4084067000 64.745
0.5654862000 0.4398226000 63.9487
0.5654862000 0.4712385000 63.0656
0.5654862000 0.5026544000 62.0929
0.5654862000 0.5340703000 61.0297
0.5654862000 0.5654862000 59.8767
0.5654862000 0.5969021000 58.6373
0.5654862000 0.6283180000 57.3173
0.5654862000 0.6597339000 55.9252
0.5654862000 0.6911498000 54.4725
0.5654862000 0.7225657000 52.9734
0.5654862000 0.7539816000 51.4446
0.5654862000 0.7853975000 49.9047
0.5654862000 0.8168134000 48.3739
0.5654862000 0.8482293000 46.8728
0.5654862000 0.8796452000 45.4221
0.5654862000 0.9110611000 44.0411
0.5654862000 0.9424770000 42.7472
0.5654862000 0.9738929000 41.5549
0.5654862000 1.0053088000 40.4749
0.5654862000 1.0367247000 39.514
0.5654862000 1.0681406000 38.6741
0.5654862000 1.0995565000 37.9529
0.5654862000 1.1309724000 37.3436
0.5654862000 1.1623883000 36.8357
0.5654862000 1.1938042000 36.4156
0.5654862000 1.2252201000 36.0673
0.5654862000 1.2566360000 35.7737
0.5654862000 1.2880519000 35.5172
0.5654862000 1.3194678000 35.281
0.5654862000 1.3508837000 35.0494
0.5654862000 1.3822996000 34.8088
0.5654862000 1.4137155000 34.5479
0.5654862000 1.4451314000 34.2583
0.5654862000 1.4765473000 33.934
0.5654862000 1.5079632000 33.5718
0.5654862000 1.5393791000 33.1706
0.5654862000 1.5707950000 32.7315
0.5654862000 1.6022109000 32.2571
0.5654862000 1.6336268000 31.751
0.5654862000 1.6650427000 31.2176
0.5654862000 1.6964586000 30.6617
0.5654862000 1.7278745000 30.0879
0.5654862000 1.7592904000 29.5006
0.5654862000 1.7907063000 28.9041
0.5654862000 1.8221222000 28.302
0.5654862000 1.8535381000 27.6982
0.5654862000 1.8849540000 27.0967
0.5654862000 1.9163699000 26.5021
0.5654862000 1.9477858000 25.9205
0.5654862000 1.9792017000 25.3592
0.5654862000 2.0106176000 24.8279
0.5654862000 2.0420335000 24.3384
0.5654862000 2.0734494000 23.9048
0.5654862000 2.1048653000 23.5432
0.5654862000 2.1362812000 23.2715
0.5654862000 2.1676971000 23.108
0.5654862000 2.1991130000 23.0712
0.5654862000 2.2305289000 23.1782
0.5654862000 2.2619448000 23.4437
0.5654862000 2.2933607000 23.8794
0.5654862000 2.3247766000 24.4924
0.5654862000 2.3561925000 25.2856
0.5654862000 2.3876084000 26.2563
0.5654862000 2.4190243000 27.3972
0.5654862000 2.4504402000 28.6961
0.5654862000 2.4818561000 30.1368
0.5654862000 2.5132720000 31.6996
0.5654862000 2.5446879000 33.3624
0.5654862000 2.5761038000 35.1015
0.5654862000 2.6075197000 36.8926
0.5654862000 2.6389356000 38.7117
0.5654862000 2.6703515000 40.5357
0.5654862000 2.7017674000 42.3434
0.5654862000 2.7331833000 44.1155
0.5654862000 2.7645992000 45.8354
0.5654862000 2.7960151000 47.4891
0.5654862000 2.8274310000 49.0655
0.5654862000 2.8588469000 50.5565
0.5654862000 2.8902628000 51.9566
0.5654862000 2.9216787000 53.263
0.5654862000 2.9530946000 54.4751
0.5654862000 2.9845105000 55.5944
0.5654862000 3.0159264000 56.6241
0.5654862000 3.0473423000 57.5688
0.5654862000 3.0787582000 58.434
0.5654862000 3.1101741000 59.2258
0.5654862000 3.1415900000 59.9507
0.5654862000 3.1730059000 60.6152
0.5654862000 3.2044218000 61.2257
0.5654862000 3.2358377000 61.7882
0.5654862000 3.2672536000 62.3083
0.5654862000 3.2986695000 62.7911
0.5654862000 3.3300854000 63.2412
0.5654862000 3.3615013000 63.6623
0.5654862000 3.3929172000 64.0579
0.5654862000 3.4243331000 64.4308
0.5654862000 3.4557490000 64.7832
0.5654862000 3.4871649000 65.1168
0.5654862000 3.5185808000 65.4328
0.5654862000 3.5499967000 65.7319
0.5654862000 3.5814126000 66.0145
0.5654862000 3.6128285000 66.2805
0.5654862000 3.6442444000 66.5296
0.5654862000 3.6756603000 66.7613
0.5654862000 3.7070762000 66.9748
0.5654862000 3.7384921000 67.1692
0.5654862000 3.7699080000 67.3435
0.5654862000 3.8013239000 67.4967
0.5654862000 3.8327398000 67.6274
0.5654862000 3.8641557000 67.7343
0.5654862000 3.8955716000 67.8158
0.5654862000 3.9269875000 67.8699
0.5654862000 3.9584034000 67.8945
0.5654862000 3.9898193000 67.887
0.5654862000 4.0212352000 67.8443
0.5654862000 4.0526511000 67.763
0.5654862000 4.0840670000 67.639
0.5654862000 4.1154829000 67.468
0.5654862000 4.1468988000 67.245
0.5654862000 4.1783147000 66.9649
0.5654862000 4.2097306000 66.6223
0.5654862000 4.2411465000 66.212
0.5654862000 4.2725624000 65.7286
0.5654862000 4.3039783000 65.1677
0.5654862000 4.3353942000 64.5254
0.5654862000 4.3668101000 63.7989
0.5654862000 4.3982260000 62.9874
0.5654862000 4.4296419000 62.0918
0.5654862000 4.4610578000 61.1156
0.5654862000 4.4924737000 60.0651
0.5654862000 4.5238896000 58.9499
0.5654862000 4.5553055000 57.7827
0.5654862000 4.5867214000 56.5796
0.5654862000 4.6181373000 55.3601
0.5654862000 4.6495532000 54.1461
0.5654862000 4.6809691000 52.9623
0.5654862000 4.7123850000 51.8342
0.5654862000 4.7438009000 50.7883
0.5654862000 4.7752168000 49.8502
0.5654862000 4.8066327000 49.044
0.5654862000 4.8380486000 48.3907
0.5654862000 4.8694645000 47.9074
0.5654862000 4.9008804000 47.6067
0.5654862000 4.9322963000 47.4955
0.5654862000 4.9637122000 47.5749
0.5654862000 4.9951281000 47.8402
0.5654862000 5.0265440000 48.2811
0.5654862000 5.0579599000 48.8822
0.5654862000 5.0893758000 49.6237
0.5654862000 5.1207917000 50.4828
0.5654862000 5.1522076000 51.4344
0.5654862000 5.1836235000 52.4525
0.5654862000 5.2150394000 53.5118
0.5654862000 5.2464553000 54.588
0.5654862000 5.2778712000 55.6597
0.5654862000 5.3092871000 56.7083
0.5654862000 5.3407030000 57.7192
0.5654862000 5.3721189000 58.6817
0.5654862000 5.4035348000 59.5887
0.5654862000 5.4349507000 60.437
0.5654862000 5.4663666000 61.2265
0.5654862000 5.4977825000 61.9595
0.5654862000 5.5291984000 62.6401
0.5654862000 5.5606143000 63.2734
0.5654862000 5.5920302000 63.8651
0.5654862000 5.6234461000 64.4203
0.5654862000 5.6548620000 64.9435
0.5654862000 5.6862779000 65.4383
0.5654862000 5.7176938000 65.9069
0.5654862000 5.7491097000 66.3506
0.5654862000 5.7805256000 66.7693
0.5654862000 5.8119415000 67.1624
0.5654862000 5.8433574000 67.5285
0.5654862000 5.8747733000 67.8661
0.5654862000 5.9061892000 68.1736
0.5654862000 5.9376051000 68.4496
0.5654862000 5.9690210000 68.6932
0.5654862000 6.0004369000 68.9039
0.5654862000 6.0318528000 69.0816
0.5654862000 6.0632687000 69.2265
0.5654862000 6.0946846000 69.3394
0.5654862000 6.1261005000 69.4211
0.5654862000 6.1575164000 69.4725
0.5654862000 6.1889323000 69.4941
0.5654862000 6.2203482000 69.4866
0.5654862000 6.2517641000 69.4501
0.5969021000 0.0000000000 69.2728
0.5969021000 0.0314159000 69.1562
0.5969021000 0.0628318000 69.0039
0.5969021000 0.0942477000 68.8138
0.5969021000 0.1256636000 68.5833
0.5969021000 0.1570795000 68.3093
0.5969021000 0.1884954000 67.988
0.5969021000 0.2199113000 67.6152
0.5969021000 0.2513272000 67.1864
0.5969021000 0.2827431000 66.6968
0.5969021000 0.3141590000 66.1412
0.5969021000 0.3455749000 65.5145
0.5969021000 0.3769908000 64.8116
0.5969021000 0.4084067000 64.028
0.5969021000 0.4398226000 63.1597
0.5969021000 0.4712385000 62.204
0.5969021000 0.5026544000 61.1594
0.5969021000 0.5340703000 60.0263
0.5969021000 0.5654862000 58.8073
0.5969021000 0.5969021000 57.5075
0.5969021000 0.6283180000 56.1346
0.5969021000 0.6597339000 54.6993
0.5969021000 0.6911498000 53.2149
0.5969021000 0.7225657000 51.6977
0.5969021000 0.7539816000 50.1658
0.5969021000 0.7853975000 48.6393
0.5969021000 0.8168134000 47.1392
0.5969021000 0.8482293000 45.6867
0.5969021000 0.8796452000 44.3022
0.5969021000 0.9110611000 43.0044
0.5969021000 0.9424770000 41.8093
0.5969021000 0.9738929000 40.7293
0.5969021000 1.0053088000 39.7728
0.5969021000 1.0367247000 38.9433
0.5969021000 1.0681406000 38.2397
0.5969021000 1.0995565000 37.6559
0.5969021000 1.1309724000 37.1816
0.5969021000 1.1623883000 36.8026
0.5969021000 1.1938042000 36.5021
0.5969021000 1.2252201000 36.2611
0.5969021000 1.2566360000 36.0599
0.5969021000 1.2880519000 35.879
0.5969021000 1.3194678000 35.7
0.5969021000 1.3508837000 35.5066
0.5969021000 1.3822996000 35.285
0.5969021000 1.4137155000 35.0244
0.5969021000 1.4451314000 34.7172
0.5969021000 1.4765473000 34.3587
0.5969021000 1.5079632000 33.9475
0.5969021000 1.5393791000 33.4846
0.5969021000 1.5707950000 32.9729
0.5969021000 1.6022109000 32.4174
0.5969021000 1.6336268000 31.8239
0.5969021000 1.6650427000 31.1991
0.5969021000 1.6964586000 30.5496
0.5969021000 1.7278745000 29.8823
0.5969021000 1.7592904000 29.2034
0.5969021000 1.7907063000 28.519
0.5969021000 1.8221222000 27.8345
0.5969021000 1.8535381000 27.1555
0.5969021000 1.8849540000 26.4874
0.5969021000 1.9163699000 25.8364
0.5969021000 1.9477858000 25.2096
0.5969021000 1.9792017000 24.6156
0.5969021000 2.0106176000 24.0648
0.5969021000 2.0420335000 23.5695
0.5969021000 2.0734494000 23.1441
0.5969021000 2.1048653000 22.8046
0.5969021000 2.1362812000 22.5682
0.5969021000 2.1676971000 22.4525
0.5969021000 2.1991130000 22.4746
0.5969021000 2.2305289000 22.6498
0.5969021000 2.2619448000 22.991
0.5969021000 2.2933607000 23.5075
0.5969021000 2.3247766000 24.2041
0.5969021000 2.3561925000 25.0809
0.5969021000 2.3876084000 26.133
0.5969021000 2.4190243000 27.3503
0.5969021000 2.4504402000 28.7185
0.5969021000 2.4818561000 30.2191
0.5969021000 2.5132720000 31.8309
0.5969021000 2.5446879000 33.5303
0.5969021000 2.5761038000 35.2929
0.5969021000 2.6075197000 37.0941
0.5969021000 2.6389356000 38.91
0.5969021000 2.6703515000 40.7184
0.5969021000 2.7017674000 42.4992
0.5969021000 2.7331833000 44.2345
0.5969021000 2.7645992000 45.9095
0.5969021000 2.7960151000 47.5123
0.5969021000 2.8274310000 49.0337
0.5969021000 2.8588469000 50.4674
0.5969021000 2.8902628000 51.8097
0.5969021000 2.9216787000 53.0593
0.5969021000 2.9530946000 54.2167
0.5969021000 2.9845105000 55.2843
0.5969021000 3.0159264000 56.2659
0.5969021000 3.0473423000 57.1663
0.5969021000 3.0787582000 57.9911
0.5969021000 3.1101741000 58.7463
0.5969021000 3.1415900000 59.4383
0.5969021000 3.1730059000 60.0734
0.5969021000 3.2044218000 60.6579
0.5969021000 3.2358377000 61.1977
0.5969021000 3.2672536000 61.6986
0.5969021000 3.2986695000 62.1658
0.5969021000 3.3300854000 62.6039
0.5969021000 3.3615013000 63.0173
0.5969021000 3.3929172000 63.4096
0.5969021000 3.4243331000 63.7838
0.5969021000 3.4557490000 64.1424
0.5969021000 3.4871649000 64.4871
0.5969021000 3.5185808000 64.8192
0.5969021000 3.5499967000 65.139
0.5969021000 3.5814126000 65.4467
0.5969021000 3.6128285000 65.7417
0.5969021000 3.6442444000 66.023
0.5969021000 3.6756603000 66.2894
0.5969021000 3.7070762000 66.5394
0.5969021000 3.7384921000 66.7713
0.5969021000 3.7699080000 66.9834
0.5969021000 3.8013239000 67.1739
0.5969021000 3.8327398000 67.3408
0.5969021000 3.8641557000 67.4823
0.5969021000 3.8955716000 67.5964
0.5969021000 3.9269875000 67.6807
0.5969021000 3.9584034000 67.7328
0.5969021000 3.9898193000 67.7501
0.5969021000 4.0212352000 67.7294
0.5969021000 4.0526511000 67.6672
0.5969021000 4.0840670000 67.5597
0.5969021000 4.1154829000 67.4026
0.5969021000 4.1468988000 67.1912
0.5969021000 4.1783147000 66.9208
0.5969021000 4.2097306000 66.5864
0.5969021000 4.2411465000 66.1832
0.5969021000 4.2725624000 65.7066
0.5969021000 4.3039783000 65.1526
0.5969021000 4.3353942000 64.5182
0.5969021000 4.3668101000 63.8016
0.5969021000 4.3982260000 63.0026
0.5969021000 4.4296419000 62.123
0.5969021000 4.4610578000 61.1671
0.5969021000 4.4924737000 60.142
0.5969021000 4.5238896000 59.0576
0.5969021000 4.5553055000 57.927
0.5969021000 4.5867214000 56.7665
0.5969021000 4.6181373000 55.5952
0.5969021000 4.6495532000 54.4348
0.5969021000 4.6809691000 53.3087
0.5969021000 4.7123850000 52.2418
0.5969021000 4.7438009000 51.2588
0.5969021000 4.7752168000 50.3839
0.5969021000 4.8066327000 49.6391
0.5969021000 4.8380486000 49.0436
0.5969021000 4.8694645000 48.6125
0.5969021000 4.9008804000 48.3565
0.5969021000 4.9322963000 48.2808
0.5969021000 4.9637122000 48.385
0.5969021000 4.9951281000 48.6633
0.5969021000 5.0265440000 49.1048
0.5969021000 5.0579599000 49.6936
0.5969021000 5.0893758000 50.4104
0.5969021000 5.1207917000 51.2328
0.5969021000 5.1522076000 52.137
0.5969021000 5.1836235000 53.0984
0.5969021000 5.2150394000 54.0933
0.5969021000 5.2464553000 55.0995
0.5969021000 5.2778712000 56.0975
0.5969021000 5.3092871000 57.071
0.5969021000 5.3407030000 58.0072
0.5969021000 5.3721189000 58.897
0.5969021000 5.4035348000 59.7354
0.5969021000 5.4349507000 60.5203
0.5969021000 5.4663666000 61.2526
0.5969021000 5.4977825000 61.9355
0.5969021000 5.5291984000 62.5735
0.5969021000 5.5606143000 63.172
0.5969021000 5.5920302000 63.7364
0.5969021000 5.6234461000 64.2717
0.5969021000 5.6548620000 64.7818
0.5969021000 5.6862779000 65.2697
0.5969021000 5.7176938000 65.7368
0.5969021000 5.7491097000 66.1835
0.5969021000 5.7805256000 66.6089
0.5969021000 5.8119415000 67.0114
0.5969021000 5.8433574000 67.3888
0.5969021000 5.8747733000 67.7387
0.5969021000 5.9061892000 68.0588
0.5969021000 5.9376051000 68.3471
0.5969021000 5.9690210000 68.6021
0.5969021000 6.0004369000 68.8226
0.5969021000 6.0318528000 69.0082
0.5969021000 6.0632687000 69.1588
0.5969021000 6.0946846000 69.2749
0.5969021000 6.1261005000 69.3569
0.5969021000 6.1575164000 69.4056
0.5969021000 6.1889323000 69.4214
0.5969021000 6.2203482000 69.4047
0.5969021000 6.2517641000 69.3553
0.6283180000 0.0000000000 69.147
0.6283180000 0.0314159000 69.0079
0.6283180000 0.0628318000 68.8289
0.6283180000 0.0942477000 68.6076
0.6283180000 0.1256636000 68.3414
0.6283180000 0.1570795000 68.0271
0.6283180000 0.1884954000 67.661
0.6283180000 0.2199113000 67.239
0.6283180000 0.2513272000 66.7567
0.6283180000 0.2827431000 66.2096
0.6283180000 0.3141590000 65.5929
0.6283180000 0.3455749000 64.902
0.6283180000 0.3769908000 64.1326
0.6283180000 0.4084067000 63.2809
0.6283180000 0.4398226000 62.3441
0.6283180000 0.4712385000 61.3205
0.6283180000 0.5026544000 60.2101
0.6283180000 0.5340703000 59.0149
0.6283180000 0.5654862000 57.7393
0.6283180000 0.5969021000 56.3901
0.6283180000 0.6283180000 54.9769
0.6283180000 0.6597339000 53.5125
0.6283180000 0.6911498000 52.0118
0.6283180000 0.7225657000 50.4928
0.6283180000 0.7539816000 48.9749
0.6283180000 0.7853975000 47.4791
0.6283180000 0.8168134000 46.0271
0.6283180000 0.8482293000 44.6399
0.6283180000 0.8796452000 43.3372
0.6283180000 0.9110611000 42.1367
0.6283180000 0.9424770000 41.0524
0.6283180000 0.9738929000 40.0946
0.6283180000 1.0053088000 39.2685
0.6283180000 1.0367247000 38.5746
0.6283180000 1.0681406000 38.0083
0.6283180000 1.0995565000 37.5601
0.6283180000 1.1309724000 37.2159
0.6283180000 1.1623883000 36.9585
0.6283180000 1.1938042000 36.7677
0.6283180000 1.2252201000 36.6222
0.6283180000 1.2566360000 36.5
0.6283180000 1.2880519000 36.3803
0.6283180000 1.3194678000 36.2437
0.6283180000 1.3508837000 36.0736
0.6283180000 1.3822996000 35.8566
0.6283180000 1.4137155000 35.5827
0.6283180000 1.4451314000 35.2454
0.6283180000 1.4765473000 34.8418
0.6283180000 1.5079632000 34.3722
0.6283180000 1.5393791000 33.8397
0.6283180000 1.5707950000 33.2494
0.6283180000 1.6022109000 32.6083
0.6283180000 1.6336268000 31.9245
0.6283180000 1.6650427000 31.2064
0.6283180000 1.6964586000 30.4628
0.6283180000 1.7278745000 29.7023
0.6283180000 1.7592904000 28.933
0.6283180000 1.7907063000 28.1623
0.6283180000 1.8221222000 27.3975
0.6283180000 1.8535381000 26.6455
0.6283180000 1.8849540000 25.9132
0.6283180000 1.9163699000 25.2081
0.6283180000 1.9477858000 24.5385
0.6283180000 1.9792017000 23.914
0.6283180000 2.0106176000 23.3458
0.6283180000 2.0420335000 22.8468
0.6283180000 2.0734494000 22.4314
0.6283180000 2.1048653000 22.1156
0.6283180000 2.1362812000 21.9158
0.6283180000 2.1676971000 21.8487
0.6283180000 2.1991130000 21.9299
0.6283180000 2.2305289000 22.173
0.6283180000 2.2619448000 22.5889
0.6283180000 2.2933607000 23.1843
0.6283180000 2.3247766000 23.9617
0.6283180000 2.3561925000 24.9185
0.6283180000 2.3876084000 26.0473
0.6283180000 2.4190243000 27.3355
0.6283180000 2.4504402000 28.7664
0.6283180000 2.4818561000 30.3198
0.6283180000 2.5132720000 31.9725
0.6283180000 2.5446879000 33.7002
0.6283180000 2.5761038000 35.4775
0.6283180000 2.6075197000 37.2798
0.6283180000 2.6389356000 39.0836
0.6283180000 2.6703515000 40.8675
0.6283180000 2.7017674000 42.6127
0.6283180000 2.7331833000 44.3031
0.6283180000 2.7645992000 45.9257
0.6283180000 2.7960151000 47.4706
0.6283180000 2.8274310000 48.9308
0.6283180000 2.8588469000 50.3018
0.6283180000 2.8902628000 51.5818
0.6283180000 2.9216787000 52.7707
0.6283180000 2.9530946000 53.8703
0.6283180000 2.9845105000 54.8839
0.6283180000 3.0159264000 55.8156
0.6283180000 3.0473423000 56.6704
0.6283180000 3.0787582000 57.4541
0.6283180000 3.1101741000 58.1724
0.6283180000 3.1415900000 58.8315
0.6283180000 3.1730059000 59.4375
0.6283180000 3.2044218000 59.9966
0.6283180000 3.2358377000 60.5147
0.6283180000 3.2672536000 60.9975
0.6283180000 3.2986695000 61.4505
0.6283180000 3.3300854000 61.8785
0.6283180000 3.3615013000 62.2863
0.6283180000 3.3929172000 62.6778
0.6283180000 3.4243331000 63.0563
0.6283180000 3.4557490000 63.4245
0.6283180000 3.4871649000 63.7842
0.6283180000 3.5185808000 64.1365
0.6283180000 3.5499967000 64.4818
0.6283180000 3.5814126000 64.8196
0.6283180000 3.6128285000 65.1488
0.6283180000 3.6442444000 65.4677
0.6283180000 3.6756603000 65.7744
0.6283180000 3.7070762000 66.0665
0.6283180000 3.7384921000 66.3414
0.6283180000 3.7699080000 66.5965
0.6283180000 3.8013239000 66.8293
0.6283180000 3.8327398000 67.0371
0.6283180000 3.8641557000 67.2175
0.6283180000 3.8955716000 67.3679
0.6283180000 3.9269875000 67.4858
0.6283180000 3.9584034000 67.5685
0.6283180000 3.9898193000 67.6133
0.6283180000 4.0212352000 67.617
0.6283180000 4.0526511000 67.5763
0.6283180000 4.0840670000 67.4875
0.6283180000 4.1154829000 67.3466
0.6283180000 4.1468988000 67.1494
0.6283180000 4.1783147000 66.8915
0.6283180000 4.2097306000 66.5686
0.6283180000 4.2411465000 66.1763
0.6283180000 4.2725624000 65.7107
0.6283180000 4.3039783000 65.1687
0.6283180000 4.3353942000 64.548
0.6283180000 4.3668101000 63.8475
0.6283180000 4.3982260000 63.0678
0.6283180000 4.4296419000 62.2116
0.6283180000 4.4610578000 61.2837
0.6283180000 4.4924737000 60.2917
0.6283180000 4.5238896000 59.2459
0.6283180000 4.5553055000 58.1595
0.6283180000 4.5867214000 57.0486
0.6283180000 4.6181373000 55.9318
0.6283180000 4.6495532000 54.83
0.6283180000 4.6809691000 53.7657
0.6283180000 4.7123850000 52.7622
0.6283180000 4.7438009000 51.8429
0.6283180000 4.7752168000 51.0299
0.6283180000 4.8066327000 50.3435
0.6283180000 4.8380486000 49.8009
0.6283180000 4.8694645000 49.4154
0.6283180000 4.9008804000 49.1957
0.6283180000 4.9322963000 49.1456
0.6283180000 4.9637122000 49.2635
0.6283180000 4.9951281000 49.5429
0.6283180000 5.0265440000 49.9723
0.6283180000 5.0579599000 50.5362
0.6283180000 5.0893758000 51.2155
0.6283180000 5.1207917000 51.989
0.6283180000 5.1522076000 52.8341
0.6283180000 5.1836235000 53.728
0.6283180000 5.2150394000 54.649
0.6283180000 5.2464553000 55.5768
0.6283180000 5.2778712000 56.4942
0.6283180000 5.3092871000 57.3867
0.6283180000 5.3407030000 58.2437
0.6283180000 5.3721189000 59.0579
0.6283180000 5.4035348000 59.8257
0.6283180000 5.4349507000 60.5462
0.6283180000 5.4663666000 61.2214
0.6283180000 5.4977825000 61.8551
0.6283180000 5.5291984000 62.4522
0.6283180000 5.5606143000 63.018
0.6283180000 5.5920302000 63.5579
0.6283180000 5.6234461000 64.0763
0.6283180000 5.6548620000 64.5766
0.6283180000 5.6862779000 65.061
0.6283180000 5.7176938000 65.5301
0.6283180000 5.7491097000 65.9833
0.6283180000 5.7805256000 66.4188
0.6283180000 5.8119415000 66.834
0.6283180000 5.8433574000 67.2258
0.6283180000 5.8747733000 67.5909
0.6283180000 5.9061892000 67.9263
0.6283180000 5.9376051000 68.2291
0.6283180000 5.9690210000 68.4973
0.6283180000 6.0004369000 68.7292
0.6283180000 6.0318528000 68.924
0.6283180000 6.0632687000 69.0812
0.6283180000 6.0946846000 69.2009
0.6283180000 6.1261005000 69.2834
0.6283180000 6.1575164000 69.3291
0.6283180000 6.1889323000 69.3384
0.6283180000 6.2203482000 69.3113
0.6283180000 6.2517641000 69.2478
0.6597339000 0.0000000000 69.0074
0.6597339000 0.0314159000 68.8442
0.6597339000 0.0628318000 68.6365
0.6597339000 0.0942477000 68.3822
0.6597339000 0.1256636000 68.0785
0.6597339000 0.1570795000 67.7222
0.6597339000 0.1884954000 67.3098
0.6597339000 0.2199113000 66.8375
0.6597339000 0.2513272000 66.3012
0.6597339000 0.2827431000 65.6966
0.6597339000 0.3141590000 65.0196
0.6597339000 0.3455749000 64.2663
0.6597339000 0.3769908000 63.4331
0.6597339000 0.4084067000 62.5173
0.6597339000 0.4398226000 61.5172
0.6597339000 0.4712385000 60.4325
0.6597339000 0.5026544000 59.2647
0.6597339000 0.5340703000 58.0174
0.6597339000 0.5654862000 56.6966
0.6597339000 0.5969021000 55.311
0.6597339000 0.6283180000 53.8722
0.6597339000 0.6597339000 52.3942
0.6597339000 0.6911498000 50.8939
0.6597339000 0.7225657000 49.3903
0.6597339000 0.7539816000 47.904
0.6597339000 0.7853975000 46.4565
0.6597339000 0.8168134000 45.0692
0.6597339000 0.8482293000 43.7629
0.6597339000 0.8796452000 42.5562
0.6597339000 0.9110611000 41.465
0.6597339000 0.9424770000 40.5012
0.6597339000 0.9738929000 39.6722
0.6597339000 1.0053088000 38.9804
0.6597339000 1.0367247000 38.423
0.6597339000 1.0681406000 37.9917
0.6597339000 1.0995565000 37.6735
0.6597339000 1.1309724000 37.4514
0.6597339000 1.1623883000 37.3048
0.6597339000 1.1938042000 37.2111
0.6597339000 1.2252201000 37.1466
0.6597339000 1.2566360000 37.0882
0.6597339000 1.2880519000 37.0137
0.6597339000 1.3194678000 36.9036
0.6597339000 1.3508837000 36.7414
0.6597339000 1.3822996000 36.5143
0.6597339000 1.4137155000 36.2136
0.6597339000 1.4451314000 35.8344
0.6597339000 1.4765473000 35.3756
0.6597339000 1.5079632000 34.8393
0.6597339000 1.5393791000 34.2308
0.6597339000 1.5707950000 33.5572
0.6597339000 1.6022109000 32.8276
0.6597339000 1.6336268000 32.0519
0.6597339000 1.6650427000 31.2404
0.6597339000 1.6964586000 30.4036
0.6597339000 1.7278745000 29.5517
0.6597339000 1.7592904000 28.6941
0.6597339000 1.7907063000 27.8399
0.6597339000 1.8221222000 26.9977
0.6597339000 1.8535381000 26.1757
0.6597339000 1.8849540000 25.3822
0.6597339000 1.9163699000 24.6258
0.6597339000 1.9477858000 23.916
0.6597339000 1.9792017000 23.2635
0.6597339000 2.0106176000 22.6801
0.6597339000 2.0420335000 22.1792
0.6597339000 2.0734494000 21.7754
0.6597339000 2.1048653000 21.4843
0.6597339000 2.1362812000 21.3219
0.6597339000 2.1676971000 21.3035
0.6597339000 2.1991130000 21.4434
0.6597339000 2.2305289000 21.7534
0.6597339000 2.2619448000 22.2419
0.6597339000 2.2933607000 22.9136
0.6597339000 2.3247766000 23.7682
0.6597339000 2.3561925000 24.8007
0.6597339000 2.3876084000 26.0008
0.6597339000 2.4190243000 27.3537
0.6597339000 2.4504402000 28.8405
0.6597339000 2.4818561000 30.439
0.6597339000 2.5132720000 32.1247
0.6597339000 2.5446879000 33.8719
0.6597339000 2.5761038000 35.6552
0.6597339000 2.6075197000 37.4496
0.6597339000 2.6389356000 39.2324
0.6597339000 2.6703515000 40.9831
0.6597339000 2.7017674000 42.6843
0.6597339000 2.7331833000 44.3218
0.6597339000 2.7645992000 45.8845
0.6597339000 2.7960151000 47.3648
0.6597339000 2.8274310000 48.7575
0.6597339000 2.8588469000 50.0604
0.6597339000 2.8902628000 51.2733
0.6597339000 2.9216787000 52.3975
0.6597339000 2.9530946000 53.4361
0.6597339000 2.9845105000 54.393
0.6597339000 3.0159264000 55.2729
0.6597339000 3.0473423000 56.0809
0.6597339000 3.0787582000 56.8227
0.6597339000 3.1101741000 57.5038
0.6597339000 3.1415900000 58.1302
0.6597339000 3.1730059000 58.7079
0.6597339000 3.2044218000 59.2426
0.6597339000 3.2358377000 59.7404
0.6597339000 3.2672536000 60.2069
0.6597339000 3.2986695000 60.6478
0.6597339000 3.3300854000 61.0683
0.6597339000 3.3615013000 61.4733
0.6597339000 3.3929172000 61.8672
0.6597339000 3.4243331000 62.2536
0.6597339000 3.4557490000 62.6353
0.6597339000 3.4871649000 63.0143
0.6597339000 3.5185808000 63.3916
0.6597339000 3.5499967000 63.7672
0.6597339000 3.5814126000 64.1402
0.6597339000 3.6128285000 64.509
0.6597339000 3.6442444000 64.871
0.6597339000 3.6756603000 65.2234
0.6597339000 3.7070762000 65.5628
0.6597339000 3.7384921000 65.8859
0.6597339000 3.7699080000 66.1889
0.6597339000 3.8013239000 66.4685
0.6597339000 3.8327398000 66.7214
0.6597339000 3.8641557000 66.9445
0.6597339000 3.8955716000 67.1347
0.6597339000 3.9269875000 67.2892
0.6597339000 3.9584034000 67.4052
0.6597339000 3.9898193000 67.4798
0.6597339000 4.0212352000 67.5101
0.6597339000 4.0526511000 67.493
0.6597339000 4.0840670000 67.4249
0.6597339000 4.1154829000 67.3025
0.6597339000 4.1468988000 67.1219
0.6597339000 4.1783147000 66.8794
0.6597339000 4.2097306000 66.5711
0.6597339000 4.2411465000 66.1935
0.6597339000 4.2725624000 65.7434
0.6597339000 4.3039783000 65.2184
0.6597339000 4.3353942000 64.6169
0.6597339000 4.3668101000 63.9387
0.6597339000 4.3982260000 63.1852
0.6597339000 4.4296419000 62.3594
0.6597339000 4.4610578000 61.4669
0.6597339000 4.4924737000 60.5154
0.6597339000 4.5238896000 59.5154
0.6597339000 4.5553055000 58.48
0.6597339000 4.5867214000 57.4248
0.6597339000 4.6181373000 56.3678
0.6597339000 4.6495532000 55.3288
0.6597339000 4.6809691000 54.3291
0.6597339000 4.7123850000 53.3905
0.6597339000 4.7438009000 52.5345
0.6597339000 4.7752168000 51.7815
0.6597339000 4.8066327000 51.1499
0.6597339000 4.8380486000 50.6548
0.6597339000 4.8694645000 50.3078
0.6597339000 4.9008804000 50.1161
0.6597339000 4.9322963000 50.082
0.6597339000 4.9637122000 50.2033
0.6597339000 4.9951281000 50.4726
0.6597339000 5.0265440000 50.8785
0.6597339000 5.0579599000 51.4058
0.6597339000 5.0893758000 52.0364
0.6597339000 5.1207917000 52.7502
0.6597339000 5.1522076000 53.5261
0.6597339000 5.1836235000 54.3434
0.6597339000 5.2150394000 55.1822
0.6597339000 5.2464553000 56.0246
0.6597339000 5.2778712000 56.8553
0.6597339000 5.3092871000 57.6622
0.6597339000 5.3407030000 58.4363
0.6597339000 5.3721189000 59.1722
0.6597339000 5.4035348000 59.8677
0.6597339000 5.4349507000 60.5232
0.6597339000 5.4663666000 61.1414
0.6597339000 5.4977825000 61.7266
0.6597339000 5.5291984000 62.284
0.6597339000 5.5606143000 62.819
0.6597339000 5.5920302000 63.3366
0.6597339000 5.6234461000 63.8406
0.6597339000 5.6548620000 64.334
0.6597339000 5.6862779000 64.8178
0.6597339000 5.7176938000 65.2919
0.6597339000 5.7491097000 65.7546
0.6597339000 5.7805256000 66.2032
0.6597339000 5.8119415000 66.6339
0.6597339000 5.8433574000 67.0427
0.6597339000 5.8747733000 67.4255
0.6597339000 5.9061892000 67.7783
0.6597339000 5.9376051000 68.0977
0.6597339000 5.9690210000 68.3807
0.6597339000 6.0004369000 68.6254
0.6597339000 6.0318528000 68.8302
0.6597339000 6.0632687000 68.9946
0.6597339000 6.0946846000 69.1181
0.6597339000 6.1261005000 69.201
0.6597339000 6.1575164000 69.2433
0.6597339000 6.1889323000 69.2453
0.6597339000 6.2203482000 69.2069
0.6597339000 6.2517641000 69.1279
0.6911498000 0.0000000000 68.855
0.6911498000 0.0314159000 68.6662
0.6911498000 0.0628318000 68.4286
0.6911498000 0.0942477000 68.1399
0.6911498000 0.1256636000 67.7975
0.6911498000 0.1570795000 67.3984
0.6911498000 0.1884954000 66.9394
0.6911498000 0.2199113000 66.4168
0.6911498000 0.2513272000 65.827
0.6911498000 0.2827431000 65.1664
0.6911498000 0.3141590000 64.4315
0.6911498000 0.3455749000 63.6191
0.6911498000 0.3769908000 62.7267
0.6911498000 0.4084067000 61.7528
0.6911498000 0.4398226000 60.6967
0.6911498000 0.4712385000 59.5598
0.6911498000 0.5026544000 58.3449
0.6911498000 0.5340703000 57.0573
0.6911498000 0.5654862000 55.7047
0.6911498000 0.5969021000 54.2975
0.6911498000 0.6283180000 52.8488
0.6911498000 0.6597339000 51.3742
0.6911498000 0.6911498000 49.8917
0.6911498000 0.7225657000 48.4212
0.6911498000 0.7539816000 46.9839
0.6911498000 0.7853975000 45.6012
0.6911498000 0.8168134000 44.2944
0.6911498000 0.8482293000 43.083
0.6911498000 0.8796452000 41.9842
0.6911498000 0.9110611000 41.0117
0.6911498000 0.9424770000 40.175
0.6911498000 0.9738929000 39.4786
0.6911498000 1.0053088000 38.9216
0.6911498000 1.0367247000 38.4977
0.6911498000 1.0681406000 38.1956
0.6911498000 1.0995565000 37.9989
0.6911498000 1.1309724000 37.8874
0.6911498000 1.1623883000 37.8382
0.6911498000 1.1938042000 37.8264
0.6911498000 1.2252201000 37.8268
0.6911498000 1.2566360000 37.8152
0.6911498000 1.2880519000 37.769
0.6911498000 1.3194678000 37.6688
0.6911498000 1.3508837000 37.499
0.6911498000 1.3822996000 37.2477
0.6911498000 1.4137155000 36.9076
0.6911498000 1.4451314000 36.4757
0.6911498000 1.4765473000 35.9528
0.6911498000 1.5079632000 35.3431
0.6911498000 1.5393791000 34.6537
0.6911498000 1.5707950000 33.8938
0.6911498000 1.6022109000 33.0744
0.6911498000 1.6336268000 32.2069
0.6911498000 1.6650427000 31.3033
0.6911498000 1.6964586000 30.3756
0.6911498000 1.7278745000 29.4351
0.6911498000 1.7592904000 28.4927
0.6911498000 1.7907063000 27.5587
0.6911498000 1.8221222000 26.6427
0.6911498000 1.8535381000 25.7543
0.6911498000 1.8849540000 24.903
0.6911498000 1.9163699000 24.0984
0.6911498000 1.9477858000 23.3513
0.6911498000 1.9792017000 22.6731
0.6911498000 2.0106176000 22.0765
0.6911498000 2.0420335000 21.5753
0.6911498000 2.0734494000 21.1842
0.6911498000 2.1048653000 20.9184
0.6911498000 2.1362812000 20.7933
0.6911498000 2.1676971000 20.8231
0.6911498000 2.1991130000 21.0204
0.6911498000 2.2305289000 21.3951
0.6911498000 2.2619448000 21.9536
0.6911498000 2.2933607000 22.698
0.6911498000 2.3247766000 23.6255
0.6911498000 2.3561925000 24.7283
0.6911498000 2.3876084000 25.9937
0.6911498000 2.4190243000 27.4047
0.6911498000 2.4504402000 28.9399
0.6911498000 2.4818561000 30.5756
0.6911498000 2.5132720000 32.2859
0.6911498000 2.5446879000 34.0442
0.6911498000 2.5761038000 35.8245
0.6911498000 2.6075197000 37.6024
0.6911498000 2.6389356000 39.3554
0.6911498000 2.6703515000 41.0645
0.6911498000 2.7017674000 42.7136
0.6911498000 2.7331833000 44.2905
0.6911498000 2.7645992000 45.7863
0.6911498000 2.7960151000 47.1952
0.6911498000 2.8274310000 48.5147
0.6911498000 2.8588469000 49.7442
0.6911498000 2.8902628000 50.8854
0.6911498000 2.9216787000 51.9411
0.6911498000 2.9530946000 52.9156
0.6911498000 2.9845105000 53.8134
0.6911498000 3.0159264000 54.6396
0.6911498000 3.0473423000 55.3996
0.6911498000 3.0787582000 56.0989
0.6911498000 3.1101741000 56.743
0.6911498000 3.1415900000 57.3374
0.6911498000 3.1730059000 57.8877
0.6911498000 3.2044218000 58.3998
0.6911498000 3.2358377000 58.8793
0.6911498000 3.2672536000 59.332
0.6911498000 3.2986695000 59.7638
0.6911498000 3.3300854000 60.1801
0.6911498000 3.3615013000 60.586
0.6911498000 3.3929172000 60.9863
0.6911498000 3.4243331000 61.3848
0.6911498000 3.4557490000 61.7846
0.6911498000 3.4871649000 62.1877
0.6911498000 3.5185808000 62.5949
0.6911498000 3.5499967000 63.0058
0.6911498000 3.5814126000 63.4193
0.6911498000 3.6128285000 63.8327
0.6911498000 3.6442444000 64.2429
0.6911498000 3.6756603000 64.646
0.6911498000 3.7070762000 65.0376
0.6911498000 3.7384921000 65.4133
0.6911498000 3.7699080000 65.7685
0.6911498000 3.8013239000 66.0989
0.6911498000 3.8327398000 66.4004
0.6911498000 3.8641557000 66.6693
0.6911498000 3.8955716000 66.9021
0.6911498000 3.9269875000 67.0956
0.6911498000 3.9584034000 67.247
0.6911498000 3.9898193000 67.3534
0.6911498000 4.0212352000 67.412
0.6911498000 4.0526511000 67.4201
0.6911498000 4.0840670000 67.3746
0.6911498000 4.1154829000 67.2725
0.6911498000 4.1468988000 67.1108
0.6911498000 4.1783147000 66.8862
0.6911498000 4.2097306000 66.5957
0.6911498000 4.2411465000 66.2364
0.6911498000 4.2725624000 65.806
0.6911498000 4.3039783000 65.3028
0.6911498000 4.3353942000 64.726
0.6911498000 4.3668101000 64.0761
0.6911498000 4.3982260000 63.3549
0.6911498000 4.4296419000 62.5662
0.6911498000 4.4610578000 61.7157
0.6911498000 4.4924737000 60.8113
0.6911498000 4.5238896000 59.8635
0.6911498000 4.5553055000 58.885
0.6911498000 4.5867214000 57.8906
0.6911498000 4.6181373000 56.8976
0.6911498000 4.6495532000 55.9246
0.6911498000 4.6809691000 54.9914
0.6911498000 4.7123850000 54.118
0.6911498000 4.7438009000 53.3243
0.6911498000 4.7752168000 52.6287
0.6911498000 4.8066327000 52.0476
0.6911498000 4.8380486000 51.5945
0.6911498000 4.8694645000 51.2792
0.6911498000 4.9008804000 51.1075
0.6911498000 4.9322963000 51.0807
0.6911498000 4.9637122000 51.1958
0.6911498000 4.9951281000 51.4451
0.6911498000 5.0265440000 51.8176
0.6911498000 5.0579599000 52.2984
0.6911498000 5.0893758000 52.8707
0.6911498000 5.1207917000 53.5157
0.6911498000 5.1522076000 54.2143
0.6911498000 5.1836235000 54.9474
0.6911498000 5.2150394000 55.6975
0.6911498000 5.2464553000 56.4488
0.6911498000 5.2778712000 57.1882
0.6911498000 5.3092871000 57.9056
0.6911498000 5.3407030000 58.5941
0.6911498000 5.3721189000 59.2497
0.6911498000 5.4035348000 59.8717
0.6911498000 5.4349507000 60.4616
0.6911498000 5.4663666000 61.0229
0.6911498000 5.4977825000 61.5603
0.6911498000 5.5291984000 62.0792
0.6911498000 5.5606143000 62.5849
0.6911498000 5.5920302000 63.0819
0.6911498000 5.6234461000 63.5737
0.6911498000 5.6548620000 64.0622
0.6911498000 5.6862779000 64.5479
0.6911498000 5.7176938000 65.0293
0.6911498000 5.7491097000 65.5039
0.6911498000 5.7805256000 65.9678
0.6911498000 5.8119415000 66.4162
0.6911498000 5.8433574000 66.8442
0.6911498000 5.8747733000 67.2465
0.6911498000 5.9061892000 67.6184
0.6911498000 5.9376051000 67.9557
0.6911498000 5.9690210000 68.2547
0.6911498000 6.0004369000 68.513
0.6911498000 6.0318528000 68.7285
0.6911498000 6.0632687000 68.9003
0.6911498000 6.0946846000 69.0277
0.6911498000 6.1261005000 69.1106
0.6911498000 6.1575164000 69.149
0.6911498000 6.1889323000 69.143
0.6911498000 6.2203482000 69.0923
0.6911498000 6.2517641000 68.9966
0.7225657000 0.0000000000 68.6915
0.7225657000 0.0314159000 68.4763
0.7225657000 0.0628318000 68.2078
0.7225657000 0.0942477000 67.8841
0.7225657000 0.1256636000 67.5027
0.7225657000 0.1570795000 67.0608
0.7225657000 0.1884954000 66.5556
0.7225657000 0.2199113000 65.984
0.7225657000 0.2513272000 65.3428
0.7225657000 0.2827431000 64.6292
0.7225657000 0.3141590000 63.8403
0.7225657000 0.3455749000 62.974
0.7225657000 0.3769908000 62.029
0.7225657000 0.4084067000 61.0046
0.7225657000 0.4398226000 59.9019
0.7225657000 0.4712385000 58.7234
0.7225657000 0.5026544000 57.4736
0.7225657000 0.5340703000 56.1593
0.7225657000 0.5654862000 54.7898
0.7225657000 0.5969021000 53.3769
0.7225657000 0.6283180000 51.9351
0.7225657000 0.6597339000 50.4811
0.7225657000 0.6911498000 49.034
0.7225657000 0.7225657000 47.6139
0.7225657000 0.7539816000 46.2422
0.7225657000 0.7853975000 44.9399
0.7225657000 0.8168134000 43.7274
0.7225657000 0.8482293000 42.6227
0.7225657000 0.8796452000 41.6411
0.7225657000 0.9110611000 40.7939
0.7225657000 0.9424770000 40.0877
0.7225657000 0.9738929000 39.524
0.7225657000 1.0053088000 39.0988
0.7225657000 1.0367247000 38.8024
0.7225657000 1.0681406000 38.6202
0.7225657000 1.0995565000 38.5331
0.7225657000 1.1309724000 38.5183
0.7225657000 1.1623883000 38.5507
0.7225657000 1.1938042000 38.6038
0.7225657000 1.2252201000 38.6515
0.7225657000 1.2566360000 38.6689
0.7225657000 1.2880519000 38.6337
0.7225657000 1.3194678000 38.5272
0.7225657000 1.3508837000 38.3346
0.7225657000 1.3822996000 38.0457
0.7225657000 1.4137155000 37.655
0.7225657000 1.4451314000 37.1611
0.7225657000 1.4765473000 36.567
0.7225657000 1.5079632000 35.8788
0.7225657000 1.5393791000 35.1056
0.7225657000 1.5707950000 34.2583
0.7225657000 1.6022109000 33.3494
0.7225657000 1.6336268000 32.3919
0.7225657000 1.6650427000 31.3991
0.7225657000 1.6964586000 30.384
0.7225657000 1.7278745000 29.3592
0.7225657000 1.7592904000 28.3364
0.7225657000 1.7907063000 27.3269
0.7225657000 1.8221222000 26.3415
0.7225657000 1.8535381000 25.3908
0.7225657000 1.8849540000 24.4852
0.7225657000 1.9163699000 23.6358
0.7225657000 1.9477858000 22.8541
0.7225657000 1.9792017000 22.1524
0.7225657000 2.0106176000 21.5443
0.7225657000 2.0420335000 21.0437
0.7225657000 2.0734494000 20.6657
0.7225657000 2.1048653000 20.4252
0.7225657000 2.1362812000 20.3365
0.7225657000 2.1676971000 20.4129
0.7225657000 2.1991130000 20.6654
0.7225657000 2.2305289000 21.102
0.7225657000 2.2619448000 21.7266
0.7225657000 2.2933607000 22.5391
0.7225657000 2.3247766000 23.534
0.7225657000 2.3561925000 24.7011
0.7225657000 2.3876084000 26.0252
0.7225657000 2.4190243000 27.4867
0.7225657000 2.4504402000 29.0626
0.7225657000 2.4818561000 30.7273
0.7225657000 2.5132720000 32.4536
0.7225657000 2.5446879000 34.2143
0.7225657000 2.5761038000 35.9831
0.7225657000 2.6075197000 37.7358
0.7225657000 2.6389356000 39.4508
0.7225657000 2.6703515000 41.1101
0.7225657000 2.7017674000 42.6996
0.7225657000 2.7331833000 44.2088
0.7225657000 2.7645992000 45.6309
0.7225657000 2.7960151000 46.9627
0.7225657000 2.8274310000 48.2034
0.7225657000 2.8588469000 49.3547
0.7225657000 2.8902628000 50.4201
0.7225657000 2.9216787000 51.4039
0.7225657000 2.9530946000 52.3114
0.7225657000 2.9845105000 53.1479
0.7225657000 3.0159264000 53.9192
0.7225657000 3.0473423000 54.6305
0.7225657000 3.0787582000 55.2873
0.7225657000 3.1101741000 55.8949
0.7225657000 3.1415900000 56.4584
0.7225657000 3.1730059000 56.9834
0.7225657000 3.2044218000 57.4751
0.7225657000 3.2358377000 57.9394
0.7225657000 3.2672536000 58.3818
0.7225657000 3.2986695000 58.8083
0.7225657000 3.3300854000 59.2245
0.7225657000 3.3615013000 59.636
0.7225657000 3.3929172000 60.0474
0.7225657000 3.4243331000 60.4631
0.7225657000 3.4557490000 60.886
0.7225657000 3.4871649000 61.3183
0.7225657000 3.5185808000 61.7604
0.7225657000 3.5499967000 62.2119
0.7225657000 3.5814126000 62.6706
0.7225657000 3.6128285000 63.1335
0.7225657000 3.6442444000 63.5964
0.7225657000 3.6756603000 64.0545
0.7225657000 3.7070762000 64.5023
0.7225657000 3.7384921000 64.9343
0.7225657000 3.7699080000 65.345
0.7225657000 3.8013239000 65.7292
0.7225657000 3.8327398000 66.082
0.7225657000 3.8641557000 66.3989
0.7225657000 3.8955716000 66.6762
0.7225657000 3.9269875000 66.9104
0.7225657000 3.9584034000 67.0986
0.7225657000 3.9898193000 67.238
0.7225657000 4.0212352000 67.3261
0.7225657000 4.0526511000 67.3606
0.7225657000 4.0840670000 67.339
0.7225657000 4.1154829000 67.2589
0.7225657000 4.1468988000 67.1178
0.7225657000 4.1783147000 66.9135
0.7225657000 4.2097306000 66.6435
0.7225657000 4.2411465000 66.3059
0.7225657000 4.2725624000 65.8991
0.7225657000 4.3039783000 65.4221
0.7225657000 4.3353942000 64.8749
0.7225657000 4.3668101000 64.2584
0.7225657000 4.3982260000 63.5753
0.7225657000 4.4296419000 62.8294
0.7225657000 4.4610578000 62.0268
0.7225657000 4.4924737000 61.1752
0.7225657000 4.5238896000 60.2849
0.7225657000 4.5553055000 59.3679
0.7225657000 4.5867214000 58.4385
0.7225657000 4.6181373000 57.5126
0.7225657000 4.6495532000 56.6076
0.7225657000 4.6809691000 55.7416
0.7225657000 4.7123850000 54.933
0.7225657000 4.7438009000 54.1998
0.7225657000 4.7752168000 53.5585
0.7225657000 4.8066327000 53.0238
0.7225657000 4.8380486000 52.6072
0.7225657000 4.8694645000 52.3171
0.7225657000 4.9008804000 52.1582
0.7225657000 4.9322963000 52.1308
0.7225657000 4.9637122000 52.2314
0.7225657000 4.9951281000 52.4525
0.7225657000 5.0265440000 52.7831
0.7225657000 5.0579599000 53.2096
0.7225657000 5.0893758000 53.7159
0.7225657000 5.1207917000 54.2853
0.7225657000 5.1522076000 54.9001
0.7225657000 5.1836235000 55.5435
0.7225657000 5.2150394000 56.2002
0.7225657000 5.2464553000 56.8564
0.7225657000 5.2778712000 57.5014
0.7225657000 5.3092871000 58.1269
0.7225657000 5.3407030000 58.7278
0.7225657000 5.3721189000 59.302
0.7225657000 5.4035348000 59.8499
0.7225657000 5.4349507000 60.374
0.7225657000 5.4663666000 60.8786
0.7225657000 5.4977825000 61.3688
0.7225657000 5.5291984000 61.8501
0.7225657000 5.5606143000 62.3276
0.7225657000 5.5920302000 62.8055
0.7225657000 5.6234461000 63.2864
0.7225657000 5.6548620000 63.7717
0.7225657000 5.6862779000 64.2608
0.7225657000 5.7176938000 64.7512
0.7225657000 5.7491097000 65.2393
0.7225657000 5.7805256000 65.7201
0.7225657000 5.8119415000 66.1878
0.7225657000 5.8433574000 66.6361
0.7225657000 5.8747733000 67.0592
0.7225657000 5.9061892000 67.4511
0.7225657000 5.9376051000 67.807
0.7225657000 5.9690210000 68.1227
0.7225657000 6.0004369000 68.3949
0.7225657000 6.0318528000 68.6213
0.7225657000 6.0632687000 68.8004
0.7225657000 6.0946846000 68.9314
0.7225657000 6.1261005000 69.0138
0.7225657000 6.1575164000 69.0476
0.7225657000 6.1889323000 69.0326
0.7225657000 6.2203482000 68.9687
0.7225657000 6.2517641000 68.8553
0.7539816000 0.0000000000 68.5195
0.7539816000 0.0314159000 68.2772
0.7539816000 0.0628318000 67.9776
0.7539816000 0.0942477000 67.6189
0.7539816000 0.1256636000 67.199
0.7539816000 0.1570795000 66.7156
0.7539816000 0.1884954000 66.166
0.7539816000 0.2199113000 65.5479
0.7539816000 0.2513272000 64.8589
0.7539816000 0.2827431000 64.0966
0.7539816000 0.3141590000 63.2595
0.7539816000 0.3455749000 62.3462
0.7539816000 0.3769908000 61.3566
0.7539816000 0.4084067000 60.2914
0.7539816000 0.4398226000 59.1529
0.7539816000 0.4712385000 57.9452
0.7539816000 0.5026544000 56.6741
0.7539816000 0.5340703000 55.3479
0.7539816000 0.5654862000 53.9773
0.7539816000 0.5969021000 52.5753
0.7539816000 0.6283180000 51.1576
0.7539816000 0.6597339000 49.7416
0.7539816000 0.6911498000 48.3468
0.7539816000 0.7225657000 46.9935
0.7539816000 0.7539816000 45.7026
0.7539816000 0.7853975000 44.4944
0.7539816000 0.8168134000 43.3877
0.7539816000 0.8482293000 42.3989
0.7539816000 0.8796452000 41.5408
0.7539816000 0.9110611000 40.8221
0.7539816000 0.9424770000 40.2465
0.7539816000 0.9738929000 39.8124
0.7539816000 1.0053088000 39.5125
0.7539816000 1.0367247000 39.3342
0.7539816000 1.0681406000 39.2599
0.7539816000 1.0995565000 39.268
0.7539816000 1.1309724000 39.3337
0.7539816000 1.1623883000 39.4301
0.7539816000 1.1938042000 39.5299
0.7539816000 1.2252201000 39.6064
0.7539816000 1.2566360000 39.635
0.7539816000 1.2880519000 39.5939
0.7539816000 1.3194678000 39.4654
0.7539816000 1.3508837000 39.2362
0.7539816000 1.3822996000 38.898
0.7539816000 1.4137155000 38.4469
0.7539816000 1.4451314000 37.8838
0.7539816000 1.4765473000 37.2133
0.7539816000 1.5079632000 36.4437
0.7539816000 1.5393791000 35.5856
0.7539816000 1.5707950000 34.6516
0.7539816000 1.6022109000 33.6555
0.7539816000 1.6336268000 32.6114
0.7539816000 1.6650427000 31.5337
0.7539816000 1.6964586000 30.4361
0.7539816000 1.7278745000 29.332
0.7539816000 1.7592904000 28.234
0.7539816000 1.7907063000 27.1542
0.7539816000 1.8221222000 26.1042
0.7539816000 1.8535381000 25.0955
0.7539816000 1.8849540000 24.1396
0.7539816000 1.9163699000 23.2484
0.7539816000 1.9477858000 22.4346
0.7539816000 1.9792017000 21.7114
0.7539816000 2.0106176000 21.0928
0.7539816000 2.0420335000 20.5934
0.7539816000 2.0734494000 20.2282
0.7539816000 2.1048653000 20.0118
0.7539816000 2.1362812000 19.9579
0.7539816000 2.1676971000 20.0784
0.7539816000 2.1991130000 20.3827
0.7539816000 2.2305289000 20.877
0.7539816000 2.2619448000 21.5629
0.7539816000 2.2933607000 22.4379
0.7539816000 2.3247766000 23.494
0.7539816000 2.3561925000 24.7184
0.7539816000 2.3876084000 26.0935
0.7539816000 2.4190243000 27.5977
0.7539816000 2.4504402000 29.2058
0.7539816000 2.4818561000 30.8908
0.7539816000 2.5132720000 32.6245
0.7539816000 2.5446879000 34.379
0.7539816000 2.5761038000 36.1277
0.7539816000 2.6075197000 37.8469
0.7539816000 2.6389356000 39.516
0.7539816000 2.6703515000 41.1182
0.7539816000 2.7017674000 42.641
0.7539816000 2.7331833000 44.076
0.7539816000 2.7645992000 45.4187
0.7539816000 2.7960151000 46.6679
0.7539816000 2.8274310000 47.8251
0.7539816000 2.8588469000 48.8943
0.7539816000 2.8902628000 49.8804
0.7539816000 2.9216787000 50.7895
0.7539816000 2.9530946000 51.6279
0.7539816000 2.9845105000 52.4018
0.7539816000 3.0159264000 53.1172
0.7539816000 3.0473423000 53.7798
0.7539816000 3.0787582000 54.3948
0.7539816000 3.1101741000 54.9673
0.7539816000 3.1415900000 55.5022
0.7539816000 3.1730059000 56.0044
0.7539816000 3.2044218000 56.4793
0.7539816000 3.2358377000 56.9322
0.7539816000 3.2672536000 57.3688
0.7539816000 3.2986695000 57.7949
0.7539816000 3.3300854000 58.2164
0.7539816000 3.3615013000 58.6387
0.7539816000 3.3929172000 59.0669
0.7539816000 3.4243331000 59.5052
0.7539816000 3.4557490000 59.9569
0.7539816000 3.4871649000 60.4236
0.7539816000 3.5185808000 60.906
0.7539816000 3.5499967000 61.4027
0.7539816000 3.5814126000 61.9113
0.7539816000 3.6128285000 62.4278
0.7539816000 3.6442444000 62.9471
0.7539816000 3.6756603000 63.4635
0.7539816000 3.7070762000 63.9704
0.7539816000 3.7384921000 64.4613
0.7539816000 3.7699080000 64.9297
0.7539816000 3.8013239000 65.3694
0.7539816000 3.8327398000 65.7748
0.7539816000 3.8641557000 66.141
0.7539816000 3.8955716000 66.4636
0.7539816000 3.9269875000 66.7392
0.7539816000 3.9584034000 66.9646
0.7539816000 3.9898193000 67.1375
0.7539816000 4.0212352000 67.2557
0.7539816000 4.0526511000 67.3172
0.7539816000 4.0840670000 67.3203
0.7539816000 4.1154829000 67.2632
0.7539816000 4.1468988000 67.1444
0.7539816000 4.1783147000 66.9621
0.7539816000 4.2097306000 66.715
0.7539816000 4.2411465000 66.4019
0.7539816000 4.2725624000 66.022
0.7539816000 4.3039783000 65.575
0.7539816000 4.3353942000 65.0616
0.7539816000 4.3668101000 64.4832
0.7539816000 4.3982260000 63.8428
0.7539816000 4.4296419000 63.1446
0.7539816000 4.4610578000 62.3946
0.7539816000 4.4924737000 61.6004
0.7539816000 4.5238896000 60.7716
0.7539816000 4.5553055000 59.9197
0.7539816000 4.5867214000 59.058
0.7539816000 4.6181373000 58.2011
0.7539816000 4.6495532000 57.3649
0.7539816000 4.6809691000 56.566
0.7539816000 4.7123850000 55.8211
0.7539816000 4.7438009000 55.1461
0.7539816000 4.7752168000 54.5558
0.7539816000 4.8066327000 54.063
0.7539816000 4.8380486000 53.6779
0.7539816000 4.8694645000 53.4074
0.7539816000 4.9008804000 53.255
0.7539816000 4.9322963000 53.2204
0.7539816000 4.9637122000 53.2999
0.7539816000 4.9951281000 53.4861
0.7539816000 5.0265440000 53.7686
0.7539816000 5.0579599000 54.1347
0.7539816000 5.0893758000 54.5699
0.7539816000 5.1207917000 55.0587
0.7539816000 5.1522076000 55.5857
0.7539816000 5.1836235000 56.136
0.7539816000 5.2150394000 56.6964
0.7539816000 5.2464553000 57.2554
0.7539816000 5.2778712000 57.8042
0.7539816000 5.3092871000 58.3368
0.7539816000 5.3407030000 58.8496
0.7539816000 5.3721189000 59.342
0.7539816000 5.4035348000 59.8158
0.7539816000 5.4349507000 60.2745
0.7539816000 5.4663666000 60.7229
0.7539816000 5.4977825000 61.1665
0.7539816000 5.5291984000 61.611
0.7539816000 5.5606143000 62.0611
0.7539816000 5.5920302000 62.5207
0.7539816000 5.6234461000 62.9917
0.7539816000 5.6548620000 63.4747
0.7539816000 5.6862779000 63.9681
0.7539816000 5.7176938000 64.4684
0.7539816000 5.7491097000 64.9707
0.7539816000 5.7805256000 65.469
0.7539816000 5.8119415000 65.9564
0.7539816000 5.8433574000 66.4257
0.7539816000 5.8747733000 66.8697
0.7539816000 5.9061892000 67.2819
0.7539816000 5.9376051000 67.6565
0.7539816000 5.9690210000 67.9886
0.7539816000 6.0004369000 68.2744
0.7539816000 6.0318528000 68.5113
0.7539816000 6.0632687000 68.6972
0.7539816000 6.0946846000 68.8311
0.7539816000 6.1261005000 68.9124
0.7539816000 6.1575164000 68.9408
0.7539816000 6.1889323000 68.916
0.7539816000 6.2203482000 68.838
0.7539816000 6.2517641000 68.706
0.7853975000 0.0000000000 68.3419
0.7853975000 0.0314159000 68.0725
0.7853975000 0.0628318000 67.7423
0.7853975000 0.0942477000 67.3496
0.7853975000 0.1256636000 66.8928
0.7853975000 0.1570795000 66.3699
0.7853975000 0.1884954000 65.779
0.7853975000 0.2199113000 65.1184
0.7853975000 0.2513272000 64.3864
0.7853975000 0.2827431000 63.5816
0.7853975000 0.3141590000 62.7034
0.7853975000 0.3455749000 61.7516
0.7853975000 0.3769908000 60.7271
0.7853975000 0.4084067000 59.6321
0.7853975000 0.4398226000 58.4702
0.7853975000 0.4712385000 57.2467
0.7853975000 0.5026544000 55.969
0.7853975000 0.5340703000 54.6465
0.7853975000 0.5654862000 53.2911
0.7853975000 0.5969021000 51.9168
0.7853975000 0.6283180000 50.54
0.7853975000 0.6597339000 49.1786
0.7853975000 0.6911498000 47.8521
0.7853975000 0.7225657000 46.5804
0.7853975000 0.7539816000 45.3836
0.7853975000 0.7853975000 44.2807
0.7853975000 0.8168134000 43.2887
0.7853975000 0.8482293000 42.4217
0.7853975000 0.8796452000 41.6903
0.7853975000 0.9110611000 41.1001
0.7853975000 0.9424770000 40.6518
0.7853975000 0.9738929000 40.3408
0.7853975000 1.0053088000 40.1567
0.7853975000 1.0367247000 40.0842
0.7853975000 1.0681406000 40.1033
0.7853975000 1.0995565000 40.1903
0.7853975000 1.1309724000 40.3186
0.7853975000 1.1623883000 40.4606
0.7853975000 1.1938042000 40.5884
0.7853975000 1.2252201000 40.6755
0.7853975000 1.2566360000 40.6978
0.7853975000 1.2880519000 40.6347
0.7853975000 1.3194678000 40.47
0.7853975000 1.3508837000 40.1922
0.7853975000 1.3822996000 39.7947
0.7853975000 1.4137155000 39.2757
0.7853975000 1.4451314000 38.6381
0.7853975000 1.4765473000 37.8885
0.7853975000 1.5079632000 37.0367
0.7853975000 1.5393791000 36.0948
0.7853975000 1.5707950000 35.0768
0.7853975000 1.6022109000 33.9974
0.7853975000 1.6336268000 32.8717
0.7853975000 1.6650427000 31.7146
0.7853975000 1.6964586000 30.5405
0.7853975000 1.7278745000 29.3632
0.7853975000 1.7592904000 28.1959
0.7853975000 1.7907063000 27.0514
0.7853975000 1.8221222000 25.9418
0.7853975000 1.8535381000 24.8796
0.7853975000 1.8849540000 23.8771
0.7853975000 1.9163699000 22.9473
0.7853975000 1.9477858000 22.1036
0.7853975000 1.9792017000 21.3602
0.7853975000 2.0106176000 20.7317
0.7853975000 2.0420335000 20.2333
0.7853975000 2.0734494000 19.8798
0.7853975000 2.1048653000 19.6856
0.7853975000 2.1362812000 19.6636
0.7853975000 2.1676971000 19.8246
0.7853975000 2.1991130000 20.1764
0.7853975000 2.2305289000 20.7231
0.7853975000 2.2619448000 21.4644
0.7853975000 2.2933607000 22.3951
0.7853975000 2.3247766000 23.505
0.7853975000 2.3561925000 24.7788
0.7853975000 2.3876084000 26.1967
0.7853975000 2.4190243000 27.7348
0.7853975000 2.4504402000 29.3663
0.7853975000 2.4818561000 31.0628
0.7853975000 2.5132720000 32.795
0.7853975000 2.5446879000 34.5345
0.7853975000 2.5761038000 36.2549
0.7853975000 2.6075197000 37.9328
0.7853975000 2.6389356000 39.5485
0.7853975000 2.6703515000 41.0867
0.7853975000 2.7017674000 42.5366
0.7853975000 2.7331833000 43.8918
0.7853975000 2.7645992000 45.15
0.7853975000 2.7960151000 46.3123
0.7853975000 2.8274310000 47.3824
0.7853975000 2.8588469000 48.3662
0.7853975000 2.8902628000 49.2706
0.7853975000 2.9216787000 50.1031
0.7853975000 2.9530946000 50.8712
0.7853975000 2.9845105000 51.5819
0.7853975000 3.0159264000 52.2417
0.7853975000 3.0473423000 52.8565
0.7853975000 3.0787582000 53.4313
0.7853975000 3.1101741000 53.9711
0.7853975000 3.1415900000 54.4804
0.7853975000 3.1730059000 54.9638
0.7853975000 3.2044218000 55.4263
0.7853975000 3.2358377000 55.873
0.7853975000 3.2672536000 56.3093
0.7853975000 3.2986695000 56.7409
0.7853975000 3.3300854000 57.1737
0.7853975000 3.3615013000 57.6132
0.7853975000 3.3929172000 58.0644
0.7853975000 3.4243331000 58.5316
0.7853975000 3.4557490000 59.0177
0.7853975000 3.4871649000 59.5245
0.7853975000 3.5185808000 60.052
0.7853975000 3.5499967000 60.5985
0.7853975000 3.5814126000 61.1607
0.7853975000 3.6128285000 61.7341
0.7853975000 3.6442444000 62.3127
0.7853975000 3.6756603000 62.8895
0.7853975000 3.7070762000 63.4571
0.7853975000 3.7384921000 64.008
0.7853975000 3.7699080000 64.5348
0.7853975000 3.8013239000 65.0303
0.7853975000 3.8327398000 65.4884
0.7853975000 3.8641557000 65.9036
0.7853975000 3.8955716000 66.2712
0.7853975000 3.9269875000 66.5877
0.7853975000 3.9584034000 66.8501
0.7853975000 3.9898193000 67.056
0.7853975000 4.0212352000 67.2039
0.7853975000 4.0526511000 67.2924
0.7853975000 4.0840670000 67.3204
0.7853975000 4.1154829000 67.2869
0.7853975000 4.1468988000 67.1911
0.7853975000 4.1783147000 67.0323
0.7853975000 4.2097306000 66.8099
0.7853975000 4.2411465000 66.5236
0.7853975000 4.2725624000 66.1732
0.7853975000 4.3039783000 65.7593
0.7853975000 4.3353942000 65.283
0.7853975000 4.3668101000 64.7463
0.7853975000 4.3982260000 64.1523
0.7853975000 4.4296419000 63.5055
0.7853975000 4.4610578000 62.8115
0.7853975000 4.4924737000 62.0778
0.7853975000 4.5238896000 61.3133
0.7853975000 4.5553055000 60.5287
0.7853975000 4.5867214000 59.7362
0.7853975000 4.6181373000 58.949
0.7853975000 4.6495532000 58.1816
0.7853975000 4.6809691000 57.4489
0.7853975000 4.7123850000 56.7657
0.7853975000 4.7438009000 56.1463
0.7853975000 4.7752168000 55.6037
0.7853975000 4.8066327000 55.1489
0.7853975000 4.8380486000 54.7906
0.7853975000 4.8694645000 54.5347
0.7853975000 4.9008804000 54.3837
0.7853975000 4.9322963000 54.337
0.7853975000 4.9637122000 54.3905
0.7853975000 4.9951281000 54.5372
0.7853975000 5.0265440000 54.7674
0.7853975000 5.0579599000 55.0695
0.7853975000 5.0893758000 55.4303
0.7853975000 5.1207917000 55.8361
0.7853975000 5.1522076000 56.2734
0.7853975000 5.1836235000 56.7293
0.7853975000 5.2150394000 57.1927
0.7853975000 5.2464553000 57.6542
0.7853975000 5.2778712000 58.107
0.7853975000 5.3092871000 58.5469
0.7853975000 5.3407030000 58.9722
0.7853975000 5.3721189000 59.3837
0.7853975000 5.4035348000 59.7842
0.7853975000 5.4349507000 60.1782
0.7853975000 5.4663666000 60.5713
0.7853975000 5.4977825000 60.9691
0.7853975000 5.5291984000 61.3774
0.7853975000 5.5606143000 61.8008
0.7853975000 5.5920302000 62.2425
0.7853975000 5.6234461000 62.7041
0.7853975000 5.6548620000 63.1849
0.7853975000 5.6862779000 63.6826
0.7853975000 5.7176938000 64.1927
0.7853975000 5.7491097000 64.7091
0.7853975000 5.7805256000 65.2246
0.7853975000 5.8119415000 65.7313
0.7853975000 5.8433574000 66.2208
0.7853975000 5.8747733000 66.6852
0.7853975000 5.9061892000 67.1169
0.7853975000 5.9376051000 67.5093
0.7853975000 5.9690210000 67.857
0.7853975000 6.0004369000 68.1556
0.7853975000 6.0318528000 68.4019
0.7853975000 6.0632687000 68.5937
0.7853975000 6.0946846000 68.7296
0.7853975000 6.1261005000 68.8087
0.7853975000 6.1575164000 68.8308
0.7853975000 6.1889323000 68.7954
0.7853975000 6.2203482000 68.7025
0.7853975000 6.2517641000 68.5515
0.8168134000 0.0000000000 68.1625
0.8168134000 0.0314159000 67.8668
0.8168134000 0.0628318000 67.5071
0.8168134000 0.0942477000 67.0822
0.8168134000 0.1256636000 66.5909
0.8168134000 0.1570795000 66.0319
0.8168134000 0.1884954000 65.404
0.8168134000 0.2199113000 64.7061
0.8168134000 0.2513272000 63.9374
0.8168134000 0.2827431000 63.0975
0.8168134000 0.3141590000 62.1868
0.8168134000 0.3455749000 61.2063
0.8168134000 0.3769908000 60.1581
0.8168134000 0.4084067000 59.0455
0.8168134000 0.4398226000 57.8735
0.8168134000 0.4712385000 56.6486
0.8168134000 0.5026544000 55.3793
0.8168134000 0.5340703000 54.0763
0.8168134000 0.5654862000 52.7523
0.8168134000 0.5969021000 51.422
0.8168134000 0.6283180000 50.1021
0.8168134000 0.6597339000 48.8106
0.8168134000 0.6911498000 47.5665
0.8168134000 0.7225657000 46.3891
0.8168134000 0.7539816000 45.2972
0.8168134000 0.7853975000 44.308
0.8168134000 0.8168134000 43.4365
0.8168134000 0.8482293000 42.6944
0.8168134000 0.8796452000 42.0894
0.8168134000 0.9110611000 41.6243
0.8168134000 0.9424770000 41.297
0.8168134000 0.9738929000 41.0996
0.8168134000 1.0053088000 41.0193
0.8168134000 1.0367247000 41.0382
0.8168134000 1.0681406000 41.1343
0.8168134000 1.0995565000 41.2823
0.8168134000 1.1309724000 41.4548
0.8168134000 1.1623883000 41.6236
0.8168134000 1.1938042000 41.761
0.8168134000 1.2252201000 41.8411
0.8168134000 1.2566360000 41.8409
0.8168134000 1.2880519000 41.7415
0.8168134000 1.3194678000 41.5283
0.8168134000 1.3508837000 41.1918
0.8168134000 1.3822996000 40.7274
0.8168134000 1.4137155000 40.1355
0.8168134000 1.4451314000 39.4207
0.8168134000 1.4765473000 38.5913
0.8168134000 1.5079632000 37.6587
0.8168134000 1.5393791000 36.6362
0.8168134000 1.5707950000 35.5387
0.8168134000 1.6022109000 34.3817
0.8168134000 1.6336268000 33.1807
0.8168134000 1.6650427000 31.9509
0.8168134000 1.6964586000 30.7072
0.8168134000 1.7278745000 29.4635
0.8168134000 1.7592904000 28.2334
0.8168134000 1.7907063000 27.0301
0.8168134000 1.8221222000 25.8663
0.8168134000 1.8535381000 24.755
0.8168134000 1.8849540000 23.7096
0.8168134000 1.9163699000 22.7439
0.8168134000 1.9477858000 21.8721
0.8168134000 1.9792017000 21.1094
0.8168134000 2.0106176000 20.4711
0.8168134000 2.0420335000 19.9725
0.8168134000 2.0734494000 19.6288
0.8168134000 2.1048653000 19.4539
0.8168134000 2.1362812000 19.46
0.8168134000 2.1676971000 19.6568
0.8168134000 2.1991130000 20.0504
0.8168134000 2.2305289000 20.6432
0.8168134000 2.2619448000 21.4327
0.8168134000 2.2933607000 22.4114
0.8168134000 2.3247766000 23.5667
0.8168134000 2.3561925000 24.8811
0.8168134000 2.3876084000 26.3325
0.8168134000 2.4190243000 27.8952
0.8168134000 2.4504402000 29.5409
0.8168134000 2.4818561000 31.2395
0.8168134000 2.5132720000 32.9612
0.8168134000 2.5446879000 34.6773
0.8168134000 2.5761038000 36.3612
0.8168134000 2.6075197000 37.9903
0.8168134000 2.6389356000 39.5458
0.8168134000 2.6703515000 41.014
0.8168134000 2.7017674000 42.3856
0.8168134000 2.7331833000 43.6564
0.8168134000 2.7645992000 44.8262
0.8168134000 2.7960151000 45.8982
0.8168134000 2.8274310000 46.8786
0.8168134000 2.8588469000 47.7751
0.8168134000 2.8902628000 48.5964
0.8168134000 2.9216787000 49.3517
0.8168134000 2.9530946000 50.0494
0.8168134000 2.9845105000 50.6976
0.8168134000 3.0159264000 51.3031
0.8168134000 3.0473423000 51.8721
0.8168134000 3.0787582000 52.4095
0.8168134000 3.1101741000 52.9201
0.8168134000 3.1415900000 53.4081
0.8168134000 3.1730059000 53.8777
0.8168134000 3.2044218000 54.3334
0.8168134000 3.2358377000 54.78
0.8168134000 3.2672536000 55.2226
0.8168134000 3.2986695000 55.6667
0.8168134000 3.3300854000 56.118
0.8168134000 3.3615013000 56.5817
0.8168134000 3.3929172000 57.0628
0.8168134000 3.4243331000 57.5652
0.8168134000 3.4557490000 58.0919
0.8168134000 3.4871649000 58.644
0.8168134000 3.5185808000 59.2212
0.8168134000 3.5499967000 59.8213
0.8168134000 3.5814126000 60.4403
0.8168134000 3.6128285000 61.0728
0.8168134000 3.6442444000 61.7119
0.8168134000 3.6756603000 62.3499
0.8168134000 3.7070762000 62.9783
0.8168134000 3.7384921000 63.5888
0.8168134000 3.7699080000 64.173
0.8168134000 3.8013239000 64.7231
0.8168134000 3.8327398000 65.2324
0.8168134000 3.8641557000 65.695
0.8168134000 3.8955716000 66.106
0.8168134000 3.9269875000 66.4617
0.8168134000 3.9584034000 66.7594
0.8168134000 3.9898193000 66.9971
0.8168134000 4.0212352000 67.1736
0.8168134000 4.0526511000 67.2882
0.8168134000 4.0840670000 67.3406
0.8168134000 4.1154829000 67.3306
0.8168134000 4.1468988000 67.2582
0.8168134000 4.1783147000 67.1236
0.8168134000 4.2097306000 66.9271
0.8168134000 4.2411465000 66.669
0.8168134000 4.2725624000 66.35
0.8168134000 4.3039783000 65.9714
0.8168134000 4.3353942000 65.5346
0.8168134000 4.3668101000 65.0421
0.8168134000 4.3982260000 64.4971
0.8168134000 4.4296419000 63.9039
0.8168134000 4.4610578000 63.2683
0.8168134000 4.4924737000 62.5969
0.8168134000 4.5238896000 61.8982
0.8168134000 4.5553055000 61.1818
0.8168134000 4.5867214000 60.4587
0.8168134000 4.6181373000 59.7409
0.8168134000 4.6495532000 59.0413
0.8168134000 4.6809691000 58.373
0.8168134000 4.7123850000 57.7493
0.8168134000 4.7438009000 57.1826
0.8168134000 4.7752168000 56.6842
0.8168134000 4.8066327000 56.2638
0.8168134000 4.8380486000 55.9286
0.8168134000 4.8694645000 55.6835
0.8168134000 4.9008804000 55.5303
0.8168134000 4.9322963000 55.4678
0.8168134000 4.9637122000 55.4922
0.8168134000 4.9951281000 55.5968
0.8168134000 5.0265440000 55.7727
0.8168134000 5.0579599000 56.0093
0.8168134000 5.0893758000 56.295
0.8168134000 5.1207917000 56.6177
0.8168134000 5.1522076000 56.9657
0.8168134000 5.1836235000 57.3281
0.8168134000 5.2150394000 57.6957
0.8168134000 5.2464553000 58.0613
0.8168134000 5.2778712000 58.42
0.8168134000 5.3092871000 58.7692
0.8168134000 5.3407030000 59.1089
0.8168134000 5.3721189000 59.4412
0.8168134000 5.4035348000 59.7702
0.8168134000 5.4349507000 60.1011
0.8168134000 5.4663666000 60.44
0.8168134000 5.4977825000 60.7931
0.8168134000 5.5291984000 61.1659
0.8168134000 5.5606143000 61.5629
0.8168134000 5.5920302000 61.9869
0.8168134000 5.6234461000 62.4387
0.8168134000 5.6548620000 62.9169
0.8168134000 5.6862779000 63.4182
0.8168134000 5.7176938000 63.9371
0.8168134000 5.7491097000 64.4663
0.8168134000 5.7805256000 64.9977
0.8168134000 5.8119415000 65.5221
0.8168134000 5.8433574000 66.0304
0.8168134000 5.8747733000 66.5134
0.8168134000 5.9061892000 66.9628
0.8168134000 5.9376051000 67.3714
0.8168134000 5.9690210000 67.733
0.8168134000 6.0004369000 68.0428
0.8168134000 6.0318528000 68.297
0.8168134000 6.0632687000 68.4932
0.8168134000 6.0946846000 68.6297
0.8168134000 6.1261005000 68.7055
0.8168134000 6.1575164000 68.7202
0.8168134000 6.1889323000 68.6735
0.8168134000 6.2203482000 68.5653
0.8168134000 6.2517641000 68.3951
0.8482293000 0.0000000000 67.9855
0.8482293000 0.0314159000 67.6648
0.8482293000 0.0628318000 67.2776
0.8482293000 0.0942477000 66.8232
0.8482293000 0.1256636000 66.301
0.8482293000 0.1570795000 65.7104
0.8482293000 0.1884954000 65.0508
0.8482293000 0.2199113000 64.322
0.8482293000 0.2513272000 63.5242
0.8482293000 0.2827431000 62.6579
0.8482293000 0.3141590000 61.7244
0.8482293000 0.3455749000 60.7261
0.8482293000 0.3769908000 59.6661
0.8482293000 0.4084067000 58.549
0.8482293000 0.4398226000 57.3807
0.8482293000 0.4712385000 56.1691
0.8482293000 0.5026544000 54.9235
0.8482293000 0.5340703000 53.6555
0.8482293000 0.5654862000 52.3783
0.8482293000 0.5969021000 51.1072
0.8482293000 0.6283180000 49.8586
0.8482293000 0.6597339000 48.6504
0.8482293000 0.6911498000 47.5008
0.8482293000 0.7225657000 46.4278
0.8482293000 0.7539816000 45.4487
0.8482293000 0.7853975000 44.5786
0.8482293000 0.8168134000 43.8302
0.8482293000 0.8482293000 43.2127
0.8482293000 0.8796452000 42.7308
0.8482293000 0.9110611000 42.3845
0.8482293000 0.9424770000 42.1687
0.8482293000 0.9738929000 42.0731
0.8482293000 1.0053088000 42.0824
0.8482293000 1.0367247000 42.1766
0.8482293000 1.0681406000 42.3322
0.8482293000 1.0995565000 42.523
0.8482293000 1.1309724000 42.7211
0.8482293000 1.1623883000 42.8985
0.8482293000 1.1938042000 43.028
0.8482293000 1.2252201000 43.0851
0.8482293000 1.2566360000 43.0482
0.8482293000 1.2880519000 42.9001
0.8482293000 1.3194678000 42.6285
0.8482293000 1.3508837000 42.2257
0.8482293000 1.3822996000 41.6895
0.8482293000 1.4137155000 41.0221
0.8482293000 1.4451314000 40.2297
0.8482293000 1.4765473000 39.3224
0.8482293000 1.5079632000 38.3126
0.8482293000 1.5393791000 37.2146
0.8482293000 1.5707950000 36.0438
0.8482293000 1.6022109000 34.8161
0.8482293000 1.6336268000 33.5473
0.8482293000 1.6650427000 32.2527
0.8482293000 1.6964586000 30.9469
0.8482293000 1.7278745000 29.6442
0.8482293000 1.7592904000 28.3581
0.8482293000 1.7907063000 27.102
0.8482293000 1.8221222000 25.8893
0.8482293000 1.8535381000 24.7334
0.8482293000 1.8849540000 23.6485
0.8482293000 1.9163699000 22.6493
0.8482293000 1.9477858000 21.7509
0.8482293000 1.9792017000 20.9692
0.8482293000 2.0106176000 20.3203
0.8482293000 2.0420335000 19.8199
0.8482293000 2.0734494000 19.4831
0.8482293000 2.1048653000 19.3237
0.8482293000 2.1362812000 19.3531
0.8482293000 2.1676971000 19.5799
0.8482293000 2.1991130000 20.0087
0.8482293000 2.2305289000 20.6401
0.8482293000 2.2619448000 21.4695
0.8482293000 2.2933607000 22.4873
0.8482293000 2.3247766000 23.6788
0.8482293000 2.3561925000 25.024
0.8482293000 2.3876084000 26.4991
0.8482293000 2.4190243000 28.0765
0.8482293000 2.4504402000 29.7264
0.8482293000 2.4818561000 31.4177
0.8482293000 2.5132720000 33.12
0.8482293000 2.5446879000 34.804
0.8482293000 2.5761038000 36.4438
0.8482293000 2.6075197000 38.0171
0.8482293000 2.6389356000 39.5064
0.8482293000 2.6703515000 40.8991
0.8482293000 2.7017674000 42.1881
0.8482293000 2.7331833000 43.3709
0.8482293000 2.7645992000 44.4495
0.8482293000 2.7960151000 45.4294
0.8482293000 2.8274310000 46.3187
0.8482293000 2.8588469000 47.1273
0.8482293000 2.8902628000 47.8656
0.8482293000 2.9216787000 48.5442
0.8482293000 2.9530946000 49.1729
0.8482293000 2.9845105000 49.7605
0.8482293000 3.0159264000 50.3143
0.8482293000 3.0473423000 50.8407
0.8482293000 3.0787582000 51.3448
0.8482293000 3.1101741000 51.831
0.8482293000 3.1415900000 52.3031
0.8482293000 3.1730059000 52.765
0.8482293000 3.2044218000 53.2207
0.8482293000 3.2358377000 53.6745
0.8482293000 3.2672536000 54.1311
0.8482293000 3.2986695000 54.5955
0.8482293000 3.3300854000 55.073
0.8482293000 3.3615013000 55.5685
0.8482293000 3.3929172000 56.0867
0.8482293000 3.4243331000 56.6311
0.8482293000 3.4557490000 57.2041
0.8482293000 3.4871649000 57.8066
0.8482293000 3.5185808000 58.4375
0.8482293000 3.5499967000 59.0942
0.8482293000 3.5814126000 59.7719
0.8482293000 3.6128285000 60.4644
0.8482293000 3.6442444000 61.1641
0.8482293000 3.6756603000 61.8624
0.8482293000 3.7070762000 62.5501
0.8482293000 3.7384921000 63.2179
0.8482293000 3.7699080000 63.8569
0.8482293000 3.8013239000 64.4588
0.8482293000 3.8327398000 65.0162
0.8482293000 3.8641557000 65.523
0.8482293000 3.8955716000 65.9743
0.8482293000 3.9269875000 66.3663
0.8482293000 3.9584034000 66.6967
0.8482293000 3.9898193000 66.9638
0.8482293000 4.0212352000 67.1669
0.8482293000 4.0526511000 67.3061
0.8482293000 4.0840670000 67.3817
0.8482293000 4.1154829000 67.3944
0.8482293000 4.1468988000 67.3451
0.8482293000 4.1783147000 67.2348
0.8482293000 4.2097306000 67.0645
0.8482293000 4.2411465000 66.8355
0.8482293000 4.2725624000 66.5491
0.8482293000 4.3039783000 66.2069
0.8482293000 4.3353942000 65.811
0.8482293000 4.3668101000 65.3641
0.8482293000 4.3982260000 64.8694
0.8482293000 4.4296419000 64.3311
0.8482293000 4.4610578000 63.7546
0.8482293000 4.4924737000 63.1462
0.8482293000 4.5238896000 62.5133
0.8482293000 4.5553055000 61.8647
0.8482293000 4.5867214000 61.2102
0.8482293000 4.6181373000 60.5604
0.8482293000 4.6495532000 59.9266
0.8482293000 4.6809691000 59.3205
0.8482293000 4.7123850000 58.7536
0.8482293000 4.7438009000 58.2366
0.8482293000 4.7752168000 57.7795
0.8482293000 4.8066327000 57.3903
0.8482293000 4.8380486000 57.0753
0.8482293000 4.8694645000 56.8382
0.8482293000 4.9008804000 56.6803
0.8482293000 4.9322963000 56.6003
0.8482293000 4.9637122000 56.5944
0.8482293000 4.9951281000 56.6563
0.8482293000 5.0265440000 56.7779
0.8482293000 5.0579599000 56.9499
0.8482293000 5.0893758000 57.1619
0.8482293000 5.1207917000 57.4035
0.8482293000 5.1522076000 57.6647
0.8482293000 5.1836235000 57.9366
0.8482293000 5.2150394000 58.2118
0.8482293000 5.2464553000 58.485
0.8482293000 5.2778712000 58.7529
0.8482293000 5.3092871000 59.0149
0.8482293000 5.3407030000 59.2723
0.8482293000 5.3721189000 59.5285
0.8482293000 5.4035348000 59.7885
0.8482293000 5.4349507000 60.0586
0.8482293000 5.4663666000 60.3452
0.8482293000 5.4977825000 60.6547
0.8482293000 5.5291984000 60.9928
0.8482293000 5.5606143000 61.3637
0.8482293000 5.5920302000 61.7697
0.8482293000 5.6234461000 62.211
0.8482293000 5.6548620000 62.6856
0.8482293000 5.6862779000 63.1889
0.8482293000 5.7176938000 63.7146
0.8482293000 5.7491097000 64.2545
0.8482293000 5.7805256000 64.7993
0.8482293000 5.8119415000 65.3389
0.8482293000 5.8433574000 65.8631
0.8482293000 5.8747733000 66.3621
0.8482293000 5.9061892000 66.8266
0.8482293000 5.9376051000 67.2487
0.8482293000 5.9690210000 67.6218
0.8482293000 6.0004369000 67.9403
0.8482293000 6.0318528000 68.2004
0.8482293000 6.0632687000 68.399
0.8482293000 6.0946846000 68.5345
0.8482293000 6.1261005000 68.6057
0.8482293000 6.1575164000 68.6121
0.8482293000 6.1889323000 68.5534
0.8482293000 6.2203482000 68.4295
0.8482293000 6.2517641000 68.2403
0.8796452000 0.0000000000 67.8157
0.8796452000 0.0314159000 67.4719
0.8796452000 0.0628318000 67.0599
0.8796452000 0.0942477000 66.5796
0.8796452000 0.1256636000 66.031
0.8796452000 0.1570795000 65.4142
0.8796452000 0.1884954000 64.7294
0.8796452000 0.2199113000 63.9772
0.8796452000 0.2513272000 63.1587
0.8796452000 0.2827431000 62.2756
0.8796452000 0.3141590000 61.3301
0.8796452000 0.3455749000 60.3256
0.8796452000 0.3769908000 59.2664
0.8796452000 0.4084067000 58.158
0.8796452000 0.4398226000 57.0075
0.8796452000 0.4712385000 55.8235
0.8796452000 0.5026544000 54.6163
0.8796452000 0.5340703000 53.3978
0.8796452000 0.5654862000 52.1817
0.8796452000 0.5969021000 50.9832
0.8796452000 0.6283180000 49.8186
0.8796452000 0.6597339000 48.7047
0.8796452000 0.6911498000 47.6589
0.8796452000 0.7225657000 46.6976
0.8796452000 0.7539816000 45.8361
0.8796452000 0.7853975000 45.0874
0.8796452000 0.8168134000 44.4616
0.8796452000 0.8482293000 43.9652
0.8796452000 0.8796452000 43.6001
0.8796452000 0.9110611000 43.3635
0.8796452000 0.9424770000 43.2478
0.8796452000 0.9738929000 43.2402
0.8796452000 1.0053088000 43.3233
0.8796452000 1.0367247000 43.4759
0.8796452000 1.0681406000 43.6733
0.8796452000 1.0995565000 43.8888
0.8796452000 1.1309724000 44.0947
0.8796452000 1.1623883000 44.2635
0.8796452000 1.1938042000 44.3696
0.8796452000 1.2252201000 44.3895
0.8796452000 1.2566360000 44.3039
0.8796452000 1.2880519000 44.0976
0.8796452000 1.3194678000 43.7602
0.8796452000 1.3508837000 43.2866
0.8796452000 1.3822996000 42.6762
0.8796452000 1.4137155000 41.9332
0.8796452000 1.4451314000 41.0655
0.8796452000 1.4765473000 40.0842
0.8796452000 1.5079632000 39.0027
0.8796452000 1.5393791000 37.8359
0.8796452000 1.5707950000 36.5995
0.8796452000 1.6022109000 35.3094
0.8796452000 1.6336268000 33.9812
0.8796452000 1.6650427000 32.6301
0.8796452000 1.6964586000 31.2705
0.8796452000 1.7278745000 29.9163
0.8796452000 1.7592904000 28.5812
0.8796452000 1.7907063000 27.2785
0.8796452000 1.8221222000 26.022
0.8796452000 1.8535381000 24.8258
0.8796452000 1.8849540000 23.7047
0.8796452000 1.9163699000 22.674
0.8796452000 1.9477858000 21.75
0.8796452000 1.9792017000 20.9492
0.8796452000 2.0106176000 20.2883
0.8796452000 2.0420335000 19.7836
0.8796452000 2.0734494000 19.4502
0.8796452000 2.1048653000 19.3016
0.8796452000 2.1362812000 19.3486
0.8796452000 2.1676971000 19.5985
0.8796452000 2.1991130000 20.0548
0.8796452000 2.2305289000 20.7163
0.8796452000 2.2619448000 21.5764
0.8796452000 2.2933607000 22.6235
0.8796452000 2.3247766000 23.8408
0.8796452000 2.3561925000 25.2064
0.8796452000 2.3876084000 26.6946
0.8796452000 2.4190243000 28.2763
0.8796452000 2.4504402000 29.9202
0.8796452000 2.4818561000 31.5946
0.8796452000 2.5132720000 33.2683
0.8796452000 2.5446879000 34.9122
0.8796452000 2.5761038000 36.5005
0.8796452000 2.6075197000 38.0116
0.8796452000 2.6389356000 39.4292
0.8796452000 2.6703515000 40.7423
0.8796452000 2.7017674000 41.9453
0.8796452000 2.7331833000 43.0378
0.8796452000 2.7645992000 44.0238
0.8796452000 2.7960151000 44.9109
0.8796452000 2.8274310000 45.7093
0.8796452000 2.8588469000 46.4308
0.8796452000 2.8902628000 47.0877
0.8796452000 2.9216787000 47.6918
0.8796452000 2.9530946000 48.2542
0.8796452000 2.9845105000 48.7845
0.8796452000 3.0159264000 49.2907
0.8796452000 3.0473423000 49.7792
0.8796452000 3.0787582000 50.2553
0.8796452000 3.1101741000 50.723
0.8796452000 3.1415900000 51.186
0.8796452000 3.1730059000 51.6475
0.8796452000 3.2044218000 52.1109
0.8796452000 3.2358377000 52.58
0.8796452000 3.2672536000 53.059
0.8796452000 3.2986695000 53.5521
0.8796452000 3.3300854000 54.0641
0.8796452000 3.3615013000 54.5994
0.8796452000 3.3929172000 55.1619
0.8796452000 3.4243331000 55.7547
0.8796452000 3.4557490000 56.3797
0.8796452000 3.4871649000 57.0369
0.8796452000 3.5185808000 57.7248
0.8796452000 3.5499967000 58.44
0.8796452000 3.5814126000 59.1771
0.8796452000 3.6128285000 59.9292
0.8796452000 3.6442444000 60.6879
0.8796452000 3.6756603000 61.4439
0.8796452000 3.7070762000 62.1875
0.8796452000 3.7384921000 62.9088
0.8796452000 3.7699080000 63.5983
0.8796452000 3.8013239000 64.2472
0.8796452000 3.8327398000 64.8481
0.8796452000 3.8641557000 65.3946
0.8796452000 3.8955716000 65.8817
0.8796452000 3.9269875000 66.306
0.8796452000 3.9584034000 66.6653
0.8796452000 3.9898193000 66.9585
0.8796452000 4.0212352000 67.1854
0.8796452000 4.0526511000 67.3468
0.8796452000 4.0840670000 67.4438
0.8796452000 4.1154829000 67.4779
0.8796452000 4.1468988000 67.4507
0.8796452000 4.1783147000 67.3641
0.8796452000 4.2097306000 67.2199
0.8796452000 4.2411465000 67.0199
0.8796452000 4.2725624000 66.7662
0.8796452000 4.3039783000 66.4609
0.8796452000 4.3353942000 66.1062
0.8796452000 4.3668101000 65.7051
0.8796452000 4.3982260000 65.2609
0.8796452000 4.4296419000 64.7775
0.8796452000 4.4610578000 64.2597
0.8796452000 4.4924737000 63.7134
0.8796452000 4.5238896000 63.1453
0.8796452000 4.5553055000 62.563
0.8796452000 4.5867214000 61.9751
0.8796452000 4.6181373000 61.391
0.8796452000 4.6495532000 60.8205
0.8796452000 4.6809691000 60.2738
0.8796452000 4.7123850000 59.7607
0.8796452000 4.7438009000 59.2907
0.8796452000 4.7752168000 58.872
0.8796452000 4.8066327000 58.5115
0.8796452000 4.8380486000 58.2145
0.8796452000 4.8694645000 57.9838
0.8796452000 4.9008804000 57.8203
0.8796452000 4.9322963000 57.7225
0.8796452000 4.9637122000 57.6866
0.8796452000 4.9951281000 57.707
0.8796452000 5.0265440000 57.7765
0.8796452000 5.0579599000 57.8866
0.8796452000 5.0893758000 58.0284
0.8796452000 5.1207917000 58.193
0.8796452000 5.1522076000 58.372
0.8796452000 5.1836235000 58.5583
0.8796452000 5.2150394000 58.7463
0.8796452000 5.2464553000 58.9323
0.8796452000 5.2778712000 59.1148
0.8796452000 5.3092871000 59.2944
0.8796452000 5.3407030000 59.4741
0.8796452000 5.3721189000 59.6583
0.8796452000 5.4035348000 59.8531
0.8796452000 5.4349507000 60.0652
0.8796452000 5.4663666000 60.3018
0.8796452000 5.4977825000 60.5695
0.8796452000 5.5291984000 60.8738
0.8796452000 5.5606143000 61.2187
0.8796452000 5.5920302000 61.6063
0.8796452000 5.6234461000 62.0359
0.8796452000 5.6548620000 62.5049
0.8796452000 5.6862779000 63.008
0.8796452000 5.7176938000 63.5378
0.8796452000 5.7491097000 64.0852
0.8796452000 5.7805256000 64.64
0.8796452000 5.8119415000 65.1912
0.8796452000 5.8433574000 65.7277
0.8796452000 5.8747733000 66.2388
0.8796452000 5.9061892000 66.7148
0.8796452000 5.9376051000 67.1471
0.8796452000 5.9690210000 67.5283
0.8796452000 6.0004369000 67.8527
0.8796452000 6.0318528000 68.1159
0.8796452000 6.0632687000 68.3148
0.8796452000 6.0946846000 68.4474
0.8796452000 6.1261005000 68.5125
0.8796452000 6.1575164000 68.5096
0.8796452000 6.1889323000 68.4384
0.8796452000 6.2203482000 68.2989
0.8796452000 6.2517641000 68.0914
0.9110611000 0.0000000000 67.6577
0.9110611000 0.0314159000 67.2935
0.9110611000 0.0628318000 66.8603
0.9110611000 0.0942477000 66.3585
0.9110611000 0.1256636000 65.7888
0.9110611000 0.1570795000 65.1521
0.9110611000 0.1884954000 64.4494
0.9110611000 0.2199113000 63.6821
0.9110611000 0.2513272000 62.8524
0.9110611000 0.2827431000 61.9626
0.9110611000 0.3141590000 61.0163
0.9110611000 0.3455749000 60.0176
0.9110611000 0.3769908000 58.9718
0.9110611000 0.4084067000 57.8854
0.9110611000 0.4398226000 56.7662
0.9110611000 0.4712385000 55.6235
0.9110611000 0.5026544000 54.4681
0.9110611000 0.5340703000 53.3123
0.9110611000 0.5654862000 52.1698
0.9110611000 0.5969021000 51.0554
0.9110611000 0.6283180000 49.9847
0.9110611000 0.6597339000 48.9737
0.9110611000 0.6911498000 48.0381
0.9110611000 0.7225657000 47.1926
0.9110611000 0.7539816000 46.4505
0.9110611000 0.7853975000 45.8223
0.9110611000 0.8168134000 45.3155
0.9110611000 0.8482293000 44.9338
0.9110611000 0.8796452000 44.6766
0.9110611000 0.9110611000 44.5386
0.9110611000 0.9424770000 44.5095
0.9110611000 0.9738929000 44.5749
0.9110611000 1.0053088000 44.7156
0.9110611000 1.0367247000 44.9094
0.9110611000 1.0681406000 45.1312
0.9110611000 1.0995565000 45.3543
0.9110611000 1.1309724000 45.5516
0.9110611000 1.1623883000 45.697
0.9110611000 1.1938042000 45.766
0.9110611000 1.2252201000 45.7374
0.9110611000 1.2566360000 45.5938
0.9110611000 1.2880519000 45.3224
0.9110611000 1.3194678000 44.915
0.9110611000 1.3508837000 44.3685
0.9110611000 1.3822996000 43.6844
0.9110611000 1.4137155000 42.8684
0.9110611000 1.4451314000 41.9297
0.9110611000 1.4765473000 40.8804
0.9110611000 1.5079632000 39.7344
0.9110611000 1.5393791000 38.507
0.9110611000 1.5707950000 37.2137
0.9110611000 1.6022109000 35.8703
0.9110611000 1.6336268000 34.4918
0.9110611000 1.6650427000 33.093
0.9110611000 1.6964586000 31.6879
0.9110611000 1.7278745000 30.29
0.9110611000 1.7592904000 28.9127
0.9110611000 1.7907063000 27.5696
0.9110611000 1.8221222000 26.2744
0.9110611000 1.8535381000 25.0419
0.9110611000 1.8849540000 23.8874
0.9110611000 1.9163699000 22.8271
0.9110611000 1.9477858000 21.878
0.9110611000 1.9792017000 21.0575
0.9110611000 2.0106176000 20.3829
0.9110611000 2.0420335000 19.8708
0.9110611000 2.0734494000 19.5365
0.9110611000 2.1048653000 19.3932
0.9110611000 2.1362812000 19.4511
0.9110611000 2.1676971000 19.7166
0.9110611000 2.1991130000 20.1918
0.9110611000 2.2305289000 20.8738
0.9110611000 2.2619448000 21.7544
0.9110611000 2.2933607000 22.8202
0.9110611000 2.3247766000 24.0522
0.9110611000 2.3561925000 25.4271
0.9110611000 2.3876084000 26.9173
0.9110611000 2.4190243000 28.4923
0.9110611000 2.4504402000 30.12
0.9110611000 2.4818561000 31.7678
0.9110611000 2.5132720000 33.4042
0.9110611000 2.5446879000 35
0.9110611000 2.5761038000 36.5299
0.9110611000 2.6075197000 37.9733
0.9110611000 2.6389356000 39.3148
0.9110611000 2.6703515000 40.545
0.9110611000 2.7017674000 41.6599
0.9110611000 2.7331833000 42.6611
0.9110611000 2.7645992000 43.5545
0.9110611000 2.7960151000 44.3497
0.9110611000 2.8274310000 45.059
0.9110611000 2.8588469000 45.6959
0.9110611000 2.8902628000 46.2744
0.9110611000 2.9216787000 46.8077
0.9110611000 2.9530946000 47.3081
0.9110611000 2.9845105000 47.786
0.9110611000 3.0159264000 48.2499
0.9110611000 3.0473423000 48.7066
0.9110611000 3.0787582000 49.1612
0.9110611000 3.1101741000 49.6177
0.9110611000 3.1415900000 50.0792
0.9110611000 3.1730059000 50.5484
0.9110611000 3.2044218000 51.0282
0.9110611000 3.2358377000 51.5215
0.9110611000 3.2672536000 52.0317
0.9110611000 3.2986695000 52.5623
0.9110611000 3.3300854000 53.1173
0.9110611000 3.3615013000 53.7002
0.9110611000 3.3929172000 54.3141
0.9110611000 3.4243331000 54.9614
0.9110611000 3.4557490000 55.6431
0.9110611000 3.4871649000 56.3586
0.9110611000 3.5185808000 57.1056
0.9110611000 3.5499967000 57.88
0.9110611000 3.5814126000 58.6759
0.9110611000 3.6128285000 59.4855
0.9110611000 3.6442444000 60.3
0.9110611000 3.6756603000 61.1097
0.9110611000 3.7070762000 61.9042
0.9110611000 3.7384921000 62.6733
0.9110611000 3.7699080000 63.4072
0.9110611000 3.8013239000 64.0971
0.9110611000 3.8327398000 64.7352
0.9110611000 3.8641557000 65.3154
0.9110611000 3.8955716000 65.8327
0.9110611000 3.9269875000 66.2841
0.9110611000 3.9584034000 66.6676
0.9110611000 3.9898193000 66.9827
0.9110611000 4.0212352000 67.2299
0.9110611000 4.0526511000 67.4105
0.9110611000 4.0840670000 67.5264
0.9110611000 4.1154829000 67.5798
0.9110611000 4.1468988000 67.5731
0.9110611000 4.1783147000 67.5091
0.9110611000 4.2097306000 67.39
0.9110611000 4.2411465000 67.2185
0.9110611000 4.2725624000 66.9969
0.9110611000 4.3039783000 66.7278
0.9110611000 4.3353942000 66.4138
0.9110611000 4.3668101000 66.0578
0.9110611000 4.3982260000 65.663
0.9110611000 4.4296419000 65.2332
0.9110611000 4.4610578000 64.7727
0.9110611000 4.4924737000 64.2867
0.9110611000 4.5238896000 63.7811
0.9110611000 4.5553055000 63.2625
0.9110611000 4.5867214000 62.7385
0.9110611000 4.6181373000 62.2171
0.9110611000 4.6495532000 61.7068
0.9110611000 4.6809691000 61.2163
0.9110611000 4.7123850000 60.7541
0.9110611000 4.7438009000 60.3282
0.9110611000 4.7752168000 59.9455
0.9110611000 4.8066327000 59.6118
0.9110611000 4.8380486000 59.3314
0.9110611000 4.8694645000 59.1065
0.9110611000 4.9008804000 58.9376
0.9110611000 4.9322963000 58.823
0.9110611000 4.9637122000 58.7593
0.9110611000 4.9951281000 58.7411
0.9110611000 5.0265440000 58.7621
0.9110611000 5.0579599000 58.8149
0.9110611000 5.0893758000 58.8918
0.9110611000 5.1207917000 58.9853
0.9110611000 5.1522076000 59.0885
0.9110611000 5.1836235000 59.1959
0.9110611000 5.2150394000 59.3035
0.9110611000 5.2464553000 59.4091
0.9110611000 5.2778712000 59.5127
0.9110611000 5.3092871000 59.6164
0.9110611000 5.3407030000 59.7242
0.9110611000 5.3721189000 59.8417
0.9110611000 5.4035348000 59.9757
0.9110611000 5.4349507000 60.1337
0.9110611000 5.4663666000 60.3232
0.9110611000 5.4977825000 60.551
0.9110611000 5.5291984000 60.8226
0.9110611000 5.5606143000 61.1418
0.9110611000 5.5920302000 61.5101
0.9110611000 5.6234461000 61.9266
0.9110611000 5.6548620000 62.3877
0.9110611000 5.6862779000 62.8875
0.9110611000 5.7176938000 63.4179
0.9110611000 5.7491097000 63.9688
0.9110611000 5.7805256000 64.5293
0.9110611000 5.8119415000 65.0875
0.9110611000 5.8433574000 65.6317
0.9110611000 5.8747733000 66.1505
0.9110611000 5.9061892000 66.6335
0.9110611000 5.9376051000 67.0716
0.9110611000 5.9690210000 67.4571
0.9110611000 6.0004369000 67.7839
0.9110611000 6.0318528000 68.0472
0.9110611000 6.0632687000 68.2438
0.9110611000 6.0946846000 68.3715
0.9110611000 6.1261005000 68.429
0.9110611000 6.1575164000 68.4159
0.9110611000 6.1889323000 68.3319
0.9110611000 6.2203482000 68.1773
0.9110611000 6.2517641000 67.9525
0.9424770000 0.0000000000 67.5166
0.9424770000 0.0314159000 67.1352
0.9424770000 0.0628318000 66.6849
0.9424770000 0.0942477000 66.1667
0.9424770000 0.1256636000 65.582
0.9424770000 0.1570795000 64.9323
0.9424770000 0.1884954000 64.2196
0.9424770000 0.2199113000 63.4462
0.9424770000 0.2513272000 62.6149
0.9424770000 0.2827431000 61.7291
0.9424770000 0.3141590000 60.7932
0.9424770000 0.3455749000 59.8122
0.9424770000 0.3769908000 58.7921
0.9424770000 0.4084067000 57.7403
0.9424770000 0.4398226000 56.665
0.9424770000 0.4712385000 55.5761
0.9424770000 0.5026544000 54.4847
0.9424770000 0.5340703000 53.4029
0.9424770000 0.5654862000 52.3443
0.9424770000 0.5969021000 51.3229
0.9424770000 0.6283180000 50.3536
0.9424770000 0.6597339000 49.4508
0.9424770000 0.6911498000 48.6288
0.9424770000 0.7225657000 47.9003
0.9424770000 0.7539816000 47.2761
0.9424770000 0.7853975000 46.7645
0.9424770000 0.8168134000 46.3704
0.9424770000 0.8482293000 46.0948
0.9424770000 0.8796452000 45.9346
0.9424770000 0.9110611000 45.8822
0.9424770000 0.9424770000 45.9254
0.9424770000 0.9738929000 46.048
0.9424770000 1.0053088000 46.2301
0.9424770000 1.0367247000 46.4486
0.9424770000 1.0681406000 46.6785
0.9424770000 1.0995565000 46.8937
0.9424770000 1.1309724000 47.0682
0.9424770000 1.1623883000 47.1773
0.9424770000 1.1938042000 47.1986
0.9424770000 1.2252201000 47.1129
0.9424770000 1.2566360000 46.9052
0.9424770000 1.2880519000 46.5649
0.9424770000 1.3194678000 46.0861
0.9424770000 1.3508837000 45.4676
0.9424770000 1.3822996000 44.7127
0.9424770000 1.4137155000 43.8285
0.9424770000 1.4451314000 42.8252
0.9424770000 1.4765473000 41.7155
0.9424770000 1.5079632000 40.5137
0.9424770000 1.5393791000 39.2348
0.9424770000 1.5707950000 37.8942
0.9424770000 1.6022109000 36.5069
0.9424770000 1.6336268000 35.0876
0.9424770000 1.6650427000 33.6501
0.9424770000 1.6964586000 32.2078
0.9424770000 1.7278745000 30.7738
0.9424770000 1.7592904000 29.3612
0.9424770000 1.7907063000 27.9834
0.9424770000 1.8221222000 26.6544
0.9424770000 1.8535381000 25.3893
0.9424770000 1.8849540000 24.2041
0.9424770000 1.9163699000 23.1156
0.9424770000 1.9477858000 22.1418
0.9424770000 1.9792017000 21.3005
0.9424770000 2.0106176000 20.6098
0.9424770000 2.0420335000 20.0868
0.9424770000 2.0734494000 19.7468
0.9424770000 2.1048653000 19.6027
0.9424770000 2.1362812000 19.6641
0.9424770000 2.1676971000 19.9368
0.9424770000 2.1991130000 20.4214
0.9424770000 2.2305289000 21.1137
0.9424770000 2.2619448000 22.004
0.9424770000 2.2933607000 23.0769
0.9424770000 2.3247766000 24.3122
0.9424770000 2.3561925000 25.6846
0.9424770000 2.3876084000 27.1653
0.9424770000 2.4190243000 28.7227
0.9424770000 2.4504402000 30.3238
0.9424770000 2.4818561000 31.9354
0.9424770000 2.5132720000 33.5259
0.9424770000 2.5446879000 35.0663
0.9424770000 2.5761038000 36.5319
0.9424770000 2.6075197000 37.9028
0.9424770000 2.6389356000 39.1649
0.9424770000 2.6703515000 40.3101
0.9424770000 2.7017674000 41.3362
0.9424770000 2.7331833000 42.2465
0.9424770000 2.7645992000 43.0488
0.9424770000 2.7960151000 43.7547
0.9424770000 2.8274310000 44.3782
0.9424770000 2.8588469000 44.9346
0.9424770000 2.8902628000 45.4394
0.9424770000 2.9216787000 45.9074
0.9424770000 2.9530946000 46.3516
0.9424770000 2.9845105000 46.7835
0.9424770000 3.0159264000 47.2119
0.9424770000 3.0473423000 47.644
0.9424770000 3.0787582000 48.0849
0.9424770000 3.1101741000 48.5383
0.9424770000 3.1415900000 49.0068
0.9424770000 3.1730059000 49.4927
0.9424770000 3.2044218000 49.9978
0.9424770000 3.2358377000 50.5244
0.9424770000 3.2672536000 51.0749
0.9424770000 3.2986695000 51.6517
0.9424770000 3.3300854000 52.2578
0.9424770000 3.3615013000 52.8957
0.9424770000 3.3929172000 53.5675
0.9424770000 3.4243331000 54.2745
0.9424770000 3.4557490000 55.0169
0.9424770000 3.4871649000 55.7931
0.9424770000 3.5185808000 56.6001
0.9424770000 3.5499967000 57.4331
0.9424770000 3.5814126000 58.2854
0.9424770000 3.6128285000 59.1491
0.9424770000 3.6442444000 60.0146
0.9424770000 3.6756603000 60.8721
0.9424770000 3.7070762000 61.7109
0.9424770000 3.7384921000 62.5206
0.9424770000 3.7699080000 63.2916
0.9424770000 3.8013239000 64.0148
0.9424770000 3.8327398000 64.6828
0.9424770000 3.8641557000 65.2894
0.9424770000 3.8955716000 65.8303
0.9424770000 3.9269875000 66.3025
0.9424770000 3.9584034000 66.7048
0.9424770000 3.9898193000 67.0369
0.9424770000 4.0212352000 67.3002
0.9424770000 4.0526511000 67.4964
0.9424770000 4.0840670000 67.6281
0.9424770000 4.1154829000 67.6984
0.9424770000 4.1468988000 67.7103
0.9424770000 4.1783147000 67.667
0.9424770000 4.2097306000 67.5716
0.9424770000 4.2411465000 67.4271
0.9424770000 4.2725624000 67.2363
0.9424770000 4.3039783000 67.0022
0.9424770000 4.3353942000 66.7274
0.9424770000 4.3668101000 66.4148
0.9424770000 4.3982260000 66.0675
0.9424770000 4.4296419000 65.6891
0.9424770000 4.4610578000 65.2833
0.9424770000 4.4924737000 64.8548
0.9424770000 4.5238896000 64.4085
0.9424770000 4.5553055000 63.9504
0.9424770000 4.5867214000 63.4867
0.9424770000 4.6181373000 63.0245
0.9424770000 4.6495532000 62.5708
0.9424770000 4.6809691000 62.1332
0.9424770000 4.7123850000 61.7187
0.9424770000 4.7438009000 61.3342
0.9424770000 4.7752168000 60.9854
0.9424770000 4.8066327000 60.6771
0.9424770000 4.8380486000 60.4128
0.9424770000 4.8694645000 60.194
0.9424770000 4.9008804000 60.021
0.9424770000 4.9322963000 59.8918
0.9424770000 4.9637122000 59.8034
0.9424770000 4.9951281000 59.7509
0.9424770000 5.0265440000 59.7286
0.9424770000 5.0579599000 59.7301
0.9424770000 5.0893758000 59.7489
0.9424770000 5.1207917000 59.7786
0.9424770000 5.1522076000 59.8139
0.9424770000 5.1836235000 59.8505
0.9424770000 5.2150394000 59.8859
0.9424770000 5.2464553000 59.9193
0.9424770000 5.2778712000 59.9519
0.9424770000 5.3092871000 59.9872
0.9424770000 5.3407030000 60.03
0.9424770000 5.3721189000 60.087
0.9424770000 5.4035348000 60.1657
0.9424770000 5.4349507000 60.274
0.9424770000 5.4663666000 60.4198
0.9424770000 5.4977825000 60.61
0.9424770000 5.5291984000 60.8502
0.9424770000 5.5606143000 61.1439
0.9424770000 5.5920302000 61.4922
0.9424770000 5.6234461000 61.8937
0.9424770000 5.6548620000 62.3443
0.9424770000 5.6862779000 62.8374
0.9424770000 5.7176938000 63.3641
0.9424770000 5.7491097000 63.9139
0.9424770000 5.7805256000 64.475
0.9424770000 5.8119415000 65.035
0.9424770000 5.8433574000 65.5815
0.9424770000 5.8747733000 66.1027
0.9424770000 5.9061892000 66.5876
0.9424770000 5.9376051000 67.0268
0.9424770000 5.9690210000 67.4122
0.9424770000 6.0004369000 67.7374
0.9424770000 6.0318528000 67.9975
0.9424770000 6.0632687000 68.189
0.9424770000 6.0946846000 68.3097
0.9424770000 6.1261005000 68.3582
0.9424770000 6.1575164000 68.3341
0.9424770000 6.1889323000 68.2374
0.9424770000 6.2203482000 68.0685
0.9424770000 6.2517641000 67.828
0.9738929000 0.0000000000 67.3968
0.9738929000 0.0314159000 67.0022
0.9738929000 0.0628318000 66.5395
0.9738929000 0.0942477000 66.0105
0.9738929000 0.1256636000 65.4173
0.9738929000 0.1570795000 64.7622
0.9738929000 0.1884954000 64.0478
0.9738929000 0.2199113000 63.2773
0.9738929000 0.2513272000 62.4543
0.9738929000 0.2827431000 61.583
0.9738929000 0.3141590000 60.6685
0.9738929000 0.3455749000 59.7166
0.9738929000 0.3769908000 58.7338
0.9738929000 0.4084067000 57.7281
0.9738929000 0.4398226000 56.7081
0.9738929000 0.4712385000 55.6839
0.9738929000 0.5026544000 54.6664
0.9738929000 0.5340703000 53.6678
0.9738929000 0.5654862000 52.7008
0.9738929000 0.5969021000 51.7787
0.9738929000 0.6283180000 50.9152
0.9738929000 0.6597339000 50.1233
0.9738929000 0.6911498000 49.4153
0.9738929000 0.7225657000 48.8018
0.9738929000 0.7539816000 48.2914
0.9738929000 0.7853975000 47.89
0.9738929000 0.8168134000 47.5998
0.9738929000 0.8482293000 47.4195
0.9738929000 0.8796452000 47.3439
0.9738929000 0.9110611000 47.3632
0.9738929000 0.9424770000 47.4638
0.9738929000 0.9738929000 47.6282
0.9738929000 1.0053088000 47.8359
0.9738929000 1.0367247000 48.0638
0.9738929000 1.0681406000 48.2873
0.9738929000 1.0995565000 48.4813
0.9738929000 1.1309724000 48.6212
0.9738929000 1.1623883000 48.6843
0.9738929000 1.1938042000 48.6501
0.9738929000 1.2252201000 48.502
0.9738929000 1.2566360000 48.2271
0.9738929000 1.2880519000 47.817
0.9738929000 1.3194678000 47.2682
0.9738929000 1.3508837000 46.5812
0.9738929000 1.3822996000 45.7608
0.9738929000 1.4137155000 44.8152
0.9738929000 1.4451314000 43.7554
0.9738929000 1.4765473000 42.5944
0.9738929000 1.5079632000 41.3462
0.9738929000 1.5393791000 40.0258
0.9738929000 1.5707950000 38.6478
0.9738929000 1.6022109000 37.2264
0.9738929000 1.6336268000 35.7755
0.9738929000 1.6650427000 34.3081
0.9738929000 1.6964586000 32.8367
0.9738929000 1.7278745000 31.3739
0.9738929000 1.7592904000 29.9324
0.9738929000 1.7907063000 28.5255
0.9738929000 1.8221222000 27.1673
0.9738929000 1.8535381000 25.8731
0.9738929000 1.8849540000 24.6595
0.9738929000 1.9163699000 23.5442
0.9738929000 1.9477858000 22.5455
0.9738929000 1.9792017000 21.6822
0.9738929000 2.0106176000 20.9729
0.9738929000 2.0420335000 20.435
0.9738929000 2.0734494000 20.0839
0.9738929000 2.1048653000 19.9324
0.9738929000 2.1362812000 19.9896
0.9738929000 2.1676971000 20.2603
0.9738929000 2.1991130000 20.7443
0.9738929000 2.2305289000 21.4361
0.9738929000 2.2619448000 22.3244
0.9738929000 2.2933607000 23.3927
0.9738929000 2.3247766000 24.619
0.9738929000 2.3561925000 25.977
0.9738929000 2.3876084000 27.4366
0.9738929000 2.4190243000 28.9654
0.9738929000 2.4504402000 30.5296
0.9738929000 2.4818561000 32.0959
0.9738929000 2.5132720000 33.6326
0.9738929000 2.5446879000 35.111
0.9738929000 2.5761038000 36.507
0.9738929000 2.6075197000 37.8017
0.9738929000 2.6389356000 38.9823
0.9738929000 2.6703515000 40.0419
0.9738929000 2.7017674000 40.9799
0.9738929000 2.7331833000 41.8013
0.9738929000 2.7645992000 42.5158
0.9738929000 2.7960151000 43.1365
0.9738929000 2.8274310000 43.6793
0.9738929000 2.8588469000 44.1611
0.9738929000 2.8902628000 44.5987
0.9738929000 2.9216787000 45.0081
0.9738929000 2.9530946000 45.4035
0.9738929000 2.9845105000 45.797
0.9738929000 3.0159264000 46.1981
0.9738929000 3.0473423000 46.614
0.9738929000 3.0787582000 47.0498
0.9738929000 3.1101741000 47.5089
0.9738929000 3.1415900000 47.9936
0.9738929000 3.1730059000 48.5052
0.9738929000 3.2044218000 49.045
0.9738929000 3.2358377000 49.6139
0.9738929000 3.2672536000 50.2133
0.9738929000 3.2986695000 50.8446
0.9738929000 3.3300854000 51.5093
0.9738929000 3.3615013000 52.2088
0.9738929000 3.3929172000 52.9439
0.9738929000 3.4243331000 53.7147
0.9738929000 3.4557490000 54.5203
0.9738929000 3.4871649000 55.3582
0.9738929000 3.5185808000 56.2247
0.9738929000 3.5499967000 57.114
0.9738929000 3.5814126000 58.0192
0.9738929000 3.6128285000 58.9317
0.9738929000 3.6442444000 59.8421
0.9738929000 3.6756603000 60.7401
0.9738929000 3.7070762000 61.6152
0.9738929000 3.7384921000 62.4572
0.9738929000 3.7699080000 63.2564
0.9738929000 3.8013239000 64.0043
0.9738929000 3.8327398000 64.6936
0.9738929000 3.8641557000 65.3188
0.9738929000 3.8955716000 65.8757
0.9738929000 3.9269875000 66.362
0.9738929000 3.9584034000 66.7768
0.9738929000 3.9898193000 67.1206
0.9738929000 4.0212352000 67.3952
0.9738929000 4.0526511000 67.603
0.9738929000 4.0840670000 67.7472
0.9738929000 4.1154829000 67.8314
0.9738929000 4.1468988000 67.8593
0.9738929000 4.1783147000 67.8346
0.9738929000 4.2097306000 67.7609
0.9738929000 4.2411465000 67.6416
0.9738929000 4.2725624000 67.4798
0.9738929000 4.3039783000 67.2785
0.9738929000 4.3353942000 67.0407
0.9738929000 4.3668101000 66.7691
0.9738929000 4.3982260000 66.4667
0.9738929000 4.4296419000 66.1366
0.9738929000 4.4610578000 65.7822
0.9738929000 4.4924737000 65.4075
0.9738929000 4.5238896000 65.0169
0.9738929000 4.5553055000 64.6152
0.9738929000 4.5867214000 64.2078
0.9738929000 4.6181373000 63.8007
0.9738929000 4.6495532000 63.3998
0.9738929000 4.6809691000 63.0115
0.9738929000 4.7123850000 62.6417
0.9738929000 4.7438009000 62.2961
0.9738929000 4.7752168000 61.9794
0.9738929000 4.8066327000 61.6956
0.9738929000 4.8380486000 61.4473
0.9738929000 4.8694645000 61.2356
0.9738929000 4.9008804000 61.0604
0.9738929000 4.9322963000 60.9199
0.9738929000 4.9637122000 60.811
0.9738929000 4.9951281000 60.7294
0.9738929000 5.0265440000 60.67
0.9738929000 5.0579599000 60.6274
0.9738929000 5.0893758000 60.5959
0.9738929000 5.1207917000 60.5704
0.9738929000 5.1522076000 60.5466
0.9738929000 5.1836235000 60.5216
0.9738929000 5.2150394000 60.4941
0.9738929000 5.2464553000 60.4644
0.9738929000 5.2778712000 60.435
0.9738929000 5.3092871000 60.4102
0.9738929000 5.3407030000 60.396
0.9738929000 5.3721189000 60.3995
0.9738929000 5.4035348000 60.4289
0.9738929000 5.4349507000 60.4926
0.9738929000 5.4663666000 60.5987
0.9738929000 5.4977825000 60.7542
0.9738929000 5.5291984000 60.9645
0.9738929000 5.5606143000 61.2329
0.9738929000 5.5920302000 61.5603
0.9738929000 5.6234461000 61.9449
0.9738929000 5.6548620000 62.382
0.9738929000 5.6862779000 62.8644
0.9738929000 5.7176938000 63.383
0.9738929000 5.7491097000 63.9264
0.9738929000 5.7805256000 64.4826
0.9738929000 5.8119415000 65.0385
0.9738929000 5.8433574000 65.5815
0.9738929000 5.8747733000 66.0992
0.9738929000 5.9061892000 66.5806
0.9738929000 5.9376051000 67.0157
0.9738929000 5.9690210000 67.3963
0.9738929000 6.0004369000 67.7159
0.9738929000 6.0318528000 67.9692
0.9738929000 6.0632687000 68.1529
0.9738929000 6.0946846000 68.2645
0.9738929000 6.1261005000 68.3028
0.9738929000 6.1575164000 68.2673
0.9738929000 6.1889323000 68.1582
0.9738929000 6.2203482000 67.9761
0.9738929000 6.2517641000 67.7219
1.0053088000 0.0000000000 67.3026
1.0053088000 0.0314159000 66.8989
1.0053088000 0.0628318000 66.429
1.0053088000 0.0942477000 65.8953
1.0053088000 0.1256636000 65.3005
1.0053088000 0.1570795000 64.6475
1.0053088000 0.1884954000 63.9399
1.0053088000 0.2199113000 63.1813
1.0053088000 0.2513272000 62.3763
1.0053088000 0.2827431000 61.5296
1.0053088000 0.3141590000 60.6468
1.0053088000 0.3455749000 59.7344
1.0053088000 0.3769908000 58.7994
1.0053088000 0.4084067000 57.8498
1.0053088000 0.4398226000 56.8948
1.0053088000 0.4712385000 55.944
1.0053088000 0.5026544000 55.0085
1.0053088000 0.5340703000 54.0996
1.0053088000 0.5654862000 53.2294
1.0053088000 0.5969021000 52.4102
1.0053088000 0.6283180000 51.6542
1.0053088000 0.6597339000 50.9727
1.0053088000 0.6911498000 50.3762
1.0053088000 0.7225657000 49.8731
1.0053088000 0.7539816000 49.4698
1.0053088000 0.7853975000 49.1697
1.0053088000 0.8168134000 48.9729
1.0053088000 0.8482293000 48.876
1.0053088000 0.8796452000 48.8715
1.0053088000 0.9110611000 48.9483
1.0053088000 0.9424770000 49.0915
1.0053088000 0.9738929000 49.283
1.0053088000 1.0053088000 49.502
1.0053088000 1.0367247000 49.7257
1.0053088000 1.0681406000 49.9305
1.0053088000 1.0995565000 50.0925
1.0053088000 1.1309724000 50.1891
1.0053088000 1.1623883000 50.1993
1.0053088000 1.1938042000 50.1052
1.0053088000 1.2252201000 49.8922
1.0053088000 1.2566360000 49.55
1.0053088000 1.2880519000 49.0725
1.0053088000 1.3194678000 48.4577
1.0053088000 1.3508837000 47.708
1.0053088000 1.3822996000 46.8294
1.0053088000 1.4137155000 45.8309
1.0053088000 1.4451314000 44.7239
1.0053088000 1.4765473000 43.5213
1.0053088000 1.5079632000 42.2371
1.0053088000 1.5393791000 40.8853
1.0053088000 1.5707950000 39.4798
1.0053088000 1.6022109000 38.0339
1.0053088000 1.6336268000 36.5604
1.0053088000 1.6650427000 35.0714
1.0053088000 1.6964586000 33.5786
1.0053088000 1.7278745000 32.0939
1.0053088000 1.7592904000 30.6295
1.0053088000 1.7907063000 29.1986
1.0053088000 1.8221222000 27.8153
1.0053088000 1.8535381000 26.4952
1.0053088000 1.8849540000 25.2554
1.0053088000 1.9163699000 24.1142
1.0053088000 1.9477858000 23.0905
1.0053088000 1.9792017000 22.2038
1.0053088000 2.0106176000 21.473
1.0053088000 2.0420335000 20.916
1.0053088000 2.0734494000 20.5482
1.0053088000 2.1048653000 20.3823
1.0053088000 2.1362812000 20.4269
1.0053088000 2.1676971000 20.6863
1.0053088000 2.1991130000 21.1592
1.0053088000 2.2305289000 21.8391
1.0053088000 2.2619448000 22.7137
1.0053088000 2.2933607000 23.765
1.0053088000 2.3247766000 24.9701
1.0053088000 2.3561925000 26.3016
1.0053088000 2.3876084000 27.7286
1.0053088000 2.4190243000 29.2179
1.0053088000 2.4504402000 30.7356
1.0053088000 2.4818561000 32.248
1.0053088000 2.5132720000 33.7236
1.0053088000 2.5446879000 35.1344
1.0053088000 2.5761038000 36.4568
1.0053088000 2.6075197000 37.673
1.0053088000 2.6389356000 38.7712
1.0053088000 2.6703515000 39.7461
1.0053088000 2.7017674000 40.5984
1.0053088000 2.7331833000 41.3346
1.0053088000 2.7645992000 41.9661
1.0053088000 2.7960151000 42.5076
1.0053088000 2.8274310000 42.9765
1.0053088000 2.8588469000 43.391
1.0053088000 2.8902628000 43.7694
1.0053088000 2.9216787000 44.1288
1.0053088000 2.9530946000 44.4841
1.0053088000 2.9845105000 44.8482
1.0053088000 3.0159264000 45.231
1.0053088000 3.0473423000 45.6399
1.0053088000 3.0787582000 46.08
1.0053088000 3.1101741000 46.5542
1.0053088000 3.1415900000 47.0642
1.0053088000 3.1730059000 47.6108
1.0053088000 3.2044218000 48.194
1.0053088000 3.2358377000 48.8138
1.0053088000 3.2672536000 49.4701
1.0053088000 3.2986695000 50.1631
1.0053088000 3.3300854000 50.8928
1.0053088000 3.3615013000 51.659
1.0053088000 3.3929172000 52.4613
1.0053088000 3.4243331000 53.2985
1.0053088000 3.4557490000 54.1684
1.0053088000 3.4871649000 55.0675
1.0053088000 3.5185808000 55.9912
1.0053088000 3.5499967000 56.9332
1.0053088000 3.5814126000 57.886
1.0053088000 3.6128285000 58.841
1.0053088000 3.6442444000 59.7886
1.0053088000 3.6756603000 60.7186
1.0053088000 3.7070762000 61.6209
1.0053088000 3.7384921000 62.4856
1.0053088000 3.7699080000 63.3035
1.0053088000 3.8013239000 64.0667
1.0053088000 3.8327398000 64.7683
1.0053088000 3.8641557000 65.4033
1.0053088000 3.8955716000 65.9683
1.0053088000 3.9269875000 66.4613
1.0053088000 3.9584034000 66.8822
1.0053088000 3.9898193000 67.2321
1.0053088000 4.0212352000 67.513
1.0053088000 4.0526511000 67.7282
1.0053088000 4.0840670000 67.8813
1.0053088000 4.1154829000 67.9763
1.0053088000 4.1468988000 68.0174
1.0053088000 4.1783147000 68.0088
1.0053088000 4.2097306000 67.9544
1.0053088000 4.2411465000 67.8579
1.0053088000 4.2725624000 67.7226
1.0053088000 4.3039783000 67.5518
1.0053088000 4.3353942000 67.3481
1.0053088000 4.3668101000 67.1145
1.0053088000 4.3982260000 66.8536
1.0053088000 4.4296419000 66.5682
1.0053088000 4.4610578000 66.2614
1.0053088000 4.4924737000 65.9364
1.0053088000 4.5238896000 65.597
1.0053088000 4.5553055000 65.2473
1.0053088000 4.5867214000 64.8919
1.0053088000 4.6181373000 64.5356
1.0053088000 4.6495532000 64.1836
1.0053088000 4.6809691000 63.841
1.0053088000 4.7123850000 63.5128
1.0053088000 4.7438009000 63.2037
1.0053088000 4.7752168000 62.9176
1.0053088000 4.8066327000 62.6576
1.0053088000 4.8380486000 62.4257
1.0053088000 4.8694645000 62.2226
1.0053088000 4.9008804000 62.0478
1.0053088000 4.9322963000 61.8996
1.0053088000 4.9637122000 61.775
1.0053088000 4.9951281000 61.6702
1.0053088000 5.0265440000 61.5807
1.0053088000 5.0579599000 61.5017
1.0053088000 5.0893758000 61.4285
1.0053088000 5.1207917000 61.3569
1.0053088000 5.1522076000 61.2837
1.0053088000 5.1836235000 61.207
1.0053088000 5.2150394000 61.1265
1.0053088000 5.2464553000 61.0437
1.0053088000 5.2778712000 60.9619
1.0053088000 5.3092871000 60.8862
1.0053088000 5.3407030000 60.8233
1.0053088000 5.3721189000 60.7809
1.0053088000 5.4035348000 60.7677
1.0053088000 5.4349507000 60.7924
1.0053088000 5.4663666000 60.8631
1.0053088000 5.4977825000 60.9868
1.0053088000 5.5291984000 61.169
1.0053088000 5.5606143000 61.4127
1.0053088000 5.5920302000 61.7184
1.0053088000 5.6234461000 62.084
1.0053088000 5.6548620000 62.5045
1.0053088000 5.6862779000 62.9723
1.0053088000 5.7176938000 63.4778
1.0053088000 5.7491097000 64.0095
1.0053088000 5.7805256000 64.5548
1.0053088000 5.8119415000 65.1007
1.0053088000 5.8433574000 65.6339
1.0053088000 5.8747733000 66.1423
1.0053088000 5.9061892000 66.6143
1.0053088000 5.9376051000 67.04
1.0053088000 5.9690210000 67.4111
1.0053088000 6.0004369000 67.7208
1.0053088000 6.0318528000 67.9641
1.0053088000 6.0632687000 68.1372
1.0053088000 6.0946846000 68.2379
1.0053088000 6.1261005000 68.2649
1.0053088000 6.1575164000 68.2178
1.0053088000 6.1889323000 68.0971
1.0053088000 6.2203482000 67.9034
1.0053088000 6.2517641000 67.6381
1.0367247000 0.0000000000 67.2373
1.0367247000 0.0314159000 66.8292
1.0367247000 0.0628318000 66.3575
1.0367247000 0.0942477000 65.8253
1.0367247000 0.1256636000 65.2358
1.0367247000 0.1570795000 64.5926
1.0367247000 0.1884954000 63.8999
1.0367247000 0.2199113000 63.162
1.0367247000 0.2513272000 62.3839
1.0367247000 0.2827431000 61.5711
1.0367247000 0.3141590000 60.7294
1.0367247000 0.3455749000 59.8657
1.0367247000 0.3769908000 58.9873
1.0367247000 0.4084067000 58.1024
1.0367247000 0.4398226000 57.2198
1.0367247000 0.4712385000 56.3492
1.0367247000 0.5026544000 55.501
1.0367247000 0.5340703000 54.6859
1.0367247000 0.5654862000 53.9151
1.0367247000 0.5969021000 53.1995
1.0367247000 0.6283180000 52.5498
1.0367247000 0.6597339000 51.9757
1.0367247000 0.6911498000 51.4856
1.0367247000 0.7225657000 51.0859
1.0367247000 0.7539816000 50.7809
1.0367247000 0.7853975000 50.5718
1.0367247000 0.8168134000 50.4566
1.0367247000 0.8482293000 50.43
1.0367247000 0.8796452000 50.4831
1.0367247000 0.9110611000 50.6034
1.0367247000 0.9424770000 50.7752
1.0367247000 0.9738929000 50.9803
1.0367247000 1.0053088000 51.1979
1.0367247000 1.0367247000 51.4062
1.0367247000 1.0681406000 51.5825
1.0367247000 1.0995565000 51.7046
1.0367247000 1.1309724000 51.7519
1.0367247000 1.1623883000 51.7056
1.0367247000 1.1938042000 51.5501
1.0367247000 1.2252201000 51.2731
1.0367247000 1.2566360000 50.8665
1.0367247000 1.2880519000 50.3261
1.0367247000 1.3194678000 49.6518
1.0367247000 1.3508837000 48.8472
1.0367247000 1.3822996000 47.9193
1.0367247000 1.4137155000 46.8776
1.0367247000 1.4451314000 45.7335
1.0367247000 1.4765473000 44.4998
1.0367247000 1.5079632000 43.1898
1.0367247000 1.5393791000 41.8167
1.0367247000 1.5707950000 40.3935
1.0367247000 1.6022109000 38.9322
1.0367247000 1.6336268000 37.4446
1.0367247000 1.6650427000 35.9418
1.0367247000 1.6964586000 34.4346
1.0367247000 1.7278745000 32.9342
1.0367247000 1.7592904000 31.4524
1.0367247000 1.7907063000 30.002
1.0367247000 1.8221222000 28.5974
1.0367247000 1.8535381000 27.2544
1.0367247000 1.8849540000 25.9903
1.0367247000 1.9163699000 24.824
1.0367247000 1.9477858000 23.775
1.0367247000 1.9792017000 22.8632
1.0367247000 2.0106176000 22.1081
1.0367247000 2.0420335000 21.5275
1.0367247000 2.0734494000 21.1373
1.0367247000 2.1048653000 20.9498
1.0367247000 2.1362812000 20.9734
1.0367247000 2.1676971000 21.2116
1.0367247000 2.1991130000 21.6628
1.0367247000 2.2305289000 22.3193
1.0367247000 2.2619448000 23.168
1.0367247000 2.2933607000 24.19
1.0367247000 2.3247766000 25.3617
1.0367247000 2.3561925000 26.6548
1.0367247000 2.3876084000 28.038
1.0367247000 2.4190243000 29.4776
1.0367247000 2.4504402000 30.9395
1.0367247000 2.4818561000 32.3903
1.0367247000 2.5132720000 33.7988
1.0367247000 2.5446879000 35.1375
1.0367247000 2.5761038000 36.3837
1.0367247000 2.6075197000 37.5205
1.0367247000 2.6389356000 38.5371
1.0367247000 2.6703515000 39.4297
1.0367247000 2.7017674000 40.2003
1.0367247000 2.7331833000 40.8568
1.0367247000 2.7645992000 41.4119
1.0367247000 2.7960151000 41.8818
1.0367247000 2.8274310000 42.2852
1.0367247000 2.8588469000 42.6417
1.0367247000 2.8902628000 42.9704
1.0367247000 2.9216787000 43.2895
1.0367247000 2.9530946000 43.6148
1.0367247000 2.9845105000 43.9595
1.0367247000 3.0159264000 44.334
1.0367247000 3.0473423000 44.7457
1.0367247000 3.0787582000 45.1995
1.0367247000 3.1101741000 45.6982
1.0367247000 3.1415900000 46.2427
1.0367247000 3.1730059000 46.8328
1.0367247000 3.2044218000 47.4675
1.0367247000 3.2358377000 48.1456
1.0367247000 3.2672536000 48.8656
1.0367247000 3.2986695000 49.6261
1.0367247000 3.3300854000 50.4254
1.0367247000 3.3615013000 51.262
1.0367247000 3.3929172000 52.1337
1.0367247000 3.4243331000 53.038
1.0367247000 3.4557490000 53.9714
1.0367247000 3.4871649000 54.9294
1.0367247000 3.5185808000 55.9065
1.0367247000 3.5499967000 56.8959
1.0367247000 3.5814126000 57.8898
1.0367247000 3.6128285000 58.8794
1.0367247000 3.6442444000 59.8555
1.0367247000 3.6756603000 60.8082
1.0367247000 3.7070762000 61.7278
1.0367247000 3.7384921000 62.6051
1.0367247000 3.7699080000 63.4317
1.0367247000 3.8013239000 64.2002
1.0367247000 3.8327398000 64.9046
1.0367247000 3.8641557000 65.5407
1.0367247000 3.8955716000 66.1056
1.0367247000 3.9269875000 66.5981
1.0367247000 3.9584034000 67.0186
1.0367247000 3.9898193000 67.3686
1.0367247000 4.0212352000 67.651
1.0367247000 4.0526511000 67.8692
1.0367247000 4.0840670000 68.0274
1.0367247000 4.1154829000 68.1299
1.0367247000 4.1468988000 68.1814
1.0367247000 4.1783147000 68.1862
1.0367247000 4.2097306000 68.1485
1.0367247000 4.2411465000 68.0722
1.0367247000 4.2725624000 67.9608
1.0367247000 4.3039783000 67.8174
1.0367247000 4.3353942000 67.6448
1.0367247000 4.3668101000 67.4458
1.0367247000 4.3982260000 67.2226
1.0367247000 4.4296419000 66.9779
1.0367247000 4.4610578000 66.7143
1.0367247000 4.4924737000 66.4345
1.0367247000 4.5238896000 66.1418
1.0367247000 4.5553055000 65.8394
1.0367247000 4.5867214000 65.5313
1.0367247000 4.6181373000 65.2215
1.0367247000 4.6495532000 64.9142
1.0367247000 4.6809691000 64.6138
1.0367247000 4.7123850000 64.3242
1.0367247000 4.7438009000 64.0494
1.0367247000 4.7752168000 63.7925
1.0367247000 4.8066327000 63.5558
1.0367247000 4.8380486000 63.3409
1.0367247000 4.8694645000 63.148
1.0367247000 4.9008804000 62.9765
1.0367247000 4.9322963000 62.8246
1.0367247000 4.9637122000 62.6895
1.0367247000 4.9951281000 62.5677
1.0367247000 5.0265440000 62.4552
1.0367247000 5.0579599000 62.3479
1.0367247000 5.0893758000 62.2417
1.0367247000 5.1207917000 62.1335
1.0367247000 5.1522076000 62.0208
1.0367247000 5.1836235000 61.9026
1.0367247000 5.2150394000 61.7795
1.0367247000 5.2464553000 61.6538
1.0367247000 5.2778712000 61.5295
1.0367247000 5.3092871000 61.4124
1.0367247000 5.3407030000 61.3096
1.0367247000 5.3721189000 61.2294
1.0367247000 5.4035348000 61.1806
1.0367247000 5.4349507000 61.172
1.0367247000 5.4663666000 61.2119
1.0367247000 5.4977825000 61.3073
1.0367247000 5.5291984000 61.4633
1.0367247000 5.5606143000 61.6828
1.0367247000 5.5920302000 61.9662
1.0367247000 5.6234461000 62.3109
1.0367247000 5.6548620000 62.7117
1.0367247000 5.6862779000 63.161
1.0367247000 5.7176938000 63.6486
1.0367247000 5.7491097000 64.1631
1.0367247000 5.7805256000 64.6918
1.0367247000 5.8119415000 65.2214
1.0367247000 5.8433574000 65.7389
1.0367247000 5.8747733000 66.2318
1.0367247000 5.9061892000 66.6888
1.0367247000 5.9376051000 67.1
1.0367247000 5.9690210000 67.4569
1.0367247000 6.0004369000 67.7529
1.0367247000 6.0318528000 67.9828
1.0367247000 6.0632687000 68.1429
1.0367247000 6.0946846000 68.2311
1.0367247000 6.1261005000 68.2461
1.0367247000 6.1575164000 68.1877
1.0367247000 6.1889323000 68.0563
1.0367247000 6.2203482000 67.853
1.0367247000 6.2517641000 67.5794
1.0681406000 0.0000000000 67.2036
1.0681406000 0.0314159000 66.7957
1.0681406000 0.0628318000 66.3278
1.0681406000 0.0942477000 65.8032
1.0681406000 0.1256636000 65.2258
1.0681406000 0.1570795000 64.5997
1.0681406000 0.1884954000 63.9297
1.0681406000 0.2199113000 63.2205
1.0681406000 0.2513272000 62.4775
1.0681406000 0.2827431000 61.7066
1.0681406000 0.3141590000 60.9141
1.0681406000 0.3455749000 60.1068
1.0681406000 0.3769908000 59.2922
1.0681406000 0.4084067000 58.4782
1.0681406000 0.4398226000 57.6736
1.0681406000 0.4712385000 56.8876
1.0681406000 0.5026544000 56.1297
1.0681406000 0.5340703000 55.4099
1.0681406000 0.5654862000 54.7383
1.0681406000 0.5969021000 54.1244
1.0681406000 0.6283180000 53.5773
1.0681406000 0.6597339000 53.1051
1.0681406000 0.6911498000 52.7142
1.0681406000 0.7225657000 52.4092
1.0681406000 0.7539816000 52.1921
1.0681406000 0.7853975000 52.0624
1.0681406000 0.8168134000 52.0162
1.0681406000 0.8482293000 52.0468
1.0681406000 0.8796452000 52.144
1.0681406000 0.9110611000 52.2945
1.0681406000 0.9424770000 52.4824
1.0681406000 0.9738929000 52.6892
1.0681406000 1.0053088000 52.895
1.0681406000 1.0367247000 53.0788
1.0681406000 1.0681406000 53.2196
1.0681406000 1.0995565000 53.2969
1.0681406000 1.1309724000 53.2921
1.0681406000 1.1623883000 53.1887
1.0681406000 1.1938042000 52.9732
1.0681406000 1.2252201000 52.6357
1.0681406000 1.2566360000 52.17
1.0681406000 1.2880519000 51.5738
1.0681406000 1.3194678000 50.8483
1.0681406000 1.3508837000 49.9982
1.0681406000 1.3822996000 49.031
1.0681406000 1.4137155000 47.9566
1.0681406000 1.4451314000 46.7862
1.0681406000 1.4765473000 45.5319
1.0681406000 1.5079632000 44.2063
1.0681406000 1.5393791000 42.8217
1.0681406000 1.5707950000 41.3898
1.0681406000 1.6022109000 39.9215
1.0681406000 1.6336268000 38.4275
1.0681406000 1.6650427000 36.9178
1.0681406000 1.6964586000 35.4024
1.0681406000 1.7278745000 33.8918
1.0681406000 1.7592904000 32.3974
1.0681406000 1.7907063000 30.9318
1.0681406000 1.8221222000 29.5092
1.0681406000 1.8535381000 28.1458
1.0681406000 1.8849540000 26.8592
1.0681406000 1.9163699000 25.6685
1.0681406000 1.9477858000 24.5938
1.0681406000 1.9792017000 23.6553
1.0681406000 2.0106176000 22.8727
1.0681406000 2.0420335000 22.2643
1.0681406000 2.0734494000 21.8457
1.0681406000 2.1048653000 21.6294
1.0681406000 2.1362812000 21.6234
1.0681406000 2.1676971000 21.8308
1.0681406000 2.1991130000 22.2493
1.0681406000 2.2305289000 22.871
1.0681406000 2.2619448000 23.6818
1.0681406000 2.2933607000 24.6626
1.0681406000 2.3247766000 25.7889
1.0681406000 2.3561925000 27.0322
1.0681406000 2.3876084000 28.3609
1.0681406000 2.4190243000 29.7413
1.0681406000 2.4504402000 31.1393
1.0681406000 2.4818561000 32.5219
1.0681406000 2.5132720000 33.8584
1.0681406000 2.5446879000 35.1219
1.0681406000 2.5761038000 36.2907
1.0681406000 2.6075197000 37.3486
1.0681406000 2.6389356000 38.2864
1.0681406000 2.6703515000 39.1008
1.0681406000 2.7017674000 39.7955
1.0681406000 2.7331833000 40.3795
1.0681406000 2.7645992000 40.8666
1.0681406000 2.7960151000 41.2744
1.0681406000 2.8274310000 41.6224
1.0681406000 2.8588469000 41.9313
1.0681406000 2.8902628000 42.2212
1.0681406000 2.9216787000 42.511
1.0681406000 2.9530946000 42.8172
1.0681406000 2.9845105000 43.1532
1.0681406000 3.0159264000 43.5298
1.0681406000 3.0473423000 43.9544
1.0681406000 3.0787582000 44.4317
1.0681406000 3.1101741000 44.9638
1.0681406000 3.1415900000 45.5511
1.0681406000 3.1730059000 46.1924
1.0681406000 3.2044218000 46.8856
1.0681406000 3.2358377000 47.628
1.0681406000 3.2672536000 48.4167
1.0681406000 3.2986695000 49.2486
1.0681406000 3.3300854000 50.1203
1.0681406000 3.3615013000 51.0287
1.0681406000 3.3929172000 51.97
1.0681406000 3.4243331000 52.94
1.0681406000 3.4557490000 53.9342
1.0681406000 3.4871649000 54.9469
1.0681406000 3.5185808000 55.9719
1.0681406000 3.5499967000 57.002
1.0681406000 3.5814126000 58.0291
1.0681406000 3.6128285000 59.0446
1.0681406000 3.6442444000 60.0396
1.0681406000 3.6756603000 61.0049
1.0681406000 3.7070762000 61.9316
1.0681406000 3.7384921000 62.8111
1.0681406000 3.7699080000 63.6361
1.0681406000 3.8013239000 64.4001
1.0681406000 3.8327398000 65.0981
1.0681406000 3.8641557000 65.7266
1.0681406000 3.8955716000 66.2834
1.0681406000 3.9269875000 66.7683
1.0681406000 3.9584034000 67.182
1.0681406000 3.9898193000 67.5267
1.0681406000 4.0212352000 67.8056
1.0681406000 4.0526511000 68.0227
1.0681406000 4.0840670000 68.1823
1.0681406000 4.1154829000 68.2892
1.0681406000 4.1468988000 68.3481
1.0681406000 4.1783147000 68.3636
1.0681406000 4.2097306000 68.3399
1.0681406000 4.2411465000 68.2811
1.0681406000 4.2725624000 68.1906
1.0681406000 4.3039783000 68.0716
1.0681406000 4.3353942000 67.9268
1.0681406000 4.3668101000 67.7586
1.0681406000 4.3982260000 67.5693
1.0681406000 4.4296419000 67.361
1.0681406000 4.4610578000 67.1362
1.0681406000 4.4924737000 66.897
1.0681406000 4.5238896000 66.6461
1.0681406000 4.5553055000 66.3863
1.0681406000 4.5867214000 66.1209
1.0681406000 4.6181373000 65.8532
1.0681406000 4.6495532000 65.5866
1.0681406000 4.6809691000 65.3247
1.0681406000 4.7123850000 65.0709
1.0681406000 4.7438009000 64.8282
1.0681406000 4.7752168000 64.599
1.0681406000 4.8066327000 64.3853
1.0681406000 4.8380486000 64.188
1.0681406000 4.8694645000 64.0071
1.0681406000 4.9008804000 63.8417
1.0681406000 4.9322963000 63.6901
1.0681406000 4.9637122000 63.5495
1.0681406000 4.9951281000 63.4168
1.0681406000 5.0265440000 63.2884
1.0681406000 5.0579599000 63.1607
1.0681406000 5.0893758000 63.0304
1.0681406000 5.1207917000 62.8948
1.0681406000 5.1522076000 62.7525
1.0681406000 5.1836235000 62.603
1.0681406000 5.2150394000 62.4475
1.0681406000 5.2464553000 62.2891
1.0681406000 5.2778712000 62.1323
1.0681406000 5.3092871000 61.9832
1.0681406000 5.3407030000 61.8494
1.0681406000 5.3721189000 61.7394
1.0681406000 5.4035348000 61.6621
1.0681406000 5.4349507000 61.6263
1.0681406000 5.4663666000 61.6402
1.0681406000 5.4977825000 61.7107
1.0681406000 5.5291984000 61.8427
1.0681406000 5.5606143000 62.0388
1.0681406000 5.5920302000 62.2993
1.0681406000 5.6234461000 62.6214
1.0681406000 5.6548620000 62.9998
1.0681406000 5.6862779000 63.4266
1.0681406000 5.7176938000 63.8918
1.0681406000 5.7491097000 64.384
1.0681406000 5.7805256000 64.8904
1.0681406000 5.8119415000 65.398
1.0681406000 5.8433574000 65.8939
1.0681406000 5.8747733000 66.3658
1.0681406000 5.9061892000 66.8025
1.0681406000 5.9376051000 67.1943
1.0681406000 5.9690210000 67.5327
1.0681406000 6.0004369000 67.8113
1.0681406000 6.0318528000 68.025
1.0681406000 6.0632687000 68.1702
1.0681406000 6.0946846000 68.2447
1.0681406000 6.1261005000 68.2474
1.0681406000 6.1575164000 68.1782
1.0681406000 6.1889323000 68.0376
1.0681406000 6.2203482000 67.827
1.0681406000 6.2517641000 67.5482
1.0995565000 0.0000000000 67.2028
1.0995565000 0.0314159000 66.8
1.0995565000 0.0628318000 66.3411
1.0995565000 0.0942477000 65.8301
1.0995565000 0.1256636000 65.2713
1.0995565000 0.1570795000 64.6691
1.0995565000 0.1884954000 64.0286
1.0995565000 0.2199113000 63.3552
1.0995565000 0.2513272000 62.6544
1.0995565000 0.2827431000 61.9324
1.0995565000 0.3141590000 61.1954
1.0995565000 0.3455749000 60.4505
1.0995565000 0.3769908000 59.7048
1.0995565000 0.4084067000 58.9661
1.0995565000 0.4398226000 58.2427
1.0995565000 0.4712385000 57.5431
1.0995565000 0.5026544000 56.8762
1.0995565000 0.5340703000 56.2508
1.0995565000 0.5654862000 55.6758
1.0995565000 0.5969021000 55.1595
1.0995565000 0.6283180000 54.7093
1.0995565000 0.6597339000 54.3315
1.0995565000 0.6911498000 54.0309
1.0995565000 0.7225657000 53.8102
1.0995565000 0.7539816000 53.6697
1.0995565000 0.7853975000 53.6071
1.0995565000 0.8168134000 53.6173
1.0995565000 0.8482293000 53.6923
1.0995565000 0.8796452000 53.8209
1.0995565000 0.9110611000 53.9896
1.0995565000 0.9424770000 54.1823
1.0995565000 0.9738929000 54.3812
1.0995565000 1.0053088000 54.567
1.0995565000 1.0367247000 54.7201
1.0995565000 1.0681406000 54.821
1.0995565000 1.0995565000 54.8513
1.0995565000 1.1309724000 54.7944
1.0995565000 1.1623883000 54.6359
1.0995565000 1.1938042000 54.3646
1.0995565000 1.2252201000 53.9725
1.0995565000 1.2566360000 53.4553
1.0995565000 1.2880519000 52.812
1.0995565000 1.3194678000 52.0451
1.0995565000 1.3508837000 51.16
1.0995565000 1.3822996000 50.1644
1.0995565000 1.4137155000 49.0682
1.0995565000 1.4451314000 47.8821
1.0995565000 1.4765473000 46.6176
1.0995565000 1.5079632000 45.2862
1.0995565000 1.5393791000 43.8991
1.0995565000 1.5707950000 42.4668
1.0995565000 1.6022109000 40.9991
1.0995565000 1.6336268000 39.5055
1.0995565000 1.6650427000 37.995
1.0995565000 1.6964586000 36.4768
1.0995565000 1.7278745000 34.9607
1.0995565000 1.7592904000 33.4579
1.0995565000 1.7907063000 31.9806
1.0995565000 1.8221222000 30.543
1.0995565000 1.8535381000 29.1615
1.0995565000 1.8849540000 27.8537
1.0995565000 1.9163699000 26.6392
1.0995565000 1.9477858000 25.5382
1.0995565000 1.9792017000 24.5713
1.0995565000 2.0106176000 23.7584
1.0995565000 2.0420335000 23.1178
1.0995565000 2.0734494000 22.6652
1.0995565000 2.1048653000 22.4129
1.0995565000 2.1362812000 22.3688
1.0995565000 2.1676971000 22.5357
1.0995565000 2.1991130000 22.9111
1.0995565000 2.2305289000 23.4866
1.0995565000 2.2619448000 24.248
1.0995565000 2.2933607000 25.1758
1.0995565000 2.3247766000 26.2454
1.0995565000 2.3561925000 27.4282
1.0995565000 2.3876084000 28.6927
1.0995565000 2.4190243000 30.0054
1.0995565000 2.4504402000 31.3326
1.0995565000 2.4818561000 32.6417
1.0995565000 2.5132720000 33.9028
1.0995565000 2.5446879000 35.0897
1.0995565000 2.5761038000 36.1815
1.0995565000 2.6075197000 37.1631
1.0995565000 2.6389356000 38.0262
1.0995565000 2.6703515000 38.7687
1.0995565000 2.7017674000 39.3951
1.0995565000 2.7331833000 39.9154
1.0995565000 2.7645992000 40.3447
1.0995565000 2.7960151000 40.7011
1.0995565000 2.8274310000 41.0053
1.0995565000 2.8588469000 41.2785
1.0995565000 2.8902628000 41.5417
1.0995565000 2.9216787000 41.8142
1.0995565000 2.9530946000 42.1128
1.0995565000 2.9845105000 42.4515
1.0995565000 3.0159264000 42.8408
1.0995565000 3.0473423000 43.2882
1.0995565000 3.0787582000 43.798
1.0995565000 3.1101741000 44.3719
1.0995565000 3.1415900000 45.0093
1.0995565000 3.1730059000 45.7081
1.0995565000 3.2044218000 46.465
1.0995565000 3.2358377000 47.2759
1.0995565000 3.2672536000 48.1362
1.0995565000 3.2986695000 49.0412
1.0995565000 3.3300854000 49.9859
1.0995565000 3.3615013000 50.9651
1.0995565000 3.3929172000 51.9738
1.0995565000 3.4243331000 53.0061
1.0995565000 3.4557490000 54.0563
1.0995565000 3.4871649000 55.1178
1.0995565000 3.5185808000 56.1836
1.0995565000 3.5499967000 57.2462
1.0995565000 3.5814126000 58.2976
1.0995565000 3.6128285000 59.3295
1.0995565000 3.6442444000 60.3335
1.0995565000 3.6756603000 61.3011
1.0995565000 3.7070762000 62.2243
1.0995565000 3.7384921000 63.0959
1.0995565000 3.7699080000 63.9094
1.0995565000 3.8013239000 64.6595
1.0995565000 3.8327398000 65.3421
1.0995565000 3.8641557000 65.9548
1.0995565000 3.8955716000 66.4962
1.0995565000 3.9269875000 66.9667
1.0995565000 3.9584034000 67.3678
1.0995565000 3.9898193000 67.702
1.0995565000 4.0212352000 67.9731
1.0995565000 4.0526511000 68.1851
1.0995565000 4.0840670000 68.3428
1.0995565000 4.1154829000 68.451
1.0995565000 4.1468988000 68.5144
1.0995565000 4.1783147000 68.5379
1.0995565000 4.2097306000 68.5256
1.0995565000 4.2411465000 68.4815
1.0995565000 4.2725624000 68.409
1.0995565000 4.3039783000 68.3113
1.0995565000 4.3353942000 68.1907
1.0995565000 4.3668101000 68.0497
1.0995565000 4.3982260000 67.8903
1.0995565000 4.4296419000 67.7143
1.0995565000 4.4610578000 67.5237
1.0995565000 4.4924737000 67.3204
1.0995565000 4.5238896000 67.1067
1.0995565000 4.5553055000 66.8849
1.0995565000 4.5867214000 66.6576
1.0995565000 4.6181373000 66.4276
1.0995565000 4.6495532000 66.1978
1.0995565000 4.6809691000 65.971
1.0995565000 4.7123850000 65.75
1.0995565000 4.7438009000 65.5372
1.0995565000 4.7752168000 65.3346
1.0995565000 4.8066327000 65.1434
1.0995565000 4.8380486000 64.9642
1.0995565000 4.8694645000 64.7968
1.0995565000 4.9008804000 64.6402
1.0995565000 4.9322963000 64.4925
1.0995565000 4.9637122000 64.3511
1.0995565000 4.9951281000 64.2133
1.0995565000 5.0265440000 64.0756
1.0995565000 5.0579599000 63.9351
1.0995565000 5.0893758000 63.7889
1.0995565000 5.1207917000 63.6349
1.0995565000 5.1522076000 63.4723
1.0995565000 5.1836235000 63.3011
1.0995565000 5.2150394000 63.1232
1.0995565000 5.2464553000 62.9419
1.0995565000 5.2778712000 62.7621
1.0995565000 5.3092871000 62.5903
1.0995565000 5.3407030000 62.4342
1.0995565000 5.3721189000 62.3022
1.0995565000 5.4035348000 62.2034
1.0995565000 5.4349507000 62.1463
1.0995565000 5.4663666000 62.139
1.0995565000 5.4977825000 62.1881
1.0995565000 5.5291984000 62.2983
1.0995565000 5.5606143000 62.4722
1.0995565000 5.5920302000 62.7095
1.0995565000 5.6234461000 63.0076
1.0995565000 5.6548620000 63.361
1.0995565000 5.6862779000 63.762
1.0995565000 5.7176938000 64.2008
1.0995565000 5.7491097000 64.6658
1.0995565000 5.7805256000 65.1449
1.0995565000 5.8119415000 65.6253
1.0995565000 5.8433574000 66.0944
1.0995565000 5.8747733000 66.5402
1.0995565000 5.9061892000 66.9519
1.0995565000 5.9376051000 67.3199
1.0995565000 5.9690210000 67.6362
1.0995565000 6.0004369000 67.8944
1.0995565000 6.0318528000 68.0896
1.0995565000 6.0632687000 68.2183
1.0995565000 6.0946846000 68.2784
1.0995565000 6.1261005000 68.2689
1.0995565000 6.1575164000 68.1898
1.0995565000 6.1889323000 68.0418
1.0995565000 6.2203482000 67.8265
1.0995565000 6.2517641000 67.546
1.1309724000 0.0000000000 67.2352
1.1309724000 0.0314159000 66.8422
1.1309724000 0.0628318000 66.3976
1.1309724000 0.0942477000 65.9057
1.1309724000 0.1256636000 65.3711
1.1309724000 0.1570795000 64.7987
1.1309724000 0.1884954000 64.1939
1.1309724000 0.2199113000 63.5622
1.1309724000 0.2513272000 62.9093
1.1309724000 0.2827431000 62.2414
1.1309724000 0.3141590000 61.5648
1.1309724000 0.3455749000 60.8862
1.1309724000 0.3769908000 60.2127
1.1309724000 0.4084067000 59.5515
1.1309724000 0.4398226000 58.9103
1.1309724000 0.4712385000 58.2969
1.1309724000 0.5026544000 57.7193
1.1309724000 0.5340703000 57.1852
1.1309724000 0.5654862000 56.7022
1.1309724000 0.5969021000 56.2773
1.1309724000 0.6283180000 55.9163
1.1309724000 0.6597339000 55.624
1.1309724000 0.6911498000 55.4036
1.1309724000 0.7225657000 55.256
1.1309724000 0.7539816000 55.1803
1.1309724000 0.7853975000 55.1726
1.1309724000 0.8168134000 55.2268
1.1309724000 0.8482293000 55.334
1.1309724000 0.8796452000 55.4826
1.1309724000 0.9110611000 55.659
1.1309724000 0.9424770000 55.8474
1.1309724000 0.9738929000 56.0306
1.1309724000 1.0053088000 56.1906
1.1309724000 1.0367247000 56.3091
1.1309724000 1.0681406000 56.3686
1.1309724000 1.0995565000 56.3523
1.1309724000 1.1309724000 56.2458
1.1309724000 1.1623883000 56.0368
1.1309724000 1.1938042000 55.716
1.1309724000 1.2252201000 55.2772
1.1309724000 1.2566360000 54.7176
1.1309724000 1.2880519000 54.0374
1.1309724000 1.3194678000 53.2398
1.1309724000 1.3508837000 52.3307
1.1309724000 1.3822996000 51.318
1.1309724000 1.4137155000 50.2108
1.1309724000 1.4451314000 49.0195
1.1309724000 1.4765473000 47.7546
1.1309724000 1.5079632000 46.4265
1.1309724000 1.5393791000 45.0452
1.1309724000 1.5707950000 43.6199
1.1309724000 1.6022109000 42.1594
1.1309724000 1.6336268000 40.672
1.1309724000 1.6650427000 39.1658
1.1309724000 1.6964586000 37.6493
1.1309724000 1.7278745000 36.1318
1.1309724000 1.7592904000 34.6239
1.1309724000 1.7907063000 33.1379
1.1309724000 1.8221222000 31.688
1.1309724000 1.8535381000 30.2901
1.1309724000 1.8849540000 28.9625
1.1309724000 1.9163699000 27.7246
1.1309724000 1.9477858000 26.5969
1.1309724000 1.9792017000 25.5999
1.1309724000 2.0106176000 24.7538
1.1309724000 2.0420335000 24.0767
1.1309724000 2.0734494000 23.5845
1.1309724000 2.1048653000 23.2893
1.1309724000 2.1362812000 23.1989
1.1309724000 2.1676971000 23.3161
1.1309724000 2.1991130000 23.6382
1.1309724000 2.2305289000 24.1569
1.1309724000 2.2619448000 24.8579
1.1309724000 2.2933607000 25.7218
1.1309724000 2.3247766000 26.7242
1.1309724000 2.3561925000 27.8369
1.1309724000 2.3876084000 29.0286
1.1309724000 2.4190243000 30.2664
1.1309724000 2.4504402000 31.5172
1.1309724000 2.4818561000 32.7491
1.1309724000 2.5132720000 33.933
1.1309724000 2.5446879000 35.0436
1.1309724000 2.5761038000 36.0607
1.1309724000 2.6075197000 36.9704
1.1309724000 2.6389356000 37.7649
1.1309724000 2.6703515000 38.4432
1.1309724000 2.7017674000 39.0106
1.1309724000 2.7331833000 39.478
1.1309724000 2.7645992000 39.8609
1.1309724000 2.7960151000 40.1784
1.1309724000 2.8274310000 40.4515
1.1309724000 2.8588469000 40.7021
1.1309724000 2.8902628000 40.9514
1.1309724000 2.9216787000 41.2191
1.1309724000 2.9530946000 41.5223
1.1309724000 2.9845105000 41.8748
1.1309724000 3.0159264000 42.2874
1.1309724000 3.0473423000 42.767
1.1309724000 3.0787582000 43.3177
1.1309724000 3.1101741000 43.9404
1.1309724000 3.1415900000 44.6339
1.1309724000 3.1730059000 45.3948
1.1309724000 3.2044218000 46.2187
1.1309724000 3.2358377000 47.1
1.1309724000 3.2672536000 48.0326
1.1309724000 3.2986695000 49.0099
1.1309724000 3.3300854000 50.0254
1.1309724000 3.3615013000 51.0723
1.1309724000 3.3929172000 52.1437
1.1309724000 3.4243331000 53.2327
1.1309724000 3.4557490000 54.3321
1.1309724000 3.4871649000 55.4346
1.1309724000 3.5185808000 56.5327
1.1309724000 3.5499967000 57.6187
1.1309724000 3.5814126000 58.6847
1.1309724000 3.6128285000 59.7229
1.1309724000 3.6442444000 60.7255
1.1309724000 3.6756603000 61.6852
1.1309724000 3.7070762000 62.5951
1.1309724000 3.7384921000 63.4489
1.1309724000 3.7699080000 64.2416
1.1309724000 3.8013239000 64.969
1.1309724000 3.8327398000 65.6282
1.1309724000 3.8641557000 66.2177
1.1309724000 3.8955716000 66.737
1.1309724000 3.9269875000 67.1873
1.1309724000 3.9584034000 67.5706
1.1309724000 3.9898193000 67.8899
1.1309724000 4.0212352000 68.1491
1.1309724000 4.0526511000 68.3527
1.1309724000 4.0840670000 68.5054
1.1309724000 4.1154829000 68.612
1.1309724000 4.1468988000 68.6775
1.1309724000 4.1783147000 68.7064
1.1309724000 4.2097306000 68.703
1.1309724000 4.2411465000 68.6709
1.1309724000 4.2725624000 68.6137
1.1309724000 4.3039783000 68.5341
1.1309724000 4.3353942000 68.4345
1.1309724000 4.3668101000 68.3171
1.1309724000 4.3982260000 68.1836
1.1309724000 4.4296419000 68.0357
1.1309724000 4.4610578000 67.8751
1.1309724000 4.4924737000 67.7034
1.1309724000 4.5238896000 67.5223
1.1309724000 4.5553055000 67.334
1.1309724000 4.5867214000 67.1404
1.1309724000 4.6181373000 66.944
1.1309724000 4.6495532000 66.7471
1.1309724000 4.6809691000 66.552
1.1309724000 4.7123850000 66.3611
1.1309724000 4.7438009000 66.176
1.1309724000 4.7752168000 65.9984
1.1309724000 4.8066327000 65.8291
1.1309724000 4.8380486000 65.6684
1.1309724000 4.8694645000 65.5158
1.1309724000 4.9008804000 65.3702
1.1309724000 4.9322963000 65.2296
1.1309724000 4.9637122000 65.0917
1.1309724000 4.9951281000 64.9538
1.1309724000 5.0265440000 64.8129
1.1309724000 5.0579599000 64.6663
1.1309724000 5.0893758000 64.5117
1.1309724000 5.1207917000 64.3476
1.1309724000 5.1522076000 64.1732
1.1309724000 5.1836235000 63.9893
1.1309724000 5.2150394000 63.798
1.1309724000 5.2464553000 63.6029
1.1309724000 5.2778712000 63.4092
1.1309724000 5.3092871000 63.2233
1.1309724000 5.3407030000 63.053
1.1309724000 5.3721189000 62.9066
1.1309724000 5.4035348000 62.7928
1.1309724000 5.4349507000 62.7202
1.1309724000 5.4663666000 62.6963
1.1309724000 5.4977825000 62.7275
1.1309724000 5.5291984000 62.8183
1.1309724000 5.5606143000 62.9709
1.1309724000 5.5920302000 63.1852
1.1309724000 5.6234461000 63.4582
1.1309724000 5.6548620000 63.7848
1.1309724000 5.6862779000 64.1572
1.1309724000 5.7176938000 64.5659
1.1309724000 5.7491097000 64.9999
1.1309724000 5.7805256000 65.4474
1.1309724000 5.8119415000 65.8961
1.1309724000 5.8433574000 66.3339
1.1309724000 5.8747733000 66.7494
1.1309724000 5.9061892000 67.1321
1.1309724000 5.9376051000 67.4728
1.1309724000 5.9690210000 67.764
1.1309724000 6.0004369000 67.9995
1.1309724000 6.0318528000 68.1744
1.1309724000 6.0632687000 68.2857
1.1309724000 6.0946846000 68.3311
1.1309724000 6.1261005000 68.31
1.1309724000 6.1575164000 68.2223
1.1309724000 6.1889323000 68.069
1.1309724000 6.2203482000 67.8517
1.1309724000 6.2517641000 67.5729
1.1623883000 0.0000000000 67.3
1.1623883000 0.0314159000 66.921
1.1623883000 0.0628318000 66.4953
1.1623883000 0.0942477000 66.0274
1.1623883000 0.1256636000 65.5222
1.1623883000 0.1570795000 64.9847
1.1623883000 0.1884954000 64.4204
1.1623883000 0.2199113000 63.835
1.1623883000 0.2513272000 63.2342
1.1623883000 0.2827431000 62.6241
1.1623883000 0.3141590000 62.0109
1.1623883000 0.3455749000 61.4009
1.1623883000 0.3769908000 60.8007
1.1623883000 0.4084067000 60.2172
1.1623883000 0.4398226000 59.6572
1.1623883000 0.4712385000 59.1277
1.1623883000 0.5026544000 58.6357
1.1623883000 0.5340703000 58.1879
1.1623883000 0.5654862000 57.7906
1.1623883000 0.5969021000 57.4493
1.1623883000 0.6283180000 57.1687
1.1623883000 0.6597339000 56.952
1.1623883000 0.6911498000 56.8009
1.1623883000 0.7225657000 56.715
1.1623883000 0.7539816000 56.6922
1.1623883000 0.7853975000 56.7276
1.1623883000 0.8168134000 56.8142
1.1623883000 0.8482293000 56.9426
1.1623883000 0.8796452000 57.1012
1.1623883000 0.9110611000 57.2765
1.1623883000 0.9424770000 57.4533
1.1623883000 0.9738929000 57.6154
1.1623883000 1.0053088000 57.7461
1.1623883000 1.0367247000 57.8287
1.1623883000 1.0681406000 57.8473
1.1623883000 1.0995565000 57.7872
1.1623883000 1.1309724000 57.6358
1.1623883000 1.1623883000 57.3827
1.1623883000 1.1938042000 57.0204
1.1623883000 1.2252201000 56.5442
1.1623883000 1.2566360000 55.9524
1.1623883000 1.2880519000 55.2462
1.1623883000 1.3194678000 54.4293
1.1623883000 1.3508837000 53.5075
1.1623883000 1.3822996000 52.4886
1.1623883000 1.4137155000 51.3812
1.1623883000 1.4451314000 50.1946
1.1623883000 1.4765473000 48.9384
1.1623883000 1.5079632000 47.6218
1.1623883000 1.5393791000 46.2535
1.1623883000 1.5707950000 44.8417
1.1623883000 1.6022109000 43.3939
1.1623883000 1.6336268000 41.9175
1.1623883000 1.6650427000 40.4199
1.1623883000 1.6964586000 38.9087
1.1623883000 1.7278745000 37.3931
1.1623883000 1.7592904000 35.8831
1.1623883000 1.7907063000 34.3908
1.1623883000 1.8221222000 32.9304
1.1623883000 1.8535381000 31.5179
1.1623883000 1.8849540000 30.1714
1.1623883000 1.9163699000 28.9103
1.1623883000 1.9477858000 27.7552
1.1623883000 1.9792017000 26.7266
1.1623883000 2.0106176000 25.8444
1.1623883000 2.0420335000 25.1269
1.1623883000 2.0734494000 24.5898
1.1623883000 2.1048653000 24.2451
1.1623883000 2.1362812000 24.1008
1.1623883000 2.1676971000 24.1596
1.1623883000 2.1991130000 24.4191
1.1623883000 2.2305289000 24.871
1.1623883000 2.2619448000 25.5016
1.1623883000 2.2933607000 26.2917
1.1623883000 2.3247766000 27.2178
1.1623883000 2.3561925000 28.2519
1.1623883000 2.3876084000 29.3637
1.1623883000 2.4190243000 30.521
1.1623883000 2.4504402000 31.6915
1.1623883000 2.4818561000 32.8443
1.1623883000 2.5132720000 33.951
1.1623883000 2.5446879000 34.9873
1.1623883000 2.5761038000 35.9339
1.1623883000 2.6075197000 36.7776
1.1623883000 2.6389356000 37.5115
1.1623883000 2.6703515000 38.1352
1.1623883000 2.7017674000 38.6546
1.1623883000 2.7331833000 39.0811
1.1623883000 2.7645992000 39.4307
1.1623883000 2.7960151000 39.7227
1.1623883000 2.8274310000 39.9785
1.1623883000 2.8588469000 40.2202
1.1623883000 2.8902628000 40.4691
1.1623883000 2.9216787000 40.7448
1.1623883000 2.9530946000 41.0646
1.1623883000 2.9845105000 41.4421
1.1623883000 3.0159264000 41.8877
1.1623883000 3.0473423000 42.4081
1.1623883000 3.0787582000 43.0068
1.1623883000 3.1101741000 43.6841
1.1623883000 3.1415900000 44.4377
1.1623883000 3.1730059000 45.2634
1.1623883000 3.2044218000 46.1553
1.1623883000 3.2358377000 47.1065
1.1623883000 3.2672536000 48.1094
1.1623883000 3.2986695000 49.1558
1.1623883000 3.3300854000 50.2375
1.1623883000 3.3615013000 51.3462
1.1623883000 3.3929172000 52.4735
1.1623883000 3.4243331000 53.6112
1.1623883000 3.4557490000 54.7513
1.1623883000 3.4871649000 55.8856
1.1623883000 3.5185808000 57.0062
1.1623883000 3.5499967000 58.1055
1.1623883000 3.5814126000 59.1759
1.1623883000 3.6128285000 60.2102
1.1623883000 3.6442444000 61.2014
1.1623883000 3.6756603000 62.1434
1.1623883000 3.7070762000 63.0304
1.1623883000 3.7384921000 63.8576
1.1623883000 3.7699080000 64.6211
1.1623883000 3.8013239000 65.3181
1.1623883000 3.8327398000 65.9469
1.1623883000 3.8641557000 66.5068
1.1623883000 3.8955716000 66.9985
1.1623883000 3.9269875000 67.4235
1.1623883000 3.9584034000 67.7847
1.1623883000 3.9898193000 68.0852
1.1623883000 4.0212352000 68.3294
1.1623883000 4.0526511000 68.5216
1.1623883000 4.0840670000 68.6667
1.1623883000 4.1154829000 68.7696
1.1623883000 4.1468988000 68.8348
1.1623883000 4.1783147000 68.8669
1.1623883000 4.2097306000 68.8699
1.1623883000 4.2411465000 68.8475
1.1623883000 4.2725624000 68.8029
1.1623883000 4.3039783000 68.7385
1.1623883000 4.3353942000 68.6568
1.1623883000 4.3668101000 68.5596
1.1623883000 4.3982260000 68.4484
1.1623883000 4.4296419000 68.3248
1.1623883000 4.4610578000 68.19
1.1623883000 4.4924737000 68.0456
1.1623883000 4.5238896000 67.893
1.1623883000 4.5553055000 67.7338
1.1623883000 4.5867214000 67.5699
1.1623883000 4.6181373000 67.4032
1.1623883000 4.6495532000 67.2356
1.1623883000 4.6809691000 67.069
1.1623883000 4.7123850000 66.9053
1.1623883000 4.7438009000 66.7458
1.1623883000 4.7752168000 66.5917
1.1623883000 4.8066327000 66.4436
1.1623883000 4.8380486000 66.3013
1.1623883000 4.8694645000 66.1643
1.1623883000 4.9008804000 66.0313
1.1623883000 4.9322963000 65.9005
1.1623883000 4.9637122000 65.7695
1.1623883000 4.9951281000 65.6358
1.1623883000 5.0265440000 65.4969
1.1623883000 5.0579599000 65.3502
1.1623883000 5.0893758000 65.1938
1.1623883000 5.1207917000 65.0265
1.1623883000 5.1522076000 64.8481
1.1623883000 5.1836235000 64.6594
1.1623883000 5.2150394000 64.4628
1.1623883000 5.2464553000 64.2622
1.1623883000 5.2778712000 64.0625
1.1623883000 5.3092871000 63.8704
1.1623883000 5.3407030000 63.6932
1.1623883000 5.3721189000 63.5392
1.1623883000 5.4035348000 63.4166
1.1623883000 5.4349507000 63.3336
1.1623883000 5.4663666000 63.2975
1.1623883000 5.4977825000 63.3143
1.1623883000 5.5291984000 63.388
1.1623883000 5.5606143000 63.5208
1.1623883000 5.5920302000 63.7123
1.1623883000 5.6234461000 63.9597
1.1623883000 5.6548620000 64.2579
1.1623883000 5.6862779000 64.5996
1.1623883000 5.7176938000 64.9756
1.1623883000 5.7491097000 65.3755
1.1623883000 5.7805256000 65.788
1.1623883000 5.8119415000 66.2015
1.1623883000 5.8433574000 66.6046
1.1623883000 5.8747733000 66.9864
1.1623883000 5.9061892000 67.337
1.1623883000 5.9376051000 67.648
1.1623883000 5.9690210000 67.9119
1.1623883000 6.0004369000 68.1229
1.1623883000 6.0318528000 68.2767
1.1623883000 6.0632687000 68.3701
1.1623883000 6.0946846000 68.4012
1.1623883000 6.1261005000 68.3694
1.1623883000 6.1575164000 68.2748
1.1623883000 6.1889323000 68.1184
1.1623883000 6.2203482000 67.902
1.1623883000 6.2517641000 67.6282
1.1938042000 0.0000000000 67.3952
1.1938042000 0.0314159000 67.0341
1.1938042000 0.0628318000 66.6314
1.1938042000 0.0942477000 66.1916
1.1938042000 0.1256636000 65.7198
1.1938042000 0.1570795000 65.2211
1.1938042000 0.1884954000 64.701
1.1938042000 0.2199113000 64.1652
1.1938042000 0.2513272000 63.6192
1.1938042000 0.2827431000 63.069
1.1938042000 0.3141590000 62.5204
1.1938042000 0.3455749000 61.9794
1.1938042000 0.3769908000 61.452
1.1938042000 0.4084067000 60.9444
1.1938042000 0.4398226000 60.4627
1.1938042000 0.4712385000 60.0131
1.1938042000 0.5026544000 59.6014
1.1938042000 0.5340703000 59.2333
1.1938042000 0.5654862000 58.914
1.1938042000 0.5969021000 58.6476
1.1938042000 0.6283180000 58.4376
1.1938042000 0.6597339000 58.286
1.1938042000 0.6911498000 58.1931
1.1938042000 0.7225657000 58.1576
1.1938042000 0.7539816000 58.1763
1.1938042000 0.7853975000 58.2436
1.1938042000 0.8168134000 58.3521
1.1938042000 0.8482293000 58.4922
1.1938042000 0.8796452000 58.6525
1.1938042000 0.9110611000 58.8198
1.1938042000 0.9424770000 58.9798
1.1938042000 0.9738929000 59.1175
1.1938042000 1.0053088000 59.2175
1.1938042000 1.0367247000 59.2648
1.1938042000 1.0681406000 59.2452
1.1938042000 1.0995565000 59.1458
1.1938042000 1.1309724000 58.9558
1.1938042000 1.1623883000 58.6666
1.1938042000 1.1938042000 58.2719
1.1938042000 1.2252201000 57.7684
1.1938042000 1.2566360000 57.1553
1.1938042000 1.2880519000 56.4343
1.1938042000 1.3194678000 55.6093
1.1938042000 1.3508837000 54.686
1.1938042000 1.3822996000 53.6715
1.1938042000 1.4137155000 52.5737
1.1938042000 1.4451314000 51.401
1.1938042000 1.4765473000 50.1618
1.1938042000 1.5079632000 48.8639
1.1938042000 1.5393791000 47.5151
1.1938042000 1.5707950000 46.1221
1.1938042000 1.6022109000 44.6917
1.1938042000 1.6336268000 43.2303
1.1938042000 1.6650427000 41.7445
1.1938042000 1.6964586000 40.2416
1.1938042000 1.7278745000 38.7302
1.1938042000 1.7592904000 37.2203
1.1938042000 1.7907063000 35.7237
1.1938042000 1.8221222000 34.2544
1.1938042000 1.8535381000 32.8285
1.1938042000 1.8849540000 31.4638
1.1938042000 1.9163699000 30.1798
1.1938042000 1.9477858000 28.9966
1.1938042000 1.9792017000 27.9348
1.1938042000 2.0106176000 27.014
1.1938042000 2.0420335000 26.2523
1.1938042000 2.0734494000 25.6654
1.1938042000 2.1048653000 25.2653
1.1938042000 2.1362812000 25.0601
1.1938042000 2.1676971000 25.0526
1.1938042000 2.1991130000 25.241
1.1938042000 2.2305289000 25.6174
1.1938042000 2.2619448000 26.1687
1.1938042000 2.2933607000 26.8767
1.1938042000 2.3247766000 27.7185
1.1938042000 2.3561925000 28.6674
1.1938042000 2.3876084000 29.6938
1.1938042000 2.4190243000 30.7667
1.1938042000 2.4504402000 31.8549
1.1938042000 2.4818561000 32.9284
1.1938042000 2.5132720000 33.9598
1.1938042000 2.5446879000 34.9258
1.1938042000 2.5761038000 35.8078
1.1938042000 2.6075197000 36.5933
1.1938042000 2.6389356000 37.2761
1.1938042000 2.6703515000 37.8562
1.1938042000 2.7017674000 38.3399
1.1938042000 2.7331833000 38.7388
1.1938042000 2.7645992000 39.0691
1.1938042000 2.7960151000 39.35
1.1938042000 2.8274310000 39.603
1.1938042000 2.8588469000 39.8499
1.1938042000 2.8902628000 40.1119
1.1938042000 2.9216787000 40.4085
1.1938042000 2.9530946000 40.7565
1.1938042000 2.9845105000 41.1693
1.1938042000 3.0159264000 41.6569
1.1938042000 3.0473423000 42.2255
1.1938042000 3.0787582000 42.8778
1.1938042000 3.1101741000 43.6135
1.1938042000 3.1415900000 44.4294
1.1938042000 3.1730059000 45.3202
1.1938042000 3.2044218000 46.2789
1.1938042000 3.2358377000 47.2971
1.1938042000 3.2672536000 48.3657
1.1938042000 3.2986695000 49.4754
1.1938042000 3.3300854000 50.6162
1.1938042000 3.3615013000 51.7784
1.1938042000 3.3929172000 52.9526
1.1938042000 3.4243331000 54.1293
1.1938042000 3.4557490000 55.2998
1.1938042000 3.4871649000 56.4553
1.1938042000 3.5185808000 57.5879
1.1938042000 3.5499967000 58.6899
1.1938042000 3.5814126000 59.7542
1.1938042000 3.6128285000 60.7744
1.1938042000 3.6442444000 61.7446
1.1938042000 3.6756603000 62.6596
1.1938042000 3.7070762000 63.5153
1.1938042000 3.7384921000 64.3079
1.1938042000 3.7699080000 65.0351
1.1938042000 3.8013239000 65.6953
1.1938042000 3.8327398000 66.2878
1.1938042000 3.8641557000 66.8131
1.1938042000 3.8955716000 67.2726
1.1938042000 3.9269875000 67.6686
1.1938042000 3.9584034000 68.0042
1.1938042000 3.9898193000 68.2832
1.1938042000 4.0212352000 68.5097
1.1938042000 4.0526511000 68.6883
1.1938042000 4.0840670000 68.8238
1.1938042000 4.1154829000 68.9209
1.1938042000 4.1468988000 68.984
1.1938042000 4.1783147000 69.0174
1.1938042000 4.2097306000 69.0249
1.1938042000 4.2411465000 69.0099
1.1938042000 4.2725624000 68.9754
1.1938042000 4.3039783000 68.9238
1.1938042000 4.3353942000 68.857
1.1938042000 4.3668101000 68.7768
1.1938042000 4.3982260000 68.6846
1.1938042000 4.4296419000 68.5817
1.1938042000 4.4610578000 68.4691
1.1938042000 4.4924737000 68.3482
1.1938042000 4.5238896000 68.2201
1.1938042000 4.5553055000 68.0863
1.1938042000 4.5867214000 67.9482
1.1938042000 4.6181373000 67.8075
1.1938042000 4.6495532000 67.6658
1.1938042000 4.6809691000 67.5246
1.1938042000 4.7123850000 67.3854
1.1938042000 4.7438009000 67.2493
1.1938042000 4.7752168000 67.117
1.1938042000 4.8066327000 66.989
1.1938042000 4.8380486000 66.8648
1.1938042000 4.8694645000 66.7438
1.1938042000 4.9008804000 66.6246
1.1938042000 4.9322963000 66.5054
1.1938042000 4.9637122000 66.384
1.1938042000 4.9951281000 66.2581
1.1938042000 5.0265440000 66.1252
1.1938042000 5.0579599000 65.9832
1.1938042000 5.0893758000 65.8305
1.1938042000 5.1207917000 65.6661
1.1938042000 5.1522076000 65.49
1.1938042000 5.1836235000 65.3033
1.1938042000 5.2150394000 65.1084
1.1938042000 5.2464553000 64.9092
1.1938042000 5.2778712000 64.7106
1.1938042000 5.3092871000 64.519
1.1938042000 5.3407030000 64.3415
1.1938042000 5.3721189000 64.1858
1.1938042000 5.4035348000 64.0598
1.1938042000 5.4349507000 63.9712
1.1938042000 5.4663666000 63.9269
1.1938042000 5.4977825000 63.9323
1.1938042000 5.5291984000 63.9912
1.1938042000 5.5606143000 64.1056
1.1938042000 5.5920302000 64.275
1.1938042000 5.6234461000 64.4967
1.1938042000 5.6548620000 64.7658
1.1938042000 5.6862779000 65.0754
1.1938042000 5.7176938000 65.4169
1.1938042000 5.7491097000 65.7805
1.1938042000 5.7805256000 66.1557
1.1938042000 5.8119415000 66.5316
1.1938042000 5.8433574000 66.8975
1.1938042000 5.8747733000 67.2434
1.1938042000 5.9061892000 67.5601
1.1938042000 5.9376051000 67.8395
1.1938042000 5.9690210000 68.0749
1.1938042000 6.0004369000 68.2607
1.1938042000 6.0318528000 68.393
1.1938042000 6.0632687000 68.4688
1.1938042000 6.0946846000 68.4864
1.1938042000 6.1261005000 68.4452
1.1938042000 6.1575164000 68.3455
1.1938042000 6.1889323000 68.1884
1.1938042000 6.2203482000 67.9758
1.1938042000 6.2517641000 67.7103
1.2252201000 0.0000000000 67.5176
1.2252201000 0.0314159000 67.1778
1.2252201000 0.0628318000 66.8014
1.2252201000 0.0942477000 66.393
1.2252201000 0.1256636000 65.9576
1.2252201000 0.1570795000 65.5005
1.2252201000 0.1884954000 65.027
1.2252201000 0.2199113000 64.5426
1.2252201000 0.2513272000 64.0528
1.2252201000 0.2827431000 63.5629
1.2252201000 0.3141590000 63.0786
1.2252201000 0.3455749000 62.6052
1.2252201000 0.3769908000 62.1483
1.2252201000 0.4084067000 61.7133
1.2252201000 0.4398226000 61.3055
1.2252201000 0.4712385000 60.9302
1.2252201000 0.5026544000 60.5922
1.2252201000 0.5340703000 60.2962
1.2252201000 0.5654862000 60.0463
1.2252201000 0.5969021000 59.8455
1.2252201000 0.6283180000 59.696
1.2252201000 0.6597339000 59.5988
1.2252201000 0.6911498000 59.5534
1.2252201000 0.7225657000 59.5575
1.2252201000 0.7539816000 59.6071
1.2252201000 0.7853975000 59.6965
1.2252201000 0.8168134000 59.8177
1.2252201000 0.8482293000 59.9615
1.2252201000 0.8796452000 60.1167
1.2252201000 0.9110611000 60.2709
1.2252201000 0.9424770000 60.4108
1.2252201000 0.9738929000 60.5227
1.2252201000 1.0053088000 60.5925
1.2252201000 1.0367247000 60.6068
1.2252201000 1.0681406000 60.5532
1.2252201000 1.0995565000 60.4205
1.2252201000 1.1309724000 60.1994
1.2252201000 1.1623883000 59.8826
1.2252201000 1.1938042000 59.4654
1.2252201000 1.2252201000 58.9451
1.2252201000 1.2566360000 58.3216
1.2252201000 1.2880519000 57.5969
1.2252201000 1.3194678000 56.7747
1.2252201000 1.3508837000 55.8603
1.2252201000 1.3822996000 54.8601
1.2252201000 1.4137155000 53.7811
1.2252201000 1.4451314000 52.6304
1.2252201000 1.4765473000 51.4153
1.2252201000 1.5079632000 50.1425
1.2252201000 1.5393791000 48.8184
1.2252201000 1.5707950000 47.4488
1.2252201000 1.6022109000 46.0395
1.2252201000 1.6336268000 44.5961
1.2252201000 1.6650427000 43.1247
1.2252201000 1.6964586000 41.6324
1.2252201000 1.7278745000 40.1271
1.2252201000 1.7592904000 38.6189
1.2252201000 1.7907063000 37.1194
1.2252201000 1.8221222000 35.6425
1.2252201000 1.8535381000 34.204
1.2252201000 1.8849540000 32.8216
1.2252201000 1.9163699000 31.5144
1.2252201000 1.9477858000 30.3025
1.2252201000 1.9792017000 29.206
1.2252201000 2.0106176000 28.2442
1.2252201000 2.0420335000 27.4351
1.2252201000 2.0734494000 26.7941
1.2252201000 2.1048653000 26.3333
1.2252201000 2.1362812000 26.061
1.2252201000 2.1676971000 25.9806
1.2252201000 2.1991130000 26.0906
1.2252201000 2.2305289000 26.3841
1.2252201000 2.2619448000 26.849
1.2252201000 2.2933607000 27.4681
1.2252201000 2.3247766000 28.2197
1.2252201000 2.3561925000 29.0783
1.2252201000 2.3876084000 30.0158
1.2252201000 2.4190243000 31.0024
1.2252201000 2.4504402000 32.0081
1.2252201000 2.4818561000 33.0041
1.2252201000 2.5132720000 33.9639
1.2252201000 2.5446879000 34.8652
1.2252201000 2.5761038000 35.6902
1.2252201000 2.6075197000 36.427
1.2252201000 2.6389356000 37.0696
1.2252201000 2.6703515000 37.6185
1.2252201000 2.7017674000 38.0799
1.2252201000 2.7331833000 38.4655
1.2252201000 2.7645992000 38.791
1.2252201000 2.7960151000 39.0757
1.2252201000 2.8274310000 39.3404
1.2252201000 2.8588469000 39.6066
1.2252201000 2.8902628000 39.8951
1.2252201000 2.9216787000 40.2248
1.2252201000 2.9530946000 40.6119
1.2252201000 2.9845105000 41.0695
1.2252201000 3.0159264000 41.6067
1.2252201000 3.0473423000 42.2292
1.2252201000 3.0787582000 42.9391
1.2252201000 3.1101741000 43.7351
1.2252201000 3.1415900000 44.6133
1.2252201000 3.1730059000 45.5672
1.2252201000 3.2044218000 46.5888
1.2252201000 3.2358377000 47.6685
1.2252201000 3.2672536000 48.7961
1.2252201000 3.2986695000 49.9606
1.2252201000 3.3300854000 51.1511
1.2252201000 3.3615013000 52.3567
1.2252201000 3.3929172000 53.5667
1.2252201000 3.4243331000 54.7712
1.2252201000 3.4557490000 55.9605
1.2252201000 3.4871649000 57.1258
1.2252201000 3.5185808000 58.259
1.2252201000 3.5499967000 59.3528
1.2252201000 3.5814126000 60.4008
1.2252201000 3.6128285000 61.3972
1.2252201000 3.6442444000 62.3374
1.2252201000 3.6756603000 63.2174
1.2252201000 3.7070762000 64.0342
1.2252201000 3.7384921000 64.7858
1.2252201000 3.7699080000 65.4708
1.2252201000 3.8013239000 66.0889
1.2252201000 3.8327398000 66.6407
1.2252201000 3.8641557000 67.1276
1.2252201000 3.8955716000 67.5517
1.2252201000 3.9269875000 67.9159
1.2252201000 3.9584034000 68.2237
1.2252201000 3.9898193000 68.479
1.2252201000 4.0212352000 68.6861
1.2252201000 4.0526511000 68.8496
1.2252201000 4.0840670000 68.974
1.2252201000 4.1154829000 69.0638
1.2252201000 4.1468988000 69.1233
1.2252201000 4.1783147000 69.1564
1.2252201000 4.2097306000 69.1667
1.2252201000 4.2411465000 69.1573
1.2252201000 4.2725624000 69.1308
1.2252201000 4.3039783000 69.0895
1.2252201000 4.3353942000 69.0352
1.2252201000 4.3668101000 68.9693
1.2252201000 4.3982260000 68.8931
1.2252201000 4.4296419000 68.8076
1.2252201000 4.4610578000 68.7139
1.2252201000 4.4924737000 68.613
1.2252201000 4.5238896000 68.506
1.2252201000 4.5553055000 68.394
1.2252201000 4.5867214000 68.2783
1.2252201000 4.6181373000 68.1602
1.2252201000 4.6495532000 68.0412
1.2252201000 4.6809691000 67.9224
1.2252201000 4.7123850000 67.8052
1.2252201000 4.7438009000 67.6902
1.2252201000 4.7752168000 67.578
1.2252201000 4.8066327000 67.4687
1.2252201000 4.8380486000 67.362
1.2252201000 4.8694645000 67.2568
1.2252201000 4.9008804000 67.152
1.2252201000 4.9322963000 67.0456
1.2252201000 4.9637122000 66.9357
1.2252201000 4.9951281000 66.82
1.2252201000 5.0265440000 66.6964
1.2252201000 5.0579599000 66.5629
1.2252201000 5.0893758000 66.4181
1.2252201000 5.1207917000 66.2614
1.2252201000 5.1522076000 66.0927
1.2252201000 5.1836235000 65.9135
1.2252201000 5.2150394000 65.726
1.2252201000 5.2464553000 65.534
1.2252201000 5.2778712000 65.3423
1.2252201000 5.3092871000 65.1568
1.2252201000 5.3407030000 64.9843
1.2252201000 5.3721189000 64.8319
1.2252201000 5.4035348000 64.7072
1.2252201000 5.4349507000 64.6171
1.2252201000 5.4663666000 64.568
1.2252201000 5.4977825000 64.5648
1.2252201000 5.5291984000 64.6113
1.2252201000 5.5606143000 64.7088
1.2252201000 5.5920302000 64.857
1.2252201000 5.6234461000 65.0533
1.2252201000 5.6548620000 65.2932
1.2252201000 5.6862779000 65.5701
1.2252201000 5.7176938000 65.8762
1.2252201000 5.7491097000 66.2024
1.2252201000 5.7805256000 66.539
1.2252201000 5.8119415000 66.876
1.2252201000 5.8433574000 67.2035
1.2252201000 5.8747733000 67.5124
1.2252201000 5.9061892000 67.7941
1.2252201000 5.9376051000 68.0414
1.2252201000 5.9690210000 68.2478
1.2252201000 6.0004369000 68.4085
1.2252201000 6.0318528000 68.5197
1.2252201000 6.0632687000 68.5787
1.2252201000 6.0946846000 68.5839
1.2252201000 6.1261005000 68.535
1.2252201000 6.1575164000 68.4322
1.2252201000 6.1889323000 68.2767
1.2252201000 6.2203482000 68.0706
1.2252201000 6.2517641000 67.8165
1.2566360000 0.0000000000 67.6632
1.2566360000 0.0314159000 67.3473
1.2566360000 0.0628318000 66.9998
1.2566360000 0.0942477000 66.6251
1.2566360000 0.1256636000 66.2283
1.2566360000 0.1570795000 65.8144
1.2566360000 0.1884954000 65.3887
1.2566360000 0.2199113000 64.9562
1.2566360000 0.2513272000 64.5222
1.2566360000 0.2827431000 64.0917
1.2566360000 0.3141590000 63.6699
1.2566360000 0.3455749000 63.2615
1.2566360000 0.3769908000 62.8713
1.2566360000 0.4084067000 62.5042
1.2566360000 0.4398226000 62.1647
1.2566360000 0.4712385000 61.857
1.2566360000 0.5026544000 61.5853
1.2566360000 0.5340703000 61.3531
1.2566360000 0.5654862000 61.1634
1.2566360000 0.5969021000 61.0185
1.2566360000 0.6283180000 60.9196
1.2566360000 0.6597339000 60.8667
1.2566360000 0.6911498000 60.8585
1.2566360000 0.7225657000 60.8922
1.2566360000 0.7539816000 60.9633
1.2566360000 0.7853975000 61.066
1.2566360000 0.8168134000 61.1924
1.2566360000 0.8482293000 61.3334
1.2566360000 0.8796452000 61.4785
1.2566360000 0.9110611000 61.6163
1.2566360000 0.9424770000 61.7346
1.2566360000 0.9738929000 61.8207
1.2566360000 1.0053088000 61.8623
1.2566360000 1.0367247000 61.8474
1.2566360000 1.0681406000 61.7651
1.2566360000 1.0995565000 61.6058
1.2566360000 1.1309724000 61.3616
1.2566360000 1.1623883000 61.0264
1.2566360000 1.1938042000 60.5964
1.2566360000 1.2252201000 60.0697
1.2566360000 1.2566360000 59.4463
1.2566360000 1.2880519000 58.7283
1.2566360000 1.3194678000 57.919
1.2566360000 1.3508837000 57.0231
1.2566360000 1.3822996000 56.0461
1.2566360000 1.4137155000 54.9939
1.2566360000 1.4451314000 53.8724
1.2566360000 1.4765473000 52.6877
1.2566360000 1.5079632000 51.4452
1.2566360000 1.5393791000 50.1502
1.2566360000 1.5707950000 48.8076
1.2566360000 1.6022109000 47.4222
1.2566360000 1.6336268000 45.9993
1.2566360000 1.6650427000 44.5443
1.2566360000 1.6964586000 43.0639
1.2566360000 1.7278745000 41.5662
1.2566360000 1.7592904000 40.0608
1.2566360000 1.7907063000 38.5594
1.2566360000 1.8221222000 37.0756
1.2566360000 1.8535381000 35.625
1.2566360000 1.8849540000 34.2252
1.2566360000 1.9163699000 32.8948
1.2566360000 1.9477858000 31.6534
1.2566360000 1.9792017000 30.5207
1.2566360000 2.0106176000 29.5158
1.2566360000 2.0420335000 28.6563
1.2566360000 2.0734494000 27.9576
1.2566360000 2.1048653000 27.4319
1.2566360000 2.1362812000 27.0876
1.2566360000 2.1676971000 26.9289
1.2566360000 2.1991130000 26.9549
1.2566360000 2.2305289000 27.1599
1.2566360000 2.2619448000 27.5329
1.2566360000 2.2933607000 28.0583
1.2566360000 2.3247766000 28.7157
1.2566360000 2.3561925000 29.4813
1.2566360000 2.3876084000 30.3284
1.2566360000 2.4190243000 31.2288
1.2566360000 2.4504402000 32.1538
1.2566360000 2.4818561000 33.0759
1.2566360000 2.5132720000 33.9698
1.2566360000 2.5446879000 34.8137
1.2566360000 2.5761038000 35.5908
1.2566360000 2.6075197000 36.2895
1.2566360000 2.6389356000 36.9041
1.2566360000 2.6703515000 37.4349
1.2566360000 2.7017674000 37.8881
1.2566360000 2.7331833000 38.2749
1.2566360000 2.7645992000 38.6107
1.2566360000 2.7960151000 38.9138
1.2566360000 2.8274310000 39.2047
1.2566360000 2.8588469000 39.5039
1.2566360000 2.8902628000 39.8314
1.2566360000 2.9216787000 40.2054
1.2566360000 2.9530946000 40.6414
1.2566360000 2.9845105000 41.1516
1.2566360000 3.0159264000 41.7445
1.2566360000 3.0473423000 42.425
1.2566360000 3.0787582000 43.1943
1.2566360000 3.1101741000 44.0505
1.2566360000 3.1415900000 44.9887
1.2566360000 3.1730059000 46.0015
1.2566360000 3.2044218000 47.08
1.2566360000 3.2358377000 48.2135
1.2566360000 3.2672536000 49.3906
1.2566360000 3.2986695000 50.5996
1.2566360000 3.3300854000 51.8285
1.2566360000 3.3615013000 53.0654
1.2566360000 3.3929172000 54.2989
1.2566360000 3.4243331000 55.5185
1.2566360000 3.4557490000 56.7143
1.2566360000 3.4871649000 57.8774
1.2566360000 3.5185808000 58.9997
1.2566360000 3.5499967000 60.0746
1.2566360000 3.5814126000 61.0963
1.2566360000 3.6128285000 62.06
1.2566360000 3.6442444000 62.9621
1.2566360000 3.6756603000 63.8
1.2566360000 3.7070762000 64.5719
1.2566360000 3.7384921000 65.2771
1.2566360000 3.7699080000 65.9154
1.2566360000 3.8013239000 66.4879
1.2566360000 3.8327398000 66.996
1.2566360000 3.8641557000 67.442
1.2566360000 3.8955716000 67.8287
1.2566360000 3.9269875000 68.1594
1.2566360000 3.9584034000 68.4379
1.2566360000 3.9898193000 68.6685
1.2566360000 4.0212352000 68.8552
1.2566360000 4.0526511000 69.0026
1.2566360000 4.0840670000 69.115
1.2566360000 4.1154829000 69.1967
1.2566360000 4.1468988000 69.2515
1.2566360000 4.1783147000 69.2831
1.2566360000 4.2097306000 69.2948
1.2566360000 4.2411465000 69.2893
1.2566360000 4.2725624000 69.2692
1.2566360000 4.3039783000 69.2362
1.2566360000 4.3353942000 69.192
1.2566360000 4.3668101000 69.138
1.2566360000 4.3982260000 69.0751
1.2566360000 4.4296419000 69.0044
1.2566360000 4.4610578000 68.9266
1.2566360000 4.4924737000 68.8427
1.2566360000 4.5238896000 68.7536
1.2566360000 4.5553055000 68.6602
1.2566360000 4.5867214000 68.5638
1.2566360000 4.6181373000 68.4653
1.2566360000 4.6495532000 68.366
1.2566360000 4.6809691000 68.267
1.2566360000 4.7123850000 68.1691
1.2566360000 4.7438009000 68.073
1.2566360000 4.7752168000 67.979
1.2566360000 4.8066327000 67.8871
1.2566360000 4.8380486000 67.7967
1.2566360000 4.8694645000 67.7069
1.2566360000 4.9008804000 67.6163
1.2566360000 4.9322963000 67.5233
1.2566360000 4.9637122000 67.4259
1.2566360000 4.9951281000 67.3221
1.2566360000 5.0265440000 67.2099
1.2566360000 5.0579599000 67.0876
1.2566360000 5.0893758000 66.954
1.2566360000 5.1207917000 66.8084
1.2566360000 5.1522076000 66.6511
1.2566360000 5.1836235000 66.4835
1.2566360000 5.2150394000 66.3078
1.2566360000 5.2464553000 66.1275
1.2566360000 5.2778712000 65.9471
1.2566360000 5.3092871000 65.7721
1.2566360000 5.3407030000 65.6089
1.2566360000 5.3721189000 65.464
1.2566360000 5.4035348000 65.3442
1.2566360000 5.4349507000 65.2559
1.2566360000 5.4663666000 65.2049
1.2566360000 5.4977825000 65.1958
1.2566360000 5.5291984000 65.2317
1.2566360000 5.5606143000 65.3141
1.2566360000 5.5920302000 65.4423
1.2566360000 5.6234461000 65.6141
1.2566360000 5.6548620000 65.8252
1.2566360000 5.6862779000 66.0697
1.2566360000 5.7176938000 66.3404
1.2566360000 5.7491097000 66.6291
1.2566360000 5.7805256000 66.9268
1.2566360000 5.8119415000 67.2247
1.2566360000 5.8433574000 67.5137
1.2566360000 5.8747733000 67.7854
1.2566360000 5.9061892000 68.0323
1.2566360000 5.9376051000 68.2476
1.2566360000 5.9690210000 68.4256
1.2566360000 6.0004369000 68.5619
1.2566360000 6.0318528000 68.6529
1.2566360000 6.0632687000 68.6963
1.2566360000 6.0946846000 68.6908
1.2566360000 6.1261005000 68.6359
1.2566360000 6.1575164000 68.5321
1.2566360000 6.1889323000 68.3806
1.2566360000 6.2203482000 68.1834
1.2566360000 6.2517641000 67.9432
1.2880519000 0.0000000000 67.8275
1.2880519000 0.0314159000 67.5375
1.2880519000 0.0628318000 67.2204
1.2880519000 0.0942477000 66.8809
1.2880519000 0.1256636000 66.5237
1.2880519000 0.1570795000 66.1535
1.2880519000 0.1884954000 65.7754
1.2880519000 0.2199113000 65.3941
1.2880519000 0.2513272000 65.0145
1.2880519000 0.2827431000 64.6412
1.2880519000 0.3141590000 64.2787
1.2880519000 0.3455749000 63.9313
1.2880519000 0.3769908000 63.6032
1.2880519000 0.4084067000 63.2983
1.2880519000 0.4398226000 63.0205
1.2880519000 0.4712385000 62.7732
1.2880519000 0.5026544000 62.5597
1.2880519000 0.5340703000 62.3827
1.2880519000 0.5654862000 62.2442
1.2880519000 0.5969021000 62.1457
1.2880519000 0.6283180000 62.0877
1.2880519000 0.6597339000 62.0694
1.2880519000 0.6911498000 62.0891
1.2880519000 0.7225657000 62.1435
1.2880519000 0.7539816000 62.2281
1.2880519000 0.7853975000 62.3368
1.2880519000 0.8168134000 62.4622
1.2880519000 0.8482293000 62.5956
1.2880519000 0.8796452000 62.7274
1.2880519000 0.9110611000 62.8469
1.2880519000 0.9424770000 62.9433
1.2880519000 0.9738929000 63.0051
1.2880519000 1.0053088000 63.0215
1.2880519000 1.0367247000 62.982
1.2880519000 1.0681406000 62.877
1.2880519000 1.0995565000 62.6983
1.2880519000 1.1309724000 62.4391
1.2880519000 1.1623883000 62.0945
1.2880519000 1.1938042000 61.6612
1.2880519000 1.2252201000 61.1377
1.2880519000 1.2566360000 60.5241
1.2880519000 1.2880519000 59.8223
1.2880519000 1.3194678000 59.0349
1.2880519000 1.3508837000 58.166
1.2880519000 1.3822996000 57.2199
1.2880519000 1.4137155000 56.2014
1.2880519000 1.4451314000 55.1152
1.2880519000 1.4765473000 53.9659
1.2880519000 1.5079632000 52.758
1.2880519000 1.5393791000 51.4956
1.2880519000 1.5707950000 50.1828
1.2880519000 1.6022109000 48.8237
1.2880519000 1.6336268000 47.4229
1.2880519000 1.6650427000 45.9857
1.2880519000 1.6964586000 44.5185
1.2880519000 1.7278745000 43.0292
1.2880519000 1.7592904000 41.5273
1.2880519000 1.7907063000 40.0245
1.2880519000 1.8221222000 38.5343
1.2880519000 1.8535381000 37.0719
1.2880519000 1.8849540000 35.6545
1.2880519000 1.9163699000 34.3005
1.2880519000 1.9477858000 33.0288
1.2880519000 1.9792017000 31.8589
1.2880519000 2.0106176000 30.8092
1.2880519000 2.0420335000 29.8971
1.2880519000 2.0734494000 29.1379
1.2880519000 2.1048653000 28.544
1.2880519000 2.1362812000 28.1242
1.2880519000 2.1676971000 27.8833
1.2880519000 2.1991130000 27.8215
1.2880519000 2.2305289000 27.9343
1.2880519000 2.2619448000 28.2123
1.2880519000 2.2933607000 28.6414
1.2880519000 2.3247766000 29.2029
1.2880519000 2.3561925000 29.875
1.2880519000 2.3876084000 30.6325
1.2880519000 2.4190243000 31.4489
1.2880519000 2.4504402000 32.2971
1.2880519000 2.4818561000 33.1508
1.2880519000 2.5132720000 33.9857
1.2880519000 2.5446879000 34.7812
1.2880519000 2.5761038000 35.5206
1.2880519000 2.6075197000 36.1928
1.2880519000 2.6389356000 36.7921
1.2880519000 2.6703515000 37.3186
1.2880519000 2.7017674000 37.7779
1.2880519000 2.7331833000 38.1805
1.2880519000 2.7645992000 38.5411
1.2880519000 2.7960151000 38.877
1.2880519000 2.8274310000 39.2076
1.2880519000 2.8588469000 39.5524
1.2880519000 2.8902628000 39.9304
1.2880519000 2.9216787000 40.3587
1.2880519000 2.9530946000 40.8517
1.2880519000 2.9845105000 41.4207
1.2880519000 3.0159264000 42.0734
1.2880519000 3.0473423000 42.8139
1.2880519000 3.0787582000 43.6425
1.2880519000 3.1101741000 44.5566
1.2880519000 3.1415900000 45.5503
1.2880519000 3.1730059000 46.6157
1.2880519000 3.2044218000 47.7427
1.2880519000 3.2358377000 48.9202
1.2880519000 3.2672536000 50.136
1.2880519000 3.2986695000 51.3773
1.2880519000 3.3300854000 52.6316
1.2880519000 3.3615013000 53.8865
1.2880519000 3.3929172000 55.1301
1.2880519000 3.4243331000 56.3516
1.2880519000 3.4557490000 57.5411
1.2880519000 3.4871649000 58.6897
1.2880519000 3.5185808000 59.7899
1.2880519000 3.5499967000 60.8356
1.2880519000 3.5814126000 61.8218
1.2880519000 3.6128285000 62.7447
1.2880519000 3.6442444000 63.6019
1.2880519000 3.6756603000 64.3918
1.2880519000 3.7070762000 65.114
1.2880519000 3.7384921000 65.7689
1.2880519000 3.7699080000 66.3577
1.2880519000 3.8013239000 66.8822
1.2880519000 3.8327398000 67.3448
1.2880519000 3.8641557000 67.7487
1.2880519000 3.8955716000 68.0971
1.2880519000 3.9269875000 68.3937
1.2880519000 3.9584034000 68.6427
1.2880519000 3.9898193000 68.8481
1.2880519000 4.0212352000 69.0142
1.2880519000 4.0526511000 69.1452
1.2880519000 4.0840670000 69.2452
1.2880519000 4.1154829000 69.3181
1.2880519000 4.1468988000 69.3676
1.2880519000 4.1783147000 69.3968
1.2880519000 4.2097306000 69.4089
1.2880519000 4.2411465000 69.4061
1.2880519000 4.2725624000 69.3907
1.2880519000 4.3039783000 69.3644
1.2880519000 4.3353942000 69.3286
1.2880519000 4.3668101000 69.2843
1.2880519000 4.3982260000 69.2326
1.2880519000 4.4296419000 69.1741
1.2880519000 4.4610578000 69.1097
1.2880519000 4.4924737000 69.0402
1.2880519000 4.5238896000 68.9662
1.2880519000 4.5553055000 68.8888
1.2880519000 4.5867214000 68.8088
1.2880519000 4.6181373000 68.7272
1.2880519000 4.6495532000 68.645
1.2880519000 4.6809691000 68.5631
1.2880519000 4.7123850000 68.4822
1.2880519000 4.7438009000 68.4028
1.2880519000 4.7752168000 68.325
1.2880519000 4.8066327000 68.2488
1.2880519000 4.8380486000 68.1734
1.2880519000 4.8694645000 68.0981
1.2880519000 4.9008804000 68.0213
1.2880519000 4.9322963000 67.9416
1.2880519000 4.9637122000 67.8571
1.2880519000 4.9951281000 67.766
1.2880519000 5.0265440000 67.6665
1.2880519000 5.0579599000 67.557
1.2880519000 5.0893758000 67.4365
1.2880519000 5.1207917000 67.3045
1.2880519000 5.1522076000 67.1613
1.2880519000 5.1836235000 67.0082
1.2880519000 5.2150394000 66.8473
1.2880519000 5.2464553000 66.6819
1.2880519000 5.2778712000 66.5161
1.2880519000 5.3092871000 66.3549
1.2880519000 5.3407030000 66.2041
1.2880519000 5.3721189000 66.0696
1.2880519000 5.4035348000 65.9575
1.2880519000 5.4349507000 65.8737
1.2880519000 5.4663666000 65.8233
1.2880519000 5.4977825000 65.8104
1.2880519000 5.5291984000 65.8376
1.2880519000 5.5606143000 65.9064
1.2880519000 5.5920302000 66.0161
1.2880519000 5.6234461000 66.1645
1.2880519000 5.6548620000 66.3479
1.2880519000 5.6862779000 66.5609
1.2880519000 5.7176938000 66.7971
1.2880519000 5.7491097000 67.049
1.2880519000 5.7805256000 67.3088
1.2880519000 5.8119415000 67.5682
1.2880519000 5.8433574000 67.8195
1.2880519000 5.8747733000 68.0551
1.2880519000 5.9061892000 68.2681
1.2880519000 5.9376051000 68.4525
1.2880519000 5.9690210000 68.6033
1.2880519000 6.0004369000 68.7165
1.2880519000 6.0318528000 68.7889
1.2880519000 6.0632687000 68.8184
1.2880519000 6.0946846000 68.8038
1.2880519000 6.1261005000 68.7449
1.2880519000 6.1575164000 68.6421
1.2880519000 6.1889323000 68.4967
1.2880519000 6.2203482000 68.3106
1.2880519000 6.2517641000 68.0865
1.3194678000 0.0000000000 68.0053
1.3194678000 0.0314159000 67.7423
1.3194678000 0.0628318000 67.4567
1.3194678000 0.0942477000 67.1528
1.3194678000 0.1256636000 66.8351
1.3194678000 0.1570795000 66.5081
1.3194678000 0.1884954000 66.1765
1.3194678000 0.2199113000 65.8446
1.3194678000 0.2513272000 65.5169
1.3194678000 0.2827431000 65.1975
1.3194678000 0.3141590000 64.8902
1.3194678000 0.3455749000 64.599
1.3194678000 0.3769908000 64.3272
1.3194678000 0.4084067000 64.0783
1.3194678000 0.4398226000 63.8551
1.3194678000 0.4712385000 63.6606
1.3194678000 0.5026544000 63.4972
1.3194678000 0.5340703000 63.3667
1.3194678000 0.5654862000 63.2706
1.3194678000 0.5969021000 63.2096
1.3194678000 0.6283180000 63.1835
1.3194678000 0.6597339000 63.1913
1.3194678000 0.6911498000 63.2306
1.3194678000 0.7225657000 63.2982
1.3194678000 0.7539816000 63.3893
1.3194678000 0.7853975000 63.4982
1.3194678000 0.8168134000 63.6179
1.3194678000 0.8482293000 63.7404
1.3194678000 0.8796452000 63.8568
1.3194678000 0.9110611000 63.9577
1.3194678000 0.9424770000 64.0331
1.3194678000 0.9738929000 64.0731
1.3194678000 1.0053088000 64.0681
1.3194678000 1.0367247000 64.0089
1.3194678000 1.0681406000 63.8874
1.3194678000 1.0995565000 63.6964
1.3194678000 1.1309724000 63.4302
1.3194678000 1.1623883000 63.0845
1.3194678000 1.1938042000 62.6565
1.3194678000 1.2252201000 62.1449
1.3194678000 1.2566360000 61.5498
1.3194678000 1.2880519000 60.8723
1.3194678000 1.3194678000 60.1147
1.3194678000 1.3508837000 59.2799
1.3194678000 1.3822996000 58.3711
1.3194678000 1.4137155000 57.3919
1.3194678000 1.4451314000 56.3457
1.3194678000 1.4765473000 55.2361
1.3194678000 1.5079632000 54.0661
1.3194678000 1.5393791000 52.8391
1.3194678000 1.5707950000 51.5582
1.3194678000 1.6022109000 50.2269
1.3194678000 1.6336268000 48.8495
1.3194678000 1.6650427000 47.431
1.3194678000 1.6964586000 45.9776
1.3194678000 1.7278745000 44.4972
1.3194678000 1.7592904000 42.9993
1.3194678000 1.7907063000 41.4954
1.3194678000 1.8221222000 39.9988
1.3194678000 1.8535381000 38.5246
1.3194678000 1.8849540000 37.0895
1.3194678000 1.9163699000 35.7114
1.3194678000 1.9477858000 34.4088
1.3194678000 1.9792017000 33.2006
1.3194678000 2.0106176000 32.1049
1.3194678000 2.0420335000 31.1387
1.3194678000 2.0734494000 30.3174
1.3194678000 2.1048653000 29.6533
1.3194678000 2.1362812000 29.156
1.3194678000 2.1676971000 28.831
1.3194678000 2.1991130000 28.6798
1.3194678000 2.2305289000 28.6991
1.3194678000 2.2619448000 28.8812
1.3194678000 2.2933607000 29.2138
1.3194678000 2.3247766000 29.6803
1.3194678000 2.3561925000 30.2606
1.3194678000 2.3876084000 30.9316
1.3194678000 2.4190243000 31.6684
1.3194678000 2.4504402000 32.4455
1.3194678000 2.4818561000 33.2379
1.3194678000 2.5132720000 34.0226
1.3194678000 2.5446879000 34.7794
1.3194678000 2.5761038000 35.4923
1.3194678000 2.6075197000 36.1501
1.3194678000 2.6389356000 36.7471
1.3194678000 2.6703515000 37.2829
1.3194678000 2.7017674000 37.7623
1.3194678000 2.7331833000 38.1948
1.3194678000 2.7645992000 38.5939
1.3194678000 2.7960151000 38.9759
1.3194678000 2.8274310000 39.3585
1.3194678000 2.8588469000 39.7602
1.3194678000 2.8902628000 40.1984
1.3194678000 2.9216787000 40.6889
1.3194678000 2.9530946000 41.2452
1.3194678000 2.9845105000 41.8774
1.3194678000 3.0159264000 42.592
1.3194678000 3.0473423000 43.3924
1.3194678000 3.0787582000 44.278
1.3194678000 3.1101741000 45.2455
1.3194678000 3.1415900000 46.2883
1.3194678000 3.1730059000 47.3979
1.3194678000 3.2044218000 48.5636
1.3194678000 3.2358377000 49.7736
1.3194678000 3.2672536000 51.0153
1.3194678000 3.2986695000 52.2756
1.3194678000 3.3300854000 53.5414
1.3194678000 3.3615013000 54.8002
1.3194678000 3.3929172000 56.04
1.3194678000 3.4243331000 57.2499
1.3194678000 3.4557490000 58.4202
1.3194678000 3.4871649000 59.5426
1.3194678000 3.5185808000 60.61
1.3194678000 3.5499967000 61.617
1.3194678000 3.5814126000 62.5594
1.3194678000 3.6128285000 63.4346
1.3194678000 3.6442444000 64.2411
1.3194678000 3.6756603000 64.9786
1.3194678000 3.7070762000 65.6477
1.3194678000 3.7384921000 66.2499
1.3194678000 3.7699080000 66.7874
1.3194678000 3.8013239000 67.2629
1.3194678000 3.8327398000 67.6797
1.3194678000 3.8641557000 68.0414
1.3194678000 3.8955716000 68.3517
1.3194678000 3.9269875000 68.6147
1.3194678000 3.9584034000 68.8344
1.3194678000 3.9898193000 69.0151
1.3194678000 4.0212352000 69.1609
1.3194678000 4.0526511000 69.2757
1.3194678000 4.0840670000 69.3633
1.3194678000 4.1154829000 69.4274
1.3194678000 4.1468988000 69.4711
1.3194678000 4.1783147000 69.4975
1.3194678000 4.2097306000 69.5091
1.3194678000 4.2411465000 69.5081
1.3194678000 4.2725624000 69.4964
1.3194678000 4.3039783000 69.4753
1.3194678000 4.3353942000 69.4462
1.3194678000 4.3668101000 69.41
1.3194678000 4.3982260000 69.3675
1.3194678000 4.4296419000 69.3193
1.3194678000 4.4610578000 69.2661
1.3194678000 4.4924737000 69.2087
1.3194678000 4.5238896000 69.1476
1.3194678000 4.5553055000 69.0836
1.3194678000 4.5867214000 69.0176
1.3194678000 4.6181373000 68.9504
1.3194678000 4.6495532000 68.8829
1.3194678000 4.6809691000 68.8157
1.3194678000 4.7123850000 68.7495
1.3194678000 4.7438009000 68.6846
1.3194678000 4.7752168000 68.6212
1.3194678000 4.8066327000 68.5588
1.3194678000 4.8380486000 68.4971
1.3194678000 4.8694645000 68.4349
1.3194678000 4.9008804000 68.3711
1.3194678000 4.9322963000 68.3042
1.3194678000 4.9637122000 68.2324
1.3194678000 4.9951281000 68.1541
1.3194678000 5.0265440000 68.0676
1.3194678000 5.0579599000 67.9717
1.3194678000 5.0893758000 67.8654
1.3194678000 5.1207917000 67.7484
1.3194678000 5.1522076000 67.6208
1.3194678000 5.1836235000 67.484
1.3194678000 5.2150394000 67.3398
1.3194678000 5.2464553000 67.1913
1.3194678000 5.2778712000 67.0421
1.3194678000 5.3092871000 66.8968
1.3194678000 5.3407030000 66.7605
1.3194678000 5.3721189000 66.6384
1.3194678000 5.4035348000 66.5361
1.3194678000 5.4349507000 66.4587
1.3194678000 5.4663666000 66.4107
1.3194678000 5.4977825000 66.3956
1.3194678000 5.5291984000 66.4159
1.3194678000 5.5606143000 66.4727
1.3194678000 5.5920302000 66.5654
1.3194678000 5.6234461000 66.6921
1.3194678000 5.6548620000 66.8493
1.3194678000 5.6862779000 67.0324
1.3194678000 5.7176938000 67.2356
1.3194678000 5.7491097000 67.4524
1.3194678000 5.7805256000 67.6757
1.3194678000 5.8119415000 67.8985
1.3194678000 5.8433574000 68.1138
1.3194678000 5.8747733000 68.3149
1.3194678000 5.9061892000 68.4958
1.3194678000 5.9376051000 68.6512
1.3194678000 5.9690210000 68.7766
1.3194678000 6.0004369000 68.8685
1.3194678000 6.0318528000 68.9241
1.3194678000 6.0632687000 68.9416
1.3194678000 6.0946846000 68.92
1.3194678000 6.1261005000 68.8589
1.3194678000 6.1575164000 68.759
1.3194678000 6.1889323000 68.6215
1.3194678000 6.2203482000 68.4483
1.3194678000 6.2517641000 68.2418
1.3508837000 0.0000000000 68.1915
1.3508837000 0.0314159000 67.9559
1.3508837000 0.0628318000 67.7018
1.3508837000 0.0942477000 67.4332
1.3508837000 0.1256636000 67.1541
1.3508837000 0.1570795000 66.8689
1.3508837000 0.1884954000 66.5817
1.3508837000 0.2199113000 66.2965
1.3508837000 0.2513272000 66.0172
1.3508837000 0.2827431000 65.7476
1.3508837000 0.3141590000 65.4908
1.3508837000 0.3455749000 65.2503
1.3508837000 0.3769908000 65.0288
1.3508837000 0.4084067000 64.829
1.3508837000 0.4398226000 64.6534
1.3508837000 0.4712385000 64.5039
1.3508837000 0.5026544000 64.3825
1.3508837000 0.5340703000 64.2904
1.3508837000 0.5654862000 64.2284
1.3508837000 0.5969021000 64.1966
1.3508837000 0.6283180000 64.1945
1.3508837000 0.6597339000 64.2207
1.3508837000 0.6911498000 64.2726
1.3508837000 0.7225657000 64.347
1.3508837000 0.7539816000 64.4393
1.3508837000 0.7853975000 64.544
1.3508837000 0.8168134000 64.6548
1.3508837000 0.8482293000 64.7643
1.3508837000 0.8796452000 64.8646
1.3508837000 0.9110611000 64.9472
1.3508837000 0.9424770000 65.0035
1.3508837000 0.9738929000 65.0247
1.3508837000 1.0053088000 65.0024
1.3508837000 1.0367247000 64.9288
1.3508837000 1.0681406000 64.7968
1.3508837000 1.0995565000 64.6002
1.3508837000 1.1309724000 64.3341
1.3508837000 1.1623883000 63.9948
1.3508837000 1.1938042000 63.5797
1.3508837000 1.2252201000 63.0875
1.3508837000 1.2566360000 62.518
1.3508837000 1.2880519000 61.8717
1.3508837000 1.3194678000 61.1501
1.3508837000 1.3508837000 60.3551
1.3508837000 1.3822996000 59.4887
1.3508837000 1.4137155000 58.5532
1.3508837000 1.4451314000 57.5508
1.3508837000 1.4765473000 56.4838
1.3508837000 1.5079632000 55.3543
1.3508837000 1.5393791000 54.1646
1.3508837000 1.5707950000 52.9171
1.3508837000 1.6022109000 51.6149
1.3508837000 1.6336268000 50.2618
1.3508837000 1.6650427000 48.8625
1.3508837000 1.6964586000 47.4233
1.3508837000 1.7278745000 45.952
1.3508837000 1.7592904000 44.4581
1.3508837000 1.7907063000 42.953
1.3508837000 1.8221222000 41.4498
1.3508837000 1.8535381000 39.9635
1.3508837000 1.8849540000 38.5104
1.3508837000 1.9163699000 37.1078
1.3508837000 1.9477858000 35.7738
1.3508837000 1.9792017000 34.5268
1.3508837000 2.0106176000 33.3845
1.3508837000 2.0420335000 32.3637
1.3508837000 2.0734494000 31.4797
1.3508837000 2.1048653000 30.7452
1.3508837000 2.1362812000 30.1703
1.3508837000 2.1676971000 29.7614
1.3508837000 2.1991130000 29.5212
1.3508837000 2.2305289000 29.4481
1.3508837000 2.2619448000 29.5361
1.3508837000 2.2933607000 29.7748
1.3508837000 2.3247766000 30.1495
1.3508837000 2.3561925000 30.6423
1.3508837000 2.3876084000 31.232
1.3508837000 2.4190243000 31.8956
1.3508837000 2.4504402000 32.6091
1.3508837000 2.4818561000 33.3489
1.3508837000 2.5132720000 34.093
1.3508837000 2.5446879000 34.8218
1.3508837000 2.5761038000 35.5197
1.3508837000 2.6075197000 36.1756
1.3508837000 2.6389356000 36.7831
1.3508837000 2.6703515000 37.3412
1.3508837000 2.7017674000 37.8537
1.3508837000 2.7331833000 38.329
1.3508837000 2.7645992000 38.7791
1.3508837000 2.7960151000 39.2187
1.3508837000 2.8274310000 39.664
1.3508837000 2.8588469000 40.1316
1.3508837000 2.8902628000 40.6378
1.3508837000 2.9216787000 41.1966
1.3508837000 2.9530946000 41.8203
1.3508837000 2.9845105000 42.5175
1.3508837000 3.0159264000 43.2941
1.3508837000 3.0473423000 44.1521
1.3508837000 3.0787582000 45.0904
1.3508837000 3.1101741000 46.1049
1.3508837000 3.1415900000 47.1886
1.3508837000 3.1730059000 48.3324
1.3508837000 3.2044218000 49.5253
1.3508837000 3.2358377000 50.7553
1.3508837000 3.2672536000 52.0094
1.3508837000 3.2986695000 53.2745
1.3508837000 3.3300854000 54.5375
1.3508837000 3.3615013000 55.7859
1.3508837000 3.3929172000 57.0079
1.3508837000 3.4243331000 58.1931
1.3508837000 3.4557490000 59.332
1.3508837000 3.4871649000 60.417
1.3508837000 3.5185808000 61.4417
1.3508837000 3.5499967000 62.4015
1.3508837000 3.5814126000 63.2931
1.3508837000 3.6128285000 64.1149
1.3508837000 3.6442444000 64.8664
1.3508837000 3.6756603000 65.5482
1.3508837000 3.7070762000 66.1621
1.3508837000 3.7384921000 66.7105
1.3508837000 3.7699080000 67.1963
1.3508837000 3.8013239000 67.6231
1.3508837000 3.8327398000 67.9947
1.3508837000 3.8641557000 68.3151
1.3508837000 3.8955716000 68.5884
1.3508837000 3.9269875000 68.8189
1.3508837000 3.9584034000 69.0105
1.3508837000 3.9898193000 69.1676
1.3508837000 4.0212352000 69.2938
1.3508837000 4.0526511000 69.393
1.3508837000 4.0840670000 69.4687
1.3508837000 4.1154829000 69.5241
1.3508837000 4.1468988000 69.5622
1.3508837000 4.1783147000 69.5854
1.3508837000 4.2097306000 69.5961
1.3508837000 4.2411465000 69.5961
1.3508837000 4.2725624000 69.587
1.3508837000 4.3039783000 69.5702
1.3508837000 4.3353942000 69.5465
1.3508837000 4.3668101000 69.5169
1.3508837000 4.3982260000 69.482
1.3508837000 4.4296419000 69.4424
1.3508837000 4.4610578000 69.3986
1.3508837000 4.4924737000 69.3513
1.3508837000 4.5238896000 69.301
1.3508837000 4.5553055000 69.2484
1.3508837000 4.5867214000 69.1943
1.3508837000 4.6181373000 69.1393
1.3508837000 4.6495532000 69.0843
1.3508837000 4.6809691000 69.0297
1.3508837000 4.7123850000 68.9761
1.3508837000 4.7438009000 68.9237
1.3508837000 4.7752168000 68.8726
1.3508837000 4.8066327000 68.8225
1.3508837000 4.8380486000 68.7727
1.3508837000 4.8694645000 68.7223
1.3508837000 4.9008804000 68.6703
1.3508837000 4.9322963000 68.6151
1.3508837000 4.9637122000 68.5553
1.3508837000 4.9951281000 68.4894
1.3508837000 5.0265440000 68.4159
1.3508837000 5.0579599000 68.3337
1.3508837000 5.0893758000 68.2418
1.3508837000 5.1207917000 68.1401
1.3508837000 5.1522076000 68.0288
1.3508837000 5.1836235000 67.9089
1.3508837000 5.2150394000 67.7823
1.3508837000 5.2464553000 67.6516
1.3508837000 5.2778712000 67.5201
1.3508837000 5.3092871000 67.3917
1.3508837000 5.3407030000 67.271
1.3508837000 5.3721189000 67.1625
1.3508837000 5.4035348000 67.0712
1.3508837000 5.4349507000 67.0013
1.3508837000 5.4663666000 66.957
1.3508837000 5.4977825000 66.9412
1.3508837000 5.5291984000 66.956
1.3508837000 5.5606143000 67.0023
1.3508837000 5.5920302000 67.0797
1.3508837000 5.6234461000 67.1865
1.3508837000 5.6548620000 67.3195
1.3508837000 5.6862779000 67.4747
1.3508837000 5.7176938000 67.6471
1.3508837000 5.7491097000 67.831
1.3508837000 5.7805256000 68.0203
1.3508837000 5.8119415000 68.2088
1.3508837000 5.8433574000 68.3905
1.3508837000 5.8747733000 68.5595
1.3508837000 5.9061892000 68.7107
1.3508837000 5.9376051000 68.8394
1.3508837000 5.9690210000 68.9418
1.3508837000 6.0004369000 69.0146
1.3508837000 6.0318528000 69.0556
1.3508837000 6.0632687000 69.0631
1.3508837000 6.0946846000 69.0362
1.3508837000 6.1261005000 68.9749
1.3508837000 6.1575164000 68.8795
1.3508837000 6.1889323000 68.7514
1.3508837000 6.2203482000 68.5924
1.3508837000 6.2517641000 68.4047
1.3822996000 0.0000000000 68.3808
1.3822996000 0.0314159000 68.1725
1.3822996000 0.0628318000 67.9493
1.3822996000 0.0942477000 67.7148
1.3822996000 0.1256636000 67.4727
1.3822996000 0.1570795000 67.227
1.3822996000 0.1884954000 66.9814
1.3822996000 0.2199113000 66.7395
1.3822996000 0.2513272000 66.5046
1.3822996000 0.2827431000 66.2801
1.3822996000 0.3141590000 66.0686
1.3822996000 0.3455749000 65.8729
1.3822996000 0.3769908000 65.6954
1.3822996000 0.4084067000 65.538
1.3822996000 0.4398226000 65.4027
1.3822996000 0.4712385000 65.291
1.3822996000 0.5026544000 65.204
1.3822996000 0.5340703000 65.1427
1.3822996000 0.5654862000 65.1072
1.3822996000 0.5969021000 65.0974
1.3822996000 0.6283180000 65.1124
1.3822996000 0.6597339000 65.1505
1.3822996000 0.6911498000 65.2093
1.3822996000 0.7225657000 65.2854
1.3822996000 0.7539816000 65.3747
1.3822996000 0.7853975000 65.4722
1.3822996000 0.8168134000 65.5719
1.3822996000 0.8482293000 65.6675
1.3822996000 0.8796452000 65.7518
1.3822996000 0.9110611000 65.8175
1.3822996000 0.9424770000 65.857
1.3822996000 0.9738929000 65.8627
1.3822996000 1.0053088000 65.8274
1.3822996000 1.0367247000 65.7443
1.3822996000 1.0681406000 65.6073
1.3822996000 1.0995565000 65.4112
1.3822996000 1.1309724000 65.1514
1.3822996000 1.1623883000 64.8248
1.3822996000 1.1938042000 64.4289
1.3822996000 1.2252201000 63.9621
1.3822996000 1.2566360000 63.4239
1.3822996000 1.2880519000 62.8142
1.3822996000 1.3194678000 62.1334
1.3822996000 1.3508837000 61.3824
1.3822996000 1.3822996000 60.562
1.3822996000 1.4137155000 59.6734
1.3822996000 1.4451314000 58.7174
1.3822996000 1.4765473000 57.6952
1.3822996000 1.5079632000 56.6078
1.3822996000 1.5393791000 55.4567
1.3822996000 1.5707950000 54.2436
1.3822996000 1.6022109000 52.9711
1.3822996000 1.6336268000 51.6426
1.3822996000 1.6650427000 50.2629
1.3822996000 1.6964586000 48.838
1.3822996000 1.7278745000 47.3757
1.3822996000 1.7592904000 45.8856
1.3822996000 1.7907063000 44.3791
1.3822996000 1.8221222000 42.8691
1.3822996000 1.8535381000 41.3703
1.3822996000 1.8849540000 39.8987
1.3822996000 1.9163699000 38.4713
1.3822996000 1.9477858000 37.1057
1.3822996000 1.9792017000 35.8199
1.3822996000 2.0106176000 34.6312
1.3822996000 2.0420335000 33.5563
1.3822996000 2.0734494000 32.6105
1.3822996000 2.1048653000 31.807
1.3822996000 2.1362812000 31.1563
1.3822996000 2.1676971000 30.666
1.3822996000 2.1991130000 30.34
1.3822996000 2.2305289000 30.1782
1.3822996000 2.2619448000 30.1764
1.3822996000 2.2933607000 30.3263
1.3822996000 2.3247766000 30.6152
1.3822996000 2.3561925000 31.0272
1.3822996000 2.3876084000 31.5431
1.3822996000 2.4190243000 32.1417
1.3822996000 2.4504402000 32.8007
1.3822996000 2.4818561000 33.4977
1.3822996000 2.5132720000 34.2115
1.3822996000 2.5446879000 34.9234
1.3822996000 2.5761038000 35.6179
1.3822996000 2.6075197000 36.2836
1.3822996000 2.6389356000 36.9136
1.3822996000 2.6703515000 37.506
1.3822996000 2.7017674000 38.0634
1.3822996000 2.7331833000 38.5927
1.3822996000 2.7645992000 39.1043
1.3822996000 2.7960151000 39.611
1.3822996000 2.8274310000 40.1272
1.3822996000 2.8588469000 40.6679
1.3822996000 2.8902628000 41.2472
1.3822996000 2.9216787000 41.878
1.3822996000 2.9530946000 42.5706
1.3822996000 2.9845105000 43.3327
1.3822996000 3.0159264000 44.1688
1.3822996000 3.0473423000 45.0802
1.3822996000 3.0787582000 46.065
1.3822996000 3.1101741000 47.1185
1.3822996000 3.1415900000 48.2333
1.3822996000 3.1730059000 49.4001
1.3822996000 3.2044218000 50.6078
1.3822996000 3.2358377000 51.8444
1.3822996000 3.2672536000 53.0969
1.3822996000 3.2986695000 54.3525
1.3822996000 3.3300854000 55.5985
1.3822996000 3.3615013000 56.8225
1.3822996000 3.3929172000 58.0135
1.3822996000 3.4243331000 59.1615
1.3822996000 3.4557490000 60.2577
1.3822996000 3.4871649000 61.2953
1.3822996000 3.5185808000 62.2686
1.3822996000 3.5499967000 63.174
1.3822996000 3.5814126000 64.0091
1.3822996000 3.6128285000 64.7731
1.3822996000 3.6442444000 65.4665
1.3822996000 3.6756603000 66.0909
1.3822996000 3.7070762000 66.6488
1.3822996000 3.7384921000 67.1433
1.3822996000 3.7699080000 67.5782
1.3822996000 3.8013239000 67.9575
1.3822996000 3.8327398000 68.2854
1.3822996000 3.8641557000 68.5663
1.3822996000 3.8955716000 68.8044
1.3822996000 3.9269875000 69.0041
1.3822996000 3.9584034000 69.1694
1.3822996000 3.9898193000 69.3042
1.3822996000 4.0212352000 69.4122
1.3822996000 4.0526511000 69.4969
1.3822996000 4.0840670000 69.5613
1.3822996000 4.1154829000 69.6085
1.3822996000 4.1468988000 69.641
1.3822996000 4.1783147000 69.661
1.3822996000 4.2097306000 69.6705
1.3822996000 4.2411465000 69.671
1.3822996000 4.2725624000 69.664
1.3822996000 4.3039783000 69.6504
1.3822996000 4.3353942000 69.6312
1.3822996000 4.3668101000 69.607
1.3822996000 4.3982260000 69.5784
1.3822996000 4.4296419000 69.5459
1.3822996000 4.4610578000 69.51
1.3822996000 4.4924737000 69.4712
1.3822996000 4.5238896000 69.43
1.3822996000 4.5553055000 69.387
1.3822996000 4.5867214000 69.3429
1.3822996000 4.6181373000 69.2982
1.3822996000 4.6495532000 69.2536
1.3822996000 4.6809691000 69.2097
1.3822996000 4.7123850000 69.1668
1.3822996000 4.7438009000 69.125
1.3822996000 4.7752168000 69.0845
1.3822996000 4.8066327000 69.0447
1.3822996000 4.8380486000 69.0053
1.3822996000 4.8694645000 68.9653
1.3822996000 4.9008804000 68.9236
1.3822996000 4.9322963000 68.8791
1.3822996000 4.9637122000 68.8303
1.3822996000 4.9951281000 68.7759
1.3822996000 5.0265440000 68.7146
1.3822996000 5.0579599000 68.6454
1.3822996000 5.0893758000 68.5676
1.3822996000 5.1207917000 68.4809
1.3822996000 5.1522076000 68.3856
1.3822996000 5.1836235000 68.2827
1.3822996000 5.2150394000 68.1737
1.3822996000 5.2464553000 68.0608
1.3822996000 5.2778712000 67.9471
1.3822996000 5.3092871000 67.8358
1.3822996000 5.3407030000 67.7309
1.3822996000 5.3721189000 67.6365
1.3822996000 5.4035348000 67.5565
1.3822996000 5.4349507000 67.4949
1.3822996000 5.4663666000 67.455
1.3822996000 5.4977825000 67.4395
1.3822996000 5.5291984000 67.4501
1.3822996000 5.5606143000 67.4875
1.3822996000 5.5920302000 67.5513
1.3822996000 5.6234461000 67.6401
1.3822996000 5.6548620000 67.7511
1.3822996000 5.6862779000 67.8808
1.3822996000 5.7176938000 68.025
1.3822996000 5.7491097000 68.1788
1.3822996000 5.7805256000 68.3369
1.3822996000 5.8119415000 68.4941
1.3822996000 5.8433574000 68.6451
1.3822996000 5.8747733000 68.785
1.3822996000 5.9061892000 68.9093
1.3822996000 5.9376051000 69.014
1.3822996000 5.9690210000 69.0959
1.3822996000 6.0004369000 69.1521
1.3822996000 6.0318528000 69.1807
1.3822996000 6.0632687000 69.1802
1.3822996000 6.0946846000 69.15
1.3822996000 6.1261005000 69.09
1.3822996000 6.1575164000 69.0006
1.3822996000 6.1889323000 68.883
1.3822996000 6.2203482000 68.739
1.3822996000 6.2517641000 68.5707
1.4137155000 0.0000000000 68.5686
1.4137155000 0.0314159000 68.3868
1.4137155000 0.0628318000 68.1931
1.4137155000 0.0942477000 67.9909
1.4137155000 0.1256636000 67.7836
1.4137155000 0.1570795000 67.5746
1.4137155000 0.1884954000 67.3672
1.4137155000 0.2199113000 67.1647
1.4137155000 0.2513272000 66.9698
1.4137155000 0.2827431000 66.7854
1.4137155000 0.3141590000 66.6137
1.4137155000 0.3455749000 66.457
1.4137155000 0.3769908000 66.3172
1.4137155000 0.4084067000 66.1957
1.4137155000 0.4398226000 66.0939
1.4137155000 0.4712385000 66.013
1.4137155000 0.5026544000 65.9536
1.4137155000 0.5340703000 65.9161
1.4137155000 0.5654862000 65.9006
1.4137155000 0.5969021000 65.9065
1.4137155000 0.6283180000 65.9327
1.4137155000 0.6597339000 65.9775
1.4137155000 0.6911498000 66.0385
1.4137155000 0.7225657000 66.1127
1.4137155000 0.7539816000 66.1961
1.4137155000 0.7853975000 66.2842
1.4137155000 0.8168134000 66.3719
1.4137155000 0.8482293000 66.4535
1.4137155000 0.8796452000 66.5227
1.4137155000 0.9110611000 66.5733
1.4137155000 0.9424770000 66.5986
1.4137155000 0.9738929000 66.5922
1.4137155000 1.0053088000 66.5479
1.4137155000 1.0367247000 66.4599
1.4137155000 1.0681406000 66.3228
1.4137155000 1.0995565000 66.132
1.4137155000 1.1309724000 65.8838
1.4137155000 1.1623883000 65.5749
1.4137155000 1.1938042000 65.2029
1.4137155000 1.2252201000 64.7662
1.4137155000 1.2566360000 64.2634
1.4137155000 1.2880519000 63.6939
1.4137155000 1.3194678000 63.0572
1.4137155000 1.3508837000 62.353
1.4137155000 1.3822996000 61.5811
1.4137155000 1.4137155000 60.7412
1.4137155000 1.4451314000 59.8332
1.4137155000 1.4765473000 58.8569
1.4137155000 1.5079632000 57.8126
1.4137155000 1.5393791000 56.7008
1.4137155000 1.5707950000 55.5226
1.4137155000 1.6022109000 54.2801
1.4137155000 1.6336268000 52.9764
1.4137155000 1.6650427000 51.6161
1.4137155000 1.6964586000 50.2054
1.4137155000 1.7278745000 48.7519
1.4137155000 1.7592904000 47.2653
1.4137155000 1.7907063000 45.7568
1.4137155000 1.8221222000 44.2395
1.4137155000 1.8535381000 42.7279
1.4137155000 1.8849540000 41.2376
1.4137155000 1.9163699000 39.7853
1.4137155000 1.9477858000 38.3884
1.4137155000 1.9792017000 37.0644
1.4137155000 2.0106176000 35.8305
1.4137155000 2.0420335000 34.7034
1.4137155000 2.0734494000 33.6983
1.4137155000 2.1048653000 32.829
1.4137155000 2.1362812000 32.1066
1.4137155000 2.1676971000 31.5396
1.4137155000 2.1991130000 31.1334
1.4137155000 2.2305289000 30.8892
1.4137155000 2.2619448000 30.8048
1.4137155000 2.2933607000 30.8736
1.4137155000 2.3247766000 31.085
1.4137155000 2.3561925000 31.4251
1.4137155000 2.3876084000 31.8767
1.4137155000 2.4190243000 32.4202
1.4137155000 2.4504402000 33.0349
1.4137155000 2.4818561000 33.6996
1.4137155000 2.5132720000 34.3942
1.4137155000 2.5446879000 35.1001
1.4137155000 2.5761038000 35.8022
1.4137155000 2.6075197000 36.4886
1.4137155000 2.6389356000 37.1519
1.4137155000 2.6703515000 37.7889
1.4137155000 2.7017674000 38.401
1.4137155000 2.7331833000 38.9934
1.4137155000 2.7645992000 39.5745
1.4137155000 2.7960151000 40.1553
1.4137155000 2.8274310000 40.7483
1.4137155000 2.8588469000 41.3662
1.4137155000 2.8902628000 42.0215
1.4137155000 2.9216787000 42.7251
1.4137155000 2.9530946000 43.4859
1.4137155000 2.9845105000 44.3102
1.4137155000 3.0159264000 45.2014
1.4137155000 3.0473423000 46.1599
1.4137155000 3.0787582000 47.1832
1.4137155000 3.1101741000 48.2662
1.4137155000 3.1415900000 49.4013
1.4137155000 3.1730059000 50.5791
1.4137155000 3.2044218000 51.7887
1.4137155000 3.2358377000 53.0183
1.4137155000 3.2672536000 54.2554
1.4137155000 3.2986695000 55.4876
1.4137155000 3.3300854000 56.7028
1.4137155000 3.3615013000 57.8895
1.4137155000 3.3929172000 59.0372
1.4137155000 3.4243331000 60.1367
1.4137155000 3.4557490000 61.1803
1.4137155000 3.4871649000 62.1617
1.4137155000 3.5185808000 63.0765
1.4137155000 3.5499967000 63.9217
1.4137155000 3.5814126000 64.6959
1.4137155000 3.6128285000 65.3991
1.4137155000 3.6442444000 66.0328
1.4137155000 3.6756603000 66.5991
1.4137155000 3.7070762000 67.1013
1.4137155000 3.7384921000 67.543
1.4137155000 3.7699080000 67.9286
1.4137155000 3.8013239000 68.2624
1.4137155000 3.8327398000 68.549
1.4137155000 3.8641557000 68.7927
1.4137155000 3.8955716000 68.9981
1.4137155000 3.9269875000 69.1693
1.4137155000 3.9584034000 69.3102
1.4137155000 3.9898193000 69.4246
1.4137155000 4.0212352000 69.5159
1.4137155000 4.0526511000 69.5872
1.4137155000 4.0840670000 69.6414
1.4137155000 4.1154829000 69.681
1.4137155000 4.1468988000 69.7083
1.4137155000 4.1783147000 69.7252
1.4137155000 4.2097306000 69.7333
1.4137155000 4.2411465000 69.734
1.4137155000 4.2725624000 69.7285
1.4137155000 4.3039783000 69.7176
1.4137155000 4.3353942000 69.702
1.4137155000 4.3668101000 69.6823
1.4137155000 4.3982260000 69.6589
1.4137155000 4.4296419000 69.6323
1.4137155000 4.4610578000 69.603
1.4137155000 4.4924737000 69.5713
1.4137155000 4.5238896000 69.5377
1.4137155000 4.5553055000 69.5027
1.4137155000 4.5867214000 69.467
1.4137155000 4.6181373000 69.4309
1.4137155000 4.6495532000 69.3952
1.4137155000 4.6809691000 69.3602
1.4137155000 4.7123850000 69.3261
1.4137155000 4.7438009000 69.2933
1.4137155000 4.7752168000 69.2615
1.4137155000 4.8066327000 69.2305
1.4137155000 4.8380486000 69.1998
1.4137155000 4.8694645000 69.1686
1.4137155000 4.9008804000 69.136
1.4137155000 4.9322963000 69.1007
1.4137155000 4.9637122000 69.0616
1.4137155000 4.9951281000 69.0176
1.4137155000 5.0265440000 68.9675
1.4137155000 5.0579599000 68.9104
1.4137155000 5.0893758000 68.8458
1.4137155000 5.1207917000 68.7733
1.4137155000 5.1522076000 68.6933
1.4137155000 5.1836235000 68.6065
1.4137155000 5.2150394000 68.5143
1.4137155000 5.2464553000 68.4187
1.4137155000 5.2778712000 68.322
1.4137155000 5.3092871000 68.2274
1.4137155000 5.3407030000 68.138
1.4137155000 5.3721189000 68.0572
1.4137155000 5.4035348000 67.9886
1.4137155000 5.4349507000 67.9354
1.4137155000 5.4663666000 67.9004
1.4137155000 5.4977825000 67.8859
1.4137155000 5.5291984000 67.8932
1.4137155000 5.5606143000 67.9231
1.4137155000 5.5920302000 67.9751
1.4137155000 5.6234461000 68.0479
1.4137155000 5.6548620000 68.1392
1.4137155000 5.6862779000 68.2462
1.4137155000 5.7176938000 68.3651
1.4137155000 5.7491097000 68.4919
1.4137155000 5.7805256000 68.622
1.4137155000 5.8119415000 68.7511
1.4137155000 5.8433574000 68.8747
1.4137155000 5.8747733000 68.9886
1.4137155000 5.9061892000 69.0891
1.4137155000 5.9376051000 69.1728
1.4137155000 5.9690210000 69.2369
1.4137155000 6.0004369000 69.279
1.4137155000 6.0318528000 69.2974
1.4137155000 6.0632687000 69.2909
1.4137155000 6.0946846000 69.259
1.4137155000 6.1261005000 69.2017
1.4137155000 6.1575164000 69.1193
1.4137155000 6.1889323000 69.013
1.4137155000 6.2203482000 68.8843
1.4137155000 6.2517641000 68.7354
1.4451314000 0.0000000000 68.7505
1.4451314000 0.0314159000 68.5938
1.4451314000 0.0628318000 68.428
1.4451314000 0.0942477000 68.2559
1.4451314000 0.1256636000 68.0805
1.4451314000 0.1570795000 67.905
1.4451314000 0.1884954000 67.7322
1.4451314000 0.2199113000 67.5647
1.4451314000 0.2513272000 67.4052
1.4451314000 0.2827431000 67.2559
1.4451314000 0.3141590000 67.1186
1.4451314000 0.3455749000 66.9952
1.4451314000 0.3769908000 66.887
1.4451314000 0.4084067000 66.7952
1.4451314000 0.4398226000 66.7208
1.4451314000 0.4712385000 66.6643
1.4451314000 0.5026544000 66.6263
1.4451314000 0.5340703000 66.6068
1.4451314000 0.5654862000 66.6056
1.4451314000 0.5969021000 66.6219
1.4451314000 0.6283180000 66.6546
1.4451314000 0.6597339000 66.702
1.4451314000 0.6911498000 66.7618
1.4451314000 0.7225657000 66.8313
1.4451314000 0.7539816000 66.9069
1.4451314000 0.7853975000 66.9847
1.4451314000 0.8168134000 67.0601
1.4451314000 0.8482293000 67.1282
1.4451314000 0.8796452000 67.1838
1.4451314000 0.9110611000 67.2213
1.4451314000 0.9424770000 67.2352
1.4451314000 0.9738929000 67.2199
1.4451314000 1.0053088000 67.1702
1.4451314000 1.0367247000 67.081
1.4451314000 1.0681406000 66.9479
1.4451314000 1.0995565000 66.7666
1.4451314000 1.1309724000 66.5338
1.4451314000 1.1623883000 66.2463
1.4451314000 1.1938042000 65.9017
1.4451314000 1.2252201000 65.498
1.4451314000 1.2566360000 65.0334
1.4451314000 1.2880519000 64.5064
1.4451314000 1.3194678000 63.9156
1.4451314000 1.3508837000 63.2596
1.4451314000 1.3822996000 62.5372
1.4451314000 1.4137155000 61.7468
1.4451314000 1.4451314000 60.8873
1.4451314000 1.4765473000 59.9574
1.4451314000 1.5079632000 58.9563
1.4451314000 1.5393791000 57.8838
1.4451314000 1.5707950000 56.7405
1.4451314000 1.6022109000 55.5278
1.4451314000 1.6336268000 54.2488
1.4451314000 1.6650427000 52.9077
1.4451314000 1.6964586000 51.5107
1.4451314000 1.7278745000 50.0656
1.4451314000 1.7592904000 48.582
1.4451314000 1.7907063000 47.0712
1.4451314000 1.8221222000 45.5462
1.4451314000 1.8535381000 44.0213
1.4451314000 1.8849540000 42.5123
1.4451314000 1.9163699000 41.0355
1.4451314000 1.9477858000 39.6081
1.4451314000 1.9792017000 38.2475
1.4451314000 2.0106176000 36.9707
1.4451314000 2.0420335000 35.7945
1.4451314000 2.0734494000 34.7344
1.4451314000 2.1048653000 33.8045
1.4451314000 2.1362812000 33.0166
1.4451314000 2.1676971000 32.3802
1.4451314000 2.1991130000 31.9018
1.4451314000 2.2305289000 31.5843
1.4451314000 2.2619448000 31.4268
1.4451314000 2.2933607000 31.4247
1.4451314000 2.3247766000 31.5694
1.4451314000 2.3561925000 31.8485
1.4451314000 2.3876084000 32.2468
1.4451314000 2.4190243000 32.7464
1.4451314000 2.4504402000 33.3279
1.4451314000 2.4818561000 33.9714
1.4451314000 2.5132720000 34.6573
1.4451314000 2.5446879000 35.3679
1.4451314000 2.5761038000 36.0875
1.4451314000 2.6075197000 36.8043
1.4451314000 2.6389356000 37.5098
1.4451314000 2.6703515000 38.1998
1.4451314000 2.7017674000 38.874
1.4451314000 2.7331833000 39.5359
1.4451314000 2.7645992000 40.192
1.4451314000 2.7960151000 40.8511
1.4451314000 2.8274310000 41.5236
1.4451314000 2.8588469000 42.2202
1.4451314000 2.8902628000 42.9512
1.4451314000 2.9216787000 43.726
1.4451314000 2.9530946000 44.5517
1.4451314000 2.9845105000 45.4333
1.4451314000 3.0159264000 46.3731
1.4451314000 3.0473423000 47.3708
1.4451314000 3.0787582000 48.4234
1.4451314000 3.1101741000 49.5253
1.4451314000 3.1415900000 50.6691
1.4451314000 3.1730059000 51.8456
1.4451314000 3.2044218000 53.0441
1.4451314000 3.2358377000 54.2535
1.4451314000 3.2672536000 55.4619
1.4451314000 3.2986695000 56.6577
1.4451314000 3.3300854000 57.8296
1.4451314000 3.3615013000 58.9671
1.4451314000 3.3929172000 60.0607
1.4451314000 3.4243331000 61.1021
1.4451314000 3.4557490000 62.0845
1.4451314000 3.4871649000 63.0029
1.4451314000 3.5185808000 63.8534
1.4451314000 3.5499967000 64.6342
1.4451314000 3.5814126000 65.3447
1.4451314000 3.6128285000 65.9856
1.4451314000 3.6442444000 66.559
1.4451314000 3.6756603000 67.0677
1.4451314000 3.7070762000 67.5154
1.4451314000 3.7384921000 67.9064
1.4451314000 3.7699080000 68.2451
1.4451314000 3.8013239000 68.5361
1.4451314000 3.8327398000 68.7841
1.4451314000 3.8641557000 68.9936
1.4451314000 3.8955716000 69.1689
1.4451314000 3.9269875000 69.3141
1.4451314000 3.9584034000 69.433
1.4451314000 3.9898193000 69.5289
1.4451314000 4.0212352000 69.6052
1.4451314000 4.0526511000 69.6645
1.4451314000 4.0840670000 69.7095
1.4451314000 4.1154829000 69.7423
1.4451314000 4.1468988000 69.7649
1.4451314000 4.1783147000 69.7789
1.4451314000 4.2097306000 69.7857
1.4451314000 4.2411465000 69.7864
1.4451314000 4.2725624000 69.782
1.4451314000 4.3039783000 69.7732
1.4451314000 4.3353942000 69.7605
1.4451314000 4.3668101000 69.7445
1.4451314000 4.3982260000 69.7255
1.4451314000 4.4296419000 69.7038
1.4451314000 4.4610578000 69.6799
1.4451314000 4.4924737000 69.6542
1.4451314000 4.5238896000 69.627
1.4451314000 4.5553055000 69.5987
1.4451314000 4.5867214000 69.57
1.4451314000 4.6181373000 69.5411
1.4451314000 4.6495532000 69.5127
1.4451314000 4.6809691000 69.485
1.4451314000 4.7123850000 69.4584
1.4451314000 4.7438009000 69.4328
1.4451314000 4.7752168000 69.4083
1.4451314000 4.8066327000 69.3846
1.4451314000 4.8380486000 69.3611
1.4451314000 4.8694645000 69.3372
1.4451314000 4.9008804000 69.3121
1.4451314000 4.9322963000 69.2848
1.4451314000 4.9637122000 69.2541
1.4451314000 4.9951281000 69.2192
1.4451314000 5.0265440000 69.179
1.4451314000 5.0579599000 69.1328
1.4451314000 5.0893758000 69.08
1.4451314000 5.1207917000 69.0205
1.4451314000 5.1522076000 68.9545
1.4451314000 5.1836235000 68.8826
1.4451314000 5.2150394000 68.8061
1.4451314000 5.2464553000 68.7265
1.4451314000 5.2778712000 68.6459
1.4451314000 5.3092871000 68.5667
1.4451314000 5.3407030000 68.4919
1.4451314000 5.3721189000 68.4241
1.4451314000 5.4035348000 68.3663
1.4451314000 5.4349507000 68.3213
1.4451314000 5.4663666000 68.2913
1.4451314000 5.4977825000 68.2782
1.4451314000 5.5291984000 68.2831
1.4451314000 5.5606143000 68.3067
1.4451314000 5.5920302000 68.3485
1.4451314000 5.6234461000 68.4074
1.4451314000 5.6548620000 68.4815
1.4451314000 5.6862779000 68.5685
1.4451314000 5.7176938000 68.6651
1.4451314000 5.7491097000 68.7681
1.4451314000 5.7805256000 68.8736
1.4451314000 5.8119415000 68.978
1.4451314000 5.8433574000 69.0776
1.4451314000 5.8747733000 69.1689
1.4451314000 5.9061892000 69.2488
1.4451314000 5.9376051000 69.3145
1.4451314000 5.9690210000 69.3634
1.4451314000 6.0004369000 69.3939
1.4451314000 6.0318528000 69.4042
1.4451314000 6.0632687000 69.3936
1.4451314000 6.0946846000 69.3615
1.4451314000 6.1261005000 69.3079
1.4451314000 6.1575164000 69.2332
1.4451314000 6.1889323000 69.1386
1.4451314000 6.2203482000 69.0253
1.4451314000 6.2517641000 68.8952
1.4765473000 0.0000000000 68.9231
1.4765473000 0.0314159000 68.7898
1.4765473000 0.0628318000 68.6496
1.4765473000 0.0942477000 68.5049
1.4765473000 0.1256636000 68.3585
1.4765473000 0.1570795000 68.213
1.4765473000 0.1884954000 68.0708
1.4765473000 0.2199113000 67.9342
1.4765473000 0.2513272000 67.8054
1.4765473000 0.2827431000 67.6862
1.4765473000 0.3141590000 67.5781
1.4765473000 0.3455749000 67.4825
1.4765473000 0.3769908000 67.4004
1.4765473000 0.4084067000 67.3326
1.4765473000 0.4398226000 67.2799
1.4765473000 0.4712385000 67.2425
1.4765473000 0.5026544000 67.2205
1.4765473000 0.5340703000 67.214
1.4765473000 0.5654862000 67.2224
1.4765473000 0.5969021000 67.2449
1.4765473000 0.6283180000 67.2804
1.4765473000 0.6597339000 67.3273
1.4765473000 0.6911498000 67.3836
1.4765473000 0.7225657000 67.4466
1.4765473000 0.7539816000 67.5134
1.4765473000 0.7853975000 67.5805
1.4765473000 0.8168134000 67.644
1.4765473000 0.8482293000 67.6998
1.4765473000 0.8796452000 67.7433
1.4765473000 0.9110611000 67.7699
1.4765473000 0.9424770000 67.775
1.4765473000 0.9738929000 67.7537
1.4765473000 1.0053088000 67.7017
1.4765473000 1.0367247000 67.6146
1.4765473000 1.0681406000 67.4885
1.4765473000 1.0995565000 67.3197
1.4765473000 1.1309724000 67.1049
1.4765473000 1.1623883000 66.8413
1.4765473000 1.1938042000 66.5262
1.4765473000 1.2252201000 66.1572
1.4765473000 1.2566360000 65.7319
1.4765473000 1.2880519000 65.2482
1.4765473000 1.3194678000 64.7038
1.4765473000 1.3508837000 64.0962
1.4765473000 1.3822996000 63.4231
1.4765473000 1.4137155000 62.682
1.4765473000 1.4451314000 61.8705
1.4765473000 1.4765473000 60.9865
1.4765473000 1.5079632000 60.0282
1.4765473000 1.5393791000 58.9946
1.4765473000 1.5707950000 57.8856
1.4765473000 1.6022109000 56.7023
1.4765473000 1.6336268000 55.4474
1.4765473000 1.6650427000 54.1251
1.4765473000 1.6964586000 52.7414
1.4765473000 1.7278745000 51.3041
1.4765473000 1.7592904000 49.8229
1.4765473000 1.7907063000 48.3092
1.4765473000 1.8221222000 46.7762
1.4765473000 1.8535381000 45.2381
1.4765473000 1.8849540000 43.7106
1.4765473000 1.9163699000 42.2103
1.4765473000 1.9477858000 40.7541
1.4765473000 1.9792017000 39.3594
1.4765473000 2.0106176000 38.0434
1.4765473000 2.0420335000 36.8229
1.4765473000 2.0734494000 35.7137
1.4765473000 2.1048653000 34.7304
1.4765473000 2.1362812000 33.8854
1.4765473000 2.1676971000 33.1892
1.4765473000 2.1991130000 32.6492
1.4765473000 2.2305289000 32.2696
1.4765473000 2.2619448000 32.0511
1.4765473000 2.2933607000 31.9905
1.4765473000 2.3247766000 32.0808
1.4765473000 2.3561925000 32.3116
1.4765473000 2.3876084000 32.669
1.4765473000 2.4190243000 33.1367
1.4765473000 2.4504402000 33.6966
1.4765473000 2.4818561000 34.3298
1.4765473000 2.5132720000 35.0175
1.4765473000 2.5446879000 35.742
1.4765473000 2.5761038000 36.488
1.4765473000 2.6075197000 37.2429
1.4765473000 2.6389356000 37.9975
1.4765473000 2.6703515000 38.7462
1.4765473000 2.7017674000 39.4873
1.4765473000 2.7331833000 40.2223
1.4765473000 2.7645992000 40.9557
1.4765473000 2.7960151000 41.6943
1.4765473000 2.8274310000 42.4461
1.4765473000 2.8588469000 43.2198
1.4765473000 2.8902628000 44.0237
1.4765473000 2.9216787000 44.8653
1.4765473000 2.9530946000 45.7502
1.4765473000 2.9845105000 46.6821
1.4765473000 3.0159264000 47.6623
1.4765473000 3.0473423000 48.6898
1.4765473000 3.0787582000 49.7612
1.4765473000 3.1101741000 50.8709
1.4765473000 3.1415900000 52.0116
1.4765473000 3.1730059000 53.1744
1.4765473000 3.2044218000 54.3495
1.4765473000 3.2358377000 55.5261
1.4765473000 3.2672536000 56.6936
1.4765473000 3.2986695000 57.8413
1.4765473000 3.3300854000 58.959
1.4765473000 3.3615013000 60.0371
1.4765473000 3.3929172000 61.0675
1.4765473000 3.4243331000 62.0429
1.4765473000 3.4557490000 62.9576
1.4765473000 3.4871649000 63.8076
1.4765473000 3.5185808000 64.59
1.4765473000 3.5499967000 65.3037
1.4765473000 3.5814126000 65.949
1.4765473000 3.6128285000 66.5273
1.4765473000 3.6442444000 67.041
1.4765473000 3.6756603000 67.4936
1.4765473000 3.7070762000 67.8891
1.4765473000 3.7384921000 68.2319
1.4765473000 3.7699080000 68.5266
1.4765473000 3.8013239000 68.778
1.4765473000 3.8327398000 68.9906
1.4765473000 3.8641557000 69.1689
1.4765473000 3.8955716000 69.3171
1.4765473000 3.9269875000 69.439
1.4765473000 3.9584034000 69.5383
1.4765473000 3.9898193000 69.6179
1.4765473000 4.0212352000 69.6809
1.4765473000 4.0526511000 69.7297
1.4765473000 4.0840670000 69.7666
1.4765473000 4.1154829000 69.7934
1.4765473000 4.1468988000 69.8118
1.4765473000 4.1783147000 69.8232
1.4765473000 4.2097306000 69.8287
1.4765473000 4.2411465000 69.8294
1.4765473000 4.2725624000 69.8258
1.4765473000 4.3039783000 69.8187
1.4765473000 4.3353942000 69.8084
1.4765473000 4.3668101000 69.7954
1.4765473000 4.3982260000 69.78
1.4765473000 4.4296419000 69.7625
1.4765473000 4.4610578000 69.7432
1.4765473000 4.4924737000 69.7224
1.4765473000 4.5238896000 69.7005
1.4765473000 4.5553055000 69.6779
1.4765473000 4.5867214000 69.6549
1.4765473000 4.6181373000 69.632
1.4765473000 4.6495532000 69.6096
1.4765473000 4.6809691000 69.5879
1.4765473000 4.7123850000 69.5673
1.4765473000 4.7438009000 69.5477
1.4765473000 4.7752168000 69.529
1.4765473000 4.8066327000 69.5112
1.4765473000 4.8380486000 69.4936
1.4765473000 4.8694645000 69.4757
1.4765473000 4.9008804000 69.4567
1.4765473000 4.9322963000 69.4359
1.4765473000 4.9637122000 69.4124
1.4765473000 4.9951281000 69.3852
1.4765473000 5.0265440000 69.3535
1.4765473000 5.0579599000 69.3168
1.4765473000 5.0893758000 69.2745
1.4765473000 5.1207917000 69.2265
1.4765473000 5.1522076000 69.173
1.4765473000 5.1836235000 69.1146
1.4765473000 5.2150394000 69.0521
1.4765473000 5.2464553000 68.9869
1.4765473000 5.2778712000 68.9209
1.4765473000 5.3092871000 68.8559
1.4765473000 5.3407030000 68.7943
1.4765473000 5.3721189000 68.7384
1.4765473000 5.4035348000 68.6907
1.4765473000 5.4349507000 68.6532
1.4765473000 5.4663666000 68.628
1.4765473000 5.4977825000 68.6165
1.4765473000 5.5291984000 68.6198
1.4765473000 5.5606143000 68.6381
1.4765473000 5.5920302000 68.6713
1.4765473000 5.6234461000 68.7183
1.4765473000 5.6548620000 68.7777
1.4765473000 5.6862779000 68.8474
1.4765473000 5.7176938000 68.9248
1.4765473000 5.7491097000 69.0071
1.4765473000 5.7805256000 69.0915
1.4765473000 5.8119415000 69.1746
1.4765473000 5.8433574000 69.2536
1.4765473000 5.8747733000 69.3257
1.4765473000 5.9061892000 69.3881
1.4765473000 5.9376051000 69.4385
1.4765473000 5.9690210000 69.475
1.4765473000 6.0004369000 69.4961
1.4765473000 6.0318528000 69.5004
1.4765473000 6.0632687000 69.4871
1.4765473000 6.0946846000 69.456
1.4765473000 6.1261005000 69.4069
1.4765473000 6.1575164000 69.3404
1.4765473000 6.1889323000 69.2573
1.4765473000 6.2203482000 69.1589
1.4765473000 6.2517641000 69.0468
1.5079632000 0.0000000000 69.0834
1.5079632000 0.0314159000 68.9715
1.5079632000 0.0628318000 68.8545
1.5079632000 0.0942477000 68.7345
1.5079632000 0.1256636000 68.6138
1.5079632000 0.1570795000 68.4947
1.5079632000 0.1884954000 68.3792
1.5079632000 0.2199113000 68.2693
1.5079632000 0.2513272000 68.1667
1.5079632000 0.2827431000 68.0729
1.5079632000 0.3141590000 67.9891
1.5079632000 0.3455749000 67.9163
1.5079632000 0.3769908000 67.8553
1.5079632000 0.4084067000 67.8066
1.5079632000 0.4398226000 67.7707
1.5079632000 0.4712385000 67.7476
1.5079632000 0.5026544000 67.7373
1.5079632000 0.5340703000 67.7395
1.5079632000 0.5654862000 67.7538
1.5079632000 0.5969021000 67.7793
1.5079632000 0.6283180000 67.8149
1.5079632000 0.6597339000 67.8592
1.5079632000 0.6911498000 67.9102
1.5079632000 0.7225657000 67.9659
1.5079632000 0.7539816000 68.0236
1.5079632000 0.7853975000 68.0803
1.5079632000 0.8168134000 68.1328
1.5079632000 0.8482293000 68.1775
1.5079632000 0.8796452000 68.2108
1.5079632000 0.9110611000 68.2286
1.5079632000 0.9424770000 68.2271
1.5079632000 0.9738929000 68.2024
1.5079632000 1.0053088000 68.1505
1.5079632000 1.0367247000 68.0679
1.5079632000 1.0681406000 67.951
1.5079632000 1.0995565000 67.7967
1.5079632000 1.1309724000 67.6017
1.5079632000 1.1623883000 67.3631
1.5079632000 1.1938042000 67.0783
1.5079632000 1.2252201000 66.7443
1.5079632000 1.2566360000 66.3583
1.5079632000 1.2880519000 65.9175
1.5079632000 1.3194678000 65.4187
1.5079632000 1.3508837000 64.8586
1.5079632000 1.3822996000 64.2337
1.5079632000 1.4137155000 63.5407
1.5079632000 1.4451314000 62.7761
1.5079632000 1.4765473000 61.9367
1.5079632000 1.5079632000 61.02
1.5079632000 1.5393791000 60.0242
1.5079632000 1.5707950000 58.9486
1.5079632000 1.6022109000 57.7939
1.5079632000 1.6336268000 56.5624
1.5079632000 1.6650427000 55.2581
1.5079632000 1.6964586000 53.8869
1.5079632000 1.7278745000 52.4568
1.5079632000 1.7592904000 50.9776
1.5079632000 1.7907063000 49.4607
1.5079632000 1.8221222000 47.9195
1.5079632000 1.8535381000 46.3686
1.5079632000 1.8849540000 44.8236
1.5079632000 1.9163699000 43.3013
1.5079632000 1.9477858000 41.8189
1.5079632000 1.9792017000 40.3939
1.5079632000 2.0106176000 39.0437
1.5079632000 2.0420335000 37.7853
1.5079632000 2.0734494000 36.6348
1.5079632000 2.1048653000 35.6072
1.5079632000 2.1362812000 34.7157
1.5079632000 2.1676971000 33.9713
1.5079632000 2.1991130000 33.3823
1.5079632000 2.2305289000 32.9541
1.5079632000 2.2619448000 32.6884
1.5079632000 2.2933607000 32.5835
1.5079632000 2.3247766000 32.6336
1.5079632000 2.3561925000 32.8298
1.5079632000 2.3876084000 33.1595
1.5079632000 2.4190243000 33.6078
1.5079632000 2.4504402000 34.1577
1.5079632000 2.4818561000 34.791
1.5079632000 2.5132720000 35.4897
1.5079632000 2.5446879000 36.2365
1.5079632000 2.5761038000 37.0157
1.5079632000 2.6075197000 37.8144
1.5079632000 2.6389356000 38.6224
1.5079632000 2.6703515000 39.433
1.5079632000 2.7017674000 40.2428
1.5079632000 2.7331833000 41.0515
1.5079632000 2.7645992000 41.8615
1.5079632000 2.7960151000 42.6775
1.5079632000 2.8274310000 43.5054
1.5079632000 2.8588469000 44.3517
1.5079632000 2.8902628000 45.2229
1.5079632000 2.9216787000 46.1245
1.5079632000 2.9530946000 47.0607
1.5079632000 2.9845105000 48.0341
1.5079632000 3.0159264000 49.045
1.5079632000 3.0473423000 50.0919
1.5079632000 3.0787582000 51.1711
1.5079632000 3.1101741000 52.2772
1.5079632000 3.1415900000 53.403
1.5079632000 3.1730059000 54.5404
1.5079632000 3.2044218000 55.6802
1.5079632000 3.2358377000 56.8129
1.5079632000 3.2672536000 57.9288
1.5079632000 3.2986695000 59.0182
1.5079632000 3.3300854000 60.0723
1.5079632000 3.3615013000 61.083
1.5079632000 3.3929172000 62.043
1.5079632000 3.4243331000 62.9465
1.5079632000 3.4557490000 63.7889
1.5079632000 3.4871649000 64.567
1.5079632000 3.5185808000 65.279
1.5079632000 3.5499967000 65.9246
1.5079632000 3.5814126000 66.5046
1.5079632000 3.6128285000 67.0211
1.5079632000 3.6442444000 67.4769
1.5079632000 3.6756603000 67.8757
1.5079632000 3.7070762000 68.2218
1.5079632000 3.7384921000 68.5195
1.5079632000 3.7699080000 68.7736
1.5079632000 3.8013239000 68.9887
1.5079632000 3.8327398000 69.1693
1.5079632000 3.8641557000 69.3197
1.5079632000 3.8955716000 69.4438
1.5079632000 3.9269875000 69.5452
1.5079632000 3.9584034000 69.6272
1.5079632000 3.9898193000 69.6927
1.5079632000 4.0212352000 69.7441
1.5079632000 4.0526511000 69.7838
1.5079632000 4.0840670000 69.8137
1.5079632000 4.1154829000 69.8353
1.5079632000 4.1468988000 69.8501
1.5079632000 4.1783147000 69.8592
1.5079632000 4.2097306000 69.8637
1.5079632000 4.2411465000 69.8641
1.5079632000 4.2725624000 69.8612
1.5079632000 4.3039783000 69.8555
1.5079632000 4.3353942000 69.8472
1.5079632000 4.3668101000 69.8368
1.5079632000 4.3982260000 69.8244
1.5079632000 4.4296419000 69.8103
1.5079632000 4.4610578000 69.7948
1.5079632000 4.4924737000 69.7781
1.5079632000 4.5238896000 69.7606
1.5079632000 4.5553055000 69.7426
1.5079632000 4.5867214000 69.7244
1.5079632000 4.6181373000 69.7064
1.5079632000 4.6495532000 69.6889
1.5079632000 4.6809691000 69.6721
1.5079632000 4.7123850000 69.6563
1.5079632000 4.7438009000 69.6414
1.5079632000 4.7752168000 69.6275
1.5079632000 4.8066327000 69.6142
1.5079632000 4.8380486000 69.6013
1.5079632000 4.8694645000 69.5882
1.5079632000 4.9008804000 69.5742
1.5079632000 4.9322963000 69.5587
1.5079632000 4.9637122000 69.541
1.5079632000 4.9951281000 69.5202
1.5079632000 5.0265440000 69.4958
1.5079632000 5.0579599000 69.4671
1.5079632000 5.0893758000 69.4338
1.5079632000 5.1207917000 69.3958
1.5079632000 5.1522076000 69.3532
1.5079632000 5.1836235000 69.3064
1.5079632000 5.2150394000 69.2563
1.5079632000 5.2464553000 69.2039
1.5079632000 5.2778712000 69.1506
1.5079632000 5.3092871000 69.0982
1.5079632000 5.3407030000 69.0483
1.5079632000 5.3721189000 69.0031
1.5079632000 5.4035348000 68.9642
1.5079632000 5.4349507000 68.9337
1.5079632000 5.4663666000 68.9129
1.5079632000 5.4977825000 68.9032
1.5079632000 5.5291984000 68.9053
1.5079632000 5.5606143000 68.9194
1.5079632000 5.5920302000 68.9453
1.5079632000 5.6234461000 68.9824
1.5079632000 5.6548620000 69.0292
1.5079632000 5.6862779000 69.0842
1.5079632000 5.7176938000 69.1454
1.5079632000 5.7491097000 69.2103
1.5079632000 5.7805256000 69.2766
1.5079632000 5.8119415000 69.3419
1.5079632000 5.8433574000 69.4036
1.5079632000 5.8747733000 69.4594
1.5079632000 5.9061892000 69.5073
1.5079632000 5.9376051000 69.5453
1.5079632000 5.9690210000 69.5718
1.5079632000 6.0004369000 69.5855
1.5079632000 6.0318528000 69.5854
1.5079632000 6.0632687000 69.5708
1.5079632000 6.0946846000 69.5416
1.5079632000 6.1261005000 69.4976
1.5079632000 6.1575164000 69.4393
1.5079632000 6.1889323000 69.3675
1.5079632000 6.2203482000 69.2832
1.5079632000 6.2517641000 69.188
1.5393791000 0.0000000000 69.2296
1.5393791000 0.0314159000 69.1369
1.5393791000 0.0628318000 69.0405
1.5393791000 0.0942477000 68.9422
1.5393791000 0.1256636000 68.844
1.5393791000 0.1570795000 68.7477
1.5393791000 0.1884954000 68.6552
1.5393791000 0.2199113000 68.5679
1.5393791000 0.2513272000 68.4873
1.5393791000 0.2827431000 68.4145
1.5393791000 0.3141590000 68.3506
1.5393791000 0.3455749000 68.2962
1.5393791000 0.3769908000 68.2519
1.5393791000 0.4084067000 68.218
1.5393791000 0.4398226000 68.1947
1.5393791000 0.4712385000 68.182
1.5393791000 0.5026544000 68.1797
1.5393791000 0.5340703000 68.1875
1.5393791000 0.5654862000 68.2049
1.5393791000 0.5969021000 68.2309
1.5393791000 0.6283180000 68.2647
1.5393791000 0.6597339000 68.305
1.5393791000 0.6911498000 68.35
1.5393791000 0.7225657000 68.398
1.5393791000 0.7539816000 68.4468
1.5393791000 0.7853975000 68.4938
1.5393791000 0.8168134000 68.5364
1.5393791000 0.8482293000 68.5716
1.5393791000 0.8796452000 68.5963
1.5393791000 0.9110611000 68.6073
1.5393791000 0.9424770000 68.6013
1.5393791000 0.9738929000 68.575
1.5393791000 1.0053088000 68.5252
1.5393791000 1.0367247000 68.4488
1.5393791000 1.0681406000 68.3426
1.5393791000 1.0995565000 68.2036
1.5393791000 1.1309724000 68.029
1.5393791000 1.1623883000 67.8157
1.5393791000 1.1938042000 67.5608
1.5393791000 1.2252201000 67.2611
1.5393791000 1.2566360000 66.9133
1.5393791000 1.2880519000 66.5139
1.5393791000 1.3194678000 66.059
1.5393791000 1.3508837000 65.5444
1.5393791000 1.3822996000 64.9659
1.5393791000 1.4137155000 64.3188
1.5393791000 1.4451314000 63.5991
1.5393791000 1.4765473000 62.8025
1.5393791000 1.5079632000 61.9257
1.5393791000 1.5393791000 60.9662
1.5393791000 1.5707950000 59.9227
1.5393791000 1.6022109000 58.7954
1.5393791000 1.6336268000 57.5862
1.5393791000 1.6650427000 56.299
1.5393791000 1.6964586000 54.9396
1.5393791000 1.7278745000 53.5161
1.5393791000 1.7592904000 52.0384
1.5393791000 1.7907063000 50.5183
1.5393791000 1.8221222000 48.9692
1.5393791000 1.8535381000 47.4063
1.5393791000 1.8849540000 45.8455
1.5393791000 1.9163699000 44.3039
1.5393791000 1.9477858000 42.799
1.5393791000 1.9792017000 41.3486
1.5393791000 2.0106176000 39.9706
1.5393791000 2.0420335000 38.6821
1.5393791000 2.0734494000 37.4999
1.5393791000 2.1048653000 36.439
1.5393791000 2.1362812000 35.5133
1.5393791000 2.1676971000 34.7342
1.5393791000 2.1991130000 34.1108
1.5393791000 2.2305289000 33.6491
1.5393791000 2.2619448000 33.3517
1.5393791000 2.2933607000 33.2178
1.5393791000 2.3247766000 33.2428
1.5393791000 2.3561925000 33.4188
1.5393791000 2.3876084000 33.7344
1.5393791000 2.4190243000 34.1756
1.5393791000 2.4504402000 34.7264
1.5393791000 2.4818561000 35.3695
1.5393791000 2.5132720000 36.0873
1.5393791000 2.5446879000 36.8628
1.5393791000 2.5761038000 37.6801
1.5393791000 2.6075197000 38.5259
1.5393791000 2.6389356000 39.389
1.5393791000 2.6703515000 40.2617
1.5393791000 2.7017674000 41.139
1.5393791000 2.7331833000 42.0189
1.5393791000 2.7645992000 42.9018
1.5393791000 2.7960151000 43.7902
1.5393791000 2.8274310000 44.688
1.5393791000 2.8588469000 45.5998
1.5393791000 2.8902628000 46.5301
1.5393791000 2.9216787000 47.4827
1.5393791000 2.9530946000 48.4606
1.5393791000 2.9845105000 49.4651
1.5393791000 3.0159264000 50.496
1.5393791000 3.0473423000 51.5511
1.5393791000 3.0787582000 52.6268
1.5393791000 3.1101741000 53.7178
1.5393791000 3.1415900000 54.8176
1.5393791000 3.1730059000 55.9187
1.5393791000 3.2044218000 57.0129
1.5393791000 3.2358377000 58.0918
1.5393791000 3.2672536000 59.1469
1.5393791000 3.2986695000 60.1699
1.5393791000 3.3300854000 61.1534
1.5393791000 3.3615013000 62.0903
1.5393791000 3.3929172000 62.975
1.5393791000 3.4243331000 63.8027
1.5393791000 3.4557490000 64.5699
1.5393791000 3.4871649000 65.2745
1.5393791000 3.5185808000 65.9155
1.5393791000 3.5499967000 66.4933
1.5393791000 3.5814126000 67.0093
1.5393791000 3.6128285000 67.4659
1.5393791000 3.6442444000 67.8663
1.5393791000 3.6756603000 68.2143
1.5393791000 3.7070762000 68.5142
1.5393791000 3.7384921000 68.7704
1.5393791000 3.7699080000 68.9875
1.5393791000 3.8013239000 69.17
1.5393791000 3.8327398000 69.322
1.5393791000 3.8641557000 69.4477
1.5393791000 3.8955716000 69.5507
1.5393791000 3.9269875000 69.6342
1.5393791000 3.9584034000 69.7013
1.5393791000 3.9898193000 69.7545
1.5393791000 4.0212352000 69.7961
1.5393791000 4.0526511000 69.828
1.5393791000 4.0840670000 69.8519
1.5393791000 4.1154829000 69.8692
1.5393791000 4.1468988000 69.8809
1.5393791000 4.1783147000 69.8882
1.5393791000 4.2097306000 69.8916
1.5393791000 4.2411465000 69.892
1.5393791000 4.2725624000 69.8896
1.5393791000 4.3039783000 69.885
1.5393791000 4.3353942000 69.8783
1.5393791000 4.3668101000 69.87
1.5393791000 4.3982260000 69.8601
1.5393791000 4.4296419000 69.8488
1.5393791000 4.4610578000 69.8365
1.5393791000 4.4924737000 69.8232
1.5393791000 4.5238896000 69.8094
1.5393791000 4.5553055000 69.7951
1.5393791000 4.5867214000 69.7809
1.5393791000 4.6181373000 69.7668
1.5393791000 4.6495532000 69.7533
1.5393791000 4.6809691000 69.7404
1.5393791000 4.7123850000 69.7284
1.5393791000 4.7438009000 69.7173
1.5393791000 4.7752168000 69.707
1.5393791000 4.8066327000 69.6974
1.5393791000 4.8380486000 69.6881
1.5393791000 4.8694645000 69.6786
1.5393791000 4.9008804000 69.6686
1.5393791000 4.9322963000 69.6573
1.5393791000 4.9637122000 69.6442
1.5393791000 4.9951281000 69.6287
1.5393791000 5.0265440000 69.6101
1.5393791000 5.0579599000 69.5881
1.5393791000 5.0893758000 69.5624
1.5393791000 5.1207917000 69.5328
1.5393791000 5.1522076000 69.4994
1.5393791000 5.1836235000 69.4626
1.5393791000 5.2150394000 69.4231
1.5393791000 5.2464553000 69.3816
1.5393791000 5.2778712000 69.3394
1.5393791000 5.3092871000 69.2978
1.5393791000 5.3407030000 69.2582
1.5393791000 5.3721189000 69.2221
1.5393791000 5.4035348000 69.1911
1.5393791000 5.4349507000 69.1666
1.5393791000 5.4663666000 69.1498
1.5393791000 5.4977825000 69.1418
1.5393791000 5.5291984000 69.143
1.5393791000 5.5606143000 69.1537
1.5393791000 5.5920302000 69.1738
1.5393791000 5.6234461000 69.2026
1.5393791000 5.6548620000 69.239
1.5393791000 5.6862779000 69.2818
1.5393791000 5.7176938000 69.3294
1.5393791000 5.7491097000 69.3798
1.5393791000 5.7805256000 69.4312
1.5393791000 5.8119415000 69.4816
1.5393791000 5.8433574000 69.529
1.5393791000 5.8747733000 69.5716
1.5393791000 5.9061892000 69.6076
1.5393791000 5.9376051000 69.6356
1.5393791000 5.9690210000 69.6542
1.5393791000 6.0004369000 69.6624
1.5393791000 6.0318528000 69.6594
1.5393791000 6.0632687000 69.6446
1.5393791000 6.0946846000 69.6178
1.5393791000 6.1261005000 69.5791
1.5393791000 6.1575164000 69.5289
1.5393791000 6.1889323000 69.4677
1.5393791000 6.2203482000 69.3966
1.5393791000 6.2517641000 69.3167
1.5707950000 0.0000000000 69.3604
1.5707950000 0.0314159000 69.2846
1.5707950000 0.0628318000 69.2062
1.5707950000 0.0942477000 69.1267
1.5707950000 0.1256636000 69.0479
1.5707950000 0.1570795000 68.9711
1.5707950000 0.1884954000 68.8979
1.5707950000 0.2199113000 68.8295
1.5707950000 0.2513272000 68.7671
1.5707950000 0.2827431000 68.7115
1.5707950000 0.3141590000 68.6635
1.5707950000 0.3455749000 68.6237
1.5707950000 0.3769908000 68.5923
1.5707950000 0.4084067000 68.5695
1.5707950000 0.4398226000 68.5555
1.5707950000 0.4712385000 68.55
1.5707950000 0.5026544000 68.5529
1.5707950000 0.5340703000 68.5637
1.5707950000 0.5654862000 68.582
1.5707950000 0.5969021000 68.607
1.5707950000 0.6283180000 68.6378
1.5707950000 0.6597339000 68.6732
1.5707950000 0.6911498000 68.712
1.5707950000 0.7225657000 68.7525
1.5707950000 0.7539816000 68.7929
1.5707950000 0.7853975000 68.8312
1.5707950000 0.8168134000 68.8651
1.5707950000 0.8482293000 68.8922
1.5707950000 0.8796452000 68.91
1.5707950000 0.9110611000 68.9159
1.5707950000 0.9424770000 68.9071
1.5707950000 0.9738929000 68.8809
1.5707950000 1.0053088000 68.8345
1.5707950000 1.0367247000 68.7652
1.5707950000 1.0681406000 68.6704
1.5707950000 1.0995565000 68.547
1.5707950000 1.1309724000 68.3925
1.5707950000 1.1623883000 68.2037
1.5707950000 1.1938042000 67.9775
1.5707950000 1.2252201000 67.7106
1.5707950000 1.2566360000 67.399
1.5707950000 1.2880519000 67.0387
1.5707950000 1.3194678000 66.6251
1.5707950000 1.3508837000 66.1534
1.5707950000 1.3822996000 65.6184
1.5707950000 1.4137155000 65.0147
1.5707950000 1.4451314000 64.3372
1.5707950000 1.4765473000 63.581
1.5707950000 1.5079632000 62.7419
1.5707950000 1.5393791000 61.8167
1.5707950000 1.5707950000 60.8035
1.5707950000 1.6022109000 59.7021
1.5707950000 1.6336268000 58.5139
1.5707950000 1.6650427000 57.2428
1.5707950000 1.6964586000 55.8945
1.5707950000 1.7278745000 54.477
1.5707950000 1.7592904000 53.0007
1.5707950000 1.7907063000 51.4775
1.5707950000 1.8221222000 49.9215
1.5707950000 1.8535381000 48.3482
1.5707950000 1.8849540000 46.774
1.5707950000 1.9163699000 45.2167
1.5707950000 1.9477858000 43.6942
1.5707950000 1.9792017000 42.2248
1.5707950000 2.0106176000 40.8268
1.5707950000 2.0420335000 39.5178
1.5707950000 2.0734494000 38.3147
1.5707950000 2.1048653000 37.2332
1.5707950000 2.1362812000 36.2872
1.5707950000 2.1676971000 35.4884
1.5707950000 2.1991130000 34.8464
1.5707950000 2.2305289000 34.3674
1.5707950000 2.2619448000 34.0547
1.5707950000 2.2933607000 33.9079
1.5707950000 2.3247766000 33.9233
1.5707950000 2.3561925000 34.0936
1.5707950000 2.3876084000 34.4082
1.5707950000 2.4190243000 34.8542
1.5707950000 2.4504402000 35.416
1.5707950000 2.4818561000 36.0772
1.5707950000 2.5132720000 36.8205
1.5707950000 2.5446879000 37.6291
1.5707950000 2.5761038000 38.4872
1.5707950000 2.6075197000 39.3807
1.5707950000 2.6389356000 40.2982
1.5707950000 2.6703515000 41.2304
1.5707950000 2.7017674000 42.1711
1.5707950000 2.7331833000 43.1166
1.5707950000 2.7645992000 44.0656
1.5707950000 2.7960151000 45.0187
1.5707950000 2.8274310000 45.9777
1.5707950000 2.8588469000 46.9453
1.5707950000 2.8902628000 47.9244
1.5707950000 2.9216787000 48.9173
1.5707950000 2.9530946000 49.9257
1.5707950000 2.9845105000 50.95
1.5707950000 3.0159264000 51.9892
1.5707950000 3.0473423000 53.0412
1.5707950000 3.0787582000 54.1022
1.5707950000 3.1101741000 55.1674
1.5707950000 3.1415900000 56.2308
1.5707950000 3.1730059000 57.2859
1.5707950000 3.2044218000 58.3256
1.5707950000 3.2358377000 59.3426
1.5707950000 3.2672536000 60.3297
1.5707950000 3.2986695000 61.2802
1.5707950000 3.3300854000 62.1878
1.5707950000 3.3615013000 63.0471
1.5707950000 3.3929172000 63.8535
1.5707950000 3.4243331000 64.6034
1.5707950000 3.4557490000 65.2946
1.5707950000 3.4871649000 65.9257
1.5707950000 3.5185808000 66.4966
1.5707950000 3.5499967000 67.0082
1.5707950000 3.5814126000 67.4625
1.5707950000 3.6128285000 67.862
1.5707950000 3.6442444000 68.2102
1.5707950000 3.6756603000 68.5109
1.5707950000 3.7070762000 68.7683
1.5707950000 3.7384921000 68.9868
1.5707950000 3.7699080000 69.1706
1.5707950000 3.8013239000 69.3239
1.5707950000 3.8327398000 69.4508
1.5707950000 3.8641557000 69.5549
1.5707950000 3.8955716000 69.6395
1.5707950000 3.9269875000 69.7077
1.5707950000 3.9584034000 69.7621
1.5707950000 3.9898193000 69.805
1.5707950000 4.0212352000 69.8383
1.5707950000 4.0526511000 69.8637
1.5707950000 4.0840670000 69.8826
1.5707950000 4.1154829000 69.8962
1.5707950000 4.1468988000 69.9054
1.5707950000 4.1783147000 69.9111
1.5707950000 4.2097306000 69.9137
1.5707950000 4.2411465000 69.9139
1.5707950000 4.2725624000 69.912
1.5707950000 4.3039783000 69.9083
1.5707950000 4.3353942000 69.903
1.5707950000 4.3668101000 69.8964
1.5707950000 4.3982260000 69.8885
1.5707950000 4.4296419000 69.8797
1.5707950000 4.4610578000 69.8699
1.5707950000 4.4924737000 69.8595
1.5707950000 4.5238896000 69.8486
1.5707950000 4.5553055000 69.8375
1.5707950000 4.5867214000 69.8264
1.5707950000 4.6181373000 69.8155
1.5707950000 4.6495532000 69.8051
1.5707950000 4.6809691000 69.7954
1.5707950000 4.7123850000 69.7864
1.5707950000 4.7438009000 69.7782
1.5707950000 4.7752168000 69.7707
1.5707950000 4.8066327000 69.7638
1.5707950000 4.8380486000 69.7573
1.5707950000 4.8694645000 69.7507
1.5707950000 4.9008804000 69.7436
1.5707950000 4.9322963000 69.7356
1.5707950000 4.9637122000 69.7261
1.5707950000 4.9951281000 69.7147
1.5707950000 5.0265440000 69.7009
1.5707950000 5.0579599000 69.6843
1.5707950000 5.0893758000 69.6648
1.5707950000 5.1207917000 69.6421
1.5707950000 5.1522076000 69.6164
1.5707950000 5.1836235000 69.5879
1.5707950000 5.2150394000 69.5572
1.5707950000 5.2464553000 69.525
1.5707950000 5.2778712000 69.4921
1.5707950000 5.3092871000 69.4596
1.5707950000 5.3407030000 69.4286
1.5707950000 5.3721189000 69.4003
1.5707950000 5.4035348000 69.376
1.5707950000 5.4349507000 69.3567
1.5707950000 5.4663666000 69.3434
1.5707950000 5.4977825000 69.3369
1.5707950000 5.5291984000 69.3376
1.5707950000 5.5606143000 69.3456
1.5707950000 5.5920302000 69.3609
1.5707950000 5.6234461000 69.3829
1.5707950000 5.6548620000 69.4109
1.5707950000 5.6862779000 69.4437
1.5707950000 5.7176938000 69.4802
1.5707950000 5.7491097000 69.5188
1.5707950000 5.7805256000 69.558
1.5707950000 5.8119415000 69.5963
1.5707950000 5.8433574000 69.6321
1.5707950000 5.8747733000 69.664
1.5707950000 5.9061892000 69.6906
1.5707950000 5.9376051000 69.7107
1.5707950000 5.9690210000 69.7233
1.5707950000 6.0004369000 69.7275
1.5707950000 6.0318528000 69.7227
1.5707950000 6.0632687000 69.7085
1.5707950000 6.0946846000 69.6846
1.5707950000 6.1261005000 69.6512
1.5707950000 6.1575164000 69.6086
1.5707950000 6.1889323000 69.5572
1.5707950000 6.2203482000 69.498
1.5707950000 6.2517641000 69.432
1.6022109000 0.0000000000 69.4753
1.6022109000 0.0314159000 69.4142
1.6022109000 0.0628318000 69.3513
1.6022109000 0.0942477000 69.2879
1.6022109000 0.1256636000 69.2253
1.6022109000 0.1570795000 69.1649
1.6022109000 0.1884954000 69.1078
1.6022109000 0.2199113000 69.0549
1.6022109000 0.2513272000 69.0072
1.6022109000 0.2827431000 68.9654
1.6022109000 0.3141590000 68.93
1.6022109000 0.3455749000 68.9014
1.6022109000 0.3769908000 68.8798
1.6022109000 0.4084067000 68.8652
1.6022109000 0.4398226000 68.8577
1.6022109000 0.4712385000 68.857
1.6022109000 0.5026544000 68.8629
1.6022109000 0.5340703000 68.875
1.6022109000 0.5654862000 68.8928
1.6022109000 0.5969021000 68.9156
1.6022109000 0.6283180000 68.9428
1.6022109000 0.6597339000 68.9732
1.6022109000 0.6911498000 69.0058
1.6022109000 0.7225657000 69.0392
1.6022109000 0.7539816000 69.0721
1.6022109000 0.7853975000 69.1027
1.6022109000 0.8168134000 69.1292
1.6022109000 0.8482293000 69.1497
1.6022109000 0.8796452000 69.1621
1.6022109000 0.9110611000 69.1642
1.6022109000 0.9424770000 69.1539
1.6022109000 0.9738929000 69.1289
1.6022109000 1.0053088000 69.0867
1.6022109000 1.0367247000 69.0251
1.6022109000 1.0681406000 68.9416
1.6022109000 1.0995565000 68.8335
1.6022109000 1.1309724000 68.6981
1.6022109000 1.1623883000 68.5324
1.6022109000 1.1938042000 68.3331
1.6022109000 1.2252201000 68.0966
1.6022109000 1.2566360000 67.8185
1.6022109000 1.2880519000 67.4944
1.6022109000 1.3194678000 67.119
1.6022109000 1.3508837000 66.6869
1.6022109000 1.3822996000 66.1921
1.6022109000 1.4137155000 65.6285
1.6022109000 1.4451314000 64.9901
1.6022109000 1.4765473000 64.2714
1.6022109000 1.5079632000 63.4674
1.6022109000 1.5393791000 62.5742
1.6022109000 1.5707950000 61.5893
1.6022109000 1.6022109000 60.5119
1.6022109000 1.6336268000 59.3434
1.6022109000 1.6650427000 58.0873
1.6022109000 1.6964586000 56.7493
1.6022109000 1.7278745000 55.3376
1.6022109000 1.7592904000 53.8628
1.6022109000 1.7907063000 52.3375
1.6022109000 1.8221222000 50.7761
1.6022109000 1.8535381000 49.1947
1.6022109000 1.8849540000 47.6107
1.6022109000 1.9163699000 46.0423
1.6022109000 1.9477858000 44.5083
1.6022109000 1.9792017000 43.0275
1.6022109000 2.0106176000 41.6187
1.6022109000 2.0420335000 40.3
1.6022109000 2.0734494000 39.0885
1.6022109000 2.1048653000 38
1.6022109000 2.1362812000 37.0486
1.6022109000 2.1676971000 36.2461
1.6022109000 2.1991130000 35.602
1.6022109000 2.2305289000 35.1226
1.6022109000 2.2619448000 34.8112
1.6022109000 2.2933607000 34.6678
1.6022109000 2.3247766000 34.6888
1.6022109000 2.3561925000 34.8674
1.6022109000 2.3876084000 35.1937
1.6022109000 2.4190243000 35.655
1.6022109000 2.4504402000 36.2366
1.6022109000 2.4818561000 36.9224
1.6022109000 2.5132720000 37.6957
1.6022109000 2.5446879000 38.5398
1.6022109000 2.5761038000 39.4389
1.6022109000 2.6075197000 40.3786
1.6022109000 2.6389356000 41.3467
1.6022109000 2.6703515000 42.3332
1.6022109000 2.7017674000 43.3305
1.6022109000 2.7331833000 44.3335
1.6022109000 2.7645992000 45.3394
1.6022109000 2.7960151000 46.3468
1.6022109000 2.8274310000 47.356
1.6022109000 2.8588469000 48.3679
1.6022109000 2.8902628000 49.3838
1.6022109000 2.9216787000 50.4049
1.6022109000 2.9530946000 51.4316
1.6022109000 2.9845105000 52.4636
1.6022109000 3.0159264000 53.4995
1.6022109000 3.0473423000 54.5371
1.6022109000 3.0787582000 55.5727
1.6022109000 3.1101741000 56.602
1.6022109000 3.1415900000 57.6199
1.6022109000 3.1730059000 58.6208
1.6022109000 3.2044218000 59.5986
1.6022109000 3.2358377000 60.5474
1.6022109000 3.2672536000 61.4615
1.6022109000 3.2986695000 62.3353
1.6022109000 3.3300854000 63.1641
1.6022109000 3.3615013000 63.9436
1.6022109000 3.3929172000 64.6707
1.6022109000 3.4243331000 65.3429
1.6022109000 3.4557490000 65.9588
1.6022109000 3.4871649000 66.518
1.6022109000 3.5185808000 67.021
1.6022109000 3.5499967000 67.4692
1.6022109000 3.5814126000 67.8649
1.6022109000 3.6128285000 68.2109
1.6022109000 3.6442444000 68.5107
1.6022109000 3.6756603000 68.768
1.6022109000 3.7070762000 68.9868
1.6022109000 3.7384921000 69.1713
1.6022109000 3.7699080000 69.3254
1.6022109000 3.8013239000 69.4532
1.6022109000 3.8327398000 69.5581
1.6022109000 3.8641557000 69.6435
1.6022109000 3.8955716000 69.7125
1.6022109000 3.9269875000 69.7677
1.6022109000 3.9584034000 69.8114
1.6022109000 3.9898193000 69.8456
1.6022109000 4.0212352000 69.872
1.6022109000 4.0526511000 69.892
1.6022109000 4.0840670000 69.9068
1.6022109000 4.1154829000 69.9174
1.6022109000 4.1468988000 69.9246
1.6022109000 4.1783147000 69.9289
1.6022109000 4.2097306000 69.9309
1.6022109000 4.2411465000 69.931
1.6022109000 4.2725624000 69.9295
1.6022109000 4.3039783000 69.9266
1.6022109000 4.3353942000 69.9224
1.6022109000 4.3668101000 69.9172
1.6022109000 4.3982260000 69.911
1.6022109000 4.4296419000 69.9041
1.6022109000 4.4610578000 69.8964
1.6022109000 4.4924737000 69.8883
1.6022109000 4.5238896000 69.8798
1.6022109000 4.5553055000 69.8712
1.6022109000 4.5867214000 69.8627
1.6022109000 4.6181373000 69.8544
1.6022109000 4.6495532000 69.8465
1.6022109000 4.6809691000 69.8392
1.6022109000 4.7123850000 69.8325
1.6022109000 4.7438009000 69.8266
1.6022109000 4.7752168000 69.8212
1.6022109000 4.8066327000 69.8164
1.6022109000 4.8380486000 69.8119
1.6022109000 4.8694645000 69.8074
1.6022109000 4.9008804000 69.8025
1.6022109000 4.9322963000 69.7969
1.6022109000 4.9637122000 69.7902
1.6022109000 4.9951281000 69.782
1.6022109000 5.0265440000 69.772
1.6022109000 5.0579599000 69.7597
1.6022109000 5.0893758000 69.7451
1.6022109000 5.1207917000 69.728
1.6022109000 5.1522076000 69.7085
1.6022109000 5.1836235000 69.6869
1.6022109000 5.2150394000 69.6635
1.6022109000 5.2464553000 69.6388
1.6022109000 5.2778712000 69.6136
1.6022109000 5.3092871000 69.5886
1.6022109000 5.3407030000 69.5647
1.6022109000 5.3721189000 69.5429
1.6022109000 5.4035348000 69.5242
1.6022109000 5.4349507000 69.5092
1.6022109000 5.4663666000 69.4989
1.6022109000 5.4977825000 69.4937
1.6022109000 5.5291984000 69.494
1.6022109000 5.5606143000 69.5
1.6022109000 5.5920302000 69.5115
1.6022109000 5.6234461000 69.5281
1.6022109000 5.6548620000 69.5493
1.6022109000 5.6862779000 69.5741
1.6022109000 5.7176938000 69.6016
1.6022109000 5.7491097000 69.6307
1.6022109000 5.7805256000 69.6602
1.6022109000 5.8119415000 69.6888
1.6022109000 5.8433574000 69.7155
1.6022109000 5.8747733000 69.7389
1.6022109000 5.9061892000 69.7582
1.6022109000 5.9376051000 69.7723
1.6022109000 5.9690210000 69.7804
1.6022109000 6.0004369000 69.7818
1.6022109000 6.0318528000 69.7761
1.6022109000 6.0632687000 69.763
1.6022109000 6.0946846000 69.7422
1.6022109000 6.1261005000 69.7139
1.6022109000 6.1575164000 69.6783
1.6022109000 6.1889323000 69.6358
1.6022109000 6.2203482000 69.5872
1.6022109000 6.2517641000 69.5334
1.6336268000 0.0000000000 69.5746
1.6336268000 0.0314159000 69.5259
1.6336268000 0.0628318000 69.4761
1.6336268000 0.0942477000 69.4262
1.6336268000 0.1256636000 69.3772
1.6336268000 0.1570795000 69.3303
1.6336268000 0.1884954000 69.2863
1.6336268000 0.2199113000 69.246
1.6336268000 0.2513272000 69.2101
1.6336268000 0.2827431000 69.1791
1.6336268000 0.3141590000 69.1535
1.6336268000 0.3455749000 69.1334
1.6336268000 0.3769908000 69.119
1.6336268000 0.4084067000 69.1102
1.6336268000 0.4398226000 69.1071
1.6336268000 0.4712385000 69.1093
1.6336268000 0.5026544000 69.1166
1.6336268000 0.5340703000 69.1287
1.6336268000 0.5654862000 69.1451
1.6336268000 0.5969021000 69.1653
1.6336268000 0.6283180000 69.1885
1.6336268000 0.6597339000 69.2139
1.6336268000 0.6911498000 69.2408
1.6336268000 0.7225657000 69.2679
1.6336268000 0.7539816000 69.2941
1.6336268000 0.7853975000 69.3182
1.6336268000 0.8168134000 69.3385
1.6336268000 0.8482293000 69.3536
1.6336268000 0.8796452000 69.3619
1.6336268000 0.9110611000 69.3615
1.6336268000 0.9424770000 69.3507
1.6336268000 0.9738929000 69.3275
1.6336268000 1.0053088000 69.29
1.6336268000 1.0367247000 69.236
1.6336268000 1.0681406000 69.1633
1.6336268000 1.0995565000 69.0695
1.6336268000 1.1309724000 68.9519
1.6336268000 1.1623883000 68.8075
1.6336268000 1.1938042000 68.6327
1.6336268000 1.2252201000 68.4238
1.6336268000 1.2566360000 68.1761
1.6336268000 1.2880519000 67.8848
1.6336268000 1.3194678000 67.544
1.6336268000 1.3508837000 67.1478
1.6336268000 1.3822996000 66.6895
1.6336268000 1.4137155000 66.1623
1.6336268000 1.4451314000 65.5597
1.6336268000 1.4765473000 64.8753
1.6336268000 1.5079632000 64.1034
1.6336268000 1.5393791000 63.2395
1.6336268000 1.5707950000 62.2806
1.6336268000 1.6022109000 61.2255
1.6336268000 1.6336268000 60.0752
1.6336268000 1.6650427000 58.833
1.6336268000 1.6964586000 57.5047
1.6336268000 1.7278745000 56.0989
1.6336268000 1.7592904000 54.6264
1.6336268000 1.7907063000 53.1003
1.6336268000 1.8221222000 51.5358
1.6336268000 1.8535381000 49.9498
1.6336268000 1.8849540000 48.3604
1.6336268000 1.9163699000 46.7868
1.6336268000 1.9477858000 45.2485
1.6336268000 1.9792017000 43.7651
1.6336268000 2.0106176000 42.3559
1.6336268000 2.0420335000 41.0393
1.6336268000 2.0734494000 39.8327
1.6336268000 2.1048653000 38.7518
1.6336268000 2.1362812000 37.8106
1.6336268000 2.1676971000 37.0207
1.6336268000 2.1991130000 36.3912
1.6336268000 2.2305289000 35.9281
1.6336268000 2.2619448000 35.6344
1.6336268000 2.2933607000 35.5099
1.6336268000 2.3247766000 35.551
1.6336268000 2.3561925000 35.7509
1.6336268000 2.3876084000 36.0999
1.6336268000 2.4190243000 36.5857
1.6336268000 2.4504402000 37.1941
1.6336268000 2.4818561000 37.9094
1.6336268000 2.5132720000 38.7151
1.6336268000 2.5446879000 39.5948
1.6336268000 2.5761038000 40.5328
1.6336268000 2.6075197000 41.5146
1.6336268000 2.6389356000 42.5274
1.6336268000 2.6703515000 43.5604
1.6336268000 2.7017674000 44.6052
1.6336268000 2.7331833000 45.6554
1.6336268000 2.7645992000 46.7066
1.6336268000 2.7960151000 47.7562
1.6336268000 2.8274310000 48.8028
1.6336268000 2.8588469000 49.846
1.6336268000 2.8902628000 50.8857
1.6336268000 2.9216787000 51.9218
1.6336268000 2.9530946000 52.9541
1.6336268000 2.9845105000 53.9816
1.6336268000 3.0159264000 55.0027
1.6336268000 3.0473423000 56.0151
1.6336268000 3.0787582000 57.0154
1.6336268000 3.1101741000 58.0001
1.6336268000 3.1415900000 58.9646
1.6336268000 3.1730059000 59.9045
1.6336268000 3.2044218000 60.815
1.6336268000 3.2358377000 61.6913
1.6336268000 3.2672536000 62.5291
1.6336268000 3.2986695000 63.3241
1.6336268000 3.3300854000 64.073
1.6336268000 3.3615013000 64.7728
1.6336268000 3.3929172000 65.4214
1.6336268000 3.4243331000 66.0174
1.6336268000 3.4557490000 66.5603
1.6336268000 3.4871649000 67.0504
1.6336268000 3.5185808000 67.4889
1.6336268000 3.5499967000 67.8774
1.6336268000 3.5814126000 68.2184
1.6336268000 3.6128285000 68.515
1.6336268000 3.6442444000 68.7704
1.6336268000 3.6756603000 68.9884
1.6336268000 3.7070762000 69.1726
1.6336268000 3.7384921000 69.327
1.6336268000 3.7699080000 69.4551
1.6336268000 3.8013239000 69.5605
1.6336268000 3.8327398000 69.6465
1.6336268000 3.8641557000 69.716
1.6336268000 3.8955716000 69.7717
1.6336268000 3.9269875000 69.816
1.6336268000 3.9584034000 69.8508
1.6336268000 3.9898193000 69.8778
1.6336268000 4.0212352000 69.8986
1.6336268000 4.0526511000 69.9142
1.6336268000 4.0840670000 69.9257
1.6336268000 4.1154829000 69.9339
1.6336268000 4.1468988000 69.9394
1.6336268000 4.1783147000 69.9427
1.6336268000 4.2097306000 69.9442
1.6336268000 4.2411465000 69.9442
1.6336268000 4.2725624000 69.943
1.6336268000 4.3039783000 69.9407
1.6336268000 4.3353942000 69.9374
1.6336268000 4.3668101000 69.9334
1.6336268000 4.3982260000 69.9286
1.6336268000 4.4296419000 69.9232
1.6336268000 4.4610578000 69.9173
1.6336268000 4.4924737000 69.911
1.6336268000 4.5238896000 69.9045
1.6336268000 4.5553055000 69.8979
1.6336268000 4.5867214000 69.8914
1.6336268000 4.6181373000 69.8851
1.6336268000 4.6495532000 69.8792
1.6336268000 4.6809691000 69.8738
1.6336268000 4.7123850000 69.8689
1.6336268000 4.7438009000 69.8646
1.6336268000 4.7752168000 69.8609
1.6336268000 4.8066327000 69.8575
1.6336268000 4.8380486000 69.8545
1.6336268000 4.8694645000 69.8515
1.6336268000 4.9008804000 69.8483
1.6336268000 4.9322963000 69.8445
1.6336268000 4.9637122000 69.8399
1.6336268000 4.9951281000 69.8341
1.6336268000 5.0265440000 69.8269
1.6336268000 5.0579599000 69.818
1.6336268000 5.0893758000 69.8072
1.6336268000 5.1207917000 69.7946
1.6336268000 5.1522076000 69.7801
1.6336268000 5.1836235000 69.7639
1.6336268000 5.2150394000 69.7463
1.6336268000 5.2464553000 69.7277
1.6336268000 5.2778712000 69.7087
1.6336268000 5.3092871000 69.6898
1.6336268000 5.3407030000 69.6717
1.6336268000 5.3721189000 69.6552
1.6336268000 5.4035348000 69.6409
1.6336268000 5.4349507000 69.6296
1.6336268000 5.4663666000 69.6217
1.6336268000 5.4977825000 69.6176
1.6336268000 5.5291984000 69.6178
1.6336268000 5.5606143000 69.6222
1.6336268000 5.5920302000 69.6307
1.6336268000 5.6234461000 69.643
1.6336268000 5.6548620000 69.6588
1.6336268000 5.6862779000 69.6773
1.6336268000 5.7176938000 69.6977
1.6336268000 5.7491097000 69.7193
1.6336268000 5.7805256000 69.7411
1.6336268000 5.8119415000 69.7622
1.6336268000 5.8433574000 69.7817
1.6336268000 5.8747733000 69.7986
1.6336268000 5.9061892000 69.8123
1.6336268000 5.9376051000 69.8219
1.6336268000 5.9690210000 69.8268
1.6336268000 6.0004369000 69.8264
1.6336268000 6.0318528000 69.8205
1.6336268000 6.0632687000 69.8088
1.6336268000 6.0946846000 69.7911
1.6336268000 6.1261005000 69.7675
1.6336268000 6.1575164000 69.7382
1.6336268000 6.1889323000 69.7036
1.6336268000 6.2203482000 69.6643
1.6336268000 6.2517641000 69.621
1.6650427000 0.0000000000 69.6588
1.6650427000 0.0314159000 69.6206
1.6650427000 0.0628318000 69.5817
1.6650427000 0.0942477000 69.5429
1.6650427000 0.1256636000 69.5051
1.6650427000 0.1570795000 69.4691
1.6650427000 0.1884954000 69.4356
1.6650427000 0.2199113000 69.4053
1.6650427000 0.2513272000 69.3787
1.6650427000 0.2827431000 69.3561
1.6650427000 0.3141590000 69.3379
1.6650427000 0.3455749000 69.3241
1.6650427000 0.3769908000 69.3149
1.6650427000 0.4084067000 69.3101
1.6650427000 0.4398226000 69.3098
1.6650427000 0.4712385000 69.3136
1.6650427000 0.5026544000 69.3213
1.6650427000 0.5340703000 69.3326
1.6650427000 0.5654862000 69.347
1.6650427000 0.5969021000 69.3642
1.6650427000 0.6283180000 69.3836
1.6650427000 0.6597339000 69.4045
1.6650427000 0.6911498000 69.4261
1.6650427000 0.7225657000 69.4477
1.6650427000 0.7539816000 69.4683
1.6650427000 0.7853975000 69.4868
1.6650427000 0.8168134000 69.5022
1.6650427000 0.8482293000 69.5131
1.6650427000 0.8796452000 69.5182
1.6650427000 0.9110611000 69.5162
1.6650427000 0.9424770000 69.5055
1.6650427000 0.9738929000 69.4846
1.6650427000 1.0053088000 69.4517
1.6650427000 1.0367247000 69.405
1.6650427000 1.0681406000 69.3424
1.6650427000 1.0995565000 69.2616
1.6650427000 1.1309724000 69.16
1.6650427000 1.1623883000 69.0346
1.6650427000 1.1938042000 68.8817
1.6650427000 1.2252201000 68.6973
1.6650427000 1.2566360000 68.4767
1.6650427000 1.2880519000 68.2144
1.6650427000 1.3194678000 67.9045
1.6650427000 1.3508837000 67.5402
1.6650427000 1.3822996000 67.1145
1.6650427000 1.4137155000 66.62
1.6650427000 1.4451314000 66.0494
1.6650427000 1.4765473000 65.3958
1.6650427000 1.5079632000 64.6528
1.6650427000 1.5393791000 63.8155
1.6650427000 1.5707950000 62.8802
1.6650427000 1.6022109000 61.8455
1.6650427000 1.6336268000 60.7119
1.6650427000 1.6650427000 59.4829
1.6650427000 1.6964586000 58.1642
1.6650427000 1.7278745000 56.7648
1.6650427000 1.7592904000 55.2958
1.6650427000 1.7907063000 53.7711
1.6650427000 1.8221222000 52.2067
1.6650427000 1.8535381000 50.6204
1.6650427000 1.8849540000 49.0313
1.6650427000 1.9163699000 47.4595
1.6650427000 1.9477858000 45.9253
1.6650427000 1.9792017000 44.4491
1.6650427000 2.0106176000 43.0507
1.6650427000 2.0420335000 41.7488
1.6650427000 2.0734494000 40.5608
1.6650427000 2.1048653000 39.5024
1.6650427000 2.1362812000 38.5871
1.6650427000 2.1676971000 37.8259
1.6650427000 2.1991130000 37.2272
1.6650427000 2.2305289000 36.7964
1.6650427000 2.2619448000 36.5357
1.6650427000 2.2933607000 36.4445
1.6650427000 2.3247766000 36.5186
1.6650427000 2.3561925000 36.7511
1.6650427000 2.3876084000 37.1322
1.6650427000 2.4190243000 37.6499
1.6650427000 2.4504402000 38.29
1.6650427000 2.4818561000 39.0374
1.6650427000 2.5132720000 39.8758
1.6650427000 2.5446879000 40.7892
1.6650427000 2.5761038000 41.762
1.6650427000 2.6075197000 42.7796
1.6650427000 2.6389356000 43.829
1.6650427000 2.6703515000 44.8989
1.6650427000 2.7017674000 45.9801
1.6650427000 2.7331833000 47.0652
1.6650427000 2.7645992000 48.1488
1.6650427000 2.7960151000 49.227
1.6650427000 2.8274310000 50.2972
1.6650427000 2.8588469000 51.3576
1.6650427000 2.8902628000 52.4073
1.6650427000 2.9216787000 53.4452
1.6650427000 2.9530946000 54.4704
1.6650427000 2.9845105000 55.4815
1.6650427000 3.0159264000 56.4768
1.6650427000 3.0473423000 57.454
1.6650427000 3.0787582000 58.4103
1.6650427000 3.1101741000 59.3427
1.6650427000 3.1415900000 60.2477
1.6650427000 3.1730059000 61.1217
1.6650427000 3.2044218000 61.9611
1.6650427000 3.2358377000 62.7624
1.6650427000 3.2672536000 63.5225
1.6650427000 3.2986695000 64.2386
1.6650427000 3.3300854000 64.9083
1.6650427000 3.3615013000 65.5299
1.6650427000 3.3929172000 66.1024
1.6650427000 3.4243331000 66.6252
1.6650427000 3.4557490000 67.0987
1.6650427000 3.4871649000 67.5237
1.6650427000 3.5185808000 67.9018
1.6650427000 3.5499967000 68.2349
1.6650427000 3.5814126000 68.5258
1.6650427000 3.6128285000 68.7773
1.6650427000 3.6442444000 68.9928
1.6650427000 3.6756603000 69.1756
1.6650427000 3.7070762000 69.3291
1.6650427000 3.7384921000 69.457
1.6650427000 3.7699080000 69.5625
1.6650427000 3.8013239000 69.6487
1.6650427000 3.8327398000 69.7185
1.6650427000 3.8641557000 69.7746
1.6650427000 3.8955716000 69.8192
1.6650427000 3.9269875000 69.8544
1.6650427000 3.9584034000 69.8819
1.6650427000 3.9898193000 69.9031
1.6650427000 4.0212352000 69.9193
1.6650427000 4.0526511000 69.9314
1.6650427000 4.0840670000 69.9402
1.6650427000 4.1154829000 69.9464
1.6650427000 4.1468988000 69.9506
1.6650427000 4.1783147000 69.9531
1.6650427000 4.2097306000 69.9542
1.6650427000 4.2411465000 69.9542
1.6650427000 4.2725624000 69.9532
1.6650427000 4.3039783000 69.9514
1.6650427000 4.3353942000 69.9489
1.6650427000 4.3668101000 69.9458
1.6650427000 4.3982260000 69.9422
1.6650427000 4.4296419000 69.938
1.6650427000 4.4610578000 69.9335
1.6650427000 4.4924737000 69.9287
1.6650427000 4.5238896000 69.9238
1.6650427000 4.5553055000 69.9188
1.6650427000 4.5867214000 69.9139
1.6650427000 4.6181373000 69.9092
1.6650427000 4.6495532000 69.9048
1.6650427000 4.6809691000 69.9008
1.6650427000 4.7123850000 69.8973
1.6650427000 4.7438009000 69.8942
1.6650427000 4.7752168000 69.8916
1.6650427000 4.8066327000 69.8894
1.6650427000 4.8380486000 69.8874
1.6650427000 4.8694645000 69.8855
1.6650427000 4.9008804000 69.8834
1.6650427000 4.9322963000 69.8809
1.6650427000 4.9637122000 69.8778
1.6650427000 4.9951281000 69.8738
1.6650427000 5.0265440000 69.8687
1.6650427000 5.0579599000 69.8624
1.6650427000 5.0893758000 69.8546
1.6650427000 5.1207917000 69.8454
1.6650427000 5.1522076000 69.8348
1.6650427000 5.1836235000 69.8229
1.6650427000 5.2150394000 69.8099
1.6650427000 5.2464553000 69.7961
1.6650427000 5.2778712000 69.782
1.6650427000 5.3092871000 69.7679
1.6650427000 5.3407030000 69.7544
1.6650427000 5.3721189000 69.7421
1.6650427000 5.4035348000 69.7315
1.6650427000 5.4349507000 69.723
1.6650427000 5.4663666000 69.717
1.6650427000 5.4977825000 69.7139
1.6650427000 5.5291984000 69.714
1.6650427000 5.5606143000 69.7171
1.6650427000 5.5920302000 69.7234
1.6650427000 5.6234461000 69.7324
1.6650427000 5.6548620000 69.744
1.6650427000 5.6862779000 69.7575
1.6650427000 5.7176938000 69.7725
1.6650427000 5.7491097000 69.7883
1.6650427000 5.7805256000 69.8042
1.6650427000 5.8119415000 69.8195
1.6650427000 5.8433574000 69.8335
1.6650427000 5.8747733000 69.8455
1.6650427000 5.9061892000 69.8549
1.6650427000 5.9376051000 69.8612
1.6650427000 5.9690210000 69.8639
1.6650427000 6.0004369000 69.8625
1.6650427000 6.0318528000 69.8569
1.6650427000 6.0632687000 69.8467
1.6650427000 6.0946846000 69.8319
1.6650427000 6.1261005000 69.8125
1.6650427000 6.1575164000 69.7888
1.6650427000 6.1889323000 69.7611
1.6650427000 6.2203482000 69.7298
1.6650427000 6.2517641000 69.6954
1.6964586000 0.0000000000 69.7291
1.6964586000 0.0314159000 69.6995
1.6964586000 0.0628318000 69.6695
1.6964586000 0.0942477000 69.6397
1.6964586000 0.1256636000 69.6109
1.6964586000 0.1570795000 69.5837
1.6964586000 0.1884954000 69.5586
1.6964586000 0.2199113000 69.5361
1.6964586000 0.2513272000 69.5167
1.6964586000 0.2827431000 69.5005
1.6964586000 0.3141590000 69.4877
1.6964586000 0.3455749000 69.4786
1.6964586000 0.3769908000 69.4729
1.6964586000 0.4084067000 69.4708
1.6964586000 0.4398226000 69.4721
1.6964586000 0.4712385000 69.4765
1.6964586000 0.5026544000 69.4839
1.6964586000 0.5340703000 69.4939
1.6964586000 0.5654862000 69.5063
1.6964586000 0.5969021000 69.5206
1.6964586000 0.6283180000 69.5363
1.6964586000 0.6597339000 69.5531
1.6964586000 0.6911498000 69.5702
1.6964586000 0.7225657000 69.5871
1.6964586000 0.7539816000 69.603
1.6964586000 0.7853975000 69.617
1.6964586000 0.8168134000 69.6284
1.6964586000 0.8482293000 69.636
1.6964586000 0.8796452000 69.6389
1.6964586000 0.9110611000 69.6359
1.6964586000 0.9424770000 69.6258
1.6964586000 0.9738929000 69.6073
1.6964586000 1.0053088000 69.5788
1.6964586000 1.0367247000 69.5387
1.6964586000 1.0681406000 69.4851
1.6964586000 1.0995565000 69.4159
1.6964586000 1.1309724000 69.3283
1.6964586000 1.1623883000 69.2195
1.6964586000 1.1938042000 69.0857
1.6964586000 1.2252201000 68.9227
1.6964586000 1.2566360000 68.7256
1.6964586000 1.2880519000 68.4887
1.6964586000 1.3194678000 68.2056
1.6964586000 1.3508837000 67.8693
1.6964586000 1.3822996000 67.4721
1.6964586000 1.4137155000 67.0063
1.6964586000 1.4451314000 66.464
1.6964586000 1.4765473000 65.8376
1.6964586000 1.5079632000 65.1204
1.6964586000 1.5393791000 64.3068
1.6964586000 1.5707950000 63.3929
1.6964586000 1.6022109000 62.3767
1.6964586000 1.6336268000 61.2587
1.6964586000 1.6650427000 60.0423
1.6964586000 1.6964586000 58.7335
1.6964586000 1.7278745000 57.3415
1.6964586000 1.7592904000 55.878
1.6964586000 1.7907063000 54.3578
1.6964586000 1.8221222000 52.7977
1.6964586000 1.8535381000 51.2165
1.6964586000 1.8849540000 49.6343
1.6964586000 1.9163699000 48.0721
1.6964586000 1.9477858000 46.5513
1.6964586000 1.9792017000 45.0929
1.6964586000 2.0106176000 43.717
1.6964586000 2.0420335000 42.4428
1.6964586000 2.0734494000 41.2875
1.6964586000 2.1048653000 40.2662
1.6964586000 2.1362812000 39.3918
1.6964586000 2.1676971000 38.6746
1.6964586000 2.1991130000 38.1218
1.6964586000 2.2305289000 37.7378
1.6964586000 2.2619448000 37.5239
1.6964586000 2.2933607000 37.4784
1.6964586000 2.3247766000 37.5965
1.6964586000 2.3561925000 37.8709
1.6964586000 2.3876084000 38.2914
1.6964586000 2.4190243000 38.846
1.6964586000 2.4504402000 39.5208
1.6964586000 2.4818561000 40.3008
1.6964586000 2.5132720000 41.1702
1.6964586000 2.5446879000 42.1133
1.6964586000 2.5761038000 43.1148
1.6964586000 2.6075197000 44.1603
1.6964586000 2.6389356000 45.2366
1.6964586000 2.6703515000 46.3322
1.6964586000 2.7017674000 47.4373
1.6964586000 2.7331833000 48.544
1.6964586000 2.7645992000 49.646
1.6964586000 2.7960151000 50.7384
1.6964586000 2.8274310000 51.8176
1.6964586000 2.8588469000 52.8812
1.6964586000 2.8902628000 53.927
1.6964586000 2.9216787000 54.9536
1.6964586000 2.9530946000 55.9594
1.6964586000 2.9845105000 56.9428
1.6964586000 3.0159264000 57.9022
1.6964586000 3.0473423000 58.8355
1.6964586000 3.0787582000 59.7404
1.6964586000 3.1101741000 60.6145
1.6964586000 3.1415900000 61.4553
1.6964586000 3.1730059000 62.2601
1.6964586000 3.2044218000 63.0264
1.6964586000 3.2358377000 63.752
1.6964586000 3.2672536000 64.4348
1.6964586000 3.2986695000 65.0732
1.6964586000 3.3300854000 65.6661
1.6964586000 3.3615013000 66.2126
1.6964586000 3.3929172000 66.7126
1.6964586000 3.4243331000 67.1665
1.6964586000 3.4557490000 67.575
1.6964586000 3.4871649000 67.9397
1.6964586000 3.5185808000 68.2622
1.6964586000 3.5499967000 68.5448
1.6964586000 3.5814126000 68.7903
1.6964586000 3.6128285000 69.0014
1.6964586000 3.6442444000 69.1812
1.6964586000 3.6756603000 69.3329
1.6964586000 3.7070762000 69.4597
1.6964586000 3.7384921000 69.5646
1.6964586000 3.7699080000 69.6506
1.6964586000 3.8013239000 69.7205
1.6964586000 3.8327398000 69.7767
1.6964586000 3.8641557000 69.8216
1.6964586000 3.8955716000 69.857
1.6964586000 3.9269875000 69.8847
1.6964586000 3.9584034000 69.9062
1.6964586000 3.9898193000 69.9227
1.6964586000 4.0212352000 69.9352
1.6964586000 4.0526511000 69.9445
1.6964586000 4.0840670000 69.9512
1.6964586000 4.1154829000 69.9559
1.6964586000 4.1468988000 69.9591
1.6964586000 4.1783147000 69.9609
1.6964586000 4.2097306000 69.9617
1.6964586000 4.2411465000 69.9617
1.6964586000 4.2725624000 69.9609
1.6964586000 4.3039783000 69.9596
1.6964586000 4.3353942000 69.9577
1.6964586000 4.3668101000 69.9553
1.6964586000 4.3982260000 69.9525
1.6964586000 4.4296419000 69.9494
1.6964586000 4.4610578000 69.946
1.6964586000 4.4924737000 69.9424
1.6964586000 4.5238896000 69.9387
1.6964586000 4.5553055000 69.9349
1.6964586000 4.5867214000 69.9313
1.6964586000 4.6181373000 69.9278
1.6964586000 4.6495532000 69.9246
1.6964586000 4.6809691000 69.9217
1.6964586000 4.7123850000 69.9192
1.6964586000 4.7438009000 69.917
1.6964586000 4.7752168000 69.9153
1.6964586000 4.8066327000 69.9138
1.6964586000 4.8380486000 69.9125
1.6964586000 4.8694645000 69.9113
1.6964586000 4.9008804000 69.91
1.6964586000 4.9322963000 69.9085
1.6964586000 4.9637122000 69.9064
1.6964586000 4.9951281000 69.9037
1.6964586000 5.0265440000 69.9002
1.6964586000 5.0579599000 69.8958
1.6964586000 5.0893758000 69.8903
1.6964586000 5.1207917000 69.8837
1.6964586000 5.1522076000 69.876
1.6964586000 5.1836235000 69.8674
1.6964586000 5.2150394000 69.8579
1.6964586000 5.2464553000 69.8479
1.6964586000 5.2778712000 69.8375
1.6964586000 5.3092871000 69.8272
1.6964586000 5.3407030000 69.8174
1.6964586000 5.3721189000 69.8083
1.6964586000 5.4035348000 69.8005
1.6964586000 5.4349507000 69.7942
1.6964586000 5.4663666000 69.7898
1.6964586000 5.4977825000 69.7875
1.6964586000 5.5291984000 69.7875
1.6964586000 5.5606143000 69.7898
1.6964586000 5.5920302000 69.7943
1.6964586000 5.6234461000 69.8008
1.6964586000 5.6548620000 69.8092
1.6964586000 5.6862779000 69.819
1.6964586000 5.7176938000 69.8298
1.6964586000 5.7491097000 69.8411
1.6964586000 5.7805256000 69.8525
1.6964586000 5.8119415000 69.8634
1.6964586000 5.8433574000 69.8733
1.6964586000 5.8747733000 69.8816
1.6964586000 5.9061892000 69.888
1.6964586000 5.9376051000 69.892
1.6964586000 5.9690210000 69.8932
1.6964586000 6.0004369000 69.8913
1.6964586000 6.0318528000 69.8862
1.6964586000 6.0632687000 69.8775
1.6964586000 6.0946846000 69.8654
1.6964586000 6.1261005000 69.8499
1.6964586000 6.1575164000 69.831
1.6964586000 6.1889323000 69.8091
1.6964586000 6.2203482000 69.7844
1.6964586000 6.2517641000 69.7576
1.7278745000 0.0000000000 69.7867
1.7278745000 0.0314159000 69.7641
1.7278745000 0.0628318000 69.7413
1.7278745000 0.0942477000 69.7188
1.7278745000 0.1256636000 69.6972
1.7278745000 0.1570795000 69.6768
1.7278745000 0.1884954000 69.6583
1.7278745000 0.2199113000 69.6418
1.7278745000 0.2513272000 69.6278
1.7278745000 0.2827431000 69.6163
1.7278745000 0.3141590000 69.6076
1.7278745000 0.3455749000 69.6017
1.7278745000 0.3769908000 69.5986
1.7278745000 0.4084067000 69.5981
1.7278745000 0.4398226000 69.6001
1.7278745000 0.4712385000 69.6046
1.7278745000 0.5026544000 69.6112
1.7278745000 0.5340703000 69.6198
1.7278745000 0.5654862000 69.63
1.7278745000 0.5969021000 69.6416
1.7278745000 0.6283180000 69.6542
1.7278745000 0.6597339000 69.6674
1.7278745000 0.6911498000 69.6807
1.7278745000 0.7225657000 69.6937
1.7278745000 0.7539816000 69.7057
1.7278745000 0.7853975000 69.7161
1.7278745000 0.8168134000 69.7243
1.7278745000 0.8482293000 69.7295
1.7278745000 0.8796452000 69.7308
1.7278745000 0.9110611000 69.7273
1.7278745000 0.9424770000 69.718
1.7278745000 0.9738929000 69.7017
1.7278745000 1.0053088000 69.6772
1.7278745000 1.0367247000 69.643
1.7278745000 1.0681406000 69.5973
1.7278745000 1.0995565000 69.5379
1.7278745000 1.1309724000 69.4624
1.7278745000 1.1623883000 69.3677
1.7278745000 1.1938042000 69.2502
1.7278745000 1.2252201000 69.1054
1.7278745000 1.2566360000 68.9284
1.7278745000 1.2880519000 68.7131
1.7278745000 1.3194678000 68.453
1.7278745000 1.3508837000 68.1406
1.7278745000 1.3822996000 67.768
1.7278745000 1.4137155000 67.327
1.7278745000 1.4451314000 66.8092
1.7278745000 1.4765473000 66.2067
1.7278745000 1.5079632000 65.5121
1.7278745000 1.5393791000 64.7196
1.7278745000 1.5707950000 63.8248
1.7278745000 1.6022109000 62.8256
1.7278745000 1.6336268000 61.7224
1.7278745000 1.6650427000 60.5185
1.7278745000 1.6964586000 59.2204
1.7278745000 1.7278745000 57.8375
1.7278745000 1.7592904000 56.3825
1.7278745000 1.7907063000 54.8706
1.7278745000 1.8221222000 53.3199
1.7278745000 1.8535381000 51.75
1.7278745000 1.8849540000 50.1822
1.7278745000 1.9163699000 48.6384
1.7278745000 1.9477858000 47.1409
1.7278745000 1.9792017000 45.7113
1.7278745000 2.0106176000 44.3701
1.7278745000 2.0420335000 43.1364
1.7278745000 2.0734494000 42.0271
1.7278745000 2.1048653000 41.0568
1.7278745000 2.1362812000 40.2374
1.7278745000 2.1676971000 39.5779
1.7278745000 2.1991130000 39.0844
1.7278745000 2.2305289000 38.7598
1.7278745000 2.2619448000 38.6042
1.7278745000 2.2933607000 38.6146
1.7278745000 2.3247766000 38.7855
1.7278745000 2.3561925000 39.1086
1.7278745000 2.3876084000 39.5734
1.7278745000 2.4190243000 40.1678
1.7278745000 2.4504402000 40.8778
1.7278745000 2.4818561000 41.6889
1.7278745000 2.5132720000 42.5857
1.7278745000 2.5446879000 43.5528
1.7278745000 2.5761038000 44.5754
1.7278745000 2.6075197000 45.6393
1.7278745000 2.6389356000 46.7316
1.7278745000 2.6703515000 47.8408
1.7278745000 2.7017674000 48.9567
1.7278745000 2.7331833000 50.0711
1.7278745000 2.7645992000 51.1771
1.7278745000 2.7960151000 52.2692
1.7278745000 2.8274310000 53.3432
1.7278745000 2.8588469000 54.3958
1.7278745000 2.8902628000 55.4245
1.7278745000 2.9216787000 56.4273
1.7278745000 2.9530946000 57.4023
1.7278745000 2.9845105000 58.3479
1.7278745000 3.0159264000 59.2626
1.7278745000 3.0473423000 60.1445
1.7278745000 3.0787582000 60.992
1.7278745000 3.1101741000 61.8034
1.7278745000 3.1415900000 62.5768
1.7278745000 3.1730059000 63.3107
1.7278745000 3.2044218000 64.0036
1.7278745000 3.2358377000 64.6543
1.7278745000 3.2672536000 65.2618
1.7278745000 3.2986695000 65.8254
1.7278745000 3.3300854000 66.3449
1.7278745000 3.3615013000 66.8206
1.7278745000 3.3929172000 67.2529
1.7278745000 3.4243331000 67.6428
1.7278745000 3.4557490000 67.9916
1.7278745000 3.4871649000 68.3011
1.7278745000 3.5185808000 68.5733
1.7278745000 3.5499967000 68.8106
1.7278745000 3.5814126000 69.0155
1.7278745000 3.6128285000 69.1908
1.7278745000 3.6442444000 69.3394
1.7278745000 3.6756603000 69.464
1.7278745000 3.7070762000 69.5676
1.7278745000 3.7384921000 69.6529
1.7278745000 3.7699080000 69.7223
1.7278745000 3.8013239000 69.7784
1.7278745000 3.8327398000 69.8233
1.7278745000 3.8641557000 69.8588
1.7278745000 3.8955716000 69.8867
1.7278745000 3.9269875000 69.9084
1.7278745000 3.9584034000 69.925
1.7278745000 3.9898193000 69.9378
1.7278745000 4.0212352000 69.9473
1.7278745000 4.0526511000 69.9543
1.7278745000 4.0840670000 69.9594
1.7278745000 4.1154829000 69.963
1.7278745000 4.1468988000 69.9653
1.7278745000 4.1783147000 69.9667
1.7278745000 4.2097306000 69.9673
1.7278745000 4.2411465000 69.9672
1.7278745000 4.2725624000 69.9667
1.7278745000 4.3039783000 69.9656
1.7278745000 4.3353942000 69.9642
1.7278745000 4.3668101000 69.9624
1.7278745000 4.3982260000 69.9603
1.7278745000 4.4296419000 69.958
1.7278745000 4.4610578000 69.9555
1.7278745000 4.4924737000 69.9528
1.7278745000 4.5238896000 69.95
1.7278745000 4.5553055000 69.9473
1.7278745000 4.5867214000 69.9446
1.7278745000 4.6181373000 69.942
1.7278745000 4.6495532000 69.9397
1.7278745000 4.6809691000 69.9376
1.7278745000 4.7123850000 69.9359
1.7278745000 4.7438009000 69.9344
1.7278745000 4.7752168000 69.9332
1.7278745000 4.8066327000 69.9322
1.7278745000 4.8380486000 69.9315
1.7278745000 4.8694645000 69.9308
1.7278745000 4.9008804000 69.93
1.7278745000 4.9322963000 69.929
1.7278745000 4.9637122000 69.9277
1.7278745000 4.9951281000 69.926
1.7278745000 5.0265440000 69.9236
1.7278745000 5.0579599000 69.9205
1.7278745000 5.0893758000 69.9167
1.7278745000 5.1207917000 69.912
1.7278745000 5.1522076000 69.9066
1.7278745000 5.1836235000 69.9004
1.7278745000 5.2150394000 69.8937
1.7278745000 5.2464553000 69.8865
1.7278745000 5.2778712000 69.879
1.7278745000 5.3092871000 69.8716
1.7278745000 5.3407030000 69.8645
1.7278745000 5.3721189000 69.858
1.7278745000 5.4035348000 69.8523
1.7278745000 5.4349507000 69.8477
1.7278745000 5.4663666000 69.8446
1.7278745000 5.4977825000 69.8429
1.7278745000 5.5291984000 69.8428
1.7278745000 5.5606143000 69.8444
1.7278745000 5.5920302000 69.8476
1.7278745000 5.6234461000 69.8523
1.7278745000 5.6548620000 69.8582
1.7278745000 5.6862779000 69.8652
1.7278745000 5.7176938000 69.8729
1.7278745000 5.7491097000 69.8809
1.7278745000 5.7805256000 69.889
1.7278745000 5.8119415000 69.8966
1.7278745000 5.8433574000 69.9034
1.7278745000 5.8747733000 69.9091
1.7278745000 5.9061892000 69.9133
1.7278745000 5.9376051000 69.9157
1.7278745000 5.9690210000 69.916
1.7278745000 6.0004369000 69.9139
1.7278745000 6.0318528000 69.9094
1.7278745000 6.0632687000 69.9023
1.7278745000 6.0946846000 69.8926
1.7278745000 6.1261005000 69.8803
1.7278745000 6.1575164000 69.8655
1.7278745000 6.1889323000 69.8484
1.7278745000 6.2203482000 69.8293
1.7278745000 6.2517641000 69.8086
1.7592904000 0.0000000000 69.8333
1.7592904000 0.0314159000 69.8162
1.7592904000 0.0628318000 69.7991
1.7592904000 0.0942477000 69.7823
1.7592904000 0.1256636000 69.7663
1.7592904000 0.1570795000 69.7513
1.7592904000 0.1884954000 69.7378
1.7592904000 0.2199113000 69.7259
1.7592904000 0.2513272000 69.7159
1.7592904000 0.2827431000 69.708
1.7592904000 0.3141590000 69.7022
1.7592904000 0.3455749000 69.6985
1.7592904000 0.3769908000 69.6969
1.7592904000 0.4084067000 69.6973
1.7592904000 0.4398226000 69.6997
1.7592904000 0.4712385000 69.7038
1.7592904000 0.5026544000 69.7095
1.7592904000 0.5340703000 69.7166
1.7592904000 0.5654862000 69.7249
1.7592904000 0.5969021000 69.734
1.7592904000 0.6283180000 69.7439
1.7592904000 0.6597339000 69.7541
1.7592904000 0.6911498000 69.7642
1.7592904000 0.7225657000 69.774
1.7592904000 0.7539816000 69.7829
1.7592904000 0.7853975000 69.7905
1.7592904000 0.8168134000 69.7962
1.7592904000 0.8482293000 69.7995
1.7592904000 0.8796452000 69.7997
1.7592904000 0.9110611000 69.7959
1.7592904000 0.9424770000 69.7875
1.7592904000 0.9738929000 69.7733
1.7592904000 1.0053088000 69.7523
1.7592904000 1.0367247000 69.7231
1.7592904000 1.0681406000 69.684
1.7592904000 1.0995565000 69.6329
1.7592904000 1.1309724000 69.5674
1.7592904000 1.1623883000 69.4845
1.7592904000 1.1938042000 69.3804
1.7592904000 1.2252201000 69.2508
1.7592904000 1.2566360000 69.0905
1.7592904000 1.2880519000 68.8933
1.7592904000 1.3194678000 68.6523
1.7592904000 1.3508837000 68.3601
1.7592904000 1.3822996000 68.0083
1.7592904000 1.4137155000 67.5883
1.7592904000 1.4451314000 67.0915
1.7592904000 1.4765473000 66.5094
1.7592904000 1.5079632000 65.8346
1.7592904000 1.5393791000 65.0607
1.7592904000 1.5707950000 64.1832
1.7592904000 1.6022109000 63.1999
1.7592904000 1.6336268000 62.111
1.7592904000 1.6650427000 60.9203
1.7592904000 1.6964586000 59.6342
1.7592904000 1.7278745000 58.2631
1.7592904000 1.7592904000 56.82
1.7592904000 1.7907063000 55.3213
1.7592904000 1.8221222000 53.7858
1.7592904000 1.8535381000 52.2344
1.7592904000 1.8849540000 50.6893
1.7592904000 1.9163699000 49.1733
1.7592904000 1.9477858000 47.7094
1.7592904000 1.9792017000 46.3198
1.7592904000 2.0106176000 45.025
1.7592904000 2.0420335000 43.8441
1.7592904000 2.0734494000 42.7934
1.7592904000 2.1048653000 41.8866
1.7592904000 2.1362812000 41.1345
1.7592904000 2.1676971000 40.5446
1.7592904000 2.1991130000 40.1215
1.7592904000 2.2305289000 39.8665
1.7592904000 2.2619448000 39.7781
1.7592904000 2.2933607000 39.8521
1.7592904000 2.3247766000 40.0816
1.7592904000 2.3561925000 40.4576
1.7592904000 2.3876084000 40.9691
1.7592904000 2.4190243000 41.6036
1.7592904000 2.4504402000 42.3475
1.7592904000 2.4818561000 43.1863
1.7592904000 2.5132720000 44.1051
1.7592904000 2.5446879000 45.0892
1.7592904000 2.5761038000 46.1241
1.7592904000 2.6075197000 47.1963
1.7592904000 2.6389356000 48.2931
1.7592904000 2.6703515000 49.4032
1.7592904000 2.7017674000 50.5166
1.7592904000 2.7331833000 51.6248
1.7592904000 2.7645992000 52.7207
1.7592904000 2.7960151000 53.7984
1.7592904000 2.8274310000 54.8535
1.7592904000 2.8588469000 55.882
1.7592904000 2.8902628000 56.8813
1.7592904000 2.9216787000 57.8489
1.7592904000 2.9530946000 58.7831
1.7592904000 2.9845105000 59.6821
1.7592904000 3.0159264000 60.5447
1.7592904000 3.0473423000 61.3694
1.7592904000 3.0787582000 62.1551
1.7592904000 3.1101741000 62.9008
1.7592904000 3.1415900000 63.6054
1.7592904000 3.1730059000 64.2683
1.7592904000 3.2044218000 64.8889
1.7592904000 3.2358377000 65.4668
1.7592904000 3.2672536000 66.002
1.7592904000 3.2986695000 66.4948
1.7592904000 3.3300854000 66.9457
1.7592904000 3.3615013000 67.3555
1.7592904000 3.3929172000 67.7254
1.7592904000 3.4243331000 68.0569
1.7592904000 3.4557490000 68.3517
1.7592904000 3.4871649000 68.6116
1.7592904000 3.5185808000 68.839
1.7592904000 3.5499967000 69.0361
1.7592904000 3.5814126000 69.2053
1.7592904000 3.6128285000 69.3494
1.7592904000 3.6442444000 69.4708
1.7592904000 3.6756603000 69.5722
1.7592904000 3.7070762000 69.656
1.7592904000 3.7384921000 69.7245
1.7592904000 3.7699080000 69.7801
1.7592904000 3.8013239000 69.8247
1.7592904000 3.8327398000 69.8601
1.7592904000 3.8641557000 69.888
1.7592904000 3.8955716000 69.9098
1.7592904000 3.9269875000 69.9266
1.7592904000 3.9584034000 69.9394
1.7592904000 3.9898193000 69.9492
1.7592904000 4.0212352000 69.9564
1.7592904000 4.0526511000 69.9617
1.7592904000 4.0840670000 69.9655
1.7592904000 4.1154829000 69.9682
1.7592904000 4.1468988000 69.9699
1.7592904000 4.1783147000 69.9709
1.7592904000 4.2097306000 69.9713
1.7592904000 4.2411465000 69.9713
1.7592904000 4.2725624000 69.9709
1.7592904000 4.3039783000 69.9701
1.7592904000 4.3353942000 69.969
1.7592904000 4.3668101000 69.9677
1.7592904000 4.3982260000 69.9662
1.7592904000 4.4296419000 69.9645
1.7592904000 4.4610578000 69.9626
1.7592904000 4.4924737000 69.9606
1.7592904000 4.5238896000 69.9586
1.7592904000 4.5553055000 69.9566
1.7592904000 4.5867214000 69.9546
1.7592904000 4.6181373000 69.9528
1.7592904000 4.6495532000 69.9511
1.7592904000 4.6809691000 69.9497
1.7592904000 4.7123850000 69.9484
1.7592904000 4.7438009000 69.9474
1.7592904000 4.7752168000 69.9466
1.7592904000 4.8066327000 69.946
1.7592904000 4.8380486000 69.9456
1.7592904000 4.8694645000 69.9452
1.7592904000 4.9008804000 69.9448
1.7592904000 4.9322963000 69.9442
1.7592904000 4.9637122000 69.9434
1.7592904000 4.9951281000 69.9423
1.7592904000 5.0265440000 69.9407
1.7592904000 5.0579599000 69.9386
1.7592904000 5.0893758000 69.936
1.7592904000 5.1207917000 69.9328
1.7592904000 5.1522076000 69.929
1.7592904000 5.1836235000 69.9246
1.7592904000 5.2150394000 69.9199
1.7592904000 5.2464553000 69.9148
1.7592904000 5.2778712000 69.9095
1.7592904000 5.3092871000 69.9043
1.7592904000 5.3407030000 69.8992
1.7592904000 5.3721189000 69.8946
1.7592904000 5.4035348000 69.8905
1.7592904000 5.4349507000 69.8873
1.7592904000 5.4663666000 69.885
1.7592904000 5.4977825000 69.8838
1.7592904000 5.5291984000 69.8837
1.7592904000 5.5606143000 69.8848
1.7592904000 5.5920302000 69.8871
1.7592904000 5.6234461000 69.8904
1.7592904000 5.6548620000 69.8945
1.7592904000 5.6862779000 69.8994
1.7592904000 5.7176938000 69.9048
1.7592904000 5.7491097000 69.9104
1.7592904000 5.7805256000 69.916
1.7592904000 5.8119415000 69.9212
1.7592904000 5.8433574000 69.9259
1.7592904000 5.8747733000 69.9297
1.7592904000 5.9061892000 69.9323
1.7592904000 5.9376051000 69.9337
1.7592904000 5.9690210000 69.9334
1.7592904000 6.0004369000 69.9315
1.7592904000 6.0318528000 69.9277
1.7592904000 6.0632687000 69.922
1.7592904000 6.0946846000 69.9143
1.7592904000 6.1261005000 69.9047
1.7592904000 6.1575164000 69.8932
1.7592904000 6.1889323000 69.8801
1.7592904000 6.2203482000 69.8656
1.7592904000 6.2517641000 69.8498
1.7907063000 0.0000000000 69.8702
1.7907063000 0.0314159000 69.8576
1.7907063000 0.0628318000 69.8449
1.7907063000 0.0942477000 69.8325
1.7907063000 0.1256636000 69.8208
1.7907063000 0.1570795000 69.8099
1.7907063000 0.1884954000 69.8001
1.7907063000 0.2199113000 69.7917
1.7907063000 0.2513272000 69.7847
1.7907063000 0.2827431000 69.7793
1.7907063000 0.3141590000 69.7755
1.7907063000 0.3455749000 69.7733
1.7907063000 0.3769908000 69.7727
1.7907063000 0.4084067000 69.7736
1.7907063000 0.4398226000 69.7759
1.7907063000 0.4712385000 69.7795
1.7907063000 0.5026544000 69.7842
1.7907063000 0.5340703000 69.7899
1.7907063000 0.5654862000 69.7964
1.7907063000 0.5969021000 69.8036
1.7907063000 0.6283180000 69.8111
1.7907063000 0.6597339000 69.8188
1.7907063000 0.6911498000 69.8264
1.7907063000 0.7225657000 69.8336
1.7907063000 0.7539816000 69.8401
1.7907063000 0.7853975000 69.8455
1.7907063000 0.8168134000 69.8493
1.7907063000 0.8482293000 69.8512
1.7907063000 0.8796452000 69.8505
1.7907063000 0.9110611000 69.8467
1.7907063000 0.9424770000 69.8391
1.7907063000 0.9738929000 69.8267
1.7907063000 1.0053088000 69.8086
1.7907063000 1.0367247000 69.7834
1.7907063000 1.0681406000 69.7496
1.7907063000 1.0995565000 69.7052
1.7907063000 1.1309724000 69.6478
1.7907063000 1.1623883000 69.5744
1.7907063000 1.1938042000 69.4812
1.7907063000 1.2252201000 69.3639
1.7907063000 1.2566360000 69.217
1.7907063000 1.2880519000 69.0345
1.7907063000 1.3194678000 68.8093
1.7907063000 1.3508837000 68.5336
1.7907063000 1.3822996000 68.1989
1.7907063000 1.4137155000 67.7965
1.7907063000 1.4451314000 67.3173
1.7907063000 1.4765473000 66.7528
1.7907063000 1.5079632000 66.0951
1.7907063000 1.5393791000 65.3378
1.7907063000 1.5707950000 64.4761
1.7907063000 1.6022109000 63.5079
1.7907063000 1.6336268000 62.4336
1.7907063000 1.6650427000 61.2571
1.7907063000 1.6964586000 59.9854
1.7907063000 1.7278745000 58.6292
1.7907063000 1.7592904000 57.2025
1.7907063000 1.7907063000 55.7226
1.7907063000 1.8221222000 54.2091
1.7907063000 1.8535381000 52.6839
1.7907063000 1.8849540000 51.1702
1.7907063000 1.9163699000 49.6917
1.7907063000 1.9477858000 48.2717
1.7907063000 1.9792017000 46.9329
1.7907063000 2.0106176000 45.6958
1.7907063000 2.0420335000 44.5789
1.7907063000 2.0734494000 43.598
1.7907063000 2.1048653000 42.7656
1.7907063000 2.1362812000 42.0909
1.7907063000 2.1676971000 41.5801
1.7907063000 2.1991130000 41.2358
1.7907063000 2.2305289000 41.0578
1.7907063000 2.2619448000 41.0427
1.7907063000 2.2933607000 41.1848
1.7907063000 2.3247766000 41.4761
1.7907063000 2.3561925000 41.9065
1.7907063000 2.3876084000 42.4646
1.7907063000 2.4190243000 43.1376
1.7907063000 2.4504402000 43.9119
1.7907063000 2.4818561000 44.7733
1.7907063000 2.5132720000 45.7076
1.7907063000 2.5446879000 46.7005
1.7907063000 2.5761038000 47.7384
1.7907063000 2.6075197000 48.8081
1.7907063000 2.6389356000 49.8978
1.7907063000 2.6703515000 50.9965
1.7907063000 2.7017674000 52.0944
1.7907063000 2.7331833000 53.1832
1.7907063000 2.7645992000 54.2558
1.7907063000 2.7960151000 55.3062
1.7907063000 2.8274310000 56.3297
1.7907063000 2.8588469000 57.3224
1.7907063000 2.8902628000 58.2813
1.7907063000 2.9216787000 59.204
1.7907063000 2.9530946000 60.0887
1.7907063000 2.9845105000 60.9339
1.7907063000 3.0159264000 61.7386
1.7907063000 3.0473423000 62.5018
1.7907063000 3.0787582000 63.2229
1.7907063000 3.1101741000 63.9015
1.7907063000 3.1415900000 64.5373
1.7907063000 3.1730059000 65.1304
1.7907063000 3.2044218000 65.6809
1.7907063000 3.2358377000 66.1894
1.7907063000 3.2672536000 66.6565
1.7907063000 3.2986695000 67.0833
1.7907063000 3.3300854000 67.4708
1.7907063000 3.3615013000 67.8204
1.7907063000 3.3929172000 68.1339
1.7907063000 3.4243331000 68.4129
1.7907063000 3.4557490000 68.6594
1.7907063000 3.4871649000 68.8755
1.7907063000 3.5185808000 69.0633
1.7907063000 3.5499967000 69.2253
1.7907063000 3.5814126000 69.3637
1.7907063000 3.6128285000 69.4808
1.7907063000 3.6442444000 69.579
1.7907063000 3.6756603000 69.6606
1.7907063000 3.7070762000 69.7276
1.7907063000 3.7384921000 69.7822
1.7907063000 3.7699080000 69.8262
1.7907063000 3.8013239000 69.8614
1.7907063000 3.8327398000 69.8891
1.7907063000 3.8641557000 69.9108
1.7907063000 3.8955716000 69.9277
1.7907063000 3.9269875000 69.9406
1.7907063000 3.9584034000 69.9504
1.7907063000 3.9898193000 69.9577
1.7907063000 4.0212352000 69.9632
1.7907063000 4.0526511000 69.9671
1.7907063000 4.0840670000 69.97
1.7907063000 4.1154829000 69.9719
1.7907063000 4.1468988000 69.9732
1.7907063000 4.1783147000 69.9739
1.7907063000 4.2097306000 69.9742
1.7907063000 4.2411465000 69.9742
1.7907063000 4.2725624000 69.9739
1.7907063000 4.3039783000 69.9733
1.7907063000 4.3353942000 69.9726
1.7907063000 4.3668101000 69.9716
1.7907063000 4.3982260000 69.9705
1.7907063000 4.4296419000 69.9692
1.7907063000 4.4610578000 69.9679
1.7907063000 4.4924737000 69.9665
1.7907063000 4.5238896000 69.965
1.7907063000 4.5553055000 69.9636
1.7907063000 4.5867214000 69.9622
1.7907063000 4.6181373000 69.9608
1.7907063000 4.6495532000 69.9597
1.7907063000 4.6809691000 69.9586
1.7907063000 4.7123850000 69.9578
1.7907063000 4.7438009000 69.9571
1.7907063000 4.7752168000 69.9566
1.7907063000 4.8066327000 69.9562
1.7907063000 4.8380486000 69.956
1.7907063000 4.8694645000 69.9558
1.7907063000 4.9008804000 69.9555
1.7907063000 4.9322963000 69.9552
1.7907063000 4.9637122000 69.9548
1.7907063000 4.9951281000 69.9541
1.7907063000 5.0265440000 69.953
1.7907063000 5.0579599000 69.9517
1.7907063000 5.0893758000 69.9499
1.7907063000 5.1207917000 69.9477
1.7907063000 5.1522076000 69.9451
1.7907063000 5.1836235000 69.9421
1.7907063000 5.2150394000 69.9388
1.7907063000 5.2464553000 69.9353
1.7907063000 5.2778712000 69.9316
1.7907063000 5.3092871000 69.9279
1.7907063000 5.3407030000 69.9244
1.7907063000 5.3721189000 69.9211
1.7907063000 5.4035348000 69.9183
1.7907063000 5.4349507000 69.916
1.7907063000 5.4663666000 69.9144
1.7907063000 5.4977825000 69.9136
1.7907063000 5.5291984000 69.9135
1.7907063000 5.5606143000 69.9143
1.7907063000 5.5920302000 69.9158
1.7907063000 5.6234461000 69.9181
1.7907063000 5.6548620000 69.921
1.7907063000 5.6862779000 69.9244
1.7907063000 5.7176938000 69.9281
1.7907063000 5.7491097000 69.9319
1.7907063000 5.7805256000 69.9357
1.7907063000 5.8119415000 69.9393
1.7907063000 5.8433574000 69.9424
1.7907063000 5.8747733000 69.9448
1.7907063000 5.9061892000 69.9465
1.7907063000 5.9376051000 69.9471
1.7907063000 5.9690210000 69.9466
1.7907063000 6.0004369000 69.9449
1.7907063000 6.0318528000 69.9418
1.7907063000 6.0632687000 69.9372
1.7907063000 6.0946846000 69.9313
1.7907063000 6.1261005000 69.9239
1.7907063000 6.1575164000 69.9152
1.7907063000 6.1889323000 69.9053
1.7907063000 6.2203482000 69.8944
1.7907063000 6.2517641000 69.8826
1.8221222000 0.0000000000 69.8991
1.8221222000 0.0314159000 69.8898
1.8221222000 0.0628318000 69.8806
1.8221222000 0.0942477000 69.8716
1.8221222000 0.1256636000 69.8631
1.8221222000 0.1570795000 69.8553
1.8221222000 0.1884954000 69.8484
1.8221222000 0.2199113000 69.8424
1.8221222000 0.2513272000 69.8376
1.8221222000 0.2827431000 69.834
1.8221222000 0.3141590000 69.8316
1.8221222000 0.3455749000 69.8304
1.8221222000 0.3769908000 69.8303
1.8221222000 0.4084067000 69.8314
1.8221222000 0.4398226000 69.8334
1.8221222000 0.4712385000 69.8364
1.8221222000 0.5026544000 69.8402
1.8221222000 0.5340703000 69.8447
1.8221222000 0.5654862000 69.8497
1.8221222000 0.5969021000 69.8551
1.8221222000 0.6283180000 69.8608
1.8221222000 0.6597339000 69.8665
1.8221222000 0.6911498000 69.872
1.8221222000 0.7225657000 69.8772
1.8221222000 0.7539816000 69.8818
1.8221222000 0.7853975000 69.8854
1.8221222000 0.8168134000 69.8878
1.8221222000 0.8482293000 69.8886
1.8221222000 0.8796452000 69.8874
1.8221222000 0.9110611000 69.8835
1.8221222000 0.9424770000 69.8765
1.8221222000 0.9738929000 69.8655
1.8221222000 1.0053088000 69.8496
1.8221222000 1.0367247000 69.8276
1.8221222000 1.0681406000 69.7979
1.8221222000 1.0995565000 69.7588
1.8221222000 1.1309724000 69.7076
1.8221222000 1.1623883000 69.6415
1.8221222000 1.1938042000 69.5568
1.8221222000 1.2252201000 69.449
1.8221222000 1.2566360000 69.3127
1.8221222000 1.2880519000 69.1418
1.8221222000 1.3194678000 68.929
1.8221222000 1.3508837000 68.6665
1.8221222000 1.3822996000 68.3457
1.8221222000 1.4137155000 67.9576
1.8221222000 1.4451314000 67.4931
1.8221222000 1.4765473000 66.9435
1.8221222000 1.5079632000 66.3007
1.8221222000 1.5393791000 65.5583
1.8221222000 1.5707950000 64.7116
1.8221222000 1.6022109000 63.7584
1.8221222000 1.6336268000 62.6995
1.8221222000 1.6650427000 61.539
1.8221222000 1.6964586000 60.2845
1.8221222000 1.7278745000 58.9473
1.8221222000 1.7592904000 57.5422
1.8221222000 1.7907063000 56.0873
1.8221222000 1.8221222000 54.6031
1.8221222000 1.8535381000 53.1124
1.8221222000 1.8849540000 51.6391
1.8221222000 1.9163699000 50.2076
1.8221222000 1.9477858000 48.8416
1.8221222000 1.9792017000 47.5638
1.8221222000 2.0106176000 46.3945
1.8221222000 2.0420335000 45.3516
1.8221222000 2.0734494000 44.4498
1.8221222000 2.1048653000 43.7004
1.8221222000 2.1362812000 43.111
1.8221222000 2.1676971000 42.6861
1.8221222000 2.1991130000 42.4263
1.8221222000 2.2305289000 42.3295
1.8221222000 2.2619448000 42.3907
1.8221222000 2.2933607000 42.6027
1.8221222000 2.3247766000 42.956
1.8221222000 2.3561925000 43.4398
1.8221222000 2.3876084000 44.042
1.8221222000 2.4190243000 44.7497
1.8221222000 2.4504402000 45.5492
1.8221222000 2.4818561000 46.4269
1.8221222000 2.5132720000 47.369
1.8221222000 2.5446879000 48.3621
1.8221222000 2.5761038000 49.3932
1.8221222000 2.6075197000 50.4502
1.8221222000 2.6389356000 51.5216
1.8221222000 2.6703515000 52.5971
1.8221222000 2.7017674000 53.6676
1.8221222000 2.7331833000 54.725
1.8221222000 2.7645992000 55.7623
1.8221222000 2.7960151000 56.7739
1.8221222000 2.8274310000 57.7548
1.8221222000 2.8588469000 58.7015
1.8221222000 2.8902628000 59.6108
1.8221222000 2.9216787000 60.4805
1.8221222000 2.9530946000 61.309
1.8221222000 2.9845105000 62.095
1.8221222000 3.0159264000 62.8377
1.8221222000 3.0473423000 63.5367
1.8221222000 3.0787582000 64.1919
1.8221222000 3.1101741000 64.8035
1.8221222000 3.1415900000 65.3717
1.8221222000 3.1730059000 65.8973
1.8221222000 3.2044218000 66.3812
1.8221222000 3.2358377000 66.8245
1.8221222000 3.2672536000 67.2284
1.8221222000 3.2986695000 67.5944
1.8221222000 3.3300854000 67.9243
1.8221222000 3.3615013000 68.2198
1.8221222000 3.3929172000 68.4827
1.8221222000 3.4243331000 68.7152
1.8221222000 3.4557490000 68.9193
1.8221222000 3.4871649000 69.0971
1.8221222000 3.5185808000 69.2507
1.8221222000 3.5499967000 69.3824
1.8221222000 3.5814126000 69.4943
1.8221222000 3.6128285000 69.5886
1.8221222000 3.6442444000 69.6672
1.8221222000 3.6756603000 69.7321
1.8221222000 3.7070762000 69.7852
1.8221222000 3.7384921000 69.8283
1.8221222000 3.7699080000 69.8628
1.8221222000 3.8013239000 69.8902
1.8221222000 3.8327398000 69.9117
1.8221222000 3.8641557000 69.9284
1.8221222000 3.8955716000 69.9413
1.8221222000 3.9269875000 69.9511
1.8221222000 3.9584034000 69.9586
1.8221222000 3.9898193000 69.9641
1.8221222000 4.0212352000 69.9682
1.8221222000 4.0526511000 69.9711
1.8221222000 4.0840670000 69.9732
1.8221222000 4.1154829000 69.9746
1.8221222000 4.1468988000 69.9756
1.8221222000 4.1783147000 69.9761
1.8221222000 4.2097306000 69.9763
1.8221222000 4.2411465000 69.9763
1.8221222000 4.2725624000 69.9761
1.8221222000 4.3039783000 69.9757
1.8221222000 4.3353942000 69.9751
1.8221222000 4.3668101000 69.9744
1.8221222000 4.3982260000 69.9736
1.8221222000 4.4296419000 69.9727
1.8221222000 4.4610578000 69.9718
1.8221222000 4.4924737000 69.9707
1.8221222000 4.5238896000 69.9697
1.8221222000 4.5553055000 69.9687
1.8221222000 4.5867214000 69.9677
1.8221222000 4.6181373000 69.9668
1.8221222000 4.6495532000 69.9659
1.8221222000 4.6809691000 69.9652
1.8221222000 4.7123850000 69.9646
1.8221222000 4.7438009000 69.9642
1.8221222000 4.7752168000 69.9639
1.8221222000 4.8066327000 69.9636
1.8221222000 4.8380486000 69.9635
1.8221222000 4.8694645000 69.9634
1.8221222000 4.9008804000 69.9633
1.8221222000 4.9322963000 69.9632
1.8221222000 4.9637122000 69.9629
1.8221222000 4.9951281000 69.9625
1.8221222000 5.0265440000 69.9618
1.8221222000 5.0579599000 69.9609
1.8221222000 5.0893758000 69.9598
1.8221222000 5.1207917000 69.9583
1.8221222000 5.1522076000 69.9565
1.8221222000 5.1836235000 69.9545
1.8221222000 5.2150394000 69.9522
1.8221222000 5.2464553000 69.9498
1.8221222000 5.2778712000 69.9473
1.8221222000 5.3092871000 69.9448
1.8221222000 5.3407030000 69.9423
1.8221222000 5.3721189000 69.9401
1.8221222000 5.4035348000 69.9382
1.8221222000 5.4349507000 69.9366
1.8221222000 5.4663666000 69.9355
1.8221222000 5.4977825000 69.9349
1.8221222000 5.5291984000 69.9348
1.8221222000 5.5606143000 69.9353
1.8221222000 5.5920302000 69.9364
1.8221222000 5.6234461000 69.9379
1.8221222000 5.6548620000 69.9399
1.8221222000 5.6862779000 69.9422
1.8221222000 5.7176938000 69.9447
1.8221222000 5.7491097000 69.9473
1.8221222000 5.7805256000 69.9499
1.8221222000 5.8119415000 69.9522
1.8221222000 5.8433574000 69.9543
1.8221222000 5.8747733000 69.9558
1.8221222000 5.9061892000 69.9568
1.8221222000 5.9376051000 69.957
1.8221222000 5.9690210000 69.9565
1.8221222000 6.0004369000 69.955
1.8221222000 6.0318528000 69.9525
1.8221222000 6.0632687000 69.949
1.8221222000 6.0946846000 69.9445
1.8221222000 6.1261005000 69.9389
1.8221222000 6.1575164000 69.9324
1.8221222000 6.1889323000 69.925
1.8221222000 6.2203482000 69.9169
1.8221222000 6.2517641000 69.9082
1.8535381000 0.0000000000 69.9213
1.8535381000 0.0314159000 69.9146
[truncated: 955,825 more chars]
