# Supplementary material for: An accurate coarse-grained model for chitosan polysaccharides in aqueous solution
Source: PLoS One. 2017 Jul 21;12(7):e0180938. doi: 10.1371/journal.pone.0180938 (PMC5521771; doi:10.1371/journal.pone.0180938)
Supplement: S1 File — Numeric data for the free energy maps of all glycosidic link types, and CG input structure with 2200 Monomers. (ZIP) [file pone.0180938.s001.zip › S1_File.tar/PMFsAndTopology/CGSystemFINAL.xyz]

8800
Comment
 C1      -21.486  -71.851998  -20.48 
 CG      -20.985  -72.6328002  -17.0638 
 C4      -19.95  -72.806  -14.772 
 O4      -17.704  -72.748002  -12.766 
 C1      -18.576  -71.643998  -10.21 
 CG      -21.4696  -70.5026002  -8.5102 
 C4      -22.976  -69.452004  -6.79 
 O4      -23.696  -68.353996  -4.08 
 C1      -25.494  -66.064002  -4.29 
 CG      -27.3456  -64.1873998  -6.6588 
 C4      -28.744  -62.382  -7.714 
 O4      -30.61  -60.018002  -7.736 
 C1      -29.986  -58.174  -9.912 
 CG      -27.8852  -57.822  -12.7446 
 C4      -26.684  -56.838002  -14.726 
 O4      -26.2  -54.832  -16.92 
 C1      -23.348  -54.418  -17.384 
 CG      -20.1632  -55.6178006  -16.3984 
 C4      -17.674  -55.830002  -16.102 
 O4      -14.78  -55.286  -16.732 
 C1      -13.15  -55.186  -14.31 
 CG      -13.3374  -55.6993996  -10.8088 
 C4      -12.752  -55.731998  -8.362 
 O4      -10.916  -55.612  -5.978 
 C1      -12.176  -54.259998  -3.718 
 CG      -15.2562  -52.849  -2.682 
 C4      -16.984  -51.588002  -1.358 
 O4      -18.124  -50.240002  1.082 
 C1      -19.71  -47.894002  0.368 
 CG      -20.9762  -46.1369994  -2.4372 
 C4      -22.044  -44.362  -3.866 
 O4      -23.726  -41.924  -4.41 
 C1      -22.602  -40.298  -6.56 
 CG      -19.9966  -40.2810002  -8.9626 
 C4      -18.394  -39.522  -10.748 
 O4      -17.394  -37.731998  -12.954 
 C1      -14.482  -37.486  -12.902 
 CG      -11.6138  -38.7475996  -11.248 
 C4      -9.24  -39.048  -10.472 
 O4      -6.25  -38.694  -10.584 
 C1      -5.094  -38.470002  -7.912 
 CG      -5.9528  -38.6806  -4.4816 
 C4      -5.832  -38.537998  -1.972 
 O4      -4.46  -38.304  0.698 
 C1      -6.028  -36.712002  2.578 
 CG      -9.1566  -35.0794004  2.908 
 C4      -11.02  -33.636002  3.788 
 O4      -12.504  -32.036  5.862 
 C1      -13.786  -29.686  4.696 
 CG      -14.4044  -28.1124  1.5812 
 C4      -15.08  -26.414  -0.148 
 O4      -16.482  -23.956  -1.178 
 C1      -14.882  -22.568  -3.19 
 CG      -11.884  -22.8706  -5.0538 
 C4      -9.938  -22.336  -6.556 
 O4      -8.44  -20.784  -8.656 
 C1      -5.582  -20.672  -8.076 
 CG      -3.147  -21.9222  -5.824 
 C4      -0.98  -22.268  -4.596 
 O4      1.996  -22.06  -4.168 
 C1      2.654  -21.67  -1.35 
 CG      1.165  -21.5554  1.8646 
 C4      0.832  -21.21  4.334 
 O4      1.698  -20.82  7.192 
 C1      -0.09  -19.006  8.62 
 CG      -3.1194  -17.2076  8.2358 
 C4      -5.022  -15.61  8.64 
 O4      -6.762  -13.776  10.276 
 C1      -7.66  -11.476  8.72 
 CG      -7.5984  -10.1396  5.4384 
 C4      -7.84  -8.56  3.492 
 O4      -8.874  -6.136  2.042 
 C1      -6.85  -4.996  0.272 
 CG      -3.5846  -5.59  -0.9674 
 C4      -1.366  -5.272  -2.112 
 O4      0.586  -3.97  -4 
 C1      3.29  -3.942  -2.9 
 CG      5.1868  -5.1134  -0.1448 
 C4      7.068  -5.456  1.492 
 O4      9.918  -5.354  2.456 
 C1      9.962  -4.74  5.392 
 CG      7.7852  -4.3982  8.1426 
 C4      6.882  -3.884  10.454 
 O4      7.072  -3.394  13.418 
 C1      5.122  -1.414  14.306 
 CG      2.3922  0.524  13.1414 
 C4      0.556  2.242  13.02 
 O4      -1.398  4.25  14.12 
 C1      -1.752  6.512  12.308 
 CG      -0.8266  7.67  9.0902 
 C4      -0.498  9.154  7.086 
 O4      -1  11.556  5.338 
 C1      1.456  12.49  4.062 
 CG      4.8768  11.654  3.6632 
 C4      7.32  11.788  3.072 
 O4      9.742  12.882  1.658 
 C1      12.106  12.82  3.372 
 CG      13.216  11.6934  6.5416 
 C4      14.628  11.334  8.592 
 O4      17.172  11.334  10.206 
 C1      16.682  12.066  12.988 
 CG      14.0528  12.7752  15.257 
 C4      12.8  13.502  17.316 
 O4      12.482  14.218  20.222 
 C1      10.546  16.374  20.592 
 CG      8.2186  18.3618  18.807 
 C4      6.564  20.164  18.226 
 O4      4.586  22.362  18.802 
 C1      4.73  24.488  16.804 
 CG      6.3044  25.3264  13.7412 
 C4      7.096  26.624  11.736 
 O4      7.092  28.898  9.764 
 C1      9.798  29.586  8.906 
 CG      13.166  28.5278002  9.2124 
 C4      15.678  28.476  9.08 
 O4      18.39  29.31  8.07 
 C1      20.394  29.254  10.196 
 CG      20.8254  28.327  13.5874 
 C4      21.812  28.058  15.886 
 O4      24.014  28.042  17.942 
 C1      23.076  29.024  20.526 
 CG      20.1364  30.0631998  22.2098 
 C4      18.584  31.024  23.942 
 O4      17.796  31.992  26.682 
 C1      15.98  34.273998  26.536 
 CG      14.1638  36.2404002  24.2124 
 C4      12.772  38.082  23.208 
 O4      10.886  40.428002  23.252 
 C1      11.54  42.372002  21.176 
 CG      13.6994  42.8689998  18.4088 
 C4      14.934  43.952  16.502 
 O4      15.448  46.056  14.41 
 C1      18.306  46.515998  14.028 
 CG      21.48  45.2983992  15.03 
 C4      23.964  45.094002  15.372 
 O4      26.864  45.689998  14.832 
 C1      28.44  45.689998  17.29 
 CG      28.1812  45.0194  20.7606 
 C4      28.712  44.880002  23.216 
 O4      30.496  44.908  25.642 
 C1      29.178  46.147998  27.934 
 CG      26.0604  47.4846  28.9622 
 C4      24.292  48.669998  30.304 
 O4      23.086  49.900002  32.776 
 C1      21.496  52.262002  32.133998 
 CG      20.2748  54.1328006  29.3825998 
 C4      19.224  55.962002  28.012 
 O4      17.53  58.41  27.538 
 C1      18.688  60.136002  25.49 
 CG      21.3438  60.2846002  23.1492 
 C4      22.978  61.138  21.436 
 O4      24.012  63.034  19.338 
 C1      26.916  63.298  19.464 
 CG      29.7602  61.987601  21.1226 
 C4      32.119998  61.672  21.936 
 O4      35.105998  62.056  21.906 
 C1      36.203998  62.168  24.612 
 CG      35.2711998  61.7949998  28.0092 
 C4      35.335998  61.826  30.524 
 O4      36.646  61.948002  33.234002 
 C1      34.904  63.5  35.119998 
 CG      31.7046  64.9655994  35.3010004 
 C4      29.71  66.311996  36.094002 
 O4      28.01  67.744004  38.126 
 C1      26.722  70.099998  36.981998 
 CG      26.2694  71.808999  33.9095998 
 C4      25.652  73.568  32.217998 
 O4      24.228  76.019996  31.208 
 C1      25.912  77.571998  29.394 
 CG      29.0512  77.4836006  27.7527998 
 C4      31.08  78.169998  26.432 
 O4      32.661998  79.886002  24.532 
 C1      35.464  80.080002  25.332 
 CG      37.7742006  78.8071998  27.7000002 
 C4      39.858002  78.482002  29.074 
 O4      42.779998  78.779998  29.736 
 C1      43.208  79.047996  32.612 
 CG      41.4826  78.9373984  35.7044002 
 C4      40.95  79.14  38.154 
 O4      41.585998  79.414002  41.085998 
 C1      39.624  81.082  42.462002 
 CG      36.5566004  82.7777998  41.935 
 C4      34.564  84.276  42.272 
 O4      32.630002  85.954002  43.858002 
 C1      31.752  88.297996  42.352002 
 CG      32.0022002  89.8045988  39.155 
 C4      31.84  91.472  37.278 
 O4      30.812  93.928002  35.872002 
 C1      32.911998  95.236  34.32 
 CG      36.2841998  94.8342006  33.3068004 
 C4      38.566002  95.295998  32.352002 
 O4      40.596  96.767998  30.686 
 C1      43.208  96.844002  31.988 
 CG      44.9421998  95.6050002  34.8193998 
 C4      46.708  95.25  36.578 
 O4      49.472  95.412002  37.758 
 C1      49.383998  95.862  40.644002 
 CG      47.1161996  96.0824008  43.3574002 
 C4      46.16  96.496002  45.647998 
 O4      46.262002  96.938004  48.624 
 C1      44.21  98.82  49.501998 
 CG      41.4286  100.6624  48.3085998 
 C4      39.526  102.302002  48.174 
 O4      37.466  104.208  49.265998 
 C1      37.056  106.486  47.486 
 CG      38.0012004  107.7400002  44.308601 
 C4      38.312  109.274002  42.338002 
 O4      37.748002  111.682  40.622002 
 C1      40.188  112.741996  39.418 
 CG      43.6486002  112.057  39.0828 
 C4      46.096  112.306  38.55 
 O4      48.501998  113.522004  37.21 
 C1      50.828  113.529998  38.976002 
 CG      51.9145998  112.3926  42.1516 
 C4      53.296002  112.056  44.228 
 O4      55.8  112.134002  45.897998 
 C1      55.216  112.792  48.68 
 CG      52.5109996  113.3499992  50.9011996 
 C4      51.183998  113.986  52.942002 
 O4      50.772  114.636002  55.854 
 C1      48.737998  116.702004  56.217998 
 CG      46.3693996  118.6217994  54.4122002 
 C4      44.652  120.363998  53.826 
 O4      42.571998  122.468002  54.391998 
 C1      42.669998  124.632004  52.436 
 CG      44.2740004  125.5922014  49.4243994 
 C4      45.056  126.956002  47.46 
 O4      44.998002  129.266006  45.528 
 C1      47.689998  130.078002  44.744 
 CG      51.0926002  129.1587996  45.1095996 
 C4      53.608002  129.216004  45.034 
 O4      56.301998  130.182006  44.102002 
 C1      58.258  130.169998  46.268002 
 CG      58.6546  129.1999992  49.6538002 
 C4      59.602002  128.929992  51.970002 
 O4      61.756  128.970002  54.074002 
 C1      60.720002  129.865998  56.654 
 CG      57.7032  130.748599  58.2873996 
 C4      56.074002  131.612  60 
 O4      55.183998  132.494004  62.737998 
 C1      53.234002  134.759994  62.476002 
 CG      51.4166004  136.5273986  60.0270004 
 C4      49.964  138.261994  58.886002 
 O4      47.908  140.457992  58.768002 
 C1      48.543998  142.416  56.7 
 CG      50.8299994  143.0382002  54.0624008 
 C4      52.096  144.184006  52.214 
 O4      52.582  146.292008  50.119998 
 C1      55.416  146.964004  49.905998 
 CG      58.6023996  146.0058028  51.1255996 
 C4      61.068  145.994004  51.624 
 O4      63.944  146.804  51.251998 
 C1      65.358002  146.960006  53.804 
 CG      64.9324004  146.3194014  57.2637998 
 C4      65.316002  146.255996  59.75 
 O4      66.938004  146.453994  62.279998 
 C1      65.386002  147.621994  64.461998 
 CG      62.1194004  148.7317992  65.2705992 
 C4      60.186  149.796006  66.475998 
 O4      58.737998  150.966004  68.844002 
 C1      57.018002  153.192002  68.064002 
 CG      55.8358002  154.9248  65.207 
 C4      54.737998  156.647994  63.740002 
 O4      52.900002  158.951996  63.118 
 C1      54.05  160.733994  61.11 
 CG      56.8292002  161.0515992  58.9358006 
 C4      58.498002  162.001998  57.312 
 O4      59.515998  163.942002  55.244 
 C1      62.380002  164.427994  55.546002 
 CG      65.2048  163.3613994  57.4014006 
 C4      67.526  163.238006  58.366002 
 O4      70.470002  163.848008  58.512002 
 C1      71.384002  164.082  61.276 
 CG      70.270201  163.6877988  64.6173996 
 C4      70.174004  163.759994  67.132004 
 O4      71.297996  164.018006  69.912002 
 C1      69.447998  165.414002  71.694 
 CG      66.1743992  166.7633992  71.8019994 
 C4      64.127998  168.016006  72.557998 
 O4      62.344002  169.414002  74.542 
 C1      60.964  171.684006  73.332 
 CG      60.4659998  173.3005998  70.2169998 
 C4      59.787998  174.990006  68.480004 
 O4      58.265998  177.354004  67.402 
 C1      59.896  178.936004  65.566002 
 CG      63.051399  178.9500014  63.9522002 
 C4      65.059998  179.696  62.632 
 O4      66.582  181.436004  60.703998 
 C1      69.363998  181.772004  61.523998 
 CG      71.7066008  180.658801  63.9405994 
 C4      73.79  180.457992  65.337998 
 O4      76.690002  180.899994  66.017998 
 C1      77.078002  181.253998  68.89 
 CG      75.3308012  181.1385986  71.971 
 C4      74.767998  181.373992  74.412002 
 O4      75.363998  181.742004  77.339996 
 C1      73.314002  183.352006  78.660004 
 CG      70.1812002  184.8982012  78.068401 
 C4      68.122002  186.313996  78.353996 
 O4      66.099998  187.940002  79.884002 
 C1      65.134002  190.207992  78.318 
 CG      65.3468  191.6494002  75.0870012 
 C4      65.127998  193.264008  73.169998 
 O4      64.005996  195.64  71.697998 
 C1      66.059998  197.003998  70.134002 
 CG      69.4563994  196.7294006  69.1573996 
 C4      71.725998  197.270004  68.211998 
 O4      73.704002  198.792008  66.528 
 C1      76.295998  199.011994  67.849998 
 CG      78.0571998  197.9175996  70.7232002 
 C4      79.821998  197.684006  72.503998 
 O4      82.564002  197.996002  73.704002 
 C1      82.428002  198.505996  76.575996 
 CG      80.1274004  198.6886  79.2651998 
 C4      79.132004  199.112  81.538002 
 O4      79.188004  199.628006  84.503998 
 C1      77.045998  201.436004  85.32 
 CG      74.1971994  203.1244004  84.0606 
 C4      72.224  204.675994  83.872002 
 O4      70.07  206.509994  84.902 
 C1      69.641998  208.748002  82.947998 
 CG      70.6091996  209.773201  79.7180002 
 C4      70.938004  211.168  77.627998 
 O4      70.318  213.399994  75.704002 
 C1      72.746002  214.475998  74.489998 
 CG      76.2449992  213.9388002  74.3150002 
 C4      78.694  214.261994  73.835998 
 O4      81.082  215.485992  72.472 
 C1      83.348  215.748002  74.297996 
 CG      84.3788002  214.9274  77.5869986 
 C4      85.704002  214.828002  79.724 
 O4      88.143998  215.162002  81.454002 
 C1      87.440002  216.014008  84.157998 
 CG      84.6380006  216.6144014  86.2434 
 C4      83.213996  217.345994  88.183998 
 O4      82.676002  218.210006  91.019996 
 C1      80.538002  220.194  91.150002 
 CG      78.1436006  221.8438004  89.126599 
 C4      76.367996  223.446  88.348 
 O4      74.176002  225.483994  88.68 
 C1      74.236  227.488006  86.556 
 CG      75.892999  228.2776018  83.5249992 
 C4      76.674004  229.516006  81.477996 
 O4      76.573998  231.656006  79.363998 
 C1      79.251998  232.535996  78.594002 
 CG      82.6784014  231.8165986  79.1334 
 C4      85.188004  231.990006  79.127998 
 O4      87.865998  233.009994  78.197998 
 C1      89.746002  233.268006  80.416 
 CG      90.0746004  232.5956012  83.8802002 
 C4      90.956002  232.559998  86.237998 
 O4      93.033996  232.873992  88.391998 
 C1      91.874  233.921998  90.86 
 CG      88.7644002  234.7858  92.3254002 
 C4      87.04  235.703994  93.912002 
 O4      86.019996  236.759994  96.542 
 C1      84.017998  238.854004  96.154 
 CG      82.1633984  240.4950028  93.6219994 
 C4      80.669998  242.134002  92.432 
 O4      78.580002  244.294006  92.227996 
 C1      79.171998  246.158004  90.059998 
 CG      81.4259994  246.6833998  87.3769996 
 C4      82.660004  247.755996  85.463996 
 O4      83.098  249.768006  83.267998 
 C1      85.919998  250.466004  82.994004 
 CG      89.1302  249.6112016  84.2278018 
 C4      91.599998  249.660004  84.704002 
 O4      94.461998  250.485992  84.265998 
 C1      95.893998  250.785996  86.793998 
 CG      95.5080006  250.3069994  90.284199 
 C4      95.914002  250.369996  92.767998 
 O4      97.554  250.707992  95.269996 
 C1      96.005996  251.960006  97.405998 
 CG      92.7305998  253.0632004  98.1921996 
 C4      90.792  254.158004  99.363998 
 O4      89.349998  255.421998  101.685998 
 C1      87.592002  257.582  100.814002 
 CG      86.3606012  259.1598018  97.8890002 
 C4      85.225998  260.79599  96.351998 
 O4      83.349998  263.040008  95.636002 
 C1      84.458  264.742004  93.536004 
 CG      87.2133994  264.9902008  91.3224006 
 C4      88.853996  265.884002  89.638 
 O4      89.828002  267.735992  87.470002 
 C1      92.685998  268.273986  87.722 
 CG      95.5419998  267.3379974  89.5999992 
 C4      97.872002  267.291992  90.547996 
 O4      100.811996  267.950012  90.638 
 C1      101.741996  268.328002  93.377998 
 CG      100.6645986  268.0798032  96.7449988 
 C4      100.589996  268.272004  99.253998 
 O4      101.732002  268.679992  102.008004 
 C1      99.882004  270.131988  103.736 
 CG      96.5892  271.441797  103.8106004 
 C4      94.531998  272.701996  104.526 
 O4      92.748002  274.170014  106.456002 
 C1      91.323998  276.362  105.150002 
 CG      90.7757988  277.8174012  101.9674006 
 C4      90.057998  279.411988  100.157998 
 O4      88.494004  281.700012  98.980004 
 C1      90.213996  283.186004  97.022004 
 CG      93.3472002  282.9670046  95.4242014 
 C4      95.404  283.540008  94.059998 
 O4      96.974  285.052002  91.982002 
 C1      99.758004  285.402008  92.783996 
 CG      102.0658006  284.4762022  95.3095992 
 C4      104.138  284.364014  96.732002 
 O4      107.043998  284.806  97.384002 
 C1      107.432  285.425994  100.21 
 CG      105.6696006  285.6488006  103.2767992 
 C4      105.101998  286.131988  105.68 
 O4      105.694  286.768006  108.561996 
 C1      103.678002  288.544006  109.71 
 CG      100.5842004  290.0963956  108.9518008 
 C4      98.556  291.579986  109.084 
 O4      96.568  293.391998  110.440002 
 C1      95.662002  295.518006  108.654 
 CG      95.9180006  296.6350006  105.3021996 
 C4      95.744004  298.059998  103.236 
 O4      94.683998  300.308014  101.536004 
 C1      96.774002  301.467988  99.86 
 CG      100.1660002  301.0227966  98.9351998 
 C4      102.449996  301.418  97.956002 
 O4      104.468002  302.724  96.143998 
 C1      107.061996  303.014008  97.454002 
 CG      108.7862  302.1634004  100.4308006 
 C4      110.536004  302.063996  102.234002 
 O4      113.281998  302.42801  103.416 
 C1      113.148002  303.216004  106.224 
 CG      110.8412004  303.7095978  108.8698002 
 C4      109.848  304.37201  111.085998 
 O4      109.904  305.171998  113.986 
 C1      107.802002  307.100006  114.613998 
 CG      104.9963998  308.7215976  113.1785992 
 C4      103.059998  310.291992  112.828002 
 O4      100.946  312.264008  113.662002 
 C1      100.512002  314.306  111.617996 
 CG      101.4702006  315.189203  108.3227998 
 C4      101.774002  316.481994  106.185998 
 O4      101.18  318.653992  104.185998 
 C1      103.613998  319.615998  102.89 
 CG      107.0913992  318.9750034  102.6732006 
 C4      109.54  319.212006  102.138 
 O4      111.933998  320.31601  100.688004 
 C1      114.237998  320.584014  102.46 
 CG      115.3083998  319.8624024  105.7606004 
 C4      116.669998  319.809998  107.876 
 O4      119.150002  320.140014  109.550004 
 C1      118.519996  321.115998  112.227996 
 CG      115.7745988  321.8749968  114.3382006 
 C4      114.407998  322.721984  116.274002 
 O4      113.944  323.705994  119.082 
 C1      111.863998  325.753998  119.174004 
 CG      109.4780006  327.3899966  117.1288 
 C4      107.732002  329.01001  116.32 
 O4      105.601998  331.118012  116.61 
 C1      105.678002  333.033996  114.407998 
 CG      107.2996006  333.6623992  111.3193998 
 C4      108.075996  334.798004  109.213996 
 O4      107.994004  336.858002  107.017998 
 C1      110.678002  337.634002  106.168 
 CG      114.0945998  336.839197  106.6751992 
 C4      116.608002  336.944  106.617996 
 O4      119.295998  337.850006  105.601998 
 C1      121.222  338.141998  107.776 
 CG      121.5971994  337.5958004  111.2571994 
 C4      122.519996  337.62799  113.598 
 O4      124.646004  337.967988  115.704002 
 C1      123.559998  339.140014  118.146004 
 CG      120.5035988  340.1458038  119.6315996 
 C4      118.835998  341.171998  121.211998 
 O4      117.891998  342.358002  123.814002 
 C1      115.944  344.488006  123.382004 
 CG      114.0848  346.0818024  120.8193998 
 C4      112.613998  347.716004  119.594002 
 O4      110.582  349.921998  119.342002 
 C1      111.183998  351.686004  117.092002 
 CG      113.3991988  352.0423978  114.3510012 
 C4      114.626  353.006012  112.376 
 O4      115.075996  354.918  110.094002 
 C1      118.012002  355.477996  109.82 
 CG      121.1237994  354.4106046  111.0851998 
 C4      123.601998  354.278016  111.594002 
 O4      126.524002  354.835998  111.126 
 C1      127.974  355.141998  113.641998 
 CG      127.5499994  354.8783994  117.1507988 
 C4      127.96  355.033996  119.629998 
 O4      129.621994  355.362  122.117996 
 C1      128.186004  356.847992  124.182 
 CG      125.018  358.265399  124.8940004 
 C4      123.18  359.579986  126 
 O4      121.849998  361.079986  128.248002 
 C1      120.281998  363.335998  127.258004 
 CG      119.1895996  364.858002  124.2504006 
 C4      118.197998  366.503998  122.624 
 O4      116.519996  368.859986  121.788002 
 C1      117.769996  370.347992  119.608002 
 CG      120.5361984  370.2481964  117.3966012 
 C4      122.248002  370.910004  115.676002 
 O4      123.376  372.558014  113.421998 
 C1      126.269996  372.865998  113.655998 
 CG      129.0338012  371.7869996  115.5920008 
 C4      131.352006  371.59201  116.550004 
 O4      134.334  372  116.620002 
 C1      135.296006  372.440002  119.342002 
 CG      134.2018006  372.4581998  122.712002 
 C4      134.143998  372.78601  125.206002 
 O4      135.317994  373.235992  127.942002 
 C1      133.595994  374.92801  129.584 
 CG      130.4276018  376.5142026  129.5772026 
 C4      128.483994  377.98001  130.218002 
 O4      126.832  379.691986  132.061996 
 C1      125.599998  381.925994  130.64 
 CG      125.1784004  383.2574002  127.3837988 
 C4      124.599998  384.812012  125.491996 
 O4      123.236  387.160004  124.190002 
 C1      124.952004  388.43399  122.197998 
 CG      128.0779998  388.0600004  120.5737998 
 C4      130.117996  388.526  119.176002 
 O4      131.735992  389.951996  117.073998 
 C1      134.544006  390.165986  117.844002 
 CG      136.8322006  389.131604  120.3437994 
 C4      138.914002  388.920014  121.741996 
 O4      141.845994  389.220002  122.358002 
 C1      142.296006  389.824006  125.178002 
 CG      140.5839998  390.1400024  128.2651994 
 C4      140.070008  390.656006  130.673996 
 O4      140.725998  391.268006  133.548004 
 C1      138.815994  393.141998  134.712006 
 CG      135.7923982  394.8442018  133.9878022 
 C4      133.841996  396.42801  134.141998 
 O4      131.960006  398.335998  135.514008 
 C1      131.14  400.5  133.735992 
 CG      131.4121988  401.598401  130.377198 
 C4      131.283996  403.026  128.309998 
 O4      130.315994  405.32199  126.617996 
 C1      132.440002  406.37201  124.912002 
 CG      135.7956008  405.758203  123.9496018 
 C4      138.084  406.037994  122.942002 
 O4      140.143998  407.242004  121.103996 
 C1      142.764008  407.406006  122.382004 
 CG      144.4785996  406.474405  125.3413992 
 C4      146.244004  406.290008  127.124 
 O4      149.018006  406.522004  128.274002 
 C1      148.955994  407.320008  131.082 
 CG      146.7082016  407.9338012  133.7524 
 C4      145.774002  408.649994  135.975998 
 O4      145.904006  409.450012  138.878006 
 C1      143.906006  411.477996  139.522004 
 CG      141.1694018  413.2358032  138.116399 
 C4      139.309998  414.899994  137.785996 
 O4      137.306  416.977996  138.638 
 C1      136.949996  419.032012  136.595994 
 CG      137.910597  419.8608  133.286798 
 C4      138.251998  421.134002  131.141998 
 O4      137.742004  423.329986  129.145996 
 C1      140.205994  424.165986  127.818 
 CG      143.643997  423.3533968  127.5619994 
 C4      146.093994  423.467988  126.998002 
 O4      148.524002  424.450012  125.514 
 C1      150.86  424.575988  127.391998 
 CG      151.7775984  423.6761932  130.6736008 
 C4      153.065994  423.46399  132.843994 
 O4      155.524002  423.526  134.585998 
 C1      154.914002  424.502014  137.268006 
 CG      152.1990018  425.4726014  139.3284 
 C4      150.865998  426.403992  141.25 
 O4      150.425994  427.369996  144.065994 
 C1      148.544006  429.60199  144.156006 
 CG      146.3759994  431.4977996  142.0910004 
 C4      144.809998  433.290008  141.276 
 O4      142.880004  435.584014  141.563996 
 C1      143.192002  437.529998  139.408004 
 CG      144.9452012  438.0641998  136.3744004 
 C4      145.880004  439.164002  134.313996 
 O4      146.048004  441.268006  132.164002 
 C1      148.815994  441.803986  131.399994 
 CG      152.1278014  440.6817992  131.9685992 
 C4      154.64  440.548004  131.974 
 O4      157.423996  441.220002  131.046006 
 C1      159.315994  441.287994  133.270004 
 CG      159.5450014  440.6356046  136.7460006 
 C4      160.406006  440.532012  139.108002 
 O4      162.498002  440.62799  141.272004 
 C1      161.462006  441.847992  143.716004 
 CG      158.4765974  443.1062044  145.148401 
 C4      156.871994  444.252014  146.710006 
 O4      155.974  445.466004  149.315994 
 C1      154.246002  447.779998  148.886002 
 CG      152.6130016  449.5939998  146.3153994 
 C4      151.334  451.381988  145.091996 
 O4      149.524002  453.776  144.841996 
 C1      150.343994  455.522004  142.647994 
 CG      152.6567974  455.7235998  139.9695996 
 C4      154.020004  456.608002  138.048004 
 O4      154.705994  458.514008  135.820008 
 C1      157.595994  458.862  135.554 
 CG      160.6722002  457.6434022  136.8207994 
 C4      163.128006  457.399994  137.311996 
 O4      166.072006  457.864014  136.878006 
 C1      167.518006  458.029998  139.408004 
 CG      167.0628006  457.6585968  142.9031996 
 C4      167.464004  457.712006  145.388 
 O4      169.121994  457.891998  147.893998 
 C1      167.729996  459.355988  150.001998 
 CG      164.6095962  460.8608002  150.7500016 
 C4      162.813996  462.201996  151.891998 
 O4      161.526  463.668  154.186004 
 C1      160.048004  466.011994  153.270004 
 CG      159.0277996  467.6787996  150.3131988 
 C4      158.106002  469.415986  148.742004 
 O4      156.518006  471.859986  147.979996 
 C1      157.834  473.37799  145.862 
 CG      160.6082032  473.2549958  143.6600006 
 C4      162.352006  473.915986  141.972 
 O4      163.552002  475.600006  139.781998 
 C1      166.453994  475.791992  140.042008 
 CG      169.1666  474.546405  141.951201 
 C4      171.470002  474.231994  142.912002 
 O4      174.466004  474.529998  143.009994 
 C1      175.427994  474.839996  145.75 
 CG      174.313197  474.7781984  149.1136022 
 C4      174.251998  475.018006  151.615998 
 O4      175.425994  475.329986  154.373992 
 C1      173.757996  477.023986  156.067994 
 CG      170.6481996  478.7247954  156.101999 
 C4      168.755996  480.235992  156.783996 
 O4      167.154006  481.944  158.682006 
 C1      166.011994  484.265992  157.332 
 CG      165.6586  485.7270052  154.1230008 
 C4      165.147994  487.368012  152.283996 
 O4      163.878006  489.808014  151.061996 
 C1      165.649994  491.085998  149.123992 
 CG      168.770598  490.6574006  147.5010022 
 C4      170.834  491.097992  146.128006 
 O4      172.514008  492.537994  144.087998 
 C1      175.326004  492.62201  144.878006 
 CG      177.5591996  491.4180022  147.3494004 
 C4      179.623992  491.082  148.748002 
 O4      182.561996  491.252014  149.388 
 C1      182.919998  491.753998  152.324006 
 CG      181.0614014  491.9134036  155.3140014 
 C4      180.410004  492.306  157.729996 
 O4      180.921998  492.691986  160.673996 
 C1      179.024002  494.56601  161.858002 
 CG      176.1203978  496.446002  161.0890014 
 C4      174.227996  498.100006  161.246002 
 O4      172.350006  499.992004  162.641998 
 C1      171.722  502.308014  160.977996 
 CG      172.236798  503.619598  157.7261992 
 C4      172.287994  505.190002  155.759994 
 O4      171.516006  507.634002  154.184006 
 C1      173.778  508.70401  152.677994 
 CG      177.1561978  508.0080048  151.8619994 
 C4      179.509994  508.252014  151.005996 
 O4      181.720002  509.485992  149.373992 
 C1      184.264008  509.444  150.806 
 CG      185.764203  508.2395964  153.781798 
 C4      187.412002  507.855988  155.643998 
 O4      190.119996  507.884002  156.957992 
 C1      189.927994  508.493988  159.807998 
 CG      187.554199  509.0212004  162.3858016 
 C4      186.522004  509.623992  164.600006 
 O4      186.514008  510.217988  167.552002 
 C1      184.565994  512.288024  168.225998 
 CG      181.9888016  514.2557984  166.7987976 
 C4      180.222  516.018006  166.483994 
 O4      178.255996  518.119996  167.369996 
 C1      178.104004  520.322022  165.457992 
 CG      179.2911984  521.3332092  162.274999 
 C4      179.807998  522.731994  160.248002 
 O4      179.505996  525.078002  158.386002 
 C1      182.074006  525.895996  157.257996 
 CG      185.487201  524.9483948  157.1387986 
 C4      187.968002  524.992004  156.722 
 O4      190.518006  525.961976  155.447998 
 C1      192.751998  525.89801  157.330002 
 CG      193.5976028  524.8596066  160.6108 
 C4      194.848008  524.539978  162.770004 
 O4      197.268006  524.523986  164.563996 
 C1      196.602006  525.374024  167.276 
 CG      193.8414018  526.2424012  169.321199 
 C4      192.468002  527.080018  171.255996 
 O4      191.966004  527.916016  174.104004 
 C1      190.076004  530.135986  174.257996 
 CG      187.9442002  532.1205992  172.239 
 C4      186.39  533.945984  171.475998 
 O4      184.447998  536.21997  171.828002 
 C1      184.800004  538.263978  169.774002 
 CG      186.6126026  538.9423952  166.805199 
 C4      187.585998  540.140014  164.817994 
 O4      187.792008  542.338012  162.770004 
 C1      190.574006  542.916016  162.089996 
 CG      193.8768006  541.7760072  162.6753982 
 C4      196.388  541.64801  162.725998 
 O4      199.190002  542.369996  161.888 
 C1      201.031998  542.333984  164.151992 
 CG      201.1929994  541.5233948  167.5982026 
 C4      202.003998  541.312012  169.970002 
 O4      204.052002  541.312012  172.179992 
 C1      202.964004  542.416016  174.654006 
 CG      199.9442  543.5992006  176.081598 
 C4      198.304  544.66803  177.662002 
 O4      197.350006  545.76001  180.302002 
 C1      195.623992  548.085998  179.942002 
 CG      194.037599  550.0144044  177.4267988 
 C4      192.779998  551.856018  176.259994 
 O4      190.968002  554.254028  176.084 
 C1      191.828002  556.098022  173.992004 
 CG      194.1942  556.4310058  171.3742006 
 C4      195.593994  557.40802  169.524002 
 O4      196.322006  559.416016  167.404006 
 C1      199.212006  559.781982  167.214004 
 CG      202.2670014  558.511798  168.4850004 
 C4      204.714004  558.25  169.014008 
 O4      207.664002  558.744018  168.664002 
 C1      209.056  558.791992  171.229996 
 CG      208.5305982  558.2575992  174.6935972 
 C4      208.882004  558.195984  177.184006 
 O4      210.485992  558.262024  179.731994 
 C1      208.921998  559.677978  181.863998 
 CG      205.7197982  561.0205872  182.4657988 
 C4      203.787994  562.263978  183.533996 
 O4      202.285996  563.55603  185.802002 
 C1      200.802002  565.903992  184.908004 
 CG      199.9485992  567.7112  181.9809994 
 C4      199.087998  569.507996  180.444 
 O4      197.479996  571.94397  179.703994 
 C1      198.897994  573.624024  177.778 
 CG      201.8301986  573.7104006  175.7916 
 C4      203.671998  574.518006  174.279998 
 O4      204.972  576.362  172.285996 
 C1      207.839996  576.625976  172.774002 
 CG      210.444  575.3487976  174.8119994 
 C4      212.679992  575.04602  175.927994 
 O4      215.647994  575.426026  176.268006 
 C1      216.391998  575.599976  179.085998 
 CG      215.0348022  575.3107972  182.3459992 
 C4      214.779998  575.401978  184.845994 
 O4      215.733994  575.585998  187.696 
 C1      213.89  577.130004  189.354004 
 CG      210.7318006  578.7331972  189.246199 
 C4      208.744004  580.145996  189.867996 
 O4      206.951996  581.690002  191.729996 
 C1      205.835998  584.05603  190.429992 
 CG      205.6706008  585.6914002  187.2913984 
 C4      205.244004  587.421998  185.516006 
 O4      203.983994  589.890014  184.337998 
 C1      205.852006  591.330018  182.615998 
 CG      209.0974028  591.089203  181.212601 
 C4      211.240006  591.66803  180.028 
 O4      213.018006  593.273986  178.203994 
 C1      215.759994  593.395996  179.205994 
 CG      217.843199  592.1131958  181.7705976 
 C4      219.807998  591.755982  183.302002 
 O4      222.682006  591.974  184.169998 
 C1      222.910004  592.309998  187.063996 
 CG      220.9595996  592.346399  190.0214006 
 C4      220.257996  592.638  192.419998 
 O4      220.686004  592.971984  195.382004 
 C1      218.688004  594.744018  196.563996 
 CG      215.7317994  596.5286072  195.7688006 
 C4      213.774002  598.104004  195.918 
 O4      211.794006  599.890014  197.311996 
 C1      211.112  602.218018  195.686004 
 CG      211.6494002  603.623999  192.4774002 
 C4      211.686004  605.23999  190.550004 
 O4      210.852006  607.690002  189.009994 
 C1      213.104004  608.88202  187.584 
 CG      216.5255998  608.3357972  186.8331986 
 C4      218.888  608.692016  186.039994 
 O4      221.084  610.04602  184.488006 
 C1      223.595994  610.067994  185.979996 
 CG      225.072602  608.8533996  188.9625992 
 C4      226.692002  608.48999  190.854004 
 O4      229.365998  608.59198  192.231994 
 C1      229.084  609.124024  195.089996 
 CG      226.631999  609.5006044  197.6211988 
 C4      225.526  610.01001  199.822006 
 O4      225.427994  610.53601  202.785996 
 C1      223.386002  612.512024  203.464004 
 CG      220.7670014  614.4111998  202.0181994 
 C4      218.940002  616.112  201.701996 
 O4      216.871994  618.116028  202.585998 
 C1      216.679992  620.354004  200.722 
 CG      217.8982022  621.4849974  197.5923994 
 C4      218.408004  622.950012  195.612 
 O4      218.057998  625.328002  193.794006 
 C1      220.615998  626.265992  192.748002 
 CG      224.0648012  625.4553954  192.6888002 
 C4      226.552002  625.606018  192.332 
 O4      229.089996  626.702026  191.143998 
 C1      231.279998  626.679992  193.074006 
 CG      232.0901992  625.597992  196.3503998 
 C4      233.304  625.276  198.531998 
 O4      235.679992  625.314026  200.380004 
 C1      234.918  626.072022  203.095994 
 CG      232.0806016  626.784204  205.092798 
 C4      230.632004  627.523986  207.011994 
 O4      230.029998  628.27002  209.867996 
 C1      227.994004  630.471984  209.919998 
 CG      225.8536012  632.2628112  207.7677996 
 C4      224.227996  633.986022  206.869996 
 O4      222.102006  636.109986  207.078002 
 C1      222.436004  638.166016  205.031998 
 CG      224.3863998  638.9686036  202.1835984 
 C4      225.397994  640.228028  200.253998 
 O4      225.574006  642.429992  198.207992 
 C1      228.341996  643.210022  197.703994 
 CG      231.6757978  642.3230044  198.5155976 
 C4      234.182006  642.38202  198.731994 
 O4      236.970002  643.307984  198.074006 
 C1      238.660004  643.41803  200.453994 
 CG      238.6513996  642.633191  203.9100004 
 C4      239.317994  642.48999  206.332 
 O4      241.210006  642.650024  208.669998 
 C1      239.880004  643.679992  211.057998 
 CG      236.6942  644.6389954  212.275998 
 C4      234.878006  645.585998  213.735992 
 O4      233.673996  646.614014  216.298004 
 C1      231.806  648.804016  215.807998 
 CG      230.2522002  650.5989992  213.1776 
 C4      228.940002  652.335998  211.916 
 O4      226.972  654.59198  211.602006 
 C1      227.830002  656.48999  209.554 
 CG      230.3306  656.990002  207.0951998 
 C4      231.772004  658.062012  205.334 
 O4      232.485992  660.112  203.246002 
 C1      235.348008  660.690002  203.244004 
 CG      238.399199  659.6565918  204.7241992 
 C4      240.817994  659.580018  205.414002 
 O4      243.740006  660.289978  205.253998 
 C1      244.953994  660.45398  207.906006 
 CG      244.2415998  659.892804  211.3311994 
 C4      244.429992  659.866028  213.839996 
 O4      245.854004  660.059998  216.485992 
 C1      244.177994  661.320008  218.520004 
 CG      240.896797  662.5454102  219.0528002 
 C4      238.912002  663.69397  220.085998 
 O4      237.322006  664.952026  222.313996 
 C1      235.742004  667.21399  221.362 
 CG      234.8411984  668.927411  218.3944014 
 C4      233.916  670.656006  216.815994 
 O4      232.207992  673.002014  216.016006 
 C1      233.565994  674.710022  214.076004 
 CG      236.5153976  674.8986022  212.1186006 
 C4      238.335998  675.765992  210.613998 
 O4      239.574006  677.63202  208.600006 
 C1      242.418  678.03601  209.113998 
 CG      245.0554002  676.9178038  211.2030016 
 C4      247.289994  676.73999  212.348008 
 O4      250.233994  677.26001  212.714004 
 C1      250.936004  677.52002  215.535996 
 CG      249.554599  677.225  218.7867996 
 C4      249.266006  677.348022  221.283996 
 O4      250.179992  677.625976  224.138 
 C1      248.244004  679.109986  225.746002 
 CG      245.0169998  680.5638002  225.576602 
 C4      242.960006  681.892028  226.149994 
 O4      241.076004  683.385986  227.966004 
 C1      239.865998  685.676026  226.612 
 CG      239.6633988  687.2437928  223.4418032 
 C4      239.175994  688.919982  221.630004 
 O4      237.820008  691.309998  220.393998 
 C1      239.638  692.802002  218.666 
 CG      242.9084  692.6885986  217.3035982 
 C4      245.035996  693.346008  216.132004 
 O4      246.761994  695.002014  214.300004 
 C1      249.479996  695.263978  215.330002 
 CG      251.5904008  694.1263976  217.9392 
 C4      253.552002  693.890014  219.498002 
 O4      256.402008  694.254028  220.393998 
 C1      256.579986  694.651978  223.281998 
 CG      254.5951996  694.6485964  226.2177996 
 C4      253.854004  694.950012  228.604004 
 O4      254.229996  695.356018  231.563996 
 C1      252.14  697.054016  232.690002 
 CG      249.1130006  698.6838074  231.8307982 
 C4      247.084  700.16803  231.929992 
 O4      245.003998  701.883972  233.272004 
 C1      244.285996  704.176026  231.474 
 CG      244.8450012  705.3578066  228.2001984 
 C4      244.89  706.84198  226.145996 
 O4      243.985992  709.119996  224.399994 
 C1      246.224  710.328002  222.966004 
 CG      249.6944002  709.9252012  222.3750016 
 C4      252.061996  710.354004  221.636002 
 O4      254.240006  711.71399  220.063996 
 C1      256.687988  711.987976  221.634002 
 CG      258.1129956  711.0817934  224.7481978 
 C4      259.675994  710.950012  226.716004 
 O4      262.28601  711.30603  228.173996 
 C1      261.865998  712.03003  230.972 
 CG      259.303604  712.4498046  233.3828004 
 C4      258.088012  713.05603  235.5 
 O4      257.850006  713.791992  238.412002 
 C1      255.677994  715.692016  238.865998 
 CG      253.0181992  717.3290038  237.1946012 
 C4      251.115998  718.893982  236.688004 
 O4      248.912002  720.838012  237.348008 
 C1      248.668  722.919982  235.317994 
 CG      249.942598  723.8840028  232.1541978 
 C4      250.446  725.226014  230.085998 
 O4      250.037994  727.440002  228.085998 
 C1      252.582  728.44397  227.057998 
 CG      256.067996  727.828583  227.1772 
 C4      258.553986  728.093994  226.895996 
 O4      261.074006  729.242004  225.714004 
 C1      263.186004  729.484008  227.714004 
 CG      263.9284028  728.6940064  231.0886 
 C4      265.074006  728.60199  233.328002 
 O4      267.37201  728.909974  235.248002 
 C1      266.467988  729.822022  237.869996 
 CG      263.5212008  730.515796  239.7115998 
 C4      261.962006  731.309998  241.520004 
 O4      261.21399  732.228028  244.287994 
 C1      259.118012  734.262024  244.216004 
 CG      256.9340026  735.929804  241.9795994 
 C4      255.264008  737.557984  241.035996 
 O4      253.098008  739.645996  241.156006 
 C1      253.380004  741.612  239.016006 
 CG      255.2950028  742.318805  236.1195996 
 C4      256.268006  743.507996  234.126008 
 O4      256.390014  745.614014  231.979996 
 C1      259.138  746.424012  231.419998 
 CG      262.4937986  745.6390078  232.2477982 
 C4      265  745.757996  232.444 
 O4      267.765992  746.70398  231.722 
 C1      269.466004  746.960022  234.082 
 CG      269.4950012  746.3353946  237.5710006 
 C4      270.179992  746.320008  239.992004 
 O4      272.082  746.62201  242.307998 
 C1      270.747986  747.736022  244.654006 
 CG      267.5513976  748.689807  245.8492016 
 C4      265.726014  749.669982  247.276 
 O4      264.51999  750.789978  249.796006 
 C1      262.605988  752.91803  249.218002 
 CG      260.9994018  754.559607  246.5189984 
 C4      259.645996  756.210022  245.188004 
 O4      257.630004  758.411988  244.783996 
 C1      258.437988  760.22998  242.643998 
 CG      260.9137968  760.6604004  240.1462006 
 C4      262.32199  761.676026  238.326004 
 O4      262.984008  763.642028  236.141998 
 C1      265.834014  764.273986  236.091996 
 CG      268.9141964  763.3705996  237.595999 
 C4      271.338012  763.374024  238.272004 
 O4      274.246002  764.13202  238.057998 
 C1      275.470002  764.440002  240.690002 
 CG      274.7912016  764.0260012  244.1430022 
 C4      274.996002  764.119996  246.649994 
 O4      276.432006  764.466004  249.272004 
 C1      274.746002  765.783996  251.257996 
 CG      271.4434018  766.9701964  251.756799 
 C4      269.441986  768.125976  252.751998 
 O4      267.843994  769.458008  254.929992 
 C1      266.212006  771.642028  253.884002 
 CG      265.2594056  773.1970028  250.8463988 
 C4      264.290008  774.83197  249.197998 
 O4      262.529998  777.104004  248.298004 
 C1      263.967988  778.726014  246.224 
 CG      266.9043946  778.6793946  244.2750002 
 C4      268.773986  779.37799  242.712006 
 O4      270.048004  781.021972  240.535996 
 C1      272.894012  781.442016  241.033996 
 CG      275.5016022  780.5047972  243.2420012 
 C4      277.726014  780.414002  244.416 
 O4      280.671998  780.935974  244.753998 
 C1      281.358002  781.461976  247.542008 
 CG      279.9512024  781.505194  250.7946014 
 C4      279.645996  781.875976  253.264008 
 O4      280.544006  782.426026  256.085998 
 C1      278.615998  784.08197  257.526 
 CG      275.4080016  785.5492066  257.1861982 
 C4      273.362  786.952026  257.608002 
 O4      271.484008  788.638  259.253998 
 C1      270.313996  790.79602  257.670014 
 CG      270.1523986  792.0484068  254.3604018 
 C4      269.700012  793.541992  252.388 
 O4      268.381988  795.814026  250.914002 
 C1      270.227996  797.112  249.061996 
 CG      273.5059966  796.8238036  247.7435988 
 C4      275.649994  797.338012  246.529998 
 O4      277.406006  798.783996  244.557998 
 C1      280.12201  799.116028  245.580002 
 CG      282.2006104  798.2167968  248.304599 
 C4      284.14801  798.112  249.893998 
 O4      286.997986  798.53003  250.774002 
 C1      287.15799  799.205994  253.61 
 CG      285.1539978  799.5169922  256.5155974 
 C4      284.39801  800.059998  258.854004 
 O4      284.761994  800.75  261.761994 
 C1      282.68399  802.575988  262.701996 
 CG      279.683594  804.1487914  261.6601988 
 C4      277.671998  805.659974  261.596008 
 O4      275.604004  807.521972  262.743988 
 C1      274.876008  809.62201  260.846008 
 CG      275.425  810.663806  257.5052048 
 C4      275.441986  812.04602  255.404006 
 O4      274.556  814.27002  253.574006 
 C1      276.794006  815.366028  252.054 
 CG      280.2429994  814.859607  251.420999 
 C4      282.605988  815.205994  250.623992 
 O4      284.782012  816.450012  248.960006 
 C1      287.264008  816.734008  250.472 
 CG      288.7262026  815.9260008  253.5974028 
 C4      290.320008  815.84198  255.542008 
 O4      292.96399  816.200012  256.937988 
 C1      292.612  817.049988  259.708008 
 CG      290.1032012  817.6291996  262.1442016 
 C4      288.940002  818.35199  264.256012 
 O4      288.768006  819.211976  267.135986 
 C1      286.649994  821.179992  267.54599 
 CG      283.9950044  822.804602  265.8530032 
 C4      282.118012  824.390014  265.313996 
 O4      279.970002  826.40802  265.929992 
 C1      279.734008  828.406006  263.813996 
 CG      280.9713988  829.2086002  260.591394 
 C4      281.466004  830.450012  258.459992 
 O4      281.070008  832.588012  256.376008 
 C1      283.614014  833.492004  255.261994 
 CG      287.0902036  832.8018064  255.3477982 
 C4      289.575988  832.997986  255.011994 
 O4      292.100006  834.039978  253.738006 
 C1      294.252014  834.317994  255.692002 
 CG      295.0380038  833.6547974  259.082796 
 C4      296.220002  833.630004  261.303986 
 O4      298.559998  833.968018  263.170014 
 C1      297.721984  835.007996  265.765992 
 CG      294.8257962  835.8457886  267.626596 
 C4      293.317994  836.752014  269.425994 
 O4      292.640014  837.802002  272.164002 
 C1      290.588012  839.875976  272.044006 
 CG      288.4006014  841.4972046  269.7752012 
 C4      286.747986  843.12201  268.791992 
 O4      284.631988  845.262024  268.862 
 C1      284.918  847.130004  266.634002 
 CG      286.7944002  847.6696046  263.6781952 
 C4      287.757996  848.75  261.619996 
 O4      287.884002  850.762024  259.381988 
 C1      290.75  851.435974  258.803986 
 CG      294.017798  850.4364016  259.6645996 
 C4      296.540008  850.374024  259.885986 
 O4      299.37201  851.054016  259.115998 
 C1      301.088012  851.31598  261.462006 
 CG      301.0752016  850.9062072  264.9818026 
 C4      301.76001  850.981994  267.402008 
 O4      303.68399  851.276  269.700012 
 C1      302.446014  852.630004  271.971984 
 CG      299.3370026  853.9048036  273.0950042 
 C4      297.596008  855.109986  274.45401 
 O4      296.485992  856.474  276.89801 
 C1      294.743988  858.708008  276.186004 
 CG      293.2679988  860.3030028  273.3868042 
 C4      292.04599  861.971984  271.951996 
 O4      290.209992  864.29602  271.40799 
 C1      291.156006  865.909974  269.165986 
 CG      293.6538022  865.9927978  266.6548064 
 C4      295.135986  866.78003  264.782012 
 O4      295.946014  868.552002  262.484008 
 C1      298.838012  868.955994  262.403992 
 CG      301.837802  867.9042056  263.9705996 
 C4      304.256012  867.755982  264.652008 
 O4      307.212006  868.27002  264.402008 
 C1      308.46399  868.640014  267.015992 
 CG      307.7597996  868.4919976  270.4845978 
 C4      307.976014  868.721984  272.98001 
 O4      309.440002  869.112  275.584014 
 C1      307.864014  870.676026  277.477996 
 CG      304.6666044  872.1476076  277.8939942 
 C4      302.764008  873.515992  278.809998 
 O4      301.279998  875.098022  280.89801 
 C1      299.824006  877.338012  279.717988 
 CG      298.991196  878.7752012  276.5882022 
 C4      298.152008  880.37799  274.839996 
 O4      296.574006  882.724  273.799988 
 C1      298.011994  884.130004  271.679992 
 CG      300.9428042  883.9322018  269.7001954 
 C4      302.794006  884.523986  268.10199 
 O4      304.115998  886.085998  265.894012 
 C1      306.985992  886.37201  266.347992 
 CG      309.5754026  885.327002  268.5302004 
 C4      311.808014  885.138  269.675994 
 O4      314.779998  885.52002  269.967988 
 C1      315.532012  886.033996  272.743988 
 CG      314.1726012  886.1701964  276.0141966 
 C4      313.920014  886.575988  278.484008 
 O4      314.880004  887.10199  281.290008 
 C1      313.056  888.862  282.738006 
 CG      309.9180022  890.479596  282.4306 
 C4      307.947998  891.984008  282.869996 
 O4      306.175994  893.77002  284.523986 
 C1      305.089996  895.96997  282.940002 
 CG      304.9436  897.2026  279.6201996 
 C4      304.53601  898.702026  277.641998 
 O4      303.309998  901.021972  276.165986 
 C1      305.191986  902.211976  274.278016 
 CG      308.433197  901.7575988  272.9186036 
 C4      310.582  902.156006  271.671998 
 O4      312.37799  903.502014  269.664002 
 C1      315.12201  903.711976  270.645996 
 CG      317.1909974  902.7330018  273.3513978 
 C4      319.152008  902.54602  274.915986 
 O4      322.032012  902.83197  275.753998 
 C1      322.264008  903.523986  278.582 
 CG      320.317398  903.9534056  281.5119966 
 C4      319.619996  904.549988  283.854004 
 O4      320.056  905.245972  286.753998 
 C1      318.082  907.176026  287.701996 
 CG      315.147598  908.8842102  286.6884 
 C4      313.209992  910.492004  286.640014 
 O4      311.252014  912.461976  287.798004 
 C1      310.60199  914.578002  285.894012 
 CG      311.152597  915.5651976  282.5360016 
 C4      311.205994  916.929992  280.421998 
 O4      310.403992  919.177978  278.588012 
 C1      312.671998  920.153992  277.026 
 CG      316.0829986  919.4753968  276.3522002 
 C4      318.447998  919.700012  275.522004 
 O4      320.660004  920.822022  273.81601 
 C1      323.190002  920.961976  275.421998 
 CG      324.5038022  919.9731936  278.5389954 
 C4      326.037994  919.726014  280.540008 
 O4      328.674012  919.812012  281.993988 
 C1      328.343994  920.661988  284.765992 
 CG      325.8517974  921.4563966  287.1579958 
 C4      324.717988  922.265992  289.253998 
 O4      324.57199  923.107972  292.140014 
 C1      322.641998  925.265992  292.533996 
 CG      320.1943998  927.1586002  290.8065948 
 C4      318.48999  928.924012  290.247986 
 O4      316.533996  931.133972  290.846008 
 C1      316.537994  933.169982  288.752014 
 CG      317.9153992  933.8807984  285.5655978 
 C4      318.574006  935.09198  283.459992 
 O4      318.429992  937.278016  281.394012 
 C1      321.074006  937.942016  280.346008 
 CG      324.4624024  936.9195922  280.4917998 
 C4      326.962006  936.875976  280.209992 
 O4      329.600006  937.68402  279.002014 
 C1      331.727996  937.734008  281 
 CG      332.3733978  936.9608094  284.3976016 
 C4      333.5  936.797974  286.641998 
 O4      335.82199  936.888  288.558014 
 C1      335.033996  937.978028  291.149994 
 CG      332.1927976  939.0724002  292.9622008 
 C4      330.742004  940.099976  294.742004 
 O4      330.109986  941.182006  297.48001 
 C1      328.26999  943.445984  297.34201 
 CG      326.2981996  945.2957942  295.0504028 
 C4      324.832  947.08197  294.053986 
 O4      322.932006  949.416016  294.108002 
 C1      323.441986  951.271972  291.911988 
 CG      325.4249998  951.6579956  289.0006012 
 C4      326.532012  952.661988  286.976014 
 O4      326.899994  954.676026  284.765992 
 C1      329.727996  955.135986  284.191986 
 CG      332.964801  953.9827942  285.051602 
 C4      335.466004  953.809998  285.252014 
 O4      338.325988  954.395996  284.51001 
 C1      340.044006  954.518006  286.865998 
 CG      340.0033966  953.9992006  290.3712036 
 C4      340.68399  953.974  292.794006 
 O4      342.609986  954.119996  295.10199 
 C1      341.421998  955.450012  297.414002 
 CG      338.3607974  956.8126034  298.570801 
 C4      336.665986  958.044006  299.96399 
 O4      335.60199  959.375976  302.446014 
 C1      333.955994  961.697998  301.802002 
 CG      332.552997  963.4364014  299.0493958 
 C4      331.403992  965.197998  297.665986 
 O4      329.664002  967.607972  297.190002 
 C1      330.682006  969.252014  295.002014 
 CG      333.1890076  969.3130064  292.4980042 
 C4      334.708008  970.098022  290.652008 
 O4      335.596008  971.906006  288.414002 
 C1      338.5  972.19397  288.35199 
 CG      341.4511996  970.9758058  289.8911986 
 C4      343.858002  970.710022  290.57199 
 O4      346.834014  971.112  290.343994 
 C1      348.09201  971.349976  292.970002 
 CG      347.370401  971.1224  296.4318024 
 C4      347.588012  971.265992  298.93399 
 O4      349.058014  971.515992  301.552002 
 C1      347.540008  973.08197  303.48999 
 CG      344.4027984  974.6679932  303.946402 
 C4      342.553986  976.083984  304.899994 
 O4      341.126008  977.65802  307.033996 
 C1      339.765992  979.987976  305.920014 
 CG      339.0026  981.5553954  302.8350006 
 C4      338.234008  983.245972  301.135986 
 O4      336.757996  985.682006  300.165986 
 C1      338.253998  987.096008  298.096008 
 CG      341.1820006  986.841205  296.115399 
 C4      343.059998  987.40802  294.537994 
 O4      344.451996  988.984008  292.384002 
 C1      347.329986  989.140014  292.854004 
 CG      349.8676024  987.923401  295.0067962 
 C4      352.088012  987.609986  296.149994 
 O4      355.07199  987.859986  296.459992 
 C1      355.747986  988.265992  299.354004 
 CG      354.2373962  988.244391  302.5394046 
 C4      353.854004  988.521972  305.028016 
 O4      354.686004  988.814026  307.90799 
 C1      352.87799  990.572022  309.376008 
 CG      349.846792  992.3744082  309.0177982 
 C4      347.93399  993.952026  309.455994 
 O4      346.168  995.721984  311.131988 
 C1      345.282012  998.073974  309.645996 
 CG      345.3809996  999.5247986  306.414807 
 C4      345.15799  1001.16803  304.522004 
 O4      344.134002  1003.642028  303.145996 
 C1      346.175994  1004.849976  301.440002 
 CG      349.4588008  1004.306195  300.2218046 
 C4      351.690002  1004.66803  299.118012 
 O4      353.660004  1006.039978  297.298004 
 C1      356.35199  1006.03601  298.43399 
 CG      358.2181976  1004.7752076  301.167798 
 C4      360.078002  1004.380004  302.813996 
 O4      362.915986  1004.458008  303.81601 
 C1      363.032012  1004.952026  306.691986 
 CG      360.9514008  1005.2952024  309.5398006 
 C4      360.160004  1005.776  311.880004 
 O4      360.470002  1006.26001  314.835998 
 C1      358.54599  1008.22998  315.812012 
 CG      355.7630004  1010.156006  314.765802 
 C4      353.918  1011.864014  314.726014 
 O4      351.997986  1013.859986  315.914002 
 C1      351.562012  1016.125976  314.123992 
 CG      352.3452056  1017.2971922  310.8723938 
 C4      352.584014  1018.789978  308.859986 
 O4      351.997986  1021.192016  307.144012 
 C1      354.391998  1022.142028  305.768006 
 CG      357.798398  1021.3248046  305.2265992 
 C4      360.21399  1021.474  304.53601 
 O4      362.570008  1022.58197  303.023986 
 C1      365.003998  1022.528016  304.638 
 CG      366.2504  1021.3971928  307.7563964 
 C4      367.747986  1021.041992  309.746002 
 O4      370.355988  1021.04602  311.252014 
 C1      369.976014  1021.768006  314.056 
 CG      367.4422026  1022.4581972  316.4334016 
 C4      366.272004  1023.171998  318.544006 
 O4      366.07199  1023.88202  321.462006 
 C1      364.141998  1026.024048  321.921998 
 CG      361.7329954  1028.0057982  320.2388 
 C4      360.04599  1029.802002  319.731994 
 O4      358.085998  1031.98999  320.395996 
 C1      358.135986  1034.119996  318.399994 
 CG      359.5761992  1034.9753908  315.2772032 
 C4      360.279998  1036.281982  313.243988 
 O4      360.179992  1038.562012  311.279998 
 C1      362.846008  1039.264038  310.313996 
 CG      366.2292082  1038.2228026  310.4773986 
 C4      368.734008  1038.18396  310.23999 
 O4      371.395996  1039.03601  309.12201 
 C1      373.485992  1038.982056  311.160004 
 CG      374.0631926  1038.048413  314.529999 
 C4      375.145996  1037.776  316.783996 
 O4      377.429992  1037.767944  318.747986 
 C1      376.597992  1038.738038  321.373992 
 CG      373.724597  1039.7564086  323.1795988 
 C4      372.242004  1040.70398  324.977996 
 O4      371.559998  1041.660034  327.752014 
 C1      369.731994  1043.936036  327.686004 
 CG      367.8104004  1045.8994022  325.4466034 
 C4      366.369996  1047.735962  324.506012 
 O4      364.474  1050.073974  324.634002 
 C1      365.033996  1052.026  322.537994 
 CG      367.073599  1052.5410034  319.6867978 
 C4      368.221984  1053.635986  317.731994 
 O4      368.640014  1055.748046  315.630004 
 C1      371.476014  1056.224  315.130004 
 CG      374.6944002  1055.018799  315.9956022 
 C4      377.191986  1054.82605  316.234008 
 O4      380.06601  1055.437988  315.575988 
 C1      381.73999  1055.439942  317.967988 
 CG      381.6298002  1054.7575928  321.4433992 
 C4      382.264008  1054.614014  323.873992 
 O4      384.145996  1054.641968  326.224 
 C1      382.791992  1055.920044  328.578002 
 CG      379.6376006  1057.121411  329.5912018 
 C4      377.802002  1058.254028  330.920014 
 O4      376.528016  1059.401978  333.395996 
 C1      374.87799  1061.72998  332.772004 
 CG      373.6401948  1063.613208  330.0378054 
 C4      372.553986  1065.436036  328.68399 
 O4      370.798004  1067.838012  328.231994 
 C1      371.929992  1069.63794  326.23001 
 CG      374.6141936  1069.9055908  323.9308016 
 C4      376.246002  1070.83606  322.256012 
 O4      377.252014  1072.800048  320.208008 
 C1      380.145996  1073.14795  320.380004 
 CG      383.0041962  1071.8891848  322.0558014 
 C4      385.359986  1071.625976  322.89801 
 O4      388.335998  1072.099976  322.918 
 C1      389.390014  1072.19397  325.640014 
 CG      388.4230042  1071.7329956  329.017007 
 C4      388.450012  1071.71997  331.532012 
 O4      389.717988  1071.832032  334.261994 
 C1      388.028016  1073.244018  336.17801 
 CG      384.8283998  1074.7351928  336.4944058 
 C4      382.880004  1076.050048  337.394012 
 O4      381.264008  1077.458008  339.507996 
 C1      379.93399  1079.829956  338.441986 
 CG      379.3605984  1081.5748048  335.4127964 
 C4      378.679992  1083.354004  333.76999 
 O4      377.217988  1085.819946  332.846008 
 C1      378.829986  1087.390014  330.984008 
 CG      381.9004028  1087.3179932  329.2162048 
 C4      383.876008  1088.017944  327.82199 
 O4      385.381988  1089.755982  325.880004 
 C1      388.21399  1089.937988  326.570008 
 CG      390.6154024  1088.6353882  328.828397 
 C4      392.752014  1088.291992  330.112 
 O4      395.700012  1088.579956  330.660004 
 C1      396.243988  1088.813964  333.51999 
 CG      394.6433962  1088.6692018  336.6779968 
 C4      394.209992  1088.845948  339.149994 
 O4      394.962006  1089.082032  342.058014 
 C1      393.058014  1090.734008  343.528016 
 CG      389.9752018  1092.440198  343.145999 
 C4      388  1093.936036  343.579986 
 O4      386.134002  1095.595948  345.261994 
 C1      385.200012  1097.958008  343.82199 
 CG      385.3226044  1099.5030026  340.6339996 
 C4      385.088012  1101.192016  338.783996 
 O4      384.007996  1103.666016  337.450012 
 C1      386.044006  1104.98999  335.829986 
 CG      389.372403  1104.5967772  334.6769986 
 C4      391.615998  1105.067994  333.638 
 O4      393.578002  1106.557984  331.906006 
 C1      396.23999  1106.615966  333.105988 
 CG      398.0858004  1105.3421996  335.8496002 
 C4      399.920014  1104.965942  337.529998 
 O4      402.73001  1105.114014  338.60199 
 C1      402.757996  1105.526  341.492004 
 CG      400.6010012  1105.7177978  344.2971954 
 C4      399.738006  1106.104004  346.62799 
 O4      399.962006  1106.514038  349.604004 
 C1      397.947998  1108.38794  350.588012 
 CG      395.123398  1110.2448  349.526602 
 C4      393.220002  1111.88794  349.48999 
 O4      391.20401  1113.781982  350.68399 
 C1      390.73001  1116.079956  348.947998 
 CG      391.5468014  1117.37157  345.7502042 
 C4      391.779998  1118.927978  343.78601 
 O4      391.149994  1121.358032  342.12201 
 C1      393.541992  1122.426026  340.834014 
 CG      396.986197  1121.744397  340.3524014 
 C4      399.410004  1121.998046  339.724 
 O4      401.761994  1123.22998  338.303986 
 C1      404.156006  1123.21399  339.974 
 CG      405.3684022  1122.0383912  343.0895968 
 C4      406.832  1121.677978  345.104004 
 O4      409.402008  1121.72998  346.674012 
 C1      408.929992  1122.359986  349.485992 
 CG      406.3175994  1122.8927858  351.819797 
 C4      405.074006  1123.505982  353.920014 
 O4      404.779998  1124.121948  356.85199 
 C1      402.694  1126.244018  357.226014 
 CG      400.2667968  1128.0377928  355.404599 
 C4      398.496002  1129.734008  354.768006 
 O4      396.34201  1131.77002  355.302002 
 C1      396.376008  1133.91394  353.320008 
 CG      397.961603  1134.89281  350.3045992 
 C4      398.705994  1136.26001  348.325988 
 O4      398.578002  1138.541992  346.368012 
 C1      401.246002  1139.439942  345.588012 
 CG      404.6762024  1138.6436034  345.9813996 
 C4      407.187988  1138.78601  345.918 
 O4      409.85199  1139.833984  344.988006 
 C1      411.79599  1139.916016  347.164002 
 CG      412.2071992  1139.001587  350.5636016 
 C4      413.149994  1138.791992  352.888 
 O4      415.290008  1138.932006  355.002014 
 C1      414.209992  1139.819946  357.56601 
 CG      411.1544006  1140.6176148  359.1727998 
 C4      409.488006  1141.44397  360.865998 
 O4      408.552002  1142.329956  363.588012 
 C1      406.57199  1144.468018  363.403992 
 CG      404.6721984  1146.3036256  361.0419984 
 C4      403.170014  1148.04004  360.01001 
 O4      401.108002  1150.234008  360.011994 
 C1      401.668  1152.238038  357.962006 
 CG      403.8553984  1152.9185912  355.2600006 
 C4      405.052002  1154.105958  353.394012 
 O4      405.459992  1156.258056  351.325988 
 C1      408.282012  1156.939942  351.026 
 CG      411.5128024  1155.9619752  352.1085998 
 C4      413.996002  1155.946044  352.518006 
 O4      416.855988  1156.767944  352.059998 
 C1      418.359986  1156.874024  354.562012 
 CG      418.059796  1156.1592042  358.0196016 
 C4      418.533996  1156.043946  360.488006 
 O4      420.243988  1156.189942  362.962006 
 C1      418.76999  1157.310058  365.224 
 CG      415.5347964  1158.3958126  366.1722018 
 C4      413.644012  1159.432006  367.470002 
 O4      412.282012  1160.54602  369.914002 
 C1      410.532012  1162.78601  369.23999 
 CG      409.2454006  1164.5762084  366.4660032 
 C4      408.09201  1166.328002  365.075988 
 O4      406.231994  1168.640014  364.570008 
 C1      407.306  1170.468018  362.562012 
 CG      410.0048004  1170.8361816  360.2947966 
 C4      411.614014  1171.823974  358.631988 
 O4      412.553986  1173.807984  356.57199 
 C1      415.424012  1174.29602  356.778016 
 CG      418.316199  1173.1948118  358.508603 
 C4      420.671998  1173.05603  359.385986 
 O4      423.619996  1173.666016  359.440002 
 C1      424.630004  1173.843994  362.174012 
 CG      423.6386046  1173.3774048  365.5438018 
 C4      423.634002  1173.395996  368.059998 
 O4      424.855988  1173.599976  370.802002 
 C1      423.07199  1174.949952  372.67801 
 CG      419.8014036  1176.2921996  372.9338012 
 C4      417.782012  1177.521972  373.790008 
 O4      416.07199  1178.878052  375.865998 
 C1      414.644012  1181.171998  374.756012 
 CG      414.0314026  1182.8507938  371.6954012 
 C4      413.287994  1184.57605  370.022004 
 O4      411.726014  1186.95996  369.04599 
 C1      413.287994  1188.582032  367.187988 
 CG      416.3820038  1188.6367918  365.4621946 
 C4      418.34201  1189.41394  364.088012 
 O4      419.791992  1191.197998  362.141998 
 C1      422.600006  1191.52002  362.869996 
 CG      425.0296022  1190.3615966  365.1751982 
 C4      427.164002  1190.135986  366.492004 
 O4      430.084014  1190.569946  367.075988 
 C1      430.575988  1190.864014  369.937988 
 CG      428.9405974  1190.6792116  373.0773956 
 C4      428.466004  1190.86206  375.541992 
 O4      429.165986  1191.170044  378.45401 
 C1      427.164002  1192.748046  379.880004 
 CG      424.0097964  1194.298999  379.4349976 
 C4      421.959992  1195.70398  379.824006 
 O4      419.992004  1197.291992  381.459992 
 C1      419.003998  1199.624024  379.85199 
 CG      419.1475954  1200.9470216  376.5889982 
 C4      418.910004  1202.508056  374.605988 
 O4      417.742004  1204.817994  373.067994 
 C1      419.761994  1206.157958  371.444 
 CG      423.1545992  1205.902795  370.4492034 
 C4      425.40799  1206.446044  369.467988 
 O4      427.347992  1207.939942  367.717988 
 C1      429.950012  1208.244018  369.011994 
 CG      431.7482024  1207.2722168  371.9056 
 C4      433.528016  1207.121948  373.67801 
 O4      436.276  1207.515992  374.846008 
 C1      436.156006  1208.118042  377.700012 
 CG      433.8717988  1208.3550168  380.4004028 
 C4      432.885986  1208.838012  382.665986 
 O4      432.958008  1209.452026  385.612 
 C1      430.794006  1211.255982  386.385986 
 CG      427.9108002  1212.8573974  385.0954008 
 C4      425.914002  1214.369996  384.87201 
 O4      423.73999  1216.208008  385.855988 
 C1      423.200012  1218.355958  383.95401 
 CG      424.0752012  1219.483008  380.7098022 
 C4      424.298004  1220.920044  378.656006 
 O4      423.593994  1223.189942  376.808014 
 C1      425.970002  1224.323974  375.544006 
 CG      429.4661988  1223.8305906  375.2436004 
 C4      431.894012  1224.196044  374.696014 
 O4      434.226014  1225.478028  373.283996 
 C1      436.544006  1225.71997  375.044006 
 CG      437.6896026  1224.8303834  378.2774018 
 C4      439.084014  1224.69397  380.368012 
 O4      441.575988  1225.011962  382.026 
 C1      440.950012  1225.791992  384.76999 
 CG      438.2106016  1226.310022  386.9593966 
 C4      436.84201  1226.978028  388.96399 
 O4      436.385986  1227.764038  391.834014 
 C1      434.231994  1229.722046  392.084014 
 CG      431.7574036  1231.3932128  390.1779968 
 C4      429.940002  1232.994018  389.496002 
 O4      427.738006  1234.998046  389.947998 
 C1      427.712006  1237.052002  387.87201 
 CG      429.2602022  1237.935803  384.8108036 
 C4      429.962006  1239.232056  382.772004 
 O4      429.772004  1241.421998  380.716004 
 C1      432.411988  1242.35205  379.881988 
 CG      435.863202  1241.6578004  380.2936006 
 C4      438.369996  1241.859986  380.212006 
 O4      441.003998  1242.932006  379.224 
 C1      442.951996  1243.157958  381.384002 
 CG      443.399597  1242.4041992  384.8192016 
 C4      444.355988  1242.322022  387.145996 
 O4      446.5  1242.605958  389.242004 
 C1      445.40799  1243.579956  391.768006 
 CG      442.3389956  1244.3729978  393.354602 
 C4      440.65799  1245.232056  395.018006 
 O4      439.712006  1246.212036  397.701996 
 C1      437.67801  1248.29004  397.432006 
 CG      435.7239962  1249.9730104  395.0016018 
 C4      434.175994  1251.621948  393.902008 
 O4      432.059998  1253.764038  393.817994 
 C1      432.559998  1255.689942  391.67801 
 CG      434.720001  1256.3032224  388.9381986 
 C4      435.880004  1257.437988  387.015992 
 O4      436.226014  1259.505982  384.85199 
 C1      439.029998  1260.241944  384.507996 
 CG      442.288199  1259.3943848  385.617398 
 C4      444.772004  1259.458008  386.015992 
 O4      447.609986  1260.329956  385.507996 
 C1      449.118012  1260.582032  387.996002 
 CG      448.8494018  1260.0141968  391.4825988 
 C4      449.335998  1260.021972  393.951996 
 O4      451.049988  1260.319946  396.40799 
 C1      449.559998  1261.5  398.623992 
 CG      446.3002014  1262.5462156  399.5405974 
 C4      444.390014  1263.592042  400.802002 
 O4      443.01001  1264.78003  403.200012 
 C1      441.201996  1266.94397  402.436004 
 CG      439.859796  1268.575818  399.591998 
 C4      438.65799  1270.235962  398.131988 
 O4      436.735992  1272.475952  397.533996 
 C1      437.876008  1274.224  395.37799 
 CG      440.5710052  1274.3576052  393.1109984 
 C4      442.226014  1275.182006  391.37799 
 O4      443.191986  1276.952026  389.141998 
 C1      446.062012  1277.45398  389.332 
 CG      448.9324006  1276.5292116  391.193396 
 C4      451.278016  1276.474  392.105988 
 O4      454.224  1277.089966  392.130004 
 C1      455.208008  1277.534058  394.843994 
 CG      454.180005  1277.4046142  398.231598 
 C4      454.14801  1277.670044  400.734008 
 O4      455.34201  1278.144042  403.455994 
 C1      453.540008  1279.676026  405.170014 
 CG      450.2694028  1281.0380006  405.2563998 
 C4      448.242004  1282.349976  405.96399 
 O4      446.511994  1283.904052  407.880004 
 C1      445.10199  1286.07605  406.529998 
 CG      444.5238036  1287.4453978  403.3135986 
 C4      443.802002  1288.995972  401.470002 
 O4      442.253998  1291.271972  400.247986 
 C1      443.835998  1292.70398  398.253998 
 CG      446.9494018  1292.584387  396.5652066 
 C4      448.924012  1293.21997  395.140014 
 O4      450.39801  1294.803956  393.04599 
 C1      453.200012  1295.19397  393.768006 
 CG      455.6028014  1294.2683838  396.201001 
 C4      457.720002  1294.17395  397.556 
 O4      460.638  1294.660034  398.123992 
 C1      461.100006  1295.235962  400.950012 
 CG      459.4304016  1295.3634036  404.0740022 
 C4      458.929992  1295.79004  406.503998 
 O4      459.600006  1296.381958  409.37799 
 C1      457.585998  1298.095948  410.619996 
 CG      454.4386014  1299.5969972  409.9894014 
 C4      452.385986  1301.03601  410.216004 
 O4      450.403992  1302.777954  411.665986 
 C1      449.399994  1304.920044  409.951996 
 CG      449.5306004  1306.1067994  406.615799 
 C4      449.264008  1307.567994  404.584014 
 O4      448.105988  1309.823974  402.962006 
 C1      450.119996  1311.057984  401.243988 
 CG      453.4890046  1310.7003904  400.2067994 
 C4      455.731994  1311.160034  399.164002 
 O4      457.665986  1312.543946  397.317994 
 C1      460.294006  1312.859986  398.552002 
 CG      462.1270016  1311.9887938  401.4567964 
 C4      463.93399  1311.890014  403.20401 
 O4      466.708008  1312.29004  404.308014 
 C1      466.64801  1313.021972  407.131988 
 CG      464.4149992  1313.4168086  409.857602 
 C4      463.477996  1314.017944  412.114014 
 O4      463.608002  1314.761962  415.029998 
 C1      461.488006  1316.634034  415.756012 
 CG      458.6085998  1318.2248168  414.4420012 
 C4      456.631988  1319.76001  414.18399 
 O4      454.506012  1321.676026  415.12201 
 C1      453.967988  1323.741944  413.131988 
 CG      454.8050018  1324.709778  409.8261964 
 C4      455.014008  1326.047974  407.705994 
 O4      454.31601  1328.245972  405.76999 
 C1      456.687988  1329.284058  404.415986 
 CG      460.1692014  1328.7167972  404.0803986 
 C4      462.59201  1329.015992  403.476014 
 O4      464.921998  1330.19397  401.970002 
 C1      467.272004  1330.475952  403.67801 
 CG      468.4604036  1329.7141968  406.9287996 
 C4      469.888  1329.650024  409 
 O4      472.414002  1330  410.604004 
 C1      471.846008  1330.910034  413.317994 
 CG      469.154602  1331.5724002  415.5257996 
 C4      467.832  1332.354004  417.51999 
 O4      467.437988  1333.276  420.358002 
 C1      465.32199  1335.277954  420.556 
 CG      462.8407988  1336.903186  418.6171996 
 C4      461.037994  1338.501954  417.894012 
 O4      458.876008  1340.562012  418.291992 
 C1      458.846008  1342.52002  416.126008 
 CG      460.3564028  1343.238782  413.0024022 
 C4      461.044006  1344.432006  410.895996 
 O4      460.85199  1346.527954  408.743988 
 C1      463.608002  1347.328002  407.873992 
 CG      466.9833954  1346.4141968  408.3192044 
 C4      469.515992  1346.43396  408.252014 
 O4      472.217988  1347.244018  407.196014 
 C1      474.182006  1347.47998  409.343994 
 CG      474.5834042  1346.936804  412.8224 
 C4      475.537994  1346.946044  415.152008 
 O4      477.700012  1347.222046  417.227996 
 C1      476.687988  1348.44397  419.679992 
 CG      473.6876002  1349.563196  421.197601 
 C4      472.075988  1350.651978  422.794006 
 O4      471.208008  1351.881958  425.402008 
 C1      469.328002  1354.078002  424.984008 
 CG      467.4924012  1355.7221924  422.4361972 
 C4      466.063996  1357.39795  421.220002 
 O4      464.104004  1359.67395  420.984008 
 C1      464.738006  1361.404052  418.717988 
 CG      466.9287966  1361.6726072  415.9463994 
 C4      468.161988  1362.583984  413.951996 
 O4      468.649994  1364.468018  411.653992 
 C1      471.497986  1364.978028  411.265992 
 CG      474.689197  1363.977991  412.4391998 
 C4      477.171998  1363.891968  412.838012 
 O4      480.063996  1364.52002  412.278016 
 C1      481.59201  1364.83606  414.746002 
 CG      481.2936032  1364.5324098  418.2636048 
 C4      481.78601  1364.676026  420.726014 
 O4      483.523986  1365.02002  423.161988 
 C1      482.126008  1366.45398  425.28601 
 CG      478.9507998  1367.7919922  426.1199952 
 C4      477.12201  1369.05603  427.299988 
 O4      475.838012  1370.501954  429.605988 
 C1      474.186004  1372.732056  428.691986 
 CG      472.957599  1374.2547974  425.7377994 
 C4      471.873992  1375.891968  424.161988 
 O4      470.115998  1378.215942  423.406006 
 C1      471.256012  1379.754028  421.200012 
 CG      473.9476014  1379.7354004  418.8950012 
 C4      475.584014  1380.452026  417.123992 
 O4      476.597992  1382.144042  414.847992 
 C1      479.48999  1382.515992  414.988006 
 CG      482.3425994  1381.4833866  416.8190034 
 C4      484.696014  1381.332032  417.696014 
 O4      487.668  1381.810058  417.668 
 C1      488.71399  1382.245972  420.359986 
 CG      487.7335998  1382.2087894  423.765796 
 C4      487.752014  1382.511962  426.264008 
 O4      489.007996  1382.965942  428.962006 
 C1      487.308014  1384.60205  430.679992 
 CG      484.1044006  1386.116809  430.794397 
 C4      482.152008  1387.531982  431.514008 
 O4      480.523986  1389.189942  433.429992 
 C1      479.196014  1391.406006  432.07199 
 CG      478.6328006  1392.757605  428.8437986 
 C4      477.95401  1394.31604  426.988006 
 O4      476.496002  1396.644042  425.757996 
 C1      478.112  1397.972046  423.720002 
 CG      481.190204  1397.6848022  421.9871982 
 C4      483.168  1398.208008  420.523986 
 O4      484.682006  1399.692016  418.385986 
 C1      487.511994  1399.96399  419.059998 
 CG      489.9052  1398.9591796  421.4715976 
 C4      492.03601  1398.784058  422.79599 
 O4      494.981994  1399.141968  423.31601 
 C1      495.514008  1399.734008  426.123992 
 CG      493.9012026  1399.981799  429.2706022 
 C4      493.458008  1400.465942  431.700012 
 O4      494.197998  1401.06604  434.558014 
 C1      492.283996  1402.885986  435.802002 
 CG      489.201791  1404.5244016  435.1973966 
 C4      487.221984  1406.062012  435.43399 
 O4      485.347992  1407.91394  436.885986 
 C1      484.418  1410.07605  435.15799 
 CG      484.5506016  1411.2092162  431.8028046 
 C4      484.320008  1412.654052  429.756012 
 O4      483.243988  1414.939942  428.118012 
 C1      485.28601  1416.053956  426.35199 
 CG      488.618402  1415.5251954  425.2712036 
 C4      490.864014  1415.865966  424.190002 
 O4      492.832  1417.131958  422.291992 
 C1      495.523986  1417.302002  423.608002 
 CG      497.2139982  1416.2436158  426.514203 
 C4      498.971984  1415.975952  428.317994 
 O4      501.753998  1416.10205  429.467988 
 C1      501.716004  1416.83606  432.291992 
 CG      499.4882018  1417.4480104  434.980798 
 C4      498.575988  1418.135986  437.224 
 O4      498.731994  1418.864014  440.140014 
 C1      496.794006  1420.93396  440.838012 
 CG      494.106601  1422.801001  439.4773984 
 C4      492.294006  1424.521972  439.187988 
 O4      490.35199  1426.635986  440.093994 
 C1      490.052002  1428.75  438.100006 
 CG      491.0338014  1429.629199  434.8104034 
 C4      491.410004  1430.942016  432.696014 
 O4      490.962006  1433.197998  430.752014 
 C1      493.446014  1433.995972  429.441986 
 CG      496.8610046  1433.0916014  429.1627988 
 C4      499.312012  1433.150024  428.597992 
 O4      501.768006  1434.095948  427.135986 
 C1      504.108002  1434.14795  428.881988 
 CG      505.1598022  1433.2702028  432.15 
 C4      506.540008  1433.063964  434.243988 
 O4      509.059998  1433.166016  435.888 
 C1      508.540008  1434.128052  438.597992 
 CG      505.8898038  1435.049414  440.7611998 
 C4      504.618012  1435.956054  442.734008 
 O4      504.26999  1436.910034  445.567994 
 C1      502.355988  1439.109986  445.734008 
 CG      500.0785982  1440.9729736  443.7574036 
 C4      498.451996  1442.741944  443.007996 
 O4      496.497986  1445.001954  443.37201 
 C1      496.696014  1446.956054  441.212006 
 CG      498.321402  1447.5229982  438.1140048 
 C4      499.15799  1448.641968  436.022004 
 O4      499.208008  1450.75  433.869996 
 C1      501.936004  1451.333984  433 
 CG      505.2850004  1450.2661868  433.4406036 
 C4      507.798004  1450.176026  433.350006 
 O4      510.533996  1450.894042  432.31601 
 C1      512.505982  1450.988038  434.467988 
 CG      512.8797944  1450.3356078  437.9301974 
 C4      513.83197  1450.241944  440.257996 
 O4      516.004028  1450.369996  442.338012 
 C1      515.044006  1451.569946  444.82199 
 CG      512.0944028  1452.776599  446.3717984 
 C4      510.532012  1453.894042  447.996002 
 O4      509.716004  1455.089966  450.635986 
 C1      507.93399  1457.374024  450.278016 
 CG      506.172998  1459.1641966  447.7765962 
 C4      504.817994  1460.93396  446.605988 
 O4      502.959992  1463.29602  446.429992 
 C1      503.670014  1465.057984  444.209992 
 CG      505.8723998  1465.3024048  441.4455994 
 C4      507.145996  1466.212036  439.476014 
 O4      507.71399  1468.134034  437.227996 
 C1      510.584014  1468.527954  436.85199 
 CG      513.7276032  1467.3589964  437.9962036 
 C4      516.20398  1467.154052  438.390014 
 O4      519.119996  1467.671998  437.846008 
 C1      520.661988  1467.855958  440.320008 
 CG      520.3460024  1467.4723758  443.828604 
 C4      520.84198  1467.53003  446.294006 
 O4      522.59198  1467.732056  448.738006 
 C1      521.257996  1469.170044  450.899994 
 CG      518.1440064  1470.6228024  451.770999 
 C4      516.37201  1471.93396  452.984008 
 O4      515.14801  1473.374024  455.329986 
 C1      513.596008  1475.69397  454.474 
 CG      512.437201  1477.347412  451.561804 
 C4      511.425994  1479.072022  450.032012 
 O4      509.773986  1481.488038  449.335998 
 C1      510.98001  1483.031982  447.171998 
 CG      513.6690028  1482.9583984  444.8656006 
 C4      515.335998  1483.650024  443.112 
 O4      516.421998  1485.355958  440.881988 
 C1      519.330018  1485.598022  441.029998 
 CG      522.132996  1484.3939942  442.8311948 
 C4      524.478028  1484.118042  443.701996 
 O4      527.46997  1484.46399  443.686004 
 C1      528.455994  1484.784058  446.5 
 CG      527.3204102  1484.5878052  449.8309966 
 C4      527.216004  1484.758056  452.355988 
 O4      528.359986  1484.96997  455.134002 
 C1      526.676026  1486.605958  456.868012 
 CG      523.5685974  1488.3097778  456.9284026 
 C4      521.669982  1489.797974  457.644012 
 O4      520.052002  1491.439942  459.582 
 C1      518.927978  1493.813964  458.303986 
 CG      518.6124022  1495.3874022  455.144394 
 C4      518.124024  1497.092042  453.359986 
 O4      516.87201  1499.578002  452.209992 
 C1      518.666016  1500.920044  450.338012 
 CG      521.8044008  1500.5430054  448.7355988 
 C4      523.883972  1501.026  447.402008 
 O4      525.590026  1502.53601  445.432006 
 C1      528.390014  1502.58606  446.256012 
 CG      530.5953976  1501.2914186  448.7078004 
 C4      532.642028  1500.901978  450.115998 
 O4      535.572022  1501.043946  450.794006 
 C1      536  1501.432006  453.656006 
 CG      534.247394  1501.5937868  456.7330018 
 C4      533.711976  1501.958008  459.165986 
 O4      534.34198  1502.339966  462.084014 
 C1      532.481994  1504.199952  463.35199 
 CG      529.5375916  1506.0629882  462.7075986 
 C4      527.645996  1507.70398  462.946014 
 O4      525.814026  1509.582032  464.424012 
 C1      525.104004  1511.89795  462.791992 
 CG      525.4745848  1513.2185792  459.5246 
 C4      525.435974  1514.793946  457.562012 
 O4      524.58197  1517.235962  456.023986 
 C1      526.773986  1518.323974  454.42801 
 CG      530.1190062  1517.6501952  453.472403 
 C4      532.43402  1517.911988  452.51999 
 O4      534.56598  1519.160034  450.799988 
 C1      537.169982  1519.131958  452.126008 
 CG      538.7982054  1517.9319944  455.0346008 
 C4      540.523986  1517.55603  456.825988 
 O4      543.283996  1517.598022  458.028016 
 C1      543.20398  1518.199952  460.884002 
 CG      540.9362  1518.7074218  463.5594026 
 C4      539.992004  1519.300048  465.81601 
 O4      540.104004  1519.890014  468.765992 
 C1      538.171998  1521.942016  469.528016 
 CG      535.5263978  1523.8976072  468.2106014 
 C4      533.736022  1525.650024  467.971984 
 O4      531.79602  1527.738038  468.944 
 C1      531.552002  1529.94397  467.04599 
 CG      532.599396  1530.9669804  463.817996 
 C4      533.023986  1532.374024  461.773986 
 O4      532.630004  1534.722046  459.929992 
 C1      535.145996  1535.55603  458.701996 
 CG      538.5559938  1534.631799  458.4385954 
 C4      541.015992  1534.692016  457.920014 
 O4      543.505982  1535.682006  456.54599 
 C1      545.81598  1535.625976  458.329986 
 CG      546.8028014  1534.5870118  461.5721952 
 C4      548.143982  1534.27002  463.675994 
 O4      550.635986  1534.267944  465.368012 
 C1      550.078002  1535.108032  468.109986 
 CG      547.3982054  1535.9541994  470.2681978 
 C4      546.10199  1536.78003  472.26001 
 O4      545.710022  1537.604004  475.130004 
 C1      543.81598  1539.813964  475.365998 
 CG      541.5897952  1541.7895994  473.4407958 
 C4      539.994018  1543.608032  472.746002 
 O4      538.054016  1545.868042  473.18399 
 C1      538.307984  1547.916016  471.119996 
 CG      539.99259  1548.6129888  468.0813962 
 C4      540.875976  1549.822022  466.058014 
 O4      540.984008  1552.026  464.01001 
 C1      543.72998  1552.621948  463.216004 
 CG      547.0612058  1551.5014038  463.6619968 
 C4      549.573974  1551.390014  463.609986 
 O4      552.333984  1552.130004  462.65799 
 C1      554.27002  1552.10205  464.843994 
 CG      554.5771972  1551.284802  468.2779968 
 C4      555.487976  1551.073974  470.614014 
 O4      557.624024  1551.079956  472.735992 
 C1      556.507996  1552.218018  475.278016 
 CG      553.4526058  1553.2666016  476.6894012 
 C4      551.745972  1554.28003  478.264008 
 O4      550.726014  1555.287964  480.911988 
 C1      548.94397  1557.57605  480.575988 
 CG      547.3440002  1559.5163816  478.0783962 
 C4      546.052002  1561.348022  476.932006 
 O4      544.182006  1563.699952  476.779998 
 C1      545.021972  1565.614014  474.742004 
 CG      547.4160034  1566.0654052  472.1676028 
 C4      548.81598  1567.115966  470.359986 
 O4      549.52002  1569.189942  468.294006 
 C1      552.401978  1569.635986  468.153992 
 CG      555.4711916  1568.4195924  469.443799 
 C4      557.916016  1568.20996  470.003998 
 O4      560.856018  1568.79004  469.708008 
 C1      562.210022  1568.819946  472.29599 
 CG      561.6493896  1568.1965942  475.7377992 
 C4      561.96399  1568.089966  478.23001 
 O4      563.531982  1568.144042  480.802002 
 C1      562.026  1569.420044  482.95401 
 CG      558.8380004  1570.782422  483.6903992 
 C4      556.96399  1571.991944  484.858002 
 O4      555.55603  1573.26001  487.196014 
 C1      554.038024  1575.619996  486.388 
 CG      553.0696164  1577.4567994  483.5170014 
 C4      552.150024  1579.271972  482.03601 
 O4      550.515992  1581.715942  481.385986 
 C1      551.854004  1583.411988  479.421998 
 CG      554.7041992  1583.517615  477.317795 
 C4      556.484008  1584.342042  475.73999 
 O4      557.70398  1586.20398  473.71399 
 C1      560.590026  1586.45996  474.089996 
 CG      563.272406  1585.1620116  476.0060026 
 C4      565.552002  1584.848022  477.026 
 O4      568.531982  1585.21997  477.25 
 C1      569.390014  1585.365966  480.037994 
 CG      568.1656064  1585.0447996  483.3470002 
 C4      568.012024  1585.11206  485.858002 
 O4      569.08197  1585.264038  488.668 
 C1      567.30603  1586.791992  490.411988 
 CG      564.1483948  1588.3984128  490.4501954 
 C4      562.187988  1589.80603  491.165986 
 O4      560.476014  1591.332032  493.114014 
 C1      559.307984  1593.712036  491.888 
 CG      559.018799  1595.3784056  488.7738034 
 C4      558.521972  1597.125976  487.033996 
 O4      557.21997  1599.608032  485.93399 
 C1      559.015992  1601.06604  484.152008 
 CG      562.2013916  1600.8365846  482.6155974 
 C4      564.29602  1601.427978  481.350006 
 O4      566  1603.050048  479.474 
 C1      568.778016  1603.157958  480.365998 
 CG      570.963403  1601.8497922  482.8298002 
 C4      572.987976  1601.475952  484.276 
 O4      575.895996  1601.686036  485.029998 
 C1      576.23999  1601.98999  487.911988 
 CG      574.411591  1601.9976074  490.9485994 
 C4      573.807984  1602.264038  493.376008 
 O4      574.357972  1602.567994  496.32199 
 C1      572.409974  1604.329956  497.604004 
 CG      569.4261964  1606.1234006  496.945398 
 C4      567.47998  1607.697998  497.190002 
 O4      565.554016  1609.472046  498.682006 
 C1      564.812012  1611.813964  497.108002 
 CG      565.2193968  1613.2543946  493.8954042 
 C4      565.177978  1614.891968  491.984008 
 O4      564.28601  1617.358032  490.503998 
 C1      566.481994  1618.560058  489 
 CG      569.8673888  1618.0208128  488.1059998 
 C4      572.195984  1618.384034  487.220002 
 O4      574.328002  1619.751954  485.596008 
 C1      576.89801  1619.76001  486.984008 
 CG      578.4935976  1618.5130006  489.891403 
 C4      580.187988  1618.130004  491.712006 
 O4      582.916016  1618.215942  492.981994 
 C1      582.75  1618.71997  495.854004 
 CG      580.4044004  1619.0712034  498.4868012 
 C4      579.390014  1619.560058  500.738006 
 O4      579.411988  1620.053956  503.708008 
 C1      577.31598  1622.083984  504.402008 
 CG      574.6415894  1623.8559938  502.9410004 
 C4      572.755982  1625.51001  502.579986 
 O4      570.614014  1627.446044  503.436004 
 C1      570.356018  1629.661988  501.553986 
 CG      571.5551998  1630.8107912  498.4228026 
 C4      572.026  1632.277954  496.432006 
 O4      571.604004  1634.625976  494.596008 
 C1      574.135986  1635.64795  493.559998 
 CG      577.6116026  1634.9617796  493.530597 
 C4      580.093994  1635.196044  493.190002 
 O4      582.599976  1636.375976  492.01001 
 C1      584.776  1636.446044  493.955994 
 CG      585.6007934  1635.4180054  497.2463956 
 C4      586.807984  1635.154052  499.437988 
 O4      589.169982  1635.291992  501.303986 
 C1      588.362  1636.043946  504.006012 
 CG      585.4861942  1636.669385  505.9791992 
 C4      583.997986  1637.369996  507.881988 
 O4      583.349976  1638.118042  510.726014 
 C1      581.29602  1640.189942  510.855988 
 CG      579.0827942  1642.0432006  508.8009982 
 C4      577.419982  1643.76001  508.018006 
 O4      575.302002  1645.878052  508.343994 
 C1      575.562012  1647.975952  506.328002 
 CG      577.40401  1648.83739  503.4279998 
 C4      578.34198  1650.13794  501.48999 
 O4      578.442016  1652.380004  499.481994 
 C1      581.190002  1653.171998  498.891998 
 CG      584.5526002  1652.2716066  499.5629972 
 C4      587.06598  1652.329956  499.690002 
 O4      589.825988  1653.27002  498.946014 
 C1      591.60199  1653.33606  501.265992 
 CG      591.720801  1652.4818116  504.7025972 
 C4      592.476014  1652.291992  507.096008 
 O4      594.452026  1652.406006  509.364014 
 C1      593.211976  1653.384034  511.82199 
 CG      590.0721922  1654.3166016  513.173599 
 C4      588.309998  1655.234008  514.718018 
 O4      587.200012  1656.206054  517.343994 
 C1      585.31598  1658.404052  516.96399 
 CG      583.6658024  1660.2508178  514.4303988 
 C4      582.307984  1662.011962  513.254028 
 O4      580.328002  1664.271972  513.05603 
 C1      581.107972  1666.212036  511.018006 
 CG      583.5185976  1666.76261  508.4791992 
 C4      584.895996  1667.869996  506.687988 
 O4      585.531982  1669.96399  504.618012 
 C1      588.392028  1670.54602  504.522004 
 CG      591.4940064  1669.4854006  505.8675994 
 C4      593.935974  1669.39795  506.467988 
 O4      596.849976  1670.11206  506.21399 
 C1      598.159974  1670.224  508.82199 
 CG      597.5747926  1669.5939946  512.2595946 
 C4      597.856018  1669.515992  514.757996 
 O4      599.375976  1669.661988  517.354004 
 C1      597.776  1670.874024  519.471984 
 CG      594.5150026  1672.0872314  520.1495972 
 C4      592.567994  1673.212036  521.278016 
 O4      591.064026  1674.42395  523.588012 
 C1      589.447998  1676.706054  522.742004 
 CG      588.437805  1678.4759888  519.8423946 
 C4      587.455994  1680.235962  518.335998 
 O4      585.716004  1682.595948  517.643982 
 C1      587.004028  1684.342042  515.690002 
 CG      589.8788022  1684.573804  513.6303984 
 C4      591.642028  1685.472046  512.078002 
 O4      592.80603  1687.380004  510.058014 
 C1      595.66803  1687.776  510.476014 
 CG      598.3786012  1686.6192018  512.443201 
 C4      600.653992  1686.421998  513.502014 
 O4      603.606018  1686.937988  513.77002 
 C1      604.414002  1687.141968  516.567994 
 CG      603.1528016  1686.7789914  519.8608032 
 C4      602.955994  1686.85205  522.36798 
 O4      603.974  1687.073974  525.19397 
 C1      602.098022  1688.524048  526.900024 
 CG      598.8668026  1689.9762084  526.8782106 
 C4      596.830018  1691.291992  527.554016 
 O4      595.013978  1692.744018  529.466004 
 C1      593.773986  1695.098022  528.078002 
 CG      593.5041992  1696.5473996  524.8773984 
 C4      592.994018  1698.171998  523.002014 
 O4      591.585998  1700.494018  521.702026 
 C1      593.364014  1701.968018  519.916016 
 CG      596.6276  1701.8721924  518.5363954 
 C4      598.736022  1702.531982  517.330018 
 O4      600.416016  1704.161988  515.437988 
 C1      603.135986  1704.51001  516.440002 
 CG      605.2832032  1703.4948122  519.0711976 
 C4      607.257996  1703.342042  520.624024 
 O4      610.106018  1703.791992  521.48999 
 C1      610.294006  1704.28003  524.364014 
 CG      608.3262082  1704.3321902  527.3104008 
 C4      607.590026  1704.69397  529.690002 
 O4      607.978028  1705.199952  532.633972 
 C1      605.862  1706.891968  533.71997 
 CG      602.8002012  1708.4364014  532.8303956 
 C4      600.744018  1709.884034  532.895996 
 O4      598.640014  1711.60205  534.19397 
 C1      597.820008  1713.800048  532.455994 
 CG      598.2827946  1715.0797976  529.1839962 
 C4      598.224  1716.599976  527.179992 
 O4      597.244018  1718.911988  525.52002 
 C1      599.424012  1720.177978  524.041992 
 CG      602.8755986  1719.8225954  523.3305972 
 C4      605.211976  1720.293946  522.528016 
 O4      607.325988  1721.712036  520.91803 
 C1      609.820008  1721.972046  522.414002 
 CG      611.3554016  1721.0031984  525.458002 
 C4      612.984008  1720.839966  527.369996 
 O4      615.635986  1721.18396  528.75 
 C1      615.302002  1721.83606  531.578002 
 CG      612.8159974  1722.1713988  534.0798034 
 C4      611.664002  1722.71399  536.25 
 O4      611.513978  1723.374024  539.185974 
 C1      609.34198  1725.241944  539.757996 
 CG      606.6148068  1726.894385  538.2134034 
 C4      604.682006  1728.45398  537.807984 
 O4      602.481994  1730.358032  538.588012 
 C1      602.156006  1732.485962  536.616028 
 CG      603.316797  1733.53999  533.4384096 
 C4      603.73999  1734.937988  531.390014 
 O4      603.247986  1737.196044  529.460022 
 C1      605.744018  1738.25  528.374024 
 CG      609.2403994  1737.66521  528.3654118 
 C4      611.71399  1737.95996  528.01001 
 O4      614.182006  1739.161988  526.776 
 C1      616.357972  1739.378052  528.711976 
 CG      617.216406  1738.511792  532.0401978 
 C4      618.43402  1738.375976  534.237976 
 O4      620.791992  1738.657958  536.090026 
 C1      619.966004  1739.498046  538.762024 
 CG      617.0739932  1740.1177978  540.7150024 
 C4      615.567994  1740.85205  542.59198 
 O4      614.901978  1741.696044  545.403992 
 C1      612.788024  1743.708008  545.452026 
 CG      610.5170106  1745.409619  543.3278074 
 C4      608.802002  1747.041992  542.478028 
 O4      606.624024  1749.108032  542.724 
 C1      606.81598  1751.130004  540.624024 
 CG      608.6293946  1751.9236206  537.6846068 
 C4      609.526  1753.170044  535.692016 
 O4      609.557984  1755.329956  533.59198 
 C1      612.28003  1756.180054  532.966004 
 CG      615.6679992  1755.408618  533.6640014 
 C4      618.177978  1755.547974  533.781982 
 O4      620.911988  1756.537964  532.995972 
 C1      622.682006  1756.75  535.304016 
 CG      622.8321954  1756.0424072  538.7733946 
 C4      623.596008  1755.974  541.169982 
 O4      625.567994  1756.241944  543.427978 
 C1      624.304016  1757.281982  545.843994 
 CG      621.139398  1758.1752074  547.1656068 
 C4      619.35199  1759.10205  548.676026 
 O4      618.218018  1760.150024  551.262024 
 C1      616.268006  1762.274048  550.797974 
 CG      614.5595948  1763.9625852  548.1925902 
 C4      613.14801  1765.631958  546.947998 
 O4      611.099976  1767.822022  546.661988 
 C1      611.932006  1769.692016  544.468018 
 CG      614.3451966  1770.0072144  541.9191958 
 C4      615.765992  1770.95398  540.047974 
 O4      616.414002  1772.842042  537.791992 
 C1      619.268006  1773.439942  537.677978 
 CG      622.3606016  1772.5502074  539.1637878 
 C4      624.79602  1772.54602  539.802002 
 O4      627.70398  1773.264038  539.52002 
 C1      628.976014  1773.641968  542.12201 
 CG      628.3458006  1773.3473876  545.5960022 
 C4      628.590026  1773.517944  548.093994 
 O4      630.072022  1773.932006  550.68402 
 C1      628.429992  1775.332032  552.651978 
 CG      625.1486024  1776.5698002  553.162195 
 C4      623.174012  1777.78003  554.14801 
 O4      621.625976  1779.197998  556.307984 
 C1      620.004028  1781.365966  555.218018 
 CG      619.0195984  1782.834009  552.1467894 
 C4      618.044006  1784.426026  550.461976 
 O4      616.29602  1786.689942  549.518006 
 C1      617.593994  1788.251954  547.419982 
 CG      620.4969972  1788.3085942  545.3872008 
 C4      622.276  1789.067994  543.776 
 O4      623.450012  1790.781982  541.596008 
 C1      626.304016  1791.245972  542.013978 
 CG      628.9955998  1790.3160034  544.1212038 
 C4      631.255982  1790.245972  545.224 
 O4      634.202026  1790.81604  545.47998 
 C1      634.96399  1791.300048  548.257996 
 CG      633.6585998  1791.2502196  551.5519958 
 C4      633.426026  1791.56604  554.038024 
 O4      634.39801  1792.073974  556.840026 
 C1      632.487976  1793.666016  558.37201 
 CG      629.2424012  1795.0752074  558.162799 
 C4      627.18402  1796.430054  558.677978 
 O4      625.328002  1798.043946  560.414002 
 C1      624.067994  1800.212036  558.914002 
 CG      623.7793884  1801.5264162  555.6369994 
 C4      623.237976  1803.052002  553.711976 
 O4      621.830018  1805.32605  552.323974 
 C1      623.596008  1806.69397  550.44397 
 CG      626.834198  1806.498193  549.0200074 
 C4      628.929992  1807.078002  547.752014 
 O4      630.593994  1808.599976  545.757996 
 C1      633.333984  1808.96399  546.700012 
 CG      635.5138062  1808.0495854  549.340997 
 C4      637.51001  1807.949952  550.86798 
 O4      640.37799  1808.406006  551.66803 
 C1      640.616028  1809.027954  554.51001 
 CG      638.6977968  1809.2406008  557.4824036 
 C4      638.005982  1809.722046  559.854004 
 O4      638.44397  1810.359986  562.763978 
 C1      636.364014  1812.125976  563.802002 
 CG      633.3036014  1813.6602052  562.887793 
 C4      631.263978  1815.131958  562.91803 
 O4      629.197998  1816.932006  564.16803 
 C1      628.37201  1819.052002  562.338012 
 CG      628.795392  1820.17301  559.0033996 
 C4      628.71997  1821.598022  556.932006 
 O4      627.736022  1823.839966  555.177978 
 C1      629.903992  1825.011962  553.609986 
 CG      633.34079  1824.584595  552.8616088 
 C4      635.66803  1824.991944  552 
 O4      637.771972  1826.310058  550.294006 
 C1      640.291992  1826.614014  551.736022 
 CG      641.8671998  1825.7724002  554.7976072 
 C4      643.521972  1825.680054  556.690002 
 O4      646.202026  1826.060058  558.012024 
 C1      645.91803  1826.848022  560.807984 
 CG      643.4776004  1827.3287842  563.330792 
 C4      642.36798  1827.985962  565.492004 
 O4      642.27002  1828.78601  568.392028 
 C1      640.130004  1830.699952  568.909974 
 CG      637.3922056  1832.308008  567.332599 
 C4      635.468018  1833.868042  566.883972 
 O4      633.304016  1835.829956  567.607972 
 C1      632.96399  1837.868042  565.544006 
 CG      634.0851928  1838.7572142  562.301996 
 C4      634.48999  1840.052002  560.182006 
 O4      633.987976  1842.222046  558.153992 
 C1      636.60199  1843.151978  557.013978 
 CG      640.0330016  1842.3437864  557.0377992 
 C4      642.539978  1842.458008  556.685974 
 O4      645.075988  1843.404052  555.36798 
 C1      647.263978  1843.630004  557.288024 
 CG      648.0758116  1842.9704102  560.6742064 
 C4      649.288024  1842.926026  562.880004 
 O4      651.664002  1843.202026  564.708008 
 C1      650.900024  1844.293946  567.307984 
 CG      648.0574032  1845.2446046  569.1991944 
 C4      646.604004  1846.21399  571.01001 
 O4      646.002014  1847.312012  573.747986 
 C1      644.018006  1849.452026  573.635986 
 CG      641.8528076  1851.1251954  571.3828 
 C4      640.242004  1852.793946  570.406006 
 O4      638.197998  1855.004028  570.486022 
 C1      638.513978  1856.839966  568.237976 
 CG      640.365393  1857.2911864  565.2507934 
 C4      641.333984  1858.319946  563.169982 
 O4      641.497986  1860.307984  560.911988 
 C1      644.265992  1860.93396  560.226014 
 CG      647.599396  1860.0060056  560.9904052 
 C4      650.114014  1859.994018  561.10199 
 O4      652.900024  1860.748046  560.247986 
 C1      654.690002  1861.026  562.539978 
 CG      654.803595  1860.5781982  566.052405 
 C4      655.567994  1860.645996  568.447998 
 O4      657.559998  1860.95996  570.68402 
 C1      656.369996  1862.261962  573.01001 
 CG      653.2702086  1863.4520018  574.2513978 
 C4      651.549988  1864.604004  575.682006 
 O4      650.48999  1865.916016  578.176026 
 C1      648.676026  1868.115966  577.547974 
 CG      647.0716066  1869.7048094  574.8156064 
 C4      645.763978  1871.359986  573.442016 
 O4      643.857972  1873.645996  572.984008 
 C1      644.692016  1875.30603  570.72998 
 CG      647.1016052  1875.4716064  568.1382018 
 C4      648.502014  1876.313964  566.226014 
 O4      649.195984  1878.125976  563.921998 
 C1      652.072022  1878.595948  563.752014 
 CG      655.1455932  1877.5987794  565.204608 
 C4      657.588012  1877.5  565.804016 
 O4      660.521972  1878.083984  565.461976 
 C1      661.85199  1878.456054  568.033996 
 CG      661.2677976  1878.2556152  571.523999 
 C4      661.562012  1878.46399  574.013978 
 O4      663.10199  1878.86206  576.570008 
 C1      661.557984  1880.369996  578.53601 
 CG      658.3419802  1881.7619876  579.072998 
 C4      656.440002  1883.078002  580.06598 
 O4      654.98999  1884.60205  582.21997 
 C1      653.445984  1886.819946  581.114014 
 CG      652.476996  1888.2701784  578.0294004 
 C4      651.544006  1889.871948  576.328002 
 O4      649.880004  1892.189942  575.36798 
 C1      651.211976  1893.650024  573.218018 
 CG      654.0793946  1893.5413942  571.1388002 
 C4      655.859986  1894.189942  569.486022 
 O4      657.073974  1895.807984  567.252014 
 C1      659.952026  1896.156006  567.614014 
 CG      662.6342162  1895.1470094  569.6977968 
 C4      664.90802  1895  570.763978 
 O4      667.880004  1895.44397  570.96399 
 C1      668.710022  1895.947998  573.718018 
 CG      667.4592044  1896.0191894  577.0338072 
 C4      667.28003  1896.394042  579.515992 
 O4      668.322022  1896.911988  582.294006 
 C1      666.505982  1898.614014  583.820008 
 CG      663.3250062  1900.1616086  583.6351934 
 C4      661.338012  1901.615966  584.156006 
 O4      659.583984  1903.343994  585.885986 
 C1      658.393982  1905.534058  584.366028 
 CG      658.108197  1906.7978146  581.0671998 
 C4      657.599976  1908.310058  579.119996 
 O4      656.271972  1910.614014  577.710022 
 C1      658.06598  1911.868042  575.776 
 CG      661.267401  1911.5010012  574.3039978 
 C4      663.364014  1911.96399  572.992004 
 O4      665.062012  1913.369996  570.940002 
 C1      667.87799  1913.588012  571.950012 
 CG      669.9216064  1912.4815794  574.5997924 
 C4      671.88202  1912.20996  576.182006 
 O4      674.77002  1912.391968  577.013978 
 C1      675.031982  1913.015992  579.854004 
 CG      673.1068052  1913.446399  582.7988036 
 C4      672.43402  1914.015992  585.156006 
 O4      672.900024  1914.63794  588.06598 
 C1      670.987976  1916.609986  589.062012 
 CG      668.1057984  1918.428784  588.0918092 
 C4      666.21997  1920.093994  588.080018 
 O4      664.325988  1922.099976  589.28601 
 C1      663.734008  1924.274048  587.427978 
 CG      664.3078004  1925.3131958  584.0888 
 C4      664.400024  1926.715942  582.002014 
 O4      663.661988  1929.027954  580.216004 
 C1      665.95398  1929.962036  578.66803 
 CG      669.3409974  1929.1936156  577.9690062 
 C4      671.708008  1929.36206  577.135986 
 O4      673.952026  1930.449952  575.445984 
 C1      676.471984  1930.52002  576.91803 
 CG      677.9169918  1929.5590086  580.007599 
 C4      679.531982  1929.323974  581.921998 
 O4      682.21997  1929.45398  583.276 
 C1      681.97998  1930.293946  586.064026 
 CG      679.5670044  1931.0372194  588.5486024 
 C4      678.502014  1931.822022  590.687988 
 O4      678.447998  1932.656006  593.58197 
 C1      676.495972  1934.777954  594.052002 
 CG      673.9512026  1936.630188  592.4236086 
 C4      672.195984  1938.365966  591.935974 
 O4      670.224  1940.537964  592.612 
 C1      670.112  1942.578002  590.526 
 CG      671.356592  1943.3207886  587.2914064 
 C4      671.914002  1944.547974  585.166016 
 O4      671.651978  1946.734008  583.112 
 C1      674.242004  1947.447998  581.966004 
 CG      677.6519958  1946.4868044  581.9817992 
 C4      680.140014  1946.48999  581.606018 
 O4      682.716004  1947.345948  580.299988 
 C1      684.916016  1947.430054  582.218018 
 CG      685.7028018  1946.6610108  585.5860046 
 C4      686.916016  1946.514038  587.78601 
 O4      689.30603  1946.641968  589.612 
 C1      688.599976  1947.712036  592.236022 
 CG      685.8079898  1948.7520018  594.1565976 
 C4      684.406006  1949.75  595.992004 
 O4      683.859986  1950.81604  598.754028 
 C1      681.976014  1953.04602  598.69397 
 CG      679.8868046  1954.8648194  596.4837892 
 C4      678.35199  1956.628052  595.547974 
 O4      676.414002  1958.926026  595.679992 
 C1      676.807984  1960.793946  593.46997 
 CG      678.6730102  1961.2224002  590.4873962 
 C4      679.68402  1962.25  588.426026 
 O4      679.932006  1964.274048  586.211976 
 C1      682.726014  1964.78601  585.53003 
 CG      686.0145936  1963.6895996  586.2635924 
 C4      688.523986  1963.560058  586.36798 
 O4      691.34198  1964.202026  585.52002 
 C1      693.150024  1964.349976  587.809998 
 CG      693.2482116  1963.821216  591.3136048 
 C4      694.02002  1963.802002  593.708008 
 O4      696.03003  1963.975952  595.945984 
 C1      694.906006  1965.281982  598.299988 
 CG      691.8676026  1966.5881956  599.5769962 
 C4      690.20398  1967.787964  601.03601 
 O4      689.211976  1969.093994  603.562012 
 C1      687.5  1971.385986  602.984008 
 CG      685.9650026  1973.106189  600.2926026 
 C4      684.731994  1974.849976  598.958008 
 O4      682.935974  1977.22998  598.55603 
 C1      683.838012  1978.895996  596.333984 
 CG      686.2474122  1979.006604  593.7387936 
 C4      687.682006  1979.823974  591.840026 
 O4      688.452026  1981.651978  589.573974 
 C1      691.348022  1981.991944  589.403992 
 CG      694.3752076  1980.8223996  590.8255982 
 C4      696.812012  1980.598022  591.416016 
 O4      699.768006  1981.052002  591.075988 
 C1      701.059998  1981.300048  593.771972 
 CG      700.3179932  1980.93822  597.1984006 
 C4      700.495972  1981.008056  599.724 
 O4      701.942016  1981.157958  602.362 
 C1      700.416016  1982.66394  604.340026 
 CG      697.2838014  1984.2519896  604.8218076 
 C4      695.432006  1985.644042  605.807984 
 O4      693.995972  1987.151978  607.981994 
 C1      692.65802  1989.53003  606.937988 
 CG      691.935602  1991.2092164  603.9033998 
 C4      691.19397  1992.962036  602.257996 
 O4      689.73999  1995.442016  601.362 
 C1      691.265992  1996.917968  599.356018 
 CG      694.2124022  1996.7145874  597.3955992 
 C4      696.109986  1997.322022  595.857972 
 O4      697.531982  1998.965942  593.773986 
 C1      700.406006  1999.08606  594.276 
 CG      702.915204  1997.7799928  596.409204 
 C4      705.119996  1997.411988  597.562012 
 O4      708.104004  1997.634034  597.909974 
 C1      708.840026  1997.927978  600.71997 
 CG      707.446002  1997.9104124  603.9779906 
 C4      707.179992  1998.161988  606.468018 
 O4      708.125976  1998.456054  609.309998 
 C1      706.364014  2000.199952  610.856018 
 CG      703.309204  2001.9789916  610.6253966 
 C4      701.406006  2003.54004  611.143982 
 O4      699.695984  2005.293946  612.895996 
 C1      698.731994  2007.641968  611.452026 
 CG      698.6866088  2009.0978028  608.2204042 
 C4      698.374024  2010.744018  606.34198 
 O4      697.273986  2013.20996  605.012024 
 C1      699.234008  2014.436036  603.228028 
 CG      702.4690062  2013.9194216  601.8734008 
 C4      704.650024  2014.300048  600.677978 
 O4      706.533996  2015.689942  598.781982 
 C1      709.27002  2015.706054  599.804016 
 CG      711.256195  2014.4545778  602.4586 
 C4      713.185974  2014.073974  604.028016 
 O4      716.064026  2014.170044  604.911988 
 C1      716.289978  2014.660034  607.78003 
 CG      714.3264036  2014.9844114  610.7128114 
 C4      713.62799  2015.456054  613.083984 
 O4      714.05603  2015.937988  616.023986 
 C1      712.159974  2017.890014  617.083984 
 CG      709.3210024  2019.7971922  616.1553956 
 C4      707.461976  2021.491944  616.19397 
 O4      705.580018  2023.46997  617.461976 
 C1      705.049988  2025.735962  615.697998 
 CG      705.6907958  2026.9173828  612.4182068 
 C4      705.835998  2028.416016  610.400024 
 O4      705.159974  2030.813964  608.711976 
 C1      707.492004  2031.784058  607.242004 
 CG      710.8769958  2030.9946046  606.5588016 
 C4      713.26001  2031.16394  605.768006 
 O4      715.544006  2032.291992  604.166016 
 C1      718.041992  2032.254028  605.676026 
 CG      719.4243958  2031.1291992  608.7393982 
 C4      721.005982  2030.78003  610.664002 
 O4      723.674012  2030.80603  612.062012 
 C1      723.406006  2031.521972  614.88202 
 CG      720.9637998  2032.1874144  617.3623966 
 C4      719.87799  2032.890014  619.52002 
 O4      719.789978  2033.592042  622.447998 
 C1      717.866028  2035.71997  622.986022 
 CG      715.3737978  2037.6857786  621.4084048 
 C4      713.653992  2039.46997  620.974 
 O4      711.70398  2041.641968  621.721984 
 C1      711.656006  2043.774048  619.728028 
 CG      712.9609984  2044.6449708  616.5513918 
 C4      713.570008  2045.95996  614.494018 
 O4      713.374024  2048.241944  612.539978 
 C1      715.98999  2048.966064  611.466004 
 CG      719.3856018  2047.951013  611.4879942 
 C4      721.880004  2047.932006  611.14801 
 O4      724.487976  2048.805908  609.921998 
 C1      726.659974  2048.766114  611.875976 
 CG      727.381598  2047.8316038  615.2153928 
 C4      728.559998  2047.56604  617.424012 
 O4      730.921998  2047.569946  619.289978 
 C1      730.06598  2048.570068  621.986022 
 CG      727.161194  2049.4528196  623.775006 
 C4      725.614014  2050.343994  625.572022 
 O4      724.87201  2051.214112  628.357972 
 C1      722.992004  2053.447998  628.320008 
 CG      721.056793  2055.4210206  626.1019898 
 C4      719.585998  2057.246094  625.185974 
 O4      717.635986  2059.535888  625.343994 
 C1      718.177978  2061.553956  623.304016 
 CG      720.2476014  2062.1875976  620.4976072 
 C4      721.39801  2063.355958  618.588012 
 O4      721.79602  2065.53003  616.54602 
 C1      724.630004  2066.083984  616.099976 
 CG      727.862207  2064.9314208  616.9844058 
 C4      730.359986  2064.79004  617.255982 
 O4      733.228028  2065.483886  616.656006 
 C1      734.866028  2065.466064  619.072022 
 CG      734.7218138  2064.6933838  622.5273926 
 C4      735.322022  2064.503906  624.961976 
 O4      737.16803  2064.518066  627.34198 
 C1      735.880004  2065.657958  629.700012 
 CG      732.7543944  2066.8748046  630.8464052 
 C4      730.98999  2067.96997  632.265992 
 O4      729.817994  2069.0979  634.799988 
 C1      728.143982  2071.431884  634.265992 
 CG      726.7962036  2073.3384278  631.6018004 
 C4      725.656006  2075.17212  630.312012 
 O4      723.88202  2077.580078  629.950012 
 C1      724.93402  2079.395996  627.921998 
 CG      727.5213926  2079.6840088  625.5155946 
 C4      729.083984  2080.629882  623.783996 
 O4      730.004028  2082.610108  621.711976 
 C1      732.903992  2082.956054  621.77002 
 CG      735.8280032  2081.684253  623.3166016 
 C4      738.218018  2081.414062  624.059998 
 O4      741.190002  2081.885986  623.961976 
 C1      742.356018  2081.958008  626.638 
 CG      741.5268006  2081.4670168  630.0482056 
 C4      741.65802  2081.434082  632.559998 
 O4      743.038024  2081.518066  635.237976 
 C1      741.424012  2082.914062  637.231994 
 CG      738.2421998  2084.402612  637.6922058 
 C4      736.333984  2085.70996  638.682006 
 O4      734.80603  2087.100098  640.87201 
 C1      733.432006  2089.47998  639.885986 
 CG      732.7374022  2091.2515868  636.8957948 
 C4      731.98999  2093.043946  635.297974 
 O4      730.494018  2095.518066  634.455994 
 C1      732.028016  2097.105958  632.544006 
 CG      735.0234072  2097.0496096  630.6507932 
 C4      736.940002  2097.761962  629.18402 
 O4      738.36798  2099.516114  627.19397 
 C1      741.224  2099.689942  627.771972 
 CG      743.7163938  2098.3696046  629.9177918 
 C4      745.903992  2098.016114  631.109986 
 O4      748.869996  2098.300048  631.539978 
 C1      749.531982  2098.508056  634.375976 
 CG      748.061389  2098.335156  637.5966064 
 C4      747.72998  2098.488038  640.085998 
 O4      748.60199  2098.699952  642.960022 
 C1      746.76001  2100.342042  644.526 
 CG      743.6638062  2102.049219  644.2832092 
 C4      741.708008  2103.541992  644.812012 
 O4      739.911988  2105.187988  646.58197 
 C1      738.921998  2107.560058  645.202026 
 CG      738.9141968  2109.1333984  642.025403 
 C4      738.604004  2110.83789  640.200012 
 O4      737.471984  2113.325928  638.93402 
 C1      739.442016  2114.66211  637.244018 
 CG      742.7192016  2114.279419  635.952197 
 C4      744.91803  2114.76001  634.825988 
 O4      746.807984  2116.263916  633.03003 
 C1      749.518006  2116.312012  634.11798 
 CG      751.4726014  2115.01499  636.773596 
 C4      753.374024  2114.624024  638.374024 
 O4      756.226014  2114.761962  639.33197 
 C1      756.37201  2115.149902  642.221984 
 CG      754.3319948  2115.316577  645.1148008 
 C4      753.56598  2115.681884  647.484008 
 O4      753.909974  2116.063964  650.450012 
 C1      751.843994  2117.991944  651.460022 
 CG      748.9671936  2119.71958  650.3847962 
 C4      747.002014  2121.315918  650.307984 
 O4      744.909974  2123.139892  651.478028 
 C1      744.36798  2125.416016  649.731994 
 CG      745.1677918  2126.7238282  646.5357972 
 C4      745.362  2128.28003  644.567994 
 O4      744.659974  2130.679932  642.890014 
 C1      747.021972  2131.832032  641.61798 
 CG      750.4927918  2131.2719972  641.1697872 
 C4      752.911988  2131.60791  640.562012 
 O4      755.228028  2132.919922  639.15802 
 C1      757.609986  2132.996094  640.848022 
 CG      758.8354066  2131.8751952  643.9777954 
 C4      760.291992  2131.573974  646.007996 
 O4      762.846008  2131.726074  647.598022 
 C1      762.325988  2132.345948  650.403992 
 CG      759.6765928  2132.7916014  652.7123902 
 C4      758.393982  2133.365966  654.797974 
 O4      758.052002  2133.981934  657.726014 
 C1      755.961976  2135.971924  658.171998 
 CG      753.4709962  2137.8208252  656.4584044 
 C4      751.676026  2139.506104  655.940002 
 O4      749.544006  2141.531982  656.590026 
 C1      749.504028  2143.711914  654.64801 
 CG      750.9770082  2144.748218  651.5957948 
 C4      751.64801  2146.154052  649.619996 
 O4      751.447998  2148.471924  647.708008 
 C1      754.083984  2149.384034  646.848022 
 CG      757.5264036  2148.581372  647.097003 
 C4      760.033996  2148.726074  646.942016 
 O4      762.661988  2149.791992  645.932006 
 C1      764.685974  2149.833984  648.03601 
 CG      765.2235962  2148.8552248  651.3999996 
 C4      766.252014  2148.60205  653.682006 
 O4      768.46997  2148.701904  655.718018 
 C1      767.487976  2149.541992  658.338012 
 CG      764.494403  2150.3088136  660.0719968 
 C4      762.892028  2151.104004  661.84198 
 O4      762.057984  2151.936036  664.614014 
 C1      760.073974  2154.075928  664.541992 
 CG      758.0886048  2155.956201  662.287799 
 C4      756.549988  2157.70996  661.346008 
 O4      754.492004  2159.904052  661.468018 
 C1      754.971984  2161.946044  659.435974 
 CG      757.0587892  2162.6788086  656.6670104 
 C4      758.185974  2163.9021  654.78003 
 O4      758.518006  2166.093994  652.73999 
 C1      761.325988  2166.781982  652.346008 
 CG      764.5950074  2165.7837888  653.2887998 
 C4      767.09198  2165.761962  653.606018 
 O4      769.93402  2166.590088  653.05603 
 C1      771.528016  2166.649902  655.502014 
 CG      771.3582036  2165.8703858  658.9546016 
 C4      771.924012  2165.70996  661.400024 
 O4      773.726014  2165.810058  663.812012 
 C1      772.340026  2166.884034  666.145996 
 CG      769.1405882  2167.9521976  667.2359986 
 C4      767.299988  2168.961914  668.62201 
 O4      766.031982  2170.031982  671.135986 
 C1      764.257996  2172.283936  670.572022 
 CG      762.8692076  2174.1243896  667.881 
 C4      761.666016  2175.9021  666.570008 
 O4      759.78601  2178.224122  666.176026 
 C1      760.788024  2180.08789  664.164002 
 CG      763.3997986  2180.5003908  661.805402 
 C4      764.945984  2181.52002  660.10199 
 O4      765.809998  2183.543946  658.044006 
 C1      768.687988  2184.025878  658.156006 
 CG      771.639795  2182.8946044  659.754596 
 C4      774.026  2182.73999  660.539978 
 O4      776.971984  2183.35205  660.495972 
 C1      778.085998  2183.478028  663.192016 
 CG      777.2212036  2182.9461914  666.5874082 
 C4      777.309998  2182.917968  669.10199 
 O4      778.633972  2183.070068  671.802002 
 C1      776.921998  2184.385986  673.768006 
 CG      773.664197  2185.7199708  674.1701966 
 C4      771.677978  2186.934082  675.125976 
 O4      770.04602  2188.248046  677.288024 
 C1      768.583984  2190.605958  676.14801 
 CG      767.9044006  2192.1647706  673.059802 
 C4      767.13202  2193.840088  671.322022 
 O4      765.512024  2196.156006  670.288024 
 C1      767.028016  2197.76001  668.375976 
 CG      770.114197  2197.833789  666.6350036 
 C4      772.049988  2198.614014  665.228028 
 O4      773.450012  2200.374024  663.226014 
 C1      776.255982  2200.781982  663.929992 
 CG      778.7196046  2199.7461914  666.2579956 
 C4      780.862  2199.605958  667.570008 
 O4      783.773986  2200.124024  668.12799 
 C1      784.271972  2200.511962  670.97998 
 CG      782.653204  2200.3814208  674.1302002 
 C4      782.182006  2200.625976  676.590026 
 O4      782.888  2201.033936  679.48999 
 C1      780.856018  2202.605958  680.87799 
 CG      777.6657958  2204.071802  680.4028074 
 C4      775.585998  2205.441894  680.76001 
 O4      773.590026  2207.031982  682.357972 
 C1      772.507996  2209.261962  680.81598 
 CG      772.5548034  2210.6813966  677.5681886 
 C4      772.21997  2212.273926  675.64801 
 O4      770.984008  2214.610108  674.205994 
 C1      772.940002  2216.006104  672.547974 
 CG      776.2987974  2215.804004  671.4365966 
 C4      778.513978  2216.389892  670.395996 
 O4      780.383972  2217.944092  668.619996 
 C1      783.023986  2218.236084  669.833984 
 CG      784.9245976  2217.2089842  672.642395 
 C4      786.763978  2217.031982  674.35199 
 O4      789.54602  2217.419922  675.435974 
 C1      789.515992  2217.951904  678.307984 
 CG      787.3205994  2218.1030028  681.0865964 
 C4      786.40802  2218.521972  683.393982 
 O4      786.572022  2219.063964  686.35199 
 C1      784.421998  2220.830078  687.242004 
 CG      781.48479  2222.4394042  686.0848024 
 C4      779.46997  2223.941894  685.96399 
 O4      777.31598  2225.733886  687.06598 
 C1      776.697998  2227.924072  685.234008 
 CG      777.4565978  2229.137036  681.9921996 
 C4      777.599976  2230.625976  679.968018 
 O4      776.817994  2232.934082  678.202026 
 C1      779.142028  2234.11792  676.885986 
 CG      782.6299988  2233.6615968  676.4601928 
 C4      785.03601  2234.058106  675.84198 
 O4      787.309998  2235.395996  674.388 
 C1      789.68402  2235.615966  676.073974 
 CG      790.942804  2234.6559814  679.244989 
 C4      792.406006  2234.481934  681.283996 
 O4      794.950012  2234.778076  682.869996 
 C1      794.406006  2235.486084  685.650024 
 CG      791.7385986  2235.9275636  687.939801 
 C4      790.43402  2236.535888  690.004028 
 O4      790.067994  2237.248046  692.906006 
 C1      787.90802  2239.179932  693.273986 
 CG      785.3581972  2240.8771974  691.4921936 
 C4      783.507996  2242.478028  690.909974 
 O4      781.30603  2244.451904  691.484008 
 C1      781.19397  2246.558106  689.461976 
 CG      782.6356016  2247.5270022  686.373395 
 C4      783.26001  2248.879882  684.346008 
 O4      782.984008  2251.11792  682.348022 
 C1      785.588012  2252.08789  681.45398 
 CG      789.056396  2251.412793  681.7343994 
 C4      791.557984  2251.63794  681.575988 
 O4      794.151978  2252.756104  680.526 
 C1      796.16803  2252.944092  682.62799 
 CG      796.7330018  2252.1114014  686.0259884 
 C4      797.768006  2251.97998  688.317994 
 O4      799.974  2252.231934  690.348022 
 C1      798.961976  2253.135986  692.932006 
 CG      795.940796  2253.8634034  694.6369936 
 C4      794.309998  2254.667968  696.375976 
 O4      793.44397  2255.575928  699.114014 
 C1      791.388  2257.644042  698.961976 
 CG      789.3420044  2259.3670166  696.6390016 
 C4      787.745972  2261.03003  695.63202 
 O4      785.609986  2263.154052  695.669982 
 C1      786.12799  2265.134034  693.474 
 CG      788.2237974  2265.632422  690.6850038 
 C4      789.390014  2266.699952  688.705994 
 O4      789.718018  2268.694092  686.474 
 C1      792.52002  2269.39795  686.064026 
 CG      795.7884096  2268.5646244  687.1528014 
 C4      798.278016  2268.624024  687.512024 
 O4      801.114014  2269.458008  686.93402 
 C1      802.659974  2269.781982  689.390014 
 CG      802.4398014  2269.3338136  692.8981936 
 C4      802.961976  2269.417968  695.357972 
 O4      804.71399  2269.788086  697.778016 
 C1      803.263978  2271.052002  699.976014 
 CG      800.0258056  2272.1511962  700.9031984 
 C4      798.140014  2273.25  702.153992 
 O4      796.804016  2274.53003  704.531982 
 C1      795  2276.677978  703.721984 
 CG      793.626605  2278.2246094  700.8456114 
 C4      792.416016  2279.842042  699.348022 
 O4      790.5  2282.075928  698.702026 
 C1      791.502014  2283.761962  696.539978 
 CG      794.1500002  2283.9998048  694.1969968 
 C4      795.708008  2284.884034  692.429992 
 O4      796.572022  2286.718018  690.20398 
 C1      799.437988  2287.27002  690.31598 
 CG      802.3809998  2286.3584234  692.0658022 
 C4      804.754028  2286.330078  692.903992 
 O4      807.690002  2286.996094  692.849976 
 C1      808.747986  2287.4021  695.539978 
 CG      807.8291994  2287.1798098  698.9563962 
 C4      807.869996  2287.394042  701.46399 
 O4      809.140014  2287.830078  704.15802 
 C1      807.366028  2289.291992  705.960022 
 CG      804.0768008  2290.5907958  706.176404 
 C4      802.049988  2291.850098  706.976014 
 O4      800.35199  2293.330078  708.974 
 C1      798.862  2295.503906  707.718018 
 CG      798.1602048  2296.9310058  704.5519962 
 C4      797.354004  2298.508056  702.763978 
 O4      795.728028  2300.78003  701.640014 
 C1      797.224  2302.281982  699.63202 
 CG      800.2829956  2302.2562014  697.8451966 
 C4      802.200012  2302.958008  696.374024 
 O4      803.580018  2304.61206  694.27002 
 C1      806.395996  2305.04004  694.911988 
 CG      808.8893984  2304.1059816  697.2507934 
 C4      811.049988  2304.02002  698.538024 
 O4      813.974  2304.550048  699.028016 
 C1      814.513978  2305.073974  701.848022 
 CG      812.941394  2305.1036132  705.0247986 
 C4      812.51001  2305.46997  707.478028 
 O4      813.255982  2306.011962  710.34198 
 C1      811.252014  2307.66211  711.682006 
 CG      808.061206  2309.1181886  711.1825988 
 C4      805.992004  2310.513916  711.504028 
 O4      804.028016  2312.189942  713.052002 
 C1      802.932006  2314.345948  711.416016 
 CG      802.9368038  2315.6061768  708.1043946 
 C4      802.580018  2317.104004  706.116028 
 O4      801.33197  2319.374024  704.580018 
 C1      803.27002  2320.681884  702.825988 
 CG      806.6112062  2320.407373  701.6783994 
 C4      808.812012  2320.931884  700.578002 
 O4      810.664002  2322.38794  698.702026 
 C1      813.322022  2322.726074  699.862 
 CG      815.2606084  2321.827832  702.6892092 
 C4      817.124024  2321.724122  704.37799 
 O4      819.924012  2322.1521  705.403992 
 C1      819.935974  2322.820068  708.244018 
 CG      817.7833922  2323.1178222  711.0440002 
 C4      816.90802  2323.654052  713.34198 
 O4      817.116028  2324.33789  716.265992 
 C1      814.987976  2326.154052  717.099976 
 CG      812.040204  2327.7202392  715.909796 
 C4      810.03003  2329.226074  715.745972 
 O4      807.900024  2331.080078  716.789978 
 C1      807.263978  2333.179932  714.862 
 CG      807.9791992  2334.2313964  711.5557924 
 C4      808.098022  2335.620118  709.460022 
 O4      807.299988  2337.843994  707.593994 
 C1      809.736022  2338.909912  706.205994 
 CG      813.1714052  2338.2261718  705.8091978 
 C4      815.616028  2338.444092  705.182006 
 O4      817.955994  2339.53003  703.62799 
 C1      820.340026  2339.761962  705.29602 
 CG      821.5528076  2339.0043944  708.5396054 
 C4      823.01001  2338.919922  710.590026 
 O4      825.567994  2339.214112  712.150024 
 C1      825.070008  2340.177978  714.862 
 CG      822.4348024  2340.9531984  717.099194 
 C4      821.16803  2341.800048  719.10199 
 O4      820.846008  2342.771972  721.932006 
 C1      818.79602  2344.842042  722.133972 
 CG      816.337207  2346.5194094  720.2103942 
 C4      814.573974  2348.164062  719.48999 
 O4      812.484008  2350.295898  719.893982 
 C1      812.484008  2352.226074  717.702026 
 CG      813.9671936  2352.8558106  714.546399 
 C4      814.659974  2353.996094  712.414002 
 O4      814.502014  2356.072022  710.237976 
 C1      817.151978  2356.823974  709.271972 
 CG      820.5781918  2355.9876222  709.6155882 
 C4      823.088012  2356.062012  709.44397 
 O4      825.734008  2356.947998  708.312012 
 C1      827.763978  2357.201904  710.395996 
 CG      828.2911988  2356.628198  713.852997 
 C4      829.322022  2356.634034  716.14801 
 O4      831.544006  2356.934082  718.156006 
 C1      830.585998  2358.104004  720.653992 
 CG      827.6119998  2359.1334228  722.2843932 
 C4      826.03003  2360.167968  723.945984 
 O4      825.221984  2361.343994  726.596008 
 C1      823.28003  2363.501954  726.268006 
 CG      821.3242008  2365.1332034  723.8031986 
 C4      819.817994  2366.79004  722.656006 
 O4      817.799988  2369.021972  722.512024 
 C1      818.317994  2370.793946  720.247986 
 CG      820.4112  2371.1449952  717.410791 
 C4      821.557984  2372.10791  715.388 
 O4      821.926026  2374.03003  713.098022 
 C1      824.747986  2374.610108  712.625976 
 CG      827.998004  2373.6697998  713.6801942 
 C4      830.494018  2373.635986  713.995972 
 O4      833.349976  2374.33789  713.349976 
 C1      834.952026  2374.659912  715.77002 
 CG      834.776001  2374.3080078  719.2920046 
 C4      835.343994  2374.434082  721.73999 
 O4      837.153992  2374.788086  724.119996 
 C1      835.79602  2376.166016  726.307984 
 CG      832.6206114  2377.4193848  727.2619996 
 C4      830.804016  2378.625976  728.518006 
 O4      829.562012  2380.016114  730.88202 
 C1      827.83197  2382.216064  730.047974 
 CG      826.4721986  2383.7464112  727.1563964 
 C4      825.299988  2385.375976  725.640014 
 O4      823.468018  2387.667968  724.96997 
 C1      824.497986  2389.256104  722.745972 
 CG      827.112195  2389.3286134  720.3547914 
 C4      828.671998  2390.104004  718.539978 
 O4      829.570008  2391.845948  716.254028 
 C1      832.458008  2392.283936  716.304016 
 CG      835.3917966  2391.2946044  718.027197 
 C4      837.776  2391.187988  718.823974 
 O4      840.736022  2391.731934  718.705994 
 C1      841.857972  2392.16211  721.36798 
 CG      840.9909974  2392.062427  724.8031982 
 C4      841.083984  2392.335938  727.302002 
 O4      842.419982  2392.788086  729.966004 
 C1      840.737976  2394.364014  731.755982 
 CG      837.5083984  2395.8018066  731.9947998 
 C4      835.547974  2397.16211  732.79602 
 O4      833.947998  2398.76001  734.783996 
 C1      832.526  2400.961914  733.497986 
 CG      831.8259946  2402.3372068  730.3085998 
 C4      831.052002  2403.9021  728.495972 
 O4      829.5  2406.20996  727.34198 
 C1      831.02002  2407.5979  725.27002 
 CG      834.0434208  2407.4029782  723.4340026 
 C4      835.960022  2407.98999  721.914002 
 O4      837.36798  2409.531982  719.744018 
 C1      840.273986  2409.813964  720.437988 
 CG      842.6398008  2408.6833984  722.7935976 
 C4      844.776  2408.42212  724.13202 
 O4      847.731994  2408.677978  724.642028 
 C1      848.29602  2409.204102  727.455994 
 CG      846.7065978  2409.4526122  730.615204 
 C4      846.289978  2409.907958  733.05603 
 O4      847.064026  2410.437988  735.916016 
 C1      845.218018  2412.298096  737.20398 
 CG      842.1874022  2414.0480226  736.6399904 
 C4      840.26001  2415.644042  736.909974 
 O4      838.45398  2417.533936  738.403992 
 C1      837.585998  2419.753906  736.716004 
 CG      837.7425962  2420.9369382  733.3796022 
 C4      837.552002  2422.419922  731.356018 
 O4      836.541992  2424.77002  729.763978 
 C1      838.612  2425.843994  728.005982 
 CG      841.9197998  2425.225171  726.8991946 
 C4      844.169982  2425.51001  725.812012 
 O4      846.169982  2426.741944  723.927978 
 C1      848.840026  2426.845948  725.107972 
 CG      850.6570006  2425.8223876  727.9724 
 C4      852.486022  2425.573974  729.682006 
 O4      855.304016  2425.748046  730.728028 
 C1      855.357972  2426.474122  733.55603 
 CG      853.2216006  2427.0356694  736.3268126 
 C4      852.38202  2427.699952  738.604004 
 O4      852.63202  2428.42212  741.515992 
 C1      850.682006  2430.451904  742.291992 
 CG      847.9106082  2432.2715822  741.0388 
 C4      846.05603  2433.95996  740.823974 
 O4      844.107972  2436.033936  741.807984 
 C1      843.695984  2438.145996  739.833984 
 CG      844.5380002  2439.0535642  736.5142086 
 C4      844.809998  2440.379882  734.392028 
 O4      844.247986  2442.63208  732.474 
 C1      846.666016  2443.481934  731.073974 
 CG      850.084009  2442.6429686  730.6657896 
 C4      852.512024  2442.75  730.012024 
 O4      854.893982  2443.746094  728.461976 
 C1      857.294006  2443.835938  730.119996 
 CG      858.4840026  2442.971167  733.3437928 
 C4      859.94397  2442.785888  735.383972 
 O4      862.521972  2442.929932  736.93402 
 C1      862.085998  2443.874024  739.664002 
 CG      859.499988  2444.7394286  741.9282044 
 C4      858.28601  2445.615966  743.950012 
 O4      858.023986  2446.555908  746.797974 
 C1      856.078002  2448.718018  747.044006 
 CG      853.692407  2450.5426272  745.1590088 
 C4      852.005982  2452.281982  744.476014 
 O4      850.023986  2454.503906  744.921998 
 C1      850.106018  2456.466064  742.76001 
 CG      851.6032044  2457.0738034  739.6072022 
 C4      852.340026  2458.216064  737.48999 
 O4      852.27002  2460.330078  735.346008 
 C1      854.950012  2460.966064  734.37799 
 CG      858.3339966  2459.9618408  734.6895996 
 C4      860.84198  2459.917968  734.504028 
 O4      863.523986  2460.694092  733.37201 
 C1      865.573974  2460.820068  735.450012 
 CG      866.088202  2460.163794  738.8940002 
 C4      867.12799  2460.082032  741.182006 
 O4      869.374024  2460.243896  743.185974 
 C1      868.484008  2461.419922  745.70398 
 CG      865.5712034  2462.5657962  747.3685976 
 C4      864.047974  2463.64795  749.054016 
 O4      863.307984  2464.822022  751.728028 
 C1      861.471984  2467.072022  751.442016 
 CG      859.5859982  2468.8350098  749.0141968 
 C4      858.156006  2470.582032  747.901978 
 O4      856.25  2472.907958  747.802002 
 C1      856.840026  2474.689942  745.56598 
 CG      858.9340026  2474.9839844  742.7211974 
 C4      860.116028  2475.924072  740.708008 
 O4      860.56598  2477.86206  738.447998 
 C1      863.409974  2478.312012  737.968018 
 CG      866.615198  2477.2004152  738.9893982 
 C4      869.107972  2477.041992  739.289978 
 O4      871.992004  2477.615966  738.640014 
 C1      873.573974  2477.808106  741.182006 
 CG      873.239001  2477.2906006  744.6513974 
 C4      873.702026  2477.271972  747.142028 
 O4      875.43402  2477.37207  749.604004 
 C1      874.096008  2478.748046  751.804016 
 CG      870.9905886  2480.2021728  752.699402 
 C4      869.21997  2481.488038  753.94397 
 O4      867.994018  2482.860108  756.328002 
 C1      866.471984  2485.226074  755.541992 
 CG      865.3556028  2486.991992  752.6794004 
 C4      864.375976  2488.778076  751.202026 
 O4      862.752014  2491.236084  750.578002 
 C1      863.994018  2492.840088  748.478028 
 CG      866.7010008  2492.8170412  746.1908082 
 C4      868.390014  2493.550048  744.476014 
 O4      869.512024  2495.322022  742.314026 
 C1      872.419982  2495.528076  742.495972 
 CG      875.196399  2494.2322264  744.2755922 
 C4      877.53003  2493.899902  745.156006 
 O4      880.523986  2494.216064  745.176026 
 C1      881.567994  2494.431884  747.893982 
 CG      880.5545962  2494.2405518  751.2848082 
 C4      880.56598  2494.38794  753.79602 
 O4      881.820008  2494.610108  756.526 
 C1      880.192016  2496.228028  758.330018 
 CG      877.076001  2497.9033934  758.519214 
 C4      875.195984  2499.375976  759.314026 
 O4      873.642028  2500.998046  761.317994 
 C1      872.445984  2503.36206  760.090026 
 CG      871.9869994  2504.9365966  756.9484006 
 C4      871.409974  2506.639892  755.187988 
 O4      870.090026  2509.114014  754.093994 
 C1      871.794006  2510.474122  752.151978 
 CG      874.8671938  2510.1276124  750.4215944 
 C4      876.885986  2510.63208  749.005982 
 O4      878.494018  2512.157958  746.96997 
 C1      881.328002  2512.233886  747.676026 
 CG      883.6426024  2510.9572022  750.035413 
 C4      885.75  2510.585938  751.359986 
 O4      888.70398  2510.751954  751.91803 
 C1      889.242004  2511.14209  754.76001 
 CG      887.615802  2511.2855958  757.905597 
 C4      887.177978  2511.64209  760.357972 
 O4      887.921998  2512.028076  763.25 
 C1      886.099976  2513.86792  764.593994 
 CG      883.1140074  2515.7060058  764.072998 
 C4      881.218018  2517.330078  764.390014 
 O4      879.432006  2519.189942  765.94397 
 C1      878.633972  2521.5  764.346008 
 CG      878.8581974  2522.8262206  761.0676088 
 C4      878.724  2524.404052  759.109986 
 O4      877.78601  2526.83789  757.609986 
 C1      879.901978  2527.946044  755.929992 
 CG      883.2114014  2527.3058102  754.8362062 
 C4      885.481994  2527.590088  753.789978 
 O4      887.531982  2528.860108  751.987976 
 C1      890.185974  2528.854004  753.20398 
 CG      891.9434024  2527.665796  756.0438048 
 C4      893.744018  2527.302002  757.762024 
 O4      896.552002  2527.370118  758.849976 
 C1      896.583984  2527.96997  761.710022 
 CG      894.4211918  2528.4533932  764.475006 
 C4      893.56598  2529.033936  766.768006 
 O4      893.789978  2529.62207  769.71399 
 C1      891.874024  2531.656006  770.554016 
 CG      889.158191  2533.5897948  769.3497988 
 C4      887.343994  2535.325928  769.185974 
 O4      885.426026  2537.395996  770.237976 
 C1      885.083984  2539.600098  768.354004 
 CG      885.9893982  2540.6356202  765.0891906 
 C4      886.317994  2542.050048  763.031982 
 O4      885.830018  2544.394042  761.210022 
 C1      888.281982  2545.251954  759.880004 
 CG      891.6875914  2544.3600098  759.4768008 
 C4      894.125976  2544.444092  758.857972 
 O4      896.547974  2545.458008  757.383972 
 C1      898.927978  2545.42212  759.075988 
 CG      900.056207  2544.388843  762.2716002 
 C4      901.486022  2544.082032  764.320008 
 O4      904.044006  2544.100098  765.906006 
 C1      903.46997  2544.966064  768.721984 
 CG      900.7611938  2545.6762208  770.8609982 
 C4      899.401978  2546.444092  772.856018 
 O4      898.95398  2547.179932  775.742004 
 C1      897.012024  2549.343994  776.01001 
 CG      894.7763978  2551.3288088  774.107001 
 C4      893.153992  2553.134034  773.437988 
 O4      891.164002  2555.342042  773.909974 
 C1      891.406006  2557.454102  771.90802 
 CG      893.1212036  2558.2678468  768.9156004 
 C4      894.01001  2559.548096  766.940002 
 O4      894.10199  2561.812012  764.955994 
 C1      896.848022  2562.483886  764.218018 
 CG      900.1950074  2561.4153808  764.6843996 
 C4      902.710022  2561.354004  764.66803 
 O4      905.468018  2562.174072  763.776 
 C1      907.369996  2562.124024  765.992004 
 CG      907.6455996  2561.2159912  769.4046022 
 C4      908.526  2560.958008  771.745972 
 O4      910.630004  2560.947998  773.900024 
 C1      909.58197  2561.949952  776.435974 
 CG      906.571594  2563.0095948  777.9763978 
 C4      904.945984  2563.986084  779.630004 
 O4      904.03601  2564.974122  782.323974 
 C1      902.23999  2567.263916  782.080018 
 CG      900.5375978  2569.221045  779.6655944 
 C4      899.202026  2571.060058  778.590026 
 O4      897.322022  2573.414062  778.531982 
 C1      898.078002  2575.342042  776.474 
 CG      900.3634032  2575.8138428  773.8054078 
 C4      901.687988  2576.879882  771.950012 
 O4      902.304016  2578.96997  769.87201 
 C1      905.177978  2579.417968  769.616028 
 CG      908.2981936  2578.1938234  770.7700014 
 C4      910.763978  2577.981934  771.228028 
 O4      913.690002  2578.563964  770.814026 
 C1      915.150024  2578.575928  773.343994 
 CG      914.7317992  2577.9280032  776.8018006 
 C4      915.150024  2577.803956  779.28003 
 O4      916.820008  2577.83789  781.78601 
 C1      915.401978  2579.0979  784.005982 
 CG      912.248407  2580.4533936  784.8828062 
 C4      910.424012  2581.6521  786.133972 
 O4      909.114014  2582.904052  788.539978 
 C1      907.562012  2585.268066  787.812012 
 CG      906.475403  2587.1243896  784.9966004 
 C4      905.494018  2588.947998  783.567994 
 O4      903.833984  2591.395996  783.004028 
 C1      905.090026  2593.110108  781 
 CG      907.8506042  2593.2324216  778.7804018 
 C4      909.564026  2594.070068  777.138 
 O4      910.700012  2595.946044  775.075988 
 C1      913.598022  2596.201904  775.333984 
 CG      916.357599  2594.8919678  777.1288022 
 C4      918.676026  2594.572022  778.052002 
 O4      921.661988  2594.946044  778.156006 
 C1      922.635986  2595.072022  780.906006 
 CG      921.5480042  2594.724219  784.2610046 
 C4      921.497986  2594.77002  786.776 
 O4      922.68402  2594.906006  789.539978 
 C1      920.981994  2596.419922  791.369996 
 CG      917.8263976  2598.0221924  791.5486022 
 C4      915.89801  2599.42212  792.356018 
 O4      914.263978  2600.934082  794.383972 
 C1      913.047974  2603.320068  793.224 
 CG      912.6292052  2605.0114258  790.1372072 
 C4      912.059998  2606.771972  788.432006 
 O4      910.711976  2609.261962  787.403992 
 C1      912.43402  2610.731934  785.559998 
 CG      915.5530026  2610.5167726  783.8932006 
 C4      917.593994  2611.11792  782.547974 
 O4      919.218018  2612.756104  780.614014 
 C1      922.03003  2612.86206  781.392028 
 CG      924.3158082  2611.5356202  783.7536012 
 C4      926.400024  2611.154052  785.112 
 O4      929.335998  2611.35791  785.747986 
 C1      929.797974  2611.64209  788.61798 
 CG      928.0960022  2611.6253906  791.7245848 
 C4      927.593994  2611.874024  794.177978 
 O4      928.262024  2612.156006  797.099976 
 C1      926.263978  2613.968018  798.414002 
 CG      923.2303894  2615.6297854  797.7437868 
 C4      921.21997  2617.156006  797.95398 
 O4      919.21997  2618.85791  799.429992 
 C1      918.409974  2621.176026  797.849976 
 CG      918.7978092  2622.6328124  794.6417966 
 C4      918.718018  2624.268066  792.731994 
 O4      917.754028  2626.701904  791.244018 
 C1      919.91803  2627.986084  789.763978 
 CG      923.330603  2627.569214  788.9038024 
 C4      925.651978  2628.016114  788.041992 
 O4      927.752014  2629.461914  786.442016 
 C1      930.30603  2629.560058  787.854004 
 CG      931.9155944  2628.3664062  790.7772036 
 C4      933.60199  2628.04004  792.616028 
 O4      936.31598  2628.224122  793.914002 
 C1      936.099976  2628.71997  796.783996 
 CG      933.7181948  2628.9826172  799.391998 
 C4      932.664002  2629.431884  801.630004 
 O4      932.638  2629.924072  804.60199 
 C1      930.552002  2631.818116  805.362 
 CG      927.8236022  2633.6395994  804.0185974 
 C4      925.927978  2635.278076  803.776 
 O4      923.822022  2637.197998  804.745972 
 C1      923.494018  2639.447998  802.911988 
 CG      924.5746028  2640.6510008  799.7604004 
 C4      924.96997  2642.154052  797.781982 
 O4      924.47998  2644.533936  796.002014 
 C1      926.971984  2645.572022  794.888 
 CG      930.4446046  2644.8848144  794.7156066 
 C4      932.911988  2645.125976  794.28601 
 O4      935.374024  2646.323974  793.031982 
 C1      937.62201  2646.360108  794.893982 
 CG      938.5694032  2645.2739744  798.132202 
 C4      939.859986  2644.971924  800.271972 
 O4      942.289978  2645.073974  802.04602 
 C1      941.585998  2645.78003  804.794006 
 CG      938.7880004  2646.3719724  806.8838074 
 C4      937.374024  2647.041992  808.854004 
 O4      936.833984  2647.736084  811.734008 
 C1      934.789978  2649.805908  811.976014 
 CG      932.5013976  2651.697217  810.0403994 
 C4      930.809998  2653.429932  809.349976 
 O4      928.711976  2655.54004  809.794006 
 C1      928.892028  2657.674072  807.809998 
 CG      930.6262022  2658.585205  804.8553896 
 C4      931.492004  2659.917968  802.906006 
 O4      931.518006  2662.196044  800.935974 
 C1      934.242004  2663  800.255982 
 CG      937.6264038  2662.0851804  800.782001 
 C4      940.142028  2662.14209  800.814026 
 O4      942.875976  2663.092042  799.981994 
 C1      944.736022  2663.115966  802.234008 
 CG      944.985602  2662.2015868  805.6483948 
 C4      945.83197  2661.968018  808.005982 
 O4      947.892028  2662.043946  810.200012 
 C1      946.745972  2662.978028  812.71997 
 CG      943.6612  2663.8886232  814.2061886 
 C4      941.960022  2664.778076  815.83197 
 O4      940.952026  2665.706054  818.513978 
 C1      939.05603  2667.91211  818.247986 
 CG      937.3124086  2669.8016112  815.8095952 
 C4      935.911988  2671.583984  814.718018 
 O4      933.927978  2673.8479  814.633972 
 C1      934.633972  2675.822022  812.60199 
 CG      936.9461976  2676.417383  809.983191 
 C4      938.255982  2677.555908  808.159974 
 O4      938.81598  2679.686036  806.104004 
 C1      941.669982  2680.266114  805.909974 
 CG      944.8191952  2679.1822268  807.118402 
 C4      947.283996  2679.083984  807.624024 
 O4      950.18402  2679.803956  807.273986 
 C1      951.593994  2679.86792  809.830018 
 CG      951.1381958  2679.1780274  813.2756046 
 C4      951.513978  2679.058106  815.762024 
 O4      953.13202  2679.156006  818.297974 
 C1      951.614014  2680.333984  820.497986 
 CG      948.3830014  2681.5331788  821.3191958 
 C4      946.481994  2682.63794  822.541992 
 O4      945.06598  2683.810058  824.927978 
 C1      943.40802  2686.154052  824.057984 
 CG      942.3333924  2687.803369  821.134198 
 C4      941.31598  2689.513916  819.56598 
 O4      939.515992  2691.808106  818.817994 
 C1      940.754028  2693.535888  816.81598 
 CG      943.6172054  2693.7869874  814.7421878 
 C4      945.354004  2694.689942  813.159974 
 O4      946.461976  2696.572022  811.088012 
 C1      949.314026  2697.053956  811.487976 
 CG      952.0584044  2696.0208006  813.4787964 
 C4      954.340026  2695.907958  814.533996 
 O4      957.28003  2696.51001  814.781982 
 C1      958.085998  2696.808106  817.573974 
 CG      956.8417966  2696.5003906  820.87699 
 C4      956.64801  2696.634034  823.38202 
 O4      957.666016  2696.958008  826.197998 
 C1      955.755982  2698.4021  827.869996 
 CG      952.487799  2699.769409  827.8190006 
 C4      950.419982  2701.048096  828.46399 
 O4      948.570008  2702.506104  830.34198 
 C1      947.25  2704.751954  829.026 
 CG      946.881201  2706.2926028  825.8559996 
 C4      946.28003  2707.941894  824.054016 
 O4      944.814026  2710.285888  822.857972 
 C1      946.523986  2711.813964  821.049988 
 CG      949.7388004  2711.7743894  819.5599974 
 C4      951.799988  2712.47998  818.302002 
 O4      953.406006  2714.164062  816.392028 
 C1      956.156006  2714.506104  817.312012 
 CG      958.3968018  2713.4427978  819.843793 
 C4      960.424012  2713.268066  821.325988 
 O4      963.29602  2713.714112  822.106018 
 C1      963.578002  2714.135986  824.981994 
 CG      961.7104004  2714.103833  827.9946044 
 C4      961.054016  2714.4021  830.406006 
 O4      961.53601  2714.83789  833.346008 
 C1      959.445984  2716.48999  834.544006 
 CG      956.3482054  2718.0351806  833.7939944 
 C4      954.28601  2719.468018  833.96399 
 O4      952.216004  2721.13794  835.374024 
 C1      951.325988  2723.370118  833.716004 
 CG      951.6701964  2724.732788  830.4633974 
 C4      951.53601  2726.300048  828.5 
 O4      950.486022  2728.645996  826.929992 
 C1      952.604004  2729.95996  825.411988 
 CG      956.0340028  2729.6466062  824.5764098 
 C4      958.340026  2730.154052  823.708008 
 O4      960.390014  2731.625976  822.064026 
 C1      962.932006  2731.86792  823.47998 
 CG      964.574408  2730.8345948  826.4463928 
 C4      966.265992  2730.635986  828.299988 
 O4      968.961976  2730.964112  829.598022 
 C1      968.718018  2731.545898  832.450012 
 CG      966.3164062  2731.8045898  835.0412046 
 C4      965.236022  2732.285888  837.262024 
 O4      965.179992  2732.875976  840.21399 
 C1      963.018006  2734.711914  840.903992 
 CG      960.2291932  2736.3831788  839.492804 
 C4      958.273986  2737.937988  839.190002 
 O4      956.09198  2739.808106  840.090026 
 C1      955.68402  2741.983886  838.182006 
 CG      956.7324034  2743.1195802  834.9936034 
 C4      957.078002  2744.570068  832.968018 
 O4      956.505982  2746.870118  831.107972 
 C1      958.960022  2747.966064  829.968018 
 CG      962.4570008  2747.4064208  829.8267948 
 C4      964.916016  2747.726074  829.395996 
 O4      967.335998  2748.976074  828.109986 
 C1      969.572022  2749.157958  829.978028 
 CG      970.5468018  2748.2193846  833.2517948 
 C4      971.840026  2748.04004  835.403992 
 O4      974.254028  2748.293946  837.182006 
 C1      973.513978  2749.062012  839.900024 
 CG      970.6865966  2749.6154056  841.9625976 
 C4      969.23999  2750.293946  843.906006 
 O4      968.664002  2751.065918  846.76001 
 C1      966.539978  2753.062012  846.926026 
 CG      964.1885984  2754.797583  844.9214108 
 C4      962.435974  2756.439942  844.169982 
 O4      960.254028  2758.481934  844.538024 
 C1      960.45398  2760.560058  842.38202 
 CG      962.2011966  2761.2384278  839.3980044 
 C4      963.099976  2762.42212  837.346008 
 O4      963.107972  2764.51001  835.176026 
 C1      965.822022  2765.330078  834.481994 
 CG      969.217993  2764.5732178  835.1607972 
 C4      971.72998  2764.708008  835.23999 
 O4      974.452026  2765.664062  834.38202 
 C1      976.257996  2765.951904  836.65802 
 CG      976.4533998  2765.3641598  840.1474062 
 C4      977.25  2765.375976  842.533996 
 O4      979.254028  2765.716064  844.754028 
 C1      978.023986  2766.842042  847.151978 
 CG      974.8793942  2767.7888182  848.4833984 
 C4      973.114014  2768.771972  849.984008 
 O4      972.018006  2769.909912  852.547974 
 C1      970.067994  2772.021972  852.03601 
 CG      968.326996  2773.6251706  849.3999998 
 C4      966.901978  2775.253906  848.11798 
 O4      964.857972  2777.437988  847.783996 
 C1      965.552002  2779.23999  845.593994 
 CG      967.907202  2779.6621828  842.9802002 
 C4      969.224  2780.667968  841.085998 
 O4      969.771972  2782.615966  838.856018 
 C1      972.612  2783.263916  838.66803 
 CG      975.7626036  2782.3951906  840.0354002 
 C4      978.21399  2782.419922  840.598022 
 O4      981.104004  2783.191894  840.242004 
 C1      982.447998  2783.533936  842.812012 
 CG      981.932202  2783.1515624  846.2966002 
 C4      982.252014  2783.271972  848.789978 
 O4      983.80603  2783.6521  851.340026 
 C1      982.205994  2784.97998  853.390014 
 CG      978.9216066  2786.1502444  854.0287962 
 C4      976.960022  2787.303956  855.104004 
 O4      975.455994  2788.645996  857.340026 
 C1      973.763978  2790.812012  856.35199 
 CG      972.6613892  2792.330225  853.346399 
 C4      971.607972  2793.944092  851.728028 
 O4      969.791992  2796.196044  850.890014 
 C1      971.002014  2797.823974  848.789978 
 CG      973.8369994  2797.9771972  846.6703858 
 C4      975.549988  2798.803956  845.023986 
 O4      976.62799  2800.583984  842.848022 
 C1      979.484008  2801.08789  843.185974 
 CG      982.2567932  2800.157397  845.1885926 
 C4      984.552002  2800.10205  846.21997 
 O4      987.494018  2800.718018  846.39801 
 C1      988.335998  2801.1521  849.15802 
 CG      987.1343996  2801.0062256  852.4903928 
 C4      986.974  2801.263916  854.98999 
 O4      988.026  2801.724122  857.771972 
 C1      986.135986  2803.248046  859.395996 
 CG      982.8641968  2804.6072266  859.3205996 
 C4      980.802002  2805.914062  859.929992 
 O4      978.976014  2807.458008  861.757996 
 C1      977.63202  2809.634034  860.348022 
 CG      977.220398  2811.0177736  857.1110042 
 C4      976.59198  2812.575928  855.237976 
 O4      975.106018  2814.855958  853.950012 
 C1      976.789978  2816.298096  852.04602 
 CG      979.985193  2816.1873778  850.51781 
 C4      982.028016  2816.832032  849.200012 
 O4      983.607972  2818.424072  847.187988 
 C1      986.36798  2818.813964  848.05603 
 CG      988.644  2817.8796144  850.6059938 
 C4      990.690002  2817.78003  852.067994 
 O4      993.573974  2818.268066  852.789978 
 C1      993.888  2818.830078  855.635986 
 CG      992.060797  2818.9437988  858.670404 
 C4      991.435974  2819.360108  861.072022 
 O4      991.95398  2819.941894  863.97998 
 C1      989.880004  2821.64795  865.124024 
 CG      986.7669924  2823.1491702  864.3385988 
 C4      984.70398  2824.585938  864.466004 
 O4      982.650024  2826.322022  865.820008 
 C1      981.734008  2828.46997  864.064026 
 CG      982.0334048  2829.6689944  860.7446042 
 C4      981.869996  2831.13794  858.708008 
 O4      980.794006  2833.4021  857.038024 
 C1      983.021972  2834.605958  855.429992 
 CG      986.4083984  2834.0624024  854.6208006 
 C4      988.757996  2834.39209  853.731994 
 O4      990.869996  2835.620118  851.96997 
 C1      993.419982  2835.874024  853.36798 
 CG      995.0171996  2835.0391848  856.4193908 
 C4      996.700012  2834.929932  858.288024 
 O4      999.409974  2835.256104  859.559998 
 C1      999.19397  2836.0979  862.348022 
 CG      996.807001  2836.694165  864.8988036 
 C4      995.75  2837.419922  867.064026 
 O4      995.724  2838.271972  869.952026 
 C1      993.643982  2840.258056  870.46997 
 CG      990.9309998  2841.9155516  868.906195 
 C4      989.04602  2843.521972  868.458008 
 O4      986.950012  2845.560058  869.182006 
 C1      986.638  2847.570068  867.085998 
 CG      987.732397  2848.3714114  863.8133972 
 C4      988.142028  2849.615966  861.666016 
 O4      987.669982  2851.763916  859.609986 
 C1      990.16803  2852.64795  858.38202 
 CG      993.6364074  2851.9236084  858.3036072 
 C4      996.106018  2852.095948  857.854004 
 O4      998.578002  2853.11792  856.468018 
 C1      1000.822022  2853.365966  858.320008 
 CG      1001.757605  2852.681006  861.6686036 
 C4      1003.041992  2852.63794  863.83197 
 O4      1005.46997  2852.941894  865.588012 
 C1      1004.763978  2853.97998  868.224 
 CG      1001.9656068  2854.840576  870.2196106 
 C4      1000.552002  2855.753906  872.090026 
 O4      1000.012024  2856.800048  874.862 
 C1      997.978028  2858.895996  874.843994 
 CG      995.7052004  2860.547974  872.6850034 
 C4      994.026  2862.191894  871.783996 
 O4      991.935974  2864.35205  871.960022 
 C1      992.138  2866.228028  869.728028 
 CG      993.880395  2866.7600098  866.691205 
 C4      994.757996  2867.840088  864.596008 
 O4      994.802002  2869.85791  862.359986 
 C1      997.531982  2870.555908  861.596008 
 CG      1000.9088016  2869.6953858  862.2383972 
 C4      1003.426026  2869.73999  862.27002 
 O4      1006.164002  2870.570068  861.335998 
 C1      1008.021972  2870.855958  863.570008 
 CG      1008.259198  2870.3651856  867.0727968 
 C4      1009.098022  2870.417968  869.44397 
 O4      1011.156006  2870.75  871.61798 
 C1      1010.013978  2871.991944  874 
 CG      1006.9291934  2873.0939698  875.3563966 
 C4      1005.22998  2874.187988  876.857972 
 O4      1004.221984  2875.439942  879.403992 
 C1      1002.340026  2877.605958  878.862 
 CG      1000.6119998  2879.1949708  876.2081972 
 C4      999.224  2880.83789  874.901978 
 O4      997.255982  2883.085938  874.538024 
 C1      997.976014  2884.791992  872.281982 
 CG      1000.2964112  2885.0489746  869.6155946 
 C4      1001.614014  2885.947998  867.669982 
 O4      1002.190002  2887.808106  865.37201 
 C1      1005.049988  2888.345948  865.114014 
 CG      1008.1910096  2887.3990236  866.453796 
 C4      1010.651978  2887.350098  866.971984 
 O4      1013.562012  2888.003906  866.544006 
 C1      1014.96399  2888.37207  869.078002 
 CG      1014.4989868  2888.1122072  872.582196 
 C4      1014.86798  2888.293946  875.064026 
 O4      1016.481994  2888.691894  877.575988 
 C1      1014.966004  2890.13794  879.609986 
 CG      1011.7420042  2891.4491944  880.2697936 
 C4      1009.843994  2892.708008  881.343994 
 O4      1008.432006  2894.169922  883.562012 
 C1      1006.804016  2896.365966  882.538024 
 CG      1005.7013974  2897.8347898  879.5071962 
 C4      1004.677978  2899.437988  877.859986 
 O4      1002.932006  2901.72998  876.986022 
 C1      1004.159974  2903.25  874.81598 
 CG      1006.9597902  2903.2327878  872.6432068 
 C4      1008.671998  2903.946044  870.942016 
 O4      1009.773986  2905.61792  868.69397 
 C1      1012.728028  2905.978028  869.067994 
 CG      1015.382196  2904.845581  871.0928038 
 C4      1017.664002  2904.61206  872.169982 
 O4      1020.650024  2904.954102  872.354004 
 C1      1021.513978  2905.394042  875.106018 
 CG      1020.2880008  2905.4653804  878.431201 
 C4      1020.138  2905.813964  880.919982 
 O4      1021.216004  2906.261962  883.69397 
 C1      1019.46997  2908.003906  885.257996 
 CG      1016.3420042  2909.6639646  885.1130002 
 C4      1014.40802  2911.177978  885.666016 
 O4      1012.726014  2912.944092  887.429992 
 C1      1011.60199  2915.191894  885.94397 
 CG      1011.3390016  2916.5063722  882.6632022 
 C4      1010.87201  2918.058106  880.737976 
 O4      1009.614014  2920.426026  879.36798 
 C1      1011.435974  2921.64209  877.435974 
 CG      1014.614197  2921.1838134  875.9371948 
 C4      1016.716004  2921.590088  874.616028 
 O4      1018.447998  2922.964112  872.572022 
 C1      1021.22998  2923.120118  873.445984 
 CG      1023.3927856  2922.0541992  876.0430114 
 C4      1025.411988  2921.808106  877.523986 
 O4      1028.323974  2922.043946  878.252014 
 C1      1028.677978  2922.664062  881.085998 
 CG      1026.8538082  2923.0436036  884.098584 
 C4      1026.258056  2923.592042  886.47998 
 O4      1026.81604  2924.211914  889.374024 
 C1      1024.904052  2926.139892  890.447998 
 CG      1021.9518124  2927.9037594  889.5926086 
 C4      1020.033996  2929.531982  889.65802 
 O4      1018.145996  2931.493896  890.942016 
 C1      1017.44397  2933.66211  889.116028 
 CG      1017.8733948  2934.7249754  885.7625976 
 C4      1017.859986  2936.13794  883.679992 
 O4      1017.01001  2938.439942  881.93402 
 C1      1019.226014  2939.427978  880.30603 
 CG      1022.6004148  2938.7301756  879.4811948 
 C4      1024.932006  2938.949952  878.564026 
 O4      1027.089966  2940.08789  876.79602 
 C1      1029.660034  2940.204102  878.177978 
 CG      1031.2364136  2939.259839  881.2078002 
 C4      1032.926026  2939.050048  883.062012 
 O4      1035.656006  2939.22998  884.31598 
 C1      1035.504028  2940.052002  887.114014 
 CG      1033.1675902  2940.738623  889.688794 
 C4      1032.16394  2941.493896  891.86798 
 O4      1032.199952  2942.315918  894.765992 
 C1      1030.225952  2944.395996  895.317994 
 CG      1027.5860046  2946.202417  893.7919982 
 C4      1025.78003  2947.904052  893.375976 
 O4      1023.789978  2950.033936  894.133972 
 C1      1023.564026  2952.080078  892.059998 
 CG      1024.6724058  2952.8588134  888.7869996 
 C4      1025.125976  2954.104004  886.650024 
 O4      1024.745972  2956.293946  884.61798 
 C1      1027.276  2957.063964  883.380004 
 CG      1030.7048094  2956.1713864  883.2671934 
 C4      1033.176026  2956.226074  882.799988 
 O4      1035.68396  2957.13794  881.406006 
 C1      1037.95398  2957.26001  883.242004 
 CG      1038.8773926  2956.4936034  886.5758056 
 C4      1040.17395  2956.364014  888.728028 
 O4      1042.625976  2956.53003  890.46997 
 C1      1041.991944  2957.575928  893.119996 
 CG      1039.254187  2958.5536132  895.1466064 
 C4      1037.900024  2959.516114  897.03601 
 O4      1037.43396  2960.560058  899.823974 
 C1      1035.505982  2962.751954  899.840026 
 CG      1033.3005984  2964.536792  897.7153992 
 C4      1031.697998  2966.271972  896.843994 
 O4      1029.722046  2968.53003  897.057984 
 C1      1029.995972  2970.414062  894.843994 
 CG      1031.741992  2970.891797  891.7969972 
 C4      1032.656006  2971.949952  889.70398 
 O4      1032.784058  2973.986084  887.48999 
 C1      1035.54004  2974.555908  886.711976 
 CG      1038.8741946  2973.5226076  887.319397 
 C4      1041.390014  2973.444092  887.33197 
 O4      1044.160034  2974.144042  886.383972 
 C1      1046.014038  2974.298096  888.737976 
 CG      1046.0940062  2973.6380128  892.1984008 
 C4      1046.838012  2973.541992  894.61798 
 O4      1048.83606  2973.61206  896.87201 
 C1      1047.71399  2974.854004  899.262024 
 CG      1044.6866212  2976.1612058  900.5625976 
 C4      1043.03003  2977.333984  902.052002 
 O4      1042.04004  2978.570068  904.612 
 C1      1040.365966  2980.907958  904.10199 
 CG      1038.8748168  2982.7383786  901.4593994 
 C4      1037.677978  2984.541992  900.176026 
 O4      1035.916016  2986.961914  899.843994 
 C1      1036.858032  2988.687988  897.68402 
 CG      1039.2871946  2988.8496094  895.1085936 
 C4      1040.745972  2989.708008  893.245972 
 O4      1041.557984  2991.600098  891.047974 
 C1      1044.45996  2991.9021  890.90802 
 CG      1047.4601806  2990.6416504  892.3088072 
 C4      1049.88794  2990.36206  892.906006 
 O4      1052.854004  2990.783936  892.60199 
 C1      1054.192016  2990.934082  895.192016 
 CG      1053.5794188  2990.5783932  898.664398 
 C4      1053.871948  2990.63208  901.164002 
 O4      1055.421998  2990.793946  903.73999 
 C1      1053.95996  2992.283936  905.781982 
 CG      1050.8341916  2993.8379882  906.3906006 
 C4      1049.011962  2995.20996  907.452026 
 O4      1047.645996  2996.699952  909.68402 
 C1      1046.244018  2999.063964  908.697998 
 CG      1045.3802004  3000.7375488  905.6965944 
 C4      1044.553956  3002.483886  904.083984 
 O4      1043.037964  3004.947998  903.25 
 C1      1044.465942  3006.441894  901.185974 
 CG      1047.3320068  3006.2707762  899.1083864 
 C4      1049.160034  3006.899902  897.495972 
 O4      1050.475952  3008.560058  895.356018 
 C1      1053.369996  3008.711914  895.742004 
 CG      1055.9757936  3007.4305666  897.7707944 
 C4      1058.22998  3007.085938  898.833984 
 O4      1061.224  3007.33789  899.059998 
 C1      1062.067994  3007.639892  901.840026 
 CG      1060.8078126  3007.604785  905.151007 
 C4      1060.640014  3007.85205  907.650024 
 O4      1061.697998  3008.156006  910.452026 
 C1      1059.982056  3009.875976  912.070008 
 CG      1056.9007936  3011.6233884  911.9643986 
 C4      1055.004028  3013.164062  912.559998 
 O4      1053.348022  3014.899902  914.38202 
 C1      1052.300048  3017.238038  912.981994 
 CG      1052.1074098  3018.6947998  909.7560056 
 C4      1051.702026  3020.33789  907.893982 
 O4      1050.524048  3022.793946  906.609986 
 C1      1052.39795  3024.04004  904.75 
 CG      1055.5795898  3023.5603758  903.2656064 
 C4      1057.706054  3023.966064  901.984008 
 O4      1059.495972  3025.375976  900.015992 
 C1      1062.27002  3025.419922  900.924012 
 CG      1064.3764038  3024.1889648  903.4962038 
 C4      1066.371948  3023.825928  904.984008 
 O4      1069.281982  3023.954102  905.752014 
 C1      1069.619996  3024.446044  908.612 
 CG      1067.7723878  3024.7467772  911.6197998 
 C4      1067.166016  3025.20996  914.015992 
 O4      1067.708008  3025.691894  916.942016 
 C1      1065.83606  3027.624024  918.073974 
 CG      1062.94021  3029.5021972  917.2658018 
 C4      1061.06604  3031.176026  917.380004 
 O4      1059.21399  3033.135986  918.726014 
 C1      1058.592042  3035.394042  916.986022 
 CG      1059.0859986  3036.585205  913.6862002 
 C4      1059.131958  3038.085938  911.666016 
 O4      1058.365966  3040.47998  910.01001 
 C1      1060.621948  3041.476074  908.447998 
 CG      1063.9865966  3040.7218016  907.6265992 
 C4      1066.333984  3040.917968  906.742004 
 O4      1068.54004  3042.072022  905.047974 
 C1      1071.098022  3042.058106  906.458008 
 CG      1072.6140016  3040.946216  909.459601 
 C4      1074.276  3040.614014  911.320008 
 O4      1076.998046  3040.666016  912.607972 
 C1      1076.722046  3041.404052  915.502014 
 CG      1074.2530152  3041.9338134  917.9614074 
 C4      1073.105958  3042.575928  920.12799 
 O4      1072.968018  3043.186036  923.073974 
 C1      1071.001954  3045.266114  923.64801 
 CG      1068.5014038  3047.2406006  922.0932008 
 C4      1066.758056  3049.01001  921.687988 
 O4      1064.765992  3051.125976  922.471984 
 C1      1064.70996  3053.320068  920.544006 
 CG      1066.0475706  3054.3063966  917.4141968 
 C4      1066.66394  3055.691894  915.406006 
 O4      1066.45996  3058.03003  913.52002 
 C1      1069.079956  3058.82788  912.505982 
 CG      1072.489783  3057.8642088  912.5472104 
 C4      1074.988038  3057.894042  912.244018 
 O4      1077.598022  3058.845948  911.083984 
 C1      1079.741944  3058.78003  913.06598 
 CG      1080.4323854  3057.755591  916.386798 
 C4      1081.582032  3057.439942  918.60199 
 O4      1083.916016  3057.426026  920.502014 
 C1      1083.134034  3058.291992  923.177978 
 CG      1080.2868042  3059.1843994  925.091406 
 C4      1078.829956  3060.04004  926.958008 
 O4      1078.202026  3060.89209  929.776 
 C1      1076.317994  3063.12207  929.830018 
 CG      1074.291211  3065.1062012  927.7063966 
 C4      1072.784058  3066.936036  926.864014 
 O4      1070.83606  3069.21997  927.116028 
 C1      1071.291992  3071.25  925.067994 
 CG      1073.2427856  3071.9045652  922.1823976 
 C4      1074.312012  3073.08789  920.236022 
 O4      1074.621948  3075.273926  918.190002 
 C1      1077.432006  3075.835938  917.63202 
 CG      1080.7005982  3074.6822024  918.374005 
 C4      1083.208008  3074.541992  918.541992 
 O4      1086.047974  3075.243896  917.825988 
 C1      1087.78601  3075.214112  920.174012 
 CG      1087.7849978  3074.4214356  923.6268006 
 C4      1088.485962  3074.21997  926.033996 
 O4      1090.430054  3074.21997  928.335998 
 C1      1089.235962  3075.342042  930.752014 
 CG      1086.1599976  3076.5488038  932.0341976 
 C4      1084.45398  3077.634034  933.531982 
 O4      1083.38794  3078.743896  936.119996 
 C1      1081.689942  3081.075928  935.669982 
 CG      1080.2307862  3082.9979982  933.0752074 
 C4      1079.03601  3084.83789  931.843994 
 O4      1077.245972  3087.243896  931.572022 
 C1      1078.20996  3089.075928  929.512024 
 CG      1080.6945918  3089.3822022  927.0028018 
 C4      1082.182006  3090.342042  925.21399 
 O4      1083.015992  3092.333984  923.116028 
 C1      1085.91394  3092.684082  923.057984 
 CG      1088.9009766  3091.4080328  924.473999 
 C4      1091.317994  3091.13794  925.114014 
 O4      1094.284058  3091.615966  924.89801 
 C1      1095.560058  3091.67212  927.523986 
 CG      1094.8737916  3091.158838  930.9623964 
 C4      1095.109986  3091.10791  933.466004 
 O4      1096.598022  3091.181884  936.083984 
 C1      1095.067994  3092.563964  938.153992 
 CG      1091.9043948  3094.0433838  938.7537904 
 C4      1090.037964  3095.342042  939.830018 
 O4      1088.598022  3096.716064  942.09198 
 C1      1087.18396  3099.0979  941.176026 
 CG      1086.3627808  3100.888379  938.2284 
 C4      1085.547974  3102.689942  936.671998 
 O4      1084.014038  3105.167968  935.90802 
 C1      1085.465942  3106.766114  933.94397 
 CG      1088.3801998  3106.7271974  931.929602 
 C4      1090.234008  3107.451904  930.388 
 O4      1091.57605  3109.21997  928.356018 
 C1      1094.45398  3109.395996  928.814026 
 CG      1097.0333982  3108.066211  930.8458008 
 C4      1099.27002  3107.708008  931.94397 
 O4      1102.25  3107.993896  932.252014 
 C1      1103.027954  3108.187988  935.062012 
 CG      1101.6927978  3107.991211  938.337616 
 C4      1101.465942  3108.12793  940.840026 
 O4      1102.45398  3108.323974  943.677978 
 C1      1100.563964  3110.011962  945.283996 
 CG      1097.4209958  3111.587793  945.0278012 
 C4      1095.400024  3113.031982  945.528016 
 O4      1093.527954  3114.604004  947.28601 
 C1      1092.472046  3116.949952  945.906006 
 CG      1092.4458128  3118.5383792  942.7386048 
 C4      1092.095948  3120.241944  940.91803 
 O4      1090.891968  3122.694092  939.651978 
 C1      1092.832032  3124.110108  937.992004 
 CG      1096.1369996  3123.8482424  936.7369996 
 C4      1098.329956  3124.409912  935.638 
 O4      1100.186036  3125.991944  933.87201 
 C1      1102.880004  3126.125976  934.992004 
 CG      1104.8498044  3124.883374  937.662799 
 C4      1106.745972  3124.550048  939.283996 
 O4      1109.579956  3124.781982  940.273986 
 C1      1109.677978  3125.159912  943.16803 
 CG      1107.6016112  3125.238379  946.0376096 
 C4      1106.79602  3125.563964  948.39801 
 O4      1107.093994  3125.941894  951.369996 
 C1      1105.047974  3127.72998  952.440002 
 CG      1102.1293944  3129.5019774  951.489203 
 C4      1100.167968  3131.07788  951.53003 
 O4      1098.128052  3132.884034  952.807984 
 C1      1097.52002  3135.187988  951.119996 
 CG      1098.196607  3136.5471922  947.9183962 
 C4      1098.317994  3138.135986  945.971984 
 O4      1097.552002  3140.562012  944.359986 
 C1      1099.865966  3141.731934  943.015992 
 CG      1103.3165892  3141.177588  942.424994 
 C4      1105.70996  3141.523926  941.72998 
 O4      1107.974  3142.855958  940.257996 
 C1      1110.417968  3142.9021  941.856018 
 CG      1111.7617918  3141.7300046  944.9182068 
 C4      1113.29602  3141.394042  946.883972 
 O4      1115.907958  3141.518066  948.37799 
 C1      1115.5  3142.092042  951.211976 
 CG      1112.9416138  3142.5042238  953.627405 
 C4      1111.73999  3143.048096  955.77002 
 O4      1111.511962  3143.614014  958.71997 
 C1      1109.44397  3145.5979  959.276 
 CG      1106.890991  3147.476416  957.6905946 
 C4      1105.078002  3149.17212  957.268006 
 O4      1102.978028  3151.187988  958.033996 
 C1      1102.864014  3153.39795  956.130004 
 CG      1104.2205936  3154.4831786  953.0404112 
 C4      1104.81604  3155.919922  951.062012 
 O4      1104.54602  3158.268066  949.197998 
 C1      1107.14795  3159.194092  948.25 
 CG      1110.5969848  3158.384058  948.3537964 
 C4      1113.098022  3158.53003  948.104004 
 O4      1115.686036  3159.610108  947.012024 
 C1      1117.79004  3159.615966  949.038024 
 CG      1118.455603  3158.5825926  952.361804 
 C4      1119.572022  3158.291992  954.598022 
 O4      1121.864014  3158.35791  956.54602 
 C1      1120.985962  3159.156006  959.21399 
 CG      1118.0625974  3159.8964114  961.0761964 
 C4      1116.531982  3160.66211  962.919982 
 O4      1115.80603  3161.451904  965.734008 
 C1      1113.823974  3163.595948  965.773986 
 CG      1111.7547606  3165.5121826  963.6291926 
 C4      1110.18396  3167.281982  962.776 
 O4      1108.131958  3169.476074  963.012024 
 C1      1108.54004  3171.548096  960.997986 
 CG      1110.5181764  3172.3251952  958.1612 
 C4      1111.573974  3173.57788  956.252014 
 O4      1111.828002  3175.802002  954.236022 
 C1      1114.621948  3176.491944  953.745972 
 CG      1117.9223876  3175.4785892  954.5451904 
 C4      1120.430054  3175.449952  954.763978 
 O4      1123.248046  3176.285888  954.119996 
 C1      1124.936036  3176.305908  956.502014 
 CG      1124.898804  3175.4696044  959.9458066 
 C4      1125.560058  3175.27002  962.366028 
 O4      1127.452026  3175.330078  964.708008 
 C1      1126.157958  3176.36792  967.109986 
 CG      1123.0054198  3177.4189696  968.3398068 
 C4      1121.222046  3178.407958  969.814026 
 O4      1120.052002  3179.436036  972.390014 
 C1      1118.232056  3181.751954  971.809998 
 CG      1116.779187  3183.4691896  969.0976014 
 C4      1115.53601  3185.199952  967.726014 
 O4      1113.592042  3187.456054  967.281982 
 C1      1114.537964  3189.300048  965.226014 
 CG      1117.1368166  3189.7326172  962.8564088 
 C4      1118.651978  3190.756104  961.12799 
 O4      1119.456054  3192.753906  959.023986 
 C1      1122.319946  3193.323974  959.119996 
 CG      1125.3041992  3192.3152098  960.7443972 
 C4      1127.69397  3192.246094  961.531982 
 O4      1130.621948  3192.944092  961.46997 
 C1      1131.732056  3193.164062  964.161988 
 CG      1130.8822142  3192.687622  967.569806 
 C4      1130.96997  3192.71997  970.083984 
 O4      1132.291992  3192.971924  972.78003 
 C1      1130.541992  3194.283936  974.71399 
 CG      1127.2470092  3195.5333742  975.088599 
 C4      1125.225952  3196.711914  976.015992 
 O4      1123.557984  3198.028076  978.14801 
 C1      1122.026  3200.273926  977.083984 
 CG      1121.2501952  3201.91897  974.041803 
 C4      1120.395996  3203.614014  972.388 
 O4      1118.72998  3205.946044  971.46399 
 C1      1120.17395  3207.60205  969.539978 
 CG      1123.1969848  3207.7344236  967.6977908 
 C4      1125.078002  3208.560058  966.245972 
 O4      1126.401978  3210.37207  964.237976 
 C1      1129.225952  3210.778076  964.857972 
 CG      1131.7739992  3209.701587  967.0739934 
 C4      1133.962036  3209.543946  968.309998 
 O4      1136.88794  3210.063964  968.778016 
 C1      1137.482056  3210.38794  971.619996 
 CG      1135.9726074  3210.1736088  974.8195926 
 C4      1135.58606  3210.355958  977.299988 
 O4      1136.385986  3210.697998  980.182006 
 C1      1134.395996  3212.228028  981.676026 
 CG      1131.1848022  3213.6875978  981.3446044 
 C4      1129.11206  3215.038086  981.804016 
 O4      1127.16394  3216.57788  983.507996 
 C1      1126.02002  3218.83789  982.054016 
 CG      1125.9490114  3220.3334228  978.843207 
 C4      1125.541992  3221.968018  976.974 
 O4      1124.245972  3224.332032  975.63202 
 C1      1126.135986  3225.778076  973.940002 
 CG      1129.4563964  3225.6196042  972.7116028 
 C4      1131.631958  3226.241944  971.609986 
 O4      1133.432006  3227.8479  969.809998 
 C1      1136.109986  3228.12793  970.937988 
 CG      1138.1121948  3227.043335  973.655603 
 C4      1140.01001  3226.835938  975.29602 
 O4      1142.823974  3227.211914  976.29602 
 C1      1142.88794  3227.676026  979.177978 
 CG      1140.7907958  3227.7508058  982.032599 
 C4      1139.956054  3228.110108  984.37799 
 O4      1140.218018  3228.585938  987.340026 
 C1      1138.092042  3230.313964  988.346008 
 CG      1135.1091922  3231.9355958  987.3278018 
 C4      1133.083984  3233.427978  987.312012 
 O4      1130.962036  3235.184082  988.528016 
 C1      1130.27002  3237.414062  986.771972 
 CG      1130.9115968  3238.7062012  983.535199 
 C4      1130.978028  3240.241944  981.544006 
 O4      1130.125976  3242.590088  979.857972 
 C1      1132.39795  3243.815918  978.495972 
 CG      1135.8722048  3243.3891842  977.9389954 
 C4      1138.254028  3243.813964  977.247986 
 O4      1140.472046  3245.197998  975.75 
 C1      1142.89795  3245.38794  977.359986 
 CG      1144.2697876  3244.3627932  980.4619996 
 C4      1145.803956  3244.14795  982.445984 
 O4      1148.395996  3244.42212  983.950012 
 C1      1147.947998  3245.062012  986.762024 
 CG      1145.3575928  3245.4335938  989.1520016 
 C4      1144.119996  3245.986084  991.273986 
 O4      1143.849976  3246.62793  994.202026 
 C1      1141.696044  3248.54004  994.690002 
 CG      1139.0784058  3250.2631838  993.0369996 
 C4      1137.199952  3251.86792  992.557984 
 O4      1135.01001  3253.813964  993.252014 
 C1      1134.89795  3255.978028  991.176026 
 CG      1136.2723998  3256.8316162  988.0450078 
 C4      1136.894042  3258.124024  985.955994 
 O4      1136.588012  3260.29004  983.885986 
 C1      1139.180054  3261.231934  982.927978 
 CG      1142.6520144  3260.5748046  983.1872008 
 C4      1145.151978  3260.798096  982.987976 
 O4      1147.725952  3261.88208  981.869996 
 C1      1149.77002  3262.149902  983.937988 
 CG      1150.3798218  3261.4375734  987.3553956 
 C4      1151.442016  3261.385986  989.635986 
 O4      1153.676026  3261.716064  991.62799 
 C1      1152.692016  3262.706054  994.19397 
 CG      1149.6907958  3263.4875976  995.9091978 
 C4      1148.078002  3264.3479  997.638 
 O4      1147.245972  3265.350098  1000.354004 
 C1      1145.18396  3267.407958  1000.156006 
 CG      1143.104602  3269.0451902  997.7998108 
 C4      1141.491944  3270.667968  996.754028 
 O4      1139.354004  3272.79004  996.745972 
 C1      1139.738038  3274.696044  994.567994 
 CG      1141.7655888  3275.3008056  991.7246034 
 C4      1142.82605  3276.424072  989.737976 
 O4      1143.053956  3278.471924  987.544006 
 C1      1145.833984  3279.231934  987.064026 
 CG      1149.1445802  3278.424585  988.0306092 
 C4      1151.641968  3278.516114  988.314026 
 O4      1154.446044  3279.406006  987.66803 
 C1      1156.063964  3279.697998  990.080018 
 CG      1155.9601684  3279.1657958  993.5828004 
 C4      1156.557984  3279.204102  996.028016 
 O4      1158.380004  3279.541992  998.400024 
 C1      1156.982056  3280.733886  1000.669982 
 CG      1153.757202  3281.7599852  1001.7227964 
 C4      1151.895996  3282.802002  1003.057984 
 O4      1150.614014  3284.001954  1005.504028 
 C1      1148.751954  3286.14209  1004.804016 
 CG      1147.2682008  3287.7320066  1002.0070004 
 C4      1145.985962  3289.365966  1000.585998 
 O4      1144.017944  3291.582032  1000.052002 
 C1      1144.927978  3293.332032  997.900024 
 CG      1147.4966062  3293.6656256  995.4817996 
 C4      1148.984008  3294.614014  993.687988 
 O4      1149.75  3296.513916  991.481994 
 C1      1152.609986  3297.10791  991.515992 
 CG      1155.6196048  3296.2022216  993.1527956 
 C4      1158.015992  3296.189942  993.916016 
 O4      1160.939942  3296.904052  993.78601 
 C1      1162.078002  3297.266114  996.452026 
 CG      1161.2689938  3296.9503906  999.888617 
 C4      1161.385986  3297.10791  1002.39801 
 O4      1162.732056  3297.5  1005.062012 
 C1      1160.994018  3298.89209  1006.950012 
 CG      1157.692993  3300.1346438  1007.2994076 
 C4      1155.67395  3301.342042  1008.192016 
 O4      1154.02002  3302.75  1010.276 
 C1      1152.456054  3304.927978  1009.11798 
 CG      1151.6345946  3306.4166016  1006.0083982 
 C4      1150.748046  3308.02002  1004.283996 
 O4      1149.053956  3310.291992  1003.265992 
 C1      1150.46399  3311.865966  1001.247986 
 CG      1153.4656008  3311.927197  999.3662048 
 C4      1155.323974  3312.694092  997.854004 
 O4      1156.61206  3314.417968  995.745972 
 C1      1159.439942  3314.874024  996.312012 
 CG      1162.0205932  3313.9261718  998.5489928 
 C4      1164.222046  3313.845948  999.765992 
 O4      1167.151978  3314.409912  1000.177978 
 C1      1167.77002  3314.874024  1002.992004 
 CG      1166.2986082  3314.8076172  1006.2142028 
 C4      1165.937988  3315.110108  1008.687988 
 O4      1166.765992  3315.600098  1011.538024 
 C1      1164.781982  3317.186036  1012.978028 
 CG      1161.5552002  3318.6026126  1012.6128112 
 C4      1159.475952  3319.958008  1013.03003 
 O4      1157.53601  3321.565918  1014.677978 
 C1      1156.358032  3323.743896  1013.12799 
 CG      1156.2398072  3325.0789794  1009.848602 
 C4      1155.797974  3326.61792  1007.906006 
 O4      1154.468018  3328.9021  1006.46399 
 C1      1156.458008  3330.246094  1004.666016 
 CG      1159.7467896  3329.8548096  1003.4591918 
 C4      1161.968018  3330.302002  1002.325988 
 O4      1163.82605  3331.67212  1000.390014 
 C1      1166.51001  3331.964112  1001.502014 
 CG      1168.4702026  3331.072827  1004.3161988 
 C4      1170.358032  3330.954102  1005.978028 
 O4      1173.182006  3331.330078  1006.947998 
 C1      1173.26001  3332.058106  1009.776 
 CG      1171.1614138  3332.4700194  1012.6013974 
 C4      1170.33606  3333.073974  1014.900024 
 O4      1170.61206  3333.815918  1017.80603 
 C1      1168.543946  3335.704102  1018.635986 
 CG      1165.6187988  3337.3216312  1017.4578002 
 C4      1163.645996  3338.874024  1017.291992 
 O4      1161.582032  3340.805908  1018.33197 
 C1      1160.96997  3342.88208  1016.369996 
 CG      1161.6581908  3343.8449952  1013.0305972 
 C4      1161.78003  3345.184082  1010.906006 
 O4      1161.01001  3347.389892  1009.005982 
 C1      1163.323974  3348.407958  1007.541992 
 CG      1166.781006  3347.813208  1007.043396 
 C4      1169.176026  3348.090088  1006.325988 
 O4      1171.439942  3349.251954  1004.716004 
 C1      1173.871948  3349.511962  1006.312012 
 CG      1175.205005  3348.735376  1009.5010012 
 C4      1176.728028  3348.656006  1011.502014 
 O4      1179.328002  3348.981934  1012.984008 
 C1      1178.89795  3349.894042  1015.724 
 CG      1176.3177978  3350.5770262  1018.0570008 
 C4      1175.098022  3351.365966  1020.112 
 O4      1174.845948  3352.288086  1022.966004 
 C1      1172.758056  3354.308106  1023.265992 
 CG      1170.202612  3355.9577636  1021.4466062 
 C4      1168.380004  3357.573974  1020.809998 
 O4      1166.258056  3359.649902  1021.309998 
 C1      1166.144042  3361.61206  1019.150024 
 CG      1167.5116208  3362.3220216  1015.9599974 
 C4      1168.109986  3363.511962  1013.825988 
 O4      1167.83606  3365.61206  1011.685974 
 C1      1170.437988  3366.437988  1010.64801 
 CG      1173.8905884  3365.6749998  1010.8701904 
 C4      1176.390014  3365.808106  1010.619996 
 O4      1178.978028  3366.77002  1009.41803 
 C1      1181.067994  3367.04004  1011.440002 
 CG      1181.7190066  3366.4265872  1014.8690062 
 C4      1182.819946  3366.419922  1017.130004 
 O4      1185.099976  3366.741944  1019.072022 
 C1      1184.197998  3367.85205  1021.616028 
 CG      1181.2560056  3368.7908206  1023.3568112 
 C4      1179.706054  3369.763916  1025.083984 
 O4      1178.956054  3370.884034  1027.776 
 C1      1176.956054  3373  1027.541992 
 CG      1174.888208  3374.623584  1025.166589 
 C4      1173.310058  3376.261962  1024.093994 
 O4      1171.241944  3378.449952  1024.050048 
 C1      1171.645996  3380.266114  1021.797974 
 CG      1173.6384276  3380.7070314  1018.9006048 
 C4      1174.696044  3381.726074  1016.857972 
 O4      1174.947998  3383.689942  1014.590026 
 C1      1177.741944  3384.340088  1014.033996 
 CG      1181.0432132  3383.457202  1014.970996 
 C4      1183.547974  3383.476074  1015.205994 
 O4      1186.368042  3384.251954  1014.47998 
 C1      1188.037964  3384.573974  1016.854004 
 CG      1187.9830078  3384.1660158  1020.373602 
 C4      1188.625976  3384.268066  1022.804016 
 O4      1190.504028  3384.629882  1025.131958 
 C1      1189.18396  3385.941894  1027.381958 
 CG      1186.0159912  3387.1092288  1028.4550048 
 C4      1184.21399  3388.256104  1029.78601 
 O4      1183.017944  3389.582032  1032.20996 
 C1      1181.215942  3391.756104  1031.468018 
 CG      1179.729578  3393.2968262  1028.6440066 
 C4      1178.474  3394.92212  1027.189942 
 O4      1176.569946  3397.181884  1026.614014 
 C1      1177.494018  3398.825928  1024.384034 
 CG      1180.026416  3398.9924316  1021.9123966 
 C4      1181.51001  3399.830078  1020.059998 
 O4      1182.29602  3401.625976  1017.773986 
 C1      1185.26001  3402.075928  1017.828002 
 CG      1188.1619996  3400.9647706  1019.4913998 
 C4      1190.557984  3400.773926  1020.294006 
 O4      1193.534058  3401.216064  1020.153992 
 C1      1194.689942  3401.582032  1022.807984 
 CG      1193.8501954  3401.4836184  1026.2501956 
 C4      1193.974  3401.731934  1028.751954 
 O4      1195.345948  3402.114014  1031.404052 
 C1      1193.735962  3403.731934  1033.224 
 CG      1190.5609984  3405.2823732  1033.5024172 
 C4      1188.656006  3406.701904  1034.332032 
 O4      1187.131958  3408.340088  1036.345948 
 C1      1185.776  3410.60205  1035.092042 
 CG      1185.0987914  3412.027417  1031.918616 
 C4      1184.365966  3413.63208  1030.124024 
 O4      1182.885986  3416.003906  1029.004028 
 C1      1184.437988  3417.355958  1026.930054 
 CG      1187.436206  3417.0703858  1025.0664 
 C4      1189.359986  3417.60205  1023.53601 
 O4      1190.803956  3419.11206  1021.36798 
 C1      1193.660034  3419.335938  1021.929992 
 CG      1196.1378054  3418.2520264  1024.2195984 
 C4      1198.319946  3418.021972  1025.452026 
 O4      1201.28601  3418.335938  1025.855958 
 C1      1201.939942  3418.860108  1028.654052 
 CG      1200.4618042  3419.0606202  1031.8680052 
 C4      1200.125976  3419.498046  1034.322022 
 O4      1200.988038  3420.025878  1037.157958 
 C1      1199.151978  3421.842042  1038.52002 
 CG      1196.0668092  3423.5302248  1038.076599 
 C4      1194.118042  3425.083984  1038.426026 
 O4      1192.328002  3426.927978  1039.994018 
 C1      1191.354004  3429.13794  1038.349976 
 CG      1191.3651976  3430.3404052  1035.0169924 
 C4      1191.069946  3431.830078  1033.01001 
 O4      1189.956054  3434.16211  1031.465942 
 C1      1191.937988  3435.291992  1029.641968 
 CG      1195.2170048  3434.7471926  1028.4149964 
 C4      1197.421998  3435.085938  1027.25 
 O4      1199.32605  3436.365966  1025.300048 
 C1      1202.031982  3436.521972  1026.385986 
 CG      1203.9728028  3435.5221924  1029.1783812 
 C4      1205.868042  3435.303956  1030.819946 
 O4      1208.715942  3435.533936  1031.765992 
 C1      1208.858032  3436.243896  1034.593994 
 CG      1206.80979  3436.748218  1037.4419922 
 C4      1206.037964  3437.384034  1039.75 
 O4      1206.378052  3438.0979  1042.656006 
 C1      1204.416016  3440.082032  1043.514038 
 CG      1201.5628174  3441.848413  1042.3710206 
 C4      1199.667968  3443.5  1042.232056 
 O4      1197.712036  3445.525878  1043.297974 
 C1      1197.186036  3447.63794  1041.349976 
 CG      1197.8894166  3448.5798096  1038.007605 
 C4      1198.05603  3449.92212  1035.885986 
 O4      1197.380004  3452.169922  1034.001954 
 C1      1199.725952  3453.075928  1032.52002 
 CG      1203.1453856  3452.3135742  1031.9854126 
 C4      1205.543946  3452.474122  1031.245972 
 O4      1207.848022  3453.53003  1029.615966 
 C1      1210.30603  3453.664062  1031.189942 
 CG      1211.6280026  3452.8054198  1034.3634032 
 C4      1213.16394  3452.64209  1036.348022 
 O4      1215.793946  3452.832032  1037.807984 
 C1      1215.43396  3453.751954  1040.553956 
 CG      1212.9140014  3454.553003  1042.9153932 
 C4      1211.754028  3455.394042  1044.984008 
 O4      1211.57605  3456.315918  1047.848022 
 C1      1209.593994  3458.434082  1048.171998 
 CG      1207.106604  3460.2162108  1046.385193 
 C4      1205.36206  3461.924072  1045.771972 
 O4      1203.349976  3464.100098  1046.300048 
 C1      1203.312012  3466.075928  1044.151978 
 CG      1204.6835938  3466.729419  1040.9496096 
 C4      1205.319946  3467.89795  1038.812012 
 O4      1205.130004  3470.02002  1036.686036 
 C1      1207.76001  3470.718018  1035.625976 
 CG      1211.1724  3469.7833742  1035.809778 
 C4      1213.67395  3469.793946  1035.53601 
 O4      1216.29602  3470.629882  1034.312012 
 C1      1218.400024  3470.761962  1036.446044 
 CG      1218.8935912  3469.9745844  1039.8453978 
 C4      1219.911988  3469.813964  1042.160034 
 O4      1222.150024  3469.87207  1044.17395 
 C1      1221.267944  3470.981934  1046.725952 
 CG      1218.3697874  3472.1280032  1048.412402 
 C4      1216.858032  3473.184082  1050.125976 
 O4      1216.128052  3474.285888  1052.829956 
 C1      1214.333984  3476.57788  1052.609986 
 CG      1212.4938108  3478.452954  1050.231006 
 C4      1211.10205  3480.26001  1049.167968 
 O4      1209.23999  3482.624024  1049.135986 
 C1      1209.874024  3484.464112  1046.958008 
 CG      1211.986804  3484.8100098  1044.1336182 
 C4      1213.196044  3485.79004  1042.156006 
 O4      1213.692016  3487.791992  1039.962036 
 C1      1216.547974  3488.201904  1039.508056 
 CG      1219.7263918  3486.9993894  1040.5080076 
 C4      1222.21399  3486.783936  1040.81604 
 O4      1225.109986  3487.325928  1040.197998 
 C1      1226.72998  3487.426026  1042.624024 
 CG      1226.529016  3486.9178224  1046.1258058 
 C4      1227.104004  3486.88794  1048.57605 
 O4      1228.930054  3487.008056  1050.965942 
 C1      1227.66394  3488.365966  1053.21997 
 CG      1224.581189  3489.7819822  1054.2407958 
 C4      1222.849976  3491.045898  1055.55603 
 O4      1221.699952  3492.399902  1057.98999 
 C1      1220.121948  3494.748046  1057.265992 
 CG      1218.8685792  3496.5013912  1054.4529906 
 C4      1217.807984  3498.275878  1053.017944 
 O4      1216.131958  3500.714112  1052.462036 
 C1      1217.267944  3502.335938  1050.31604 
 CG      1219.8813966  3502.3473876  1047.9228026 
 C4      1221.491944  3503.10205  1046.141968 
 O4      1222.504028  3504.88794  1043.939942 
 C1      1225.416016  3505.12793  1044.001954 
 CG      1228.2756106  3503.8668212  1045.6693972 
 C4      1230.645996  3503.563964  1046.456054 
 O4      1233.635986  3503.914062  1046.355958 
 C1      1234.781982  3504.14209  1049.031982 
 CG      1233.909399  3503.9364012  1052.4593992 
 C4      1234.02002  3504.083984  1054.96997 
 O4      1235.380004  3504.318116  1057.644042 
 C1      1233.80603  3505.916016  1059.515992 
 CG      1230.6789916  3507.5528078  1059.8307864 
 C4      1228.813964  3509  1060.699952 
 O4      1227.323974  3510.604004  1062.765992 
 C1      1226.050048  3512.954102  1061.592042 
 CG      1225.4451904  3514.52417  1058.4721924 
 C4      1224.777954  3516.221924  1056.738038 
 O4      1223.384034  3518.677978  1055.697998 
 C1      1224.994018  3520.062012  1053.692016 
 CG      1227.999414  3519.753174  1051.8396118 
 C4      1229.952026  3520.281982  1050.343994 
 O4      1231.45996  3521.830078  1048.248046 
 C1      1234.317994  3521.939942  1048.839966 
 CG      1236.7403934  3520.6897706  1051.1040162 
 C4      1238.901978  3520.343994  1052.342042 
 O4      1241.875976  3520.548096  1052.78003 
 C1      1242.521972  3520.941894  1055.60205 
 CG      1241.0215818  3521.0624024  1058.8094236 
 C4      1240.677978  3521.41211  1061.276 
 O4      1241.534058  3521.803956  1064.140014 
 C1      1239.741944  3523.624024  1065.55603 
 CG      1236.7167848  3525.4245852  1065.1567994 
 C4      1234.81604  3527.023926  1065.552002 
 O4      1233.067994  3528.864014  1067.177978 
 C1      1232.180054  3531.16211  1065.614014 
 CG      1232.2578122  3532.4938234  1062.331421 
 C4      1232.026  3534.070068  1060.381958 
 O4      1231  3536.493896  1058.92395 
 C1      1233.031982  3537.629882  1057.161988 
 CG      1236.3029908  3537.0298096  1055.935791 
 C4      1238.526  3537.343994  1054.800048 
 O4      1240.488038  3538.639892  1052.917968 
 C1      1243.187988  3538.666016  1054.03003 
 CG      1245.0713868  3537.496167  1056.7933962 
 C4      1246.94397  3537.154052  1058.437988 
 O4      1249.791992  3537.253906  1059.41394 
 C1      1249.823974  3537.87207  1062.348022 
 CG      1247.6369874  3538.2204346  1065.09021 
 C4      1246.724  3538.738038  1067.395996 
 O4      1246.904052  3539.231934  1070.36206 
 C1      1244.952026  3541.218018  1071.23999 
 CG      1242.2293822  3543.1563966  1070.0603758 
 C4      1240.395996  3544.875976  1069.927978 
 O4      1238.439942  3546.88794  1071.017944 
 C1      1238.098022  3549.14795  1069.202026 
 CG      1239.0361934  3550.3005614  1065.9854126 
 C4      1239.375976  3551.781982  1063.97998 
 O4      1238.884034  3554.179932  1062.228028 
 C1      1241.343994  3555.110108  1060.95996 
 CG      1244.766211  3554.2699952  1060.5761962 
 C4      1247.212036  3554.399902  1059.995972 
 O4      1249.641968  3555.48999  1058.588012 
 C1      1251.998046  3555.426026  1060.312012 
 CG      1253.0946164  3554.3031982  1063.488623 
 C4      1254.498046  3553.946044  1065.54602 
 O4      1257.034058  3553.944092  1067.167968 
 C1      1256.534058  3554.679932  1069.949952 
 CG      1253.8965944  3555.3960206  1072.2064088 
 C4      1252.635986  3556.12793  1074.258056 
 O4      1252.307984  3556.850098  1077.161988 
 C1      1250.371948  3559.008056  1077.521972 
 CG      1248.054614  3560.9951902  1075.7238038 
 C4      1246.404052  3562.800048  1075.134034 
 O4      1244.427978  3565  1075.697998 
 C1      1244.582032  3567.12207  1073.697998 
 CG      1246.169629  3567.9548096  1070.6406004 
 C4      1246.972046  3569.248046  1068.635986 
 O4      1246.978028  3571.52002  1066.661988 
 C1      1249.687988  3572.204102  1065.813964 
 CG      1253.0532106  3571.141797  1066.135193 
 C4      1255.56604  3571.085938  1066.014038 
 O4      1258.281982  3571.916016  1065.011962 
 C1      1260.277954  3571.860108  1067.145996 
 CG      1260.6947996  3570.9378174  1070.5412108 
 C4      1261.671998  3570.669922  1072.843994 
 O4      1263.864014  3570.654052  1074.910034 
 C1      1262.917968  3571.64209  1077.488038 
 CG      1259.9726198  3572.6867918  1079.1588014 
 C4      1258.41394  3573.6521  1080.884034 
 O4      1257.615966  3574.624024  1083.618042 
 C1      1255.803956  3576.909912  1083.462036 
 CG      1253.999585  3578.8744138  1081.1279906 
 C4      1252.615966  3580.716064  1080.115966 
 O4      1250.72998  3583.063964  1080.14795 
 C1      1251.395996  3585.006104  1078.072022 
 CG      1253.5667846  3585.4954344  1075.3132204 
 C4      1254.810058  3586.573974  1073.410034 
 O4      1255.33606  3588.674072  1071.31604 
 C1      1258.196044  3589.129882  1070.946044 
 CG      1261.3640014  3587.9100098  1071.96261 
 C4      1263.845948  3587.701904  1072.31604 
 O4      1266.75  3588.295898  1071.78601 
 C1      1268.313964  3588.298096  1074.25 
 CG      1268.0414062  3587.631421  1077.7211912 
 C4      1268.562012  3587.496094  1080.177978 
 O4      1270.33606  3587.523926  1082.61206 
 C1      1269.01001  3588.77002  1084.89795 
 CG      1265.8901978  3590.110791  1085.9110104 
 C4      1264.118042  3591.300048  1087.244018 
 O4      1262.904052  3592.533936  1089.708008 
 C1      1261.319946  3594.89795  1089.05603 
 CG      1260.1116092  3596.7668214  1086.2976074 
 C4      1259.067994  3598.595948  1084.920044 
 O4      1257.380004  3601.043946  1084.436036 
 C1      1258.547974  3602.766114  1082.390014 
 CG      1261.2130006  3602.9083986  1080.0596068 
 C4      1262.855958  3603.758056  1078.35205 
 O4      1263.900024  3605.64795  1076.254028 
 C1      1266.803956  3605.909912  1076.394042 
 CG      1269.63938  3604.5978028  1078.0652098 
 C4      1271.995972  3604.28003  1078.890014 
 O4      1274.984008  3604.66211  1078.871948 
 C1      1276.067994  3604.775878  1081.579956 
 CG      1275.122803  3604.409204  1084.9747804 
 C4      1275.177978  3604.444092  1087.48999 
 O4      1276.475952  3604.568116  1090.20398 
 C1      1274.728028  3606.124024  1092.082032 
 CG      1271.5296264  3607.5940432  1092.2472046 
 C4      1269.534058  3608.944092  1093.03003 
 O4      1267.828002  3610.379882  1095.053956 
 C1      1266.54602  3612.736084  1093.900024 
 CG      1266.1090086  3614.4420164  1090.8242186 
 C4      1265.5  3616.197998  1089.128052 
 O4      1264.083984  3618.6521  1088.108032 
 C1      1265.777954  3620.197998  1086.300048 
 CG      1268.9230104  3620.1039792  1084.6705928 
 C4      1270.958008  3620.785888  1083.355958 
 O4      1272.550048  3622.498046  1081.45996 
 C1      1275.348022  3622.687988  1082.271972 
 CG      1277.6474002  3621.4168212  1084.6514034 
 C4      1279.724  3621.090088  1086.034058 
 O4      1282.645996  3621.38794  1086.708008 
 C1      1283.062012  3621.659912  1089.58606 
 CG      1281.3235838  3621.5545896  1092.6710328 
 C4      1280.781982  3621.761962  1095.118042 
 O4      1281.404052  3622.038086  1098.052002 
 C1      1279.439942  3623.70996  1099.417968 
 CG      1276.3764162  3625.409741  1098.8757934 
 C4      1274.384034  3626.91211  1099.202026 
 O4      1272.446044  3628.592042  1100.777954 
 C1      1271.578002  3630.936036  1099.264038 
 CG      1271.8419918  3632.4384032  1096.0674074 
 C4      1271.689942  3634.104004  1094.187988 
 O4      1270.670044  3636.560058  1092.774048 
 C1      1272.777954  3637.86206  1091.228028 
 CG      1276.1539794  3637.454199  1090.2294068 
 C4      1278.442016  3637.91211  1089.284058 
 O4      1280.478028  3639.379882  1087.621948 
 C1      1283.08606  3639.454102  1088.936036 
 CG      1284.8067994  3638.216211  1091.776001 
 C4      1286.563964  3637.86206  1093.541992 
 O4      1289.323974  3638.021972  1094.734008 
 C1      1289.225952  3638.476074  1097.618042 
 CG      1286.9463988  3638.7034178  1100.321814 
 C4      1285.97998  3639.12207  1102.608032 
 O4      1286.072022  3639.568116  1105.583984 
 C1      1284.017944  3641.454102  1106.452026 
 CG      1281.2443968  3643.2973876  1105.2437992 
 C4      1279.343994  3644.939942  1105.099976 
 O4      1277.281982  3646.8479  1106.180054 
 C1      1276.881958  3649.125976  1104.394042 
 CG      1277.8416138  3650.3736326  1101.2192016 
 C4      1278.161988  3651.904052  1099.248046 
 O4      1277.608032  3654.310058  1097.526 
 C1      1280.053956  3655.365966  1096.329956 
 CG      1283.515979  3654.6763916  1096.0112184 
 C4      1285.965942  3654.92212  1095.488038 
 O4      1288.378052  3656.134034  1094.156006 
 C1      1290.697998  3656.139892  1095.932006 
 CG      1291.7698  3655.006421  1099.1130004 
 C4      1293.141968  3654.67212  1101.19397 
 O4      1295.640014  3654.748046  1102.874024 
 C1      1295.04602  3655.409912  1105.654052 
 CG      1292.3313962  3655.9753906  1107.8634156 
 C4      1290.995972  3656.615966  1109.89795 
 O4      1290.573974  3657.271972  1112.80603 
 C1      1288.541992  3659.340088  1113.160034 
 CG      1286.182202  3661.2595948  1111.3416138 
 C4      1284.46997  3663.003906  1110.745972 
 O4      1282.38794  3665.110108  1111.302002 
 C1      1282.498046  3667.271972  1109.342042 
 CG      1284.1157832  3668.2253904  1106.3355958 
 C4      1284.907958  3669.585938  1104.371948 
 O4      1284.859986  3671.894042  1102.436036 
 C1      1287.55603  3672.701904  1101.66394 
 CG      1290.9563962  3671.7779786  1102.0435914 
 C4      1293.472046  3671.832032  1101.978028 
 O4      1296.171998  3672.791992  1101.05603 
 C1      1298.118042  3672.781982  1103.22998 
 CG      1298.5  3671.8163816  1106.6183958 
 C4      1299.437988  3671.548096  1108.937988 
 O4      1301.582032  3671.58789  1111.052002 
 C1      1300.537964  3672.488038  1113.625976 
 CG      1297.5151974  3673.3783936  1115.2462034 
 C4      1295.880004  3674.246094  1116.952026 
 O4      1294.97998  3675.134034  1119.68396 
 C1      1293.034058  3677.4021  1119.410034 
 CG      1291.2280154  3679.167212  1116.9510008 
 C4      1289.784058  3680.9021  1115.802002 
 O4      1287.72998  3683.10205  1115.671998 
 C1      1288.375976  3685.055908  1113.604004 
 CG      1290.673987  3685.6701662  1110.9757812 
 C4      1291.949952  3686.812012  1109.130004 
 O4      1292.446044  3688.916016  1107.03601 
 C1      1295.281982  3689.583984  1106.832032 
 CG      1298.4618286  3688.6236086  1108.0656008 
 C4      1300.926026  3688.610108  1108.573974 
 O4      1303.803956  3689.416016  1108.21399 
 C1      1305.208008  3689.573974  1110.77002 
 CG      1304.7671996  3688.9385744  1114.2296022 
 C4      1305.140014  3688.879882  1116.718018 
 O4      1306.751954  3689.07788  1119.254028 
 C1      1305.192016  3690.251954  1121.426026 
 CG      1301.924597  3691.3657964  1122.2211794 
 C4      1299.988038  3692.434082  1123.417968 
 O4      1298.531982  3693.610108  1125.777954 
 C1      1296.817994  3695.83789  1124.988038 
 CG      1295.6486086  3697.5664062  1122.122791 
 C4      1294.557984  3699.29004  1120.64795 
 O4      1292.725952  3701.593994  1120.015992 
 C1      1293.88794  3703.37207  1118.011962 
 CG      1296.6753908  3703.6829832  1115.8473998 
 C4      1298.35205  3704.629882  1114.228028 
 O4      1299.380004  3706.563964  1112.161988 
 C1      1302.244018  3707.048096  1112.474 
 CG      1305.0593994  3705.9812258  1114.3440066 
 C4      1307.375976  3705.855958  1115.317994 
 O4      1310.322022  3706.461914  1115.475952 
 C1      1311.224  3706.699952  1118.241944 
 CG      1310.096216  3706.3112062  1121.5799684 
 C4      1309.988038  3706.385986  1124.093994 
 O4      1311.10205  3706.64795  1126.878052 
 C1      1309.248046  3708.048096  1128.650024 
 CG      1305.9749998  3709.4018064  1128.742993 
 C4      1303.926026  3710.657958  1129.48999 
 O4      1302.13794  3712.062012  1131.46399 
 C1      1300.764038  3714.332032  1130.244018 
 CG      1300.2812134  3715.9440184  1127.126013 
 C4      1299.61206  3717.63208  1125.384034 
 O4      1298.098022  3719.996094  1124.29602 
 C1      1299.735962  3721.573974  1122.46399 
 CG      1302.8985964  3721.5812014  1120.863782 
 C4      1304.911988  3722.322022  1119.552002 
 O4      1306.446044  3724.058106  1117.628052 
 C1      1309.224  3724.39209  1118.458008 
 CG      1311.5560058  3723.279199  1120.8849976 
 C4      1313.634034  3723.07788  1122.291992 
 O4      1316.531982  3723.518066  1122.982056 
 C1      1316.907958  3723.875976  1125.855958 
 CG      1315.1481932  3723.7660154  1128.9291996 
 C4      1314.57605  3724.006104  1131.368042 
 O4      1315.157958  3724.37793  1134.297974 
 C1      1313.108032  3725.991944  1135.605958 
 CG      1309.9778076  3727.5410156  1134.999817 
 C4      1307.917968  3728.95996  1135.274048 
 O4      1305.894042  3730.590088  1136.793946 
 C1      1304.936036  3732.85791  1135.21997 
 CG      1305.1637942  3734.2937746  1131.989392 
 C4      1304.95398  3735.906006  1130.069946 
 O4      1303.842042  3738.281982  1128.588012 
 C1      1305.904052  3739.639892  1127.031982 
 CG      1309.3040038  3739.3601806  1126.0698118 
 C4      1311.578002  3739.895996  1125.134034 
 O4      1313.563964  3741.414062  1123.45398 
 C1      1316.151978  3741.63208  1124.78601 
 CG      1317.8996096  3740.540405  1127.6689942 
 C4      1319.656006  3740.305908  1129.456054 
 O4      1322.394042  3740.61792  1130.667968 
 C1      1322.248046  3741.13208  1133.537964 
 CG      1319.9364012  3741.3208006  1136.2180052 
 C4      1318.932006  3741.748046  1138.485962 
 O4      1318.978028  3742.268066  1141.452026 
 C1      1316.833984  3744.082032  1142.258056 
 CG      1313.9917968  3745.770801  1140.983008 
 C4      1312.021972  3747.323974  1140.784058 
 O4      1309.865966  3749.16211  1141.802002 
 C1      1309.447998  3751.39795  1139.843994 
 CG      1310.4294068  3752.4176272  1136.6164062 
 C4      1310.767944  3753.808106  1134.526 
 O4      1310.160034  3756.04004  1132.595948 
 C1      1312.593994  3757.110108  1131.391968 
 CG      1316.0927736  3756.5685792  1131.2306154 
 C4      1318.543946  3756.88794  1130.76001 
 O4      1320.939942  3758.10791  1129.404052 
 C1      1323.197998  3758.370118  1131.23999 
 CG      1324.2141968  3757.5520022  1134.534192 
 C4      1325.53003  3757.454102  1136.676026 
 O4      1327.96399  3757.785888  1138.416016 
 C1      1327.25  3758.644042  1141.115966 
 CG      1324.4400024  3759.2512208  1143.1890138 
 C4      1323.008056  3759.988038  1145.124024 
 O4      1322.45996  3760.855958  1147.956054 
 C1      1320.323974  3762.843994  1148.073974 
 CG      1317.9401974  3764.4927978  1146.0385864 
 C4      1316.170044  3766.095948  1145.25 
 O4      1313.978028  3768.135986  1145.569946 
 C1      1314.050048  3770.135986  1143.44397 
 CG      1315.7202026  3770.9208008  1140.418408 
 C4      1316.511962  3772.156006  1138.374024 
 O4      1316.421998  3774.291992  1136.254028 
 C1      1319.104004  3775.167968  1135.495972 
 CG      1322.527991  3774.4453612  1136.049988 
 C4      1325.037964  3774.615966  1136.053956 
 O4      1327.71997  3775.629882  1135.131958 
 C1      1329.592042  3775.889892  1137.358032 
 CG      1329.9058106  3775.2219724  1140.8250124 
 C4      1330.777954  3775.187988  1143.186036 
 O4      1332.845948  3775.503906  1145.349976 
 C1      1331.677978  3776.558106  1147.810058 
 CG      1328.5638062  3777.4265866  1149.261621 
 C4      1326.833984  3778.3479  1150.839966 
 O4      1325.803956  3779.409912  1153.46399 
 C1      1323.807984  3781.506104  1153.06604 
 CG      1321.9645996  3783.1450196  1150.5234254 
 C4      1320.478028  3784.783936  1149.32605 
 O4      1318.391968  3786.946044  1149.108032 
 C1      1318.995972  3788.808106  1146.942016 
 CG      1321.2605956  3789.3253904  1144.266406 
 C4      1322.504028  3790.394042  1142.358032 
 O4      1322.952026  3792.4021  1140.160034 
 C1      1325.776  3793.095948  1139.895996 
 CG      1328.9808104  3792.2394044  1141.1447996 
 C4      1331.447998  3792.285888  1141.631958 
 O4      1334.313964  3793.10791  1141.20398 
 C1      1335.735962  3793.409912  1143.735962 
 CG      1335.334595  3792.9362062  1147.226184 
 C4      1335.732056  3793.001954  1149.70996 
 O4      1337.359986  3793.342042  1152.21997 
 C1      1335.803956  3794.600098  1154.348022 
 CG      1332.5284058  3795.707373  1155.1188108 
 C4      1330.58606  3796.805908  1156.281982 
 O4      1329.13794  3798.073974  1158.595948 
 C1      1327.384034  3800.236084  1157.71399 
 CG      1326.1672244  3801.810986  1154.7809938 
 C4      1325.04004  3803.446044  1153.235962 
 O4      1323.170044  3805.691894  1152.51001 
 C1      1324.287964  3807.389892  1150.411988 
 CG      1327.054016  3807.6311768  1148.2092286 
 C4      1328.702026  3808.52002  1146.53003 
 O4      1329.687988  3810.36792  1144.364014 
 C1      1332.54602  3810.904052  1144.625976 
 CG      1335.39281  3809.9667968  1146.5179932 
 C4      1337.71997  3809.919922  1147.475952 
 O4      1340.657958  3810.572022  1147.57605 
 C1      1341.578002  3810.954102  1150.319946 
 CG      1340.4866092  3810.712402  1153.68219 
 C4      1340.401978  3810.907958  1156.189942 
 O4      1341.534058  3811.320068  1158.947998 
 C1      1339.677978  3812.775878  1160.667968 
 CG      1336.3863892  3814.088989  1160.726611 
 C4      1334.328002  3815.35205  1161.432006 
 O4      1332.53601  3816.825928  1163.35205 
 C1      1331.121948  3819.016114  1162.037964 
 CG      1330.5885986  3820.4690188  1158.850415 
 C4      1329.880004  3822.062012  1157.03601 
 O4      1328.322022  3824.350098  1155.848022 
 C1      1330.052002  3825.832032  1153.895996 
 CG      1333.1927982  3825.6062012  1152.310608 
 C4      1335.255982  3826.176026  1150.95398 
 O4      1336.83606  3827.681884  1148.880004 
 C1      1339.618042  3828.03003  1149.69397 
 CG      1341.9134032  3827.1046146  1152.229993 
 C4      1343.97998  3826.991944  1153.661988 
 O4      1346.884034  3827.431884  1154.322022 
 C1      1347.26001  3828.053956  1157.151978 
 CG      1345.4861936  3828.284375  1160.2097904 
 C4      1344.910034  3828.771972  1162.609986 
 O4      1345.491944  3829.41211  1165.494018 
 C1      1343.472046  3831.191894  1166.630004 
 CG      1340.3829956  3832.7461914  1165.8573852 
 C4      1338.355958  3834.231934  1165.97998 
 O4      1336.364014  3836.048096  1167.323974 
 C1      1335.468018  3838.17212  1165.531982 
 CG      1335.7400024  3839.2852294  1162.179602 
 C4      1335.57605  3840.706054  1160.11206 
 O4      1334.526  3842.954102  1158.404052 
 C1      1336.624024  3844.110108  1156.734008 
 CG      1340.0191896  3843.6588134  1155.8236082 
 C4      1342.307984  3844.050048  1154.85205 
 O4      1344.333984  3845.35205  1153.047974 
 C1      1346.92395  3845.63794  1154.368042 
 CG      1348.6345946  3844.7904056  1157.3525876 
 C4      1350.378052  3844.691894  1159.16394 
 O4      1353.119996  3845.053956  1160.355958 
 C1      1352.974  3845.845948  1163.16394 
 CG      1350.6570188  3846.3465822  1165.7977906 
 C4      1349.654052  3847.013916  1168.008056 
 O4      1349.702026  3847.818116  1170.907958 
 C1      1347.598022  3849.748046  1171.524048 
 CG      1344.8010008  3851.3718262  1170.0758056 
 C4      1342.868042  3852.944092  1169.715942 
 O4      1340.751954  3854.919922  1170.537964 
 C1      1340.329956  3856.95996  1168.488038 
 CG      1341.3026002  3857.8369872  1165.196399 
 C4      1341.615966  3859.125976  1163.060058 
 O4      1341.034058  3861.295898  1161.052002 
 C1      1343.472046  3862.251954  1159.765992 
 CG      1346.9513796  3861.6075928  1159.5643924 
 C4      1349.401978  3861.842042  1159.04004 
 O4      1351.803956  3862.939942  1157.595948 
 C1      1354.099976  3863.208008  1159.378052 
 CG      1355.1567996  3862.489624  1162.6842042 
 C4      1356.51001  3862.437988  1164.80603 
 O4      1358.984008  3862.768066  1166.488038 
 C1      1358.343994  3863.748046  1169.161988 
 CG      1355.5901856  3864.5135984  1171.2604126 
 C4      1354.215942  3865.365966  1173.189942 
 O4      1353.744018  3866.354004  1175.994018 
 C1      1351.666016  3868.404052  1176.073974 
 CG      1349.2892092  3870.04104  1174.017395 
 C4      1347.547974  3871.66211  1173.197998 
 O4      1345.420044  3873.773926  1173.478028 
 C1      1345.508056  3875.686036  1171.274048 
 CG      1347.1420166  3876.3068116  1168.190613 
 C4      1347.927978  3877.439942  1166.08606 
 O4      1347.858032  3879.496094  1163.885986 
 C1      1350.547974  3880.268066  1163.047974 
 CG      1353.9603882  3879.4693846  1163.569409 
 C4      1356.474  3879.570068  1163.521972 
 O4      1359.166016  3880.471924  1162.515992 
 C1      1361.083984  3880.766114  1164.696044 
 CG      1361.444812  3880.2233886  1168.1807984 
 C4      1362.358032  3880.256104  1170.526 
 O4      1364.475952  3880.5979  1172.640014 
 C1      1363.380004  3881.773926  1175.07605 
 CG      1360.3196044  3882.7864014  1176.5476074 
 C4      1358.645996  3883.818116  1178.119996 
 O4      1357.69397  3885.008056  1180.715942 
 C1      1355.75  3887.139892  1180.271972 
 CG      1353.9040038  3888.7322022  1177.7002074 
 C4      1352.439942  3890.365966  1176.465942 
 O4      1350.411988  3892.573974  1176.202026 
 C1      1351.024048  3894.333984  1173.95398 
 CG      1353.251819  3894.6842284  1171.2209962 
 C4      1354.488038  3895.644042  1169.25 
 O4      1354.949952  3897.552002  1166.965942 
 C1      1357.885986  3898.105958  1166.70398 
 CG      1360.9921874  3897.0385986  1167.9828002 
 C4      1363.468018  3896.904052  1168.501954 
 O4      1366.394042  3897.458008  1168.04602 
 C1      1367.833984  3897.763916  1170.56604 
 CG      1367.3941896  3897.5069824  1174.0735964 
 C4      1367.793946  3897.664062  1176.553956 
 O4      1369.447998  3897.996094  1179.047974 
 C1      1368.004028  3899.486084  1181.104004 
 CG      1364.8349854  3900.9083984  1181.8019896 
 C4      1362.994018  3902.226074  1182.89795 
 O4      1361.657958  3903.72998  1185.13794 
 C1      1360.095948  3905.988038  1184.140014 
 CG      1359.0171878  3907.506787  1181.125 
 C4      1358.034058  3909.149902  1179.491944 
 O4      1356.36206  3911.508056  1178.645996 
 C1      1357.624024  3912.991944  1176.46997 
 CG      1360.3985958  3912.8857914  1174.269397 
 C4      1362.118042  3913.543946  1172.553956 
 O4      1363.255982  3915.186036  1170.302002 
 C1      1366.150024  3915.491944  1170.547974 
 CG      1368.9054076  3914.4119874  1172.4973754 
 C4      1371.21997  3914.214112  1173.465942 
 O4      1374.202026  3914.620118  1173.54602 
 C1      1375.154052  3915.062012  1176.271972 
 CG      1374.0449946  3915.0869876  1179.6373898 
 C4      1373.975952  3915.417968  1182.130004 
 O4      1375.140014  3915.870118  1184.869996 
 C1      1373.41394  3917.565918  1186.504028 
 CG      1370.2477904  3919.157373  1186.4816162 
 C4      1368.303956  3920.625976  1187.11206 
 O4      1366.645996  3922.342042  1188.947998 
 C1      1365.421998  3924.575928  1187.517944 
 CG      1365.0151978  3925.9035644  1184.2569944 
 C4      1364.446044  3927.456054  1182.359986 
 O4      1363.089966  3929.803956  1181.050048 
 C1      1364.81604  3931.072022  1179.062012 
 CG      1367.9488158  3930.692798  1177.4520144 
 C4      1369.994018  3931.154052  1176.062012 
 O4      1371.624024  3932.575928  1173.96399 
 C1      1374.427978  3932.788086  1174.744018 
 CG      1376.7050048  3931.753784  1177.2557862 
 C4      1378.78003  3931.541992  1178.66394 
 O4      1381.70996  3931.83789  1179.29004 
 C1      1382.150024  3932.446044  1182.11206 
 CG      1380.4259768  3932.7685788  1185.1911866 
 C4      1379.901978  3933.288086  1187.595948 
 O4      1380.547974  3933.904052  1190.472046 
 C1      1378.635986  3935.781982  1191.628052 
 CG      1375.6169796  3937.486621  1190.8880006 
 C4      1373.667968  3939.072022  1191.031982 
 O4      1371.781982  3940.986084  1192.394042 
 C1      1370.972046  3943.14795  1190.608032 
 CG      1371.2593996  3944.240991  1187.2492188 
 C4      1371.141968  3945.666016  1185.180054 
 O4      1370.18396  3947.95996  1183.47998 
 C1      1372.31604  3949.006104  1181.781982 
 CG      1375.6745974  3948.386841  1180.8344118 
 C4      1377.965942  3948.66211  1179.83606 
 O4      1380.03601  3949.860108  1178.004028 
 C1      1382.651978  3950.021972  1179.293946 
 CG      1384.353003  3949.0937496  1182.259802 
 C4      1386.109986  3948.909912  1184.050048 
 O4      1388.880004  3949.139892  1185.212036 
 C1      1388.80603  3949.944092  1188.015992 
 CG      1386.5493896  3950.5626222  1190.6779788 
 C4      1385.608032  3951.281982  1192.89795 
 O4      1385.725952  3952.08789  1195.797974 
 C1      1383.728028  3954.120118  1196.432006 
 CG      1380.9989872  3955.8780274  1195.0119998 
 C4      1379.141968  3957.543946  1194.671998 
 O4      1377.13794  3959.624024  1195.514038 
 C1      1376.791992  3961.676026  1193.465942 
 CG      1377.7685914  3962.4999998  1190.1595946 
 C4      1378.119996  3963.77002  1188.015992 
 O4      1377.621948  3965.961914  1186.011962 
 C1      1380.089966  3966.793946  1184.69397 
 CG      1383.5292118  3965.9769776  1184.4531736 
 C4      1385.982056  3966.08789  1183.900024 
 O4      1388.417968  3967.063964  1182.42395 
 C1      1390.748046  3967.189942  1184.310058 
 CG      1391.6508058  3966.2945798  1187.5978268 
 C4      1392.930054  3966.083984  1189.774048 
 O4      1395.380004  3966.145996  1191.524048 
 C1      1394.761962  3967.125976  1194.20398 
 CG      1392.0391968  3968.1030274  1196.2514164 
 C4      1390.699952  3969.038086  1198.166016 
 O4      1390.248046  3970.01001  1200.97998 
 C1      1388.368042  3972.243896  1201.057984 
 CG      1386.2119874  3974.1390134  1198.9815796 
 C4      1384.651978  3975.931884  1198.157958 
 O4      1382.724  3978.228028  1198.43396 
 C1      1383.047974  3980.17212  1196.276 
 CG      1384.8131958  3980.698999  1193.2498044 
 C4      1385.758056  3981.795898  1191.192016 
 O4      1385.936036  3983.895996  1189.04004 
 C1      1388.708008  3984.426026  1188.28601 
 CG      1392.0160036  3983.3015868  1188.8697876 
 C4      1394.527954  3983.166016  1188.885986 
 O4      1397.31604  3983.832032  1187.968018 
 C1      1399.197998  3983.899902  1190.199952 
 CG      1399.4135986  3983.2530026  1193.6771974 
 C4      1400.264038  3983.1521  1196.043946 
 O4      1402.348022  3983.248046  1198.215942 
 C1      1401.303956  3984.474122  1200.651978 
 CG      1398.3140016  3985.7372316  1202.0719968 
 C4      1396.70398  3986.88794  1203.625976 
 O4      1395.797974  3988.105958  1206.225952 
 C1      1394.073974  3990.42212  1205.784058 
 CG      1392.4533934  3992.2335936  1203.2053958 
 C4      1391.182006  3994.021972  1201.974 
 O4      1389.375976  3996.416016  1201.712036 
 C1      1390.208008  3998.157958  1199.52002 
 CG      1392.5310058  3998.3540038  1196.8514038 
 C4      1393.904052  3999.233886  1194.93396 
 O4      1394.60205  4001.135986  1192.706054 
 C1      1397.491944  4001.47998  1192.452026 
 CG      1400.5610108  4000.2595946  1193.7323976 
 C4      1403.014038  4000.013916  1194.234008 
 O4      1405.95996  4000.474122  1193.812012 
 C1      1407.395996  4000.64209  1196.348022 
 CG      1406.9268068  4000.276221  1199.8412108 
 C4      1407.317994  4000.332032  1202.32605 
 O4      1408.965942  4000.513916  1204.839966 
 C1      1407.567994  4001.981934  1206.939942 
 CG      1404.4459962  4003.4923582  1207.6735838 
 C4      1402.64795  4004.83789  1208.80603 
 O4      1401.35205  4006.308106  1211.093994 
 C1      1399.880004  4008.654052  1210.167968 
 CG      1398.8739868  4010.3167724  1207.204004 
 C4      1397.95996  4012.053956  1205.628052 
 O4      1396.380004  4014.496094  1204.855958 
 C1      1397.706054  4016.01001  1202.73999 
 CG      1400.4887938  4015.881201  1200.5496094 
 C4      1402.23999  4016.535888  1198.868042 
 O4      1403.449952  4018.216064  1196.680054 
 C1      1406.35205  4018.406006  1196.949952 
 CG      1409.0553954  4017.159424  1198.8733886 
 C4      1411.354004  4016.843994  1199.843994 
 O4      1414.349976  4017.139892  1199.95398 
 C1      1415.302002  4017.449952  1202.697998 
 CG      1414.1730102  4017.395386  1206.056787 
 C4      1414.10205  4017.639892  1208.560058 
 O4      1415.265992  4017.954102  1211.319946 
 C1      1413.592042  4019.6521  1213.004028 
 CG      1410.484204  4021.3567868  1213.0240112 
 C4      1408.589966  4022.87207  1213.696044 
 O4      1406.984008  4024.583984  1215.583984 
 C1      1405.849976  4026.906006  1214.228028 
 CG      1405.5114136  4028.3620118  1211.0152102 
 C4      1405.01001  4030.001954  1209.171998 
 O4      1403.748046  4032.441894  1207.939942 
 C1      1405.53003  4033.714112  1206.01001 
 CG      1408.6564088  4033.2791994  1204.3990236 
 C4      1410.725952  4033.716064  1203.034058 
 O4      1412.416016  4035.1521  1200.998046 
 C1      1415.224  4035.231934  1201.797974 
 CG      1417.4462158  4034.0283692  1204.2817994 
 C4      1419.504028  4033.691894  1205.689942 
 O4      1422.439942  4033.860108  1206.342042 
 C1      1422.787964  4034.365966  1209.277954 
 CG      1420.9166014  4034.5315916  1212.2601806 
 C4      1420.255982  4034.927978  1214.67395 
 O4      1420.758056  4035.315918  1217.618042 
 C1      1418.855958  4037.196044  1218.791992 
 CG      1415.9575928  4039.0785398  1218.0082034 
 C4      1414.067994  4040.733886  1218.154052 
 O4      1412.186036  4042.63208  1219.541992 
 C1      1411.567994  4044.946044  1217.871948 
 CG      1412.0971802  4046.2516112  1214.6199952 
 C4      1412.157958  4047.818116  1212.651978 
 O4      1411.395996  4050.261962  1211.067994 
 C1      1413.66394  4051.32788  1209.569946 
 CG      1417.044995  4050.6260008  1208.7691896 
 C4      1419.401978  4050.865966  1207.921998 
 O4      1421.621948  4052.093994  1206.297974 
 C1      1424.160034  4052.052002  1207.741944 
 CG      1425.6460082  4050.8496094  1210.7239992 
 C4      1427.284058  4050.466064  1212.592042 
 O4      1429.988038  4050.493896  1213.917968 
 C1      1429.78601  4051.105958  1216.765992 
 CG      1427.4015994  4051.64104  1219.3334104 
 C4      1426.359986  4052.248046  1221.541992 
 O4      1426.342042  4052.8479  1224.494018 
 C1      1424.394042  4054.919922  1225.157958 
 CG      1421.8246094  4056.8889648  1223.7166014 
 C4      1420.062012  4058.654052  1223.391968 
 O4      1418.093994  4060.76001  1224.265992 
 C1      1417.952026  4062.958008  1222.35205 
 CG      1419.1542114  4063.9630372  1219.1716066 
 C4      1419.682006  4065.360108  1217.145996 
 O4      1419.390014  4067.701904  1215.277954 
 C1      1421.962036  4068.513916  1214.160034 
 CG      1425.3754272  4067.5640136  1214.0564088 
 C4      1427.858032  4067.604004  1213.650024 
 O4      1430.416016  4068.568116  1212.385986 
 C1      1432.641968  4068.503906  1214.276 
 CG      1433.4715824  4067.4697998  1217.5611936 
 C4      1434.71399  4067.1521  1219.725952 
 O4      1437.125976  4067.135986  1221.527954 
 C1      1436.449952  4067.98999  1224.238038 
 CG      1433.6817994  4068.8647948  1226.2706174 
 C4      1432.302002  4069.708008  1228.197998 
 O4      1431.787964  4070.548096  1231.043946 
 C1      1429.900024  4072.77002  1231.186036 
 CG      1427.7798098  4074.7541992  1229.1557984 
 C4      1426.232056  4076.580078  1228.384034 
 O4      1424.29004  4078.85791  1228.725952 
 C1      1424.651978  4080.89795  1226.667968 
 CG      1426.4785888  4081.5697262  1223.7064086 
 C4      1427.462036  4082.763916  1221.722046 
 O4      1427.680054  4084.95996  1219.671998 
 C1      1430.46399  4085.531982  1219.001954 
 CG      1433.7628176  4084.3890136  1219.6023806 
 C4      1436.274048  4084.258056  1219.66394 
 O4      1439.079956  4084.974122  1218.83606 
 C1      1440.91394  4084.939942  1221.108032 
 CG      1441.0589846  4084.1343748  1224.5558104 
 C4      1441.859986  4083.924072  1226.930054 
 O4      1443.89795  4083.926026  1229.14795 
 C1      1442.802002  4085.035888  1231.618042 
 CG      1439.7777954  4086.223779  1233.0312132 
 C4      1438.131958  4087.295898  1234.604004 
 O4      1437.167968  4088.394042  1237.238038 
 C1      1435.446044  4090.721924  1236.868042 
 CG      1433.8735962  4092.6478028  1234.342993 
 C4      1432.621948  4094.488038  1233.167968 
 O4      1430.813964  4096.890136  1232.97998 
 C1      1431.686036  4098.72998  1230.890014 
 CG      1434.0628172  4099.0559082  1228.281604 
 C4      1435.472046  4100.027832  1226.436036 
 O4      1436.20996  4102.032226  1224.31604 
 C1      1439.10205  4102.394042  1224.13794 
 CG      1442.1497924  4101.1228026  1225.4229984 
 C4      1444.593994  4100.859864  1225.962036 
 O4      1447.54602  4101.348144  1225.624024 
 C1      1448.927978  4101.399902  1228.196044 
 CG      1448.387793  4100.8706542  1231.6568112 
 C4      1448.728028  4100.812012  1234.150024 
 O4      1450.323974  4100.879882  1236.702026 
 C1      1448.751954  4102.299804  1238.828002 
 CG      1445.5484012  4103.6472164  1239.4137938 
 C4      1443.614014  4104.894042  1240.472046 
 O4      1442.104004  4106.189942  1242.732056 
 C1      1440.625976  4108.54004  1241.829956 
 CG      1439.78739  4110.343994  1238.896399 
 C4      1438.93396  4112.140136  1237.354004 
 O4      1437.333984  4114.578124  1236.60205 
 C1      1438.76001  4116.251954  1234.680054 
 CG      1441.7014038  4116.3321776  1232.7056032 
 C4      1443.550048  4117.13623  1231.199952 
 O4      1444.86206  4118.976074  1229.20996 
 C1      1447.728028  4119.23584  1229.708008 
 CG      1450.3216062  4117.958789  1231.7585938 
 C4      1452.552002  4117.655762  1232.884034 
 O4      1455.52002  4118.032226  1233.235962 
 C1      1456.251954  4118.20996  1236.057984 
 CG      1454.8814088  4117.926367  1239.3118042 
 C4      1454.615966  4118.021972  1241.812012 
 O4      1455.560058  4118.208008  1244.66394 
 C1      1453.70996  4119.75586  1246.312012 
 CG      1450.5544068  4121.3632814  1246.1896118 
 C4      1448.56604  4122.777832  1246.800048 
 O4      1446.767944  4124.328124  1248.651978 
 C1      1445.660034  4126.693848  1247.345948 
 CG      1445.5102172  4128.324756  1244.2037842 
 C4      1445.092042  4130.051758  1242.42395 
 O4      1443.842042  4132.521972  1241.238038 
 C1      1445.718018  4133.958008  1239.52002 
 CG      1448.9686036  4133.7096192  1238.131006 
 C4      1451.118042  4134.28418  1236.95398 
 O4      1452.904052  4135.88623  1235.135986 
 C1      1455.640014  4136.00586  1236.150024 
 CG      1457.7124148  4134.7242192  1238.724011 
 C4      1459.670044  4134.368164  1240.264038 
 O4      1462.541992  4134.582032  1241.144042 
 C1      1462.758056  4134.921876  1244.037964 
 CG      1460.7953978  4134.9654298  1246.9871824 
 C4      1460.083984  4135.262208  1249.381958 
 O4      1460.5  4135.598144  1252.345948 
 C1      1458.5  4137.375976  1253.515992 
 CG      1455.549402  4139.162256  1252.7064088 
 C4      1453.593994  4140.740234  1252.845948 
 O4      1451.609986  4142.529786  1254.22998 
 C1      1450.937988  4144.855958  1252.598022 
 CG      1451.4892092  4146.2574218  1249.3891966 
 C4      1451.534058  4147.87207  1247.45996 
 O4      1450.712036  4150.319824  1245.911988 
 C1      1452.96997  4151.50586  1244.494018 
 CG      1456.393994  4150.9551762  1243.7573974 
 C4      1458.76001  4151.308106  1242.972046 
 O4      1460.96399  4152.655762  1241.427978 
 C1      1463.46997  4152.678222  1242.930054 
 CG      1464.933008  4151.4656738  1245.920813 
 C4      1466.543946  4151.10205  1247.819946 
 O4      1469.212036  4151.204102  1249.20996 
 C1      1468.917968  4151.740234  1252.063964 
 CG      1466.4577758  4152.1236816  1254.585571 
 C4      1465.343994  4152.638184  1256.781982 
 O4      1465.234008  4153.167968  1259.744018 
 C1      1463.192016  4155.14795  1260.410034 
 CG      1460.581201  4157.047754  1258.9510012 
 C4      1458.758056  4158.75  1258.624024 
 O4      1456.687988  4160.757812  1259.498046 
 C1      1456.505982  4162.99414  1257.630004 
 CG      1457.7388064  4164.1184568  1254.5036012 
 C4      1458.258056  4165.580078  1252.521972 
 O4      1457.917968  4167.956054  1250.699952 
 C1      1460.482056  4168.888184  1249.66394 
 CG      1463.9302122  4168.0746096  1249.6193848 
 C4      1466.420044  4168.222168  1249.271972 
 O4      1468.96399  4169.312012  1248.093994 
 C1      1471.145996  4169.29004  1250.034058 
 CG      1471.9412106  4168.2124026  1253.3135986 
 C4      1473.145996  4167.89209  1255.5 
 O4      1475.514038  4167.928222  1257.358032 
 C1      1474.741944  4168.693848  1260.069946 
 CG      1471.896985  4169.4114256  1262.0547974 
 C4      1470.439942  4170.153808  1263.968018 
 O4      1469.829956  4170.905762  1266.817994 
 C1      1467.79602  4173.109864  1266.859986 
 CG      1465.6660032  4174.901367  1264.6962038 
 C4      1464.04602  4176.625976  1263.79004 
 O4      1461.921998  4178.751954  1263.984008 
 C1      1462.267944  4180.8042  1261.937988 
 CG      1464.2295898  4181.600586  1259.0961914 
 C4      1465.25  4182.855958  1257.167968 
 O4      1465.437988  4185.056152  1255.119996 
 C1      1468.20996  4185.832032  1254.625976 
 CG      1471.5383788  4184.9410644  1255.453186 
 C4      1474.043946  4184.998046  1255.680054 
 O4      1476.83606  4185.917968  1255.031982 
 C1      1478.514038  4186.032226  1257.417968 
 CG      1478.4917972  4185.2501466  1260.8753906 
 C4      1479.14795  4185.109864  1263.300048 
 O4      1481.03003  4185.271972  1265.645996 
 C1      1479.692016  4186.306152  1268.027954 
 CG      1476.5031982  4187.270459  1269.230603 
 C4      1474.682006  4188.222168  1270.682006 
 O4      1473.468018  4189.253906  1273.238038 
 C1      1471.605958  4191.4458  1272.738038 
 CG      1470.0645754  4193.2397946  1270.0974242 
 C4      1468.76001  4194.976074  1268.828002 
 O4      1466.79602  4197.23584  1268.501954 
 C1      1467.66394  4199.129882  1266.456054 
 CG      1470.1759884  4199.6222168  1264.006201 
 C4      1471.625976  4200.689942  1262.25 
 O4      1472.35205  4202.73584  1260.161988 
 C1      1475.21399  4203.310058  1260.170044 
 CG      1478.2572142  4202.2758298  1261.6644168 
 C4      1480.67395  4202.198242  1262.364014 
 O4      1483.595948  4202.903808  1262.215942 
 C1      1484.800048  4203.067872  1264.871948 
 CG      1484.0728148  4202.5135258  1268.2953978 
 C4      1484.25  4202.490234  1270.80603 
 O4      1485.666016  4202.687988  1273.456054 
 C1      1483.982056  4203.950196  1275.482056 
 CG      1480.7000122  4205.1815918  1275.999402 
 C4      1478.712036  4206.333984  1277.024048 
 O4      1477.114014  4207.596192  1279.241944 
 C1      1475.541992  4209.859864  1278.28003 
 CG      1474.655005  4211.570166  1275.306995 
 C4      1473.738038  4213.297852  1273.724 
 O4      1472.03601  4215.645996  1272.911988 
 C1      1473.406006  4217.348144  1270.974 
 CG      1476.36239  4217.5302248  1269.0293946 
 C4      1478.189942  4218.39209  1267.53003 
 O4      1479.437988  4220.253906  1265.52002 
 C1      1482.281982  4220.655762  1266.04602 
 CG      1484.9081906  4219.5377932  1268.1464234 
 C4      1487.13794  4219.359864  1269.300048 
 O4      1490.079956  4219.875976  1269.677978 
 C1      1490.77002  4220.138184  1272.504028 
 CG      1489.3764036  4219.849463  1275.7477904 
 C4      1489.078002  4219.976074  1278.241944 
 O4      1489.97998  4220.259766  1281.10205 
 C1      1488.04004  4221.746094  1282.699952 
 CG      1484.8156126  4223.2040038  1282.5140014 
 C4      1482.758056  4224.536132  1283.078002 
 O4      1480.868042  4226.03418  1284.881958 
 C1      1479.667968  4228.324218  1283.521972 
 CG      1479.4791868  4229.887842  1280.3477902 
 C4      1479.001954  4231.562012  1278.531982 
 O4      1477.654052  4233.952148  1277.28601 
 C1      1479.47998  4235.439942  1275.563964 
 CG      1482.7555906  4235.319629  1274.2152098 
 C4      1484.890014  4235.972168  1273.052002 
 O4      1486.624024  4237.624024  1271.224 
 C1      1489.338012  4237.88379  1272.264038 
 CG      1491.436206  4236.7479494  1274.8842162 
 C4      1493.391968  4236.509766  1276.452026 
 O4      1496.238038  4236.874024  1277.359986 
 C1      1496.404052  4237.273926  1280.245972 
 CG      1494.407788  4237.2782228  1283.1739988 
 C4      1493.656006  4237.583984  1285.55603 
 O4      1494.021972  4237.992188  1288.517944 
 C1      1491.927978  4239.6958  1289.634034 
 CG      1488.9079956  4241.328125  1288.759021 
 C4      1486.880004  4242.815918  1288.848022 
 O4      1484.79602  4244.536132  1290.177978 
 C1      1484.089966  4246.826172  1288.374024 
 CG      1484.663391  4248.0022462  1285.1016232 
 C4      1484.718018  4249.481934  1283.04602 
 O4      1483.823974  4251.759766  1281.291992 
 C1      1486.067994  4252.963868  1279.865966 
 CG      1489.5415894  4252.5551268  1279.289404 
 C4      1491.911988  4252.97998  1278.560058 
 O4      1494.098022  4254.335938  1276.995972 
 C1      1496.54004  4254.609864  1278.573974 
 CG      1497.9516116  4253.7052246  1281.6956056 
 C4      1499.505982  4253.574218  1283.670044 
 O4      1502.109986  4253.928222  1285.13794 
 C1      1501.682006  4254.658204  1287.93396 
 CG      1499.1090084  4255.0839844  1290.333203 
 C4      1497.885986  4255.6958  1292.446044 
 O4      1497.635986  4256.434082  1295.354004 
 C1      1495.465942  4258.33789  1295.79602 
 CG      1492.8141968  4259.9759278  1294.1122072 
 C4      1490.916016  4261.541992  1293.595948 
 O4      1488.712036  4263.490234  1294.244018 
 C1      1488.478028  4265.569824  1292.20996 
 CG      1489.7666016  4266.5276366  1289.050012 
 C4      1490.28003  4267.86621  1286.982056 
 O4      1489.884034  4270.078124  1284.975952 
 C1      1492.432006  4271.076172  1283.958008 
 CG      1495.9176148  4270.4579588  1284.0924194 
 C4      1498.404052  4270.720214  1283.819946 
 O4      1500.932006  4271.861816  1282.645996 
 C1      1503.03601  4272.105958  1284.656006 
 CG      1503.7627928  4271.3190432  1288.0346068 
 C4      1504.89795  4271.228028  1290.277954 
 O4      1507.189942  4271.536132  1292.208008 
 C1      1506.277954  4272.452148  1294.82605 
 CG      1503.3229978  4273.153662  1296.653418 
 C4      1501.755982  4273.952148  1298.45398 
 O4      1500.998046  4274.875976  1301.218018 
 C1      1498.904052  4276.91211  1301.135986 
 CG      1496.7332028  4278.5790528  1298.8869874 
 C4      1495.069946  4280.208008  1297.932006 
 O4      1492.904052  4282.299804  1298.041992 
 C1      1493.197998  4284.262208  1295.900024 
 CG      1495.125598  4284.9615722  1293.0111936 
 C4      1496.108032  4286.145996  1291.02002 
 O4      1496.23999  4288.25  1288.871948 
 C1      1498.994018  4289.056152  1288.319946 
 CG      1502.3442016  4288.2675784  1289.1635864 
 C4      1504.848022  4288.38379  1289.369996 
 O4      1507.618042  4289.326172  1288.657958 
 C1      1509.310058  4289.582032  1291.024048 
 CG      1509.3246096  4288.9629886  1294.514795 
 C4      1510  4288.950196  1296.939942 
 O4      1511.891968  4289.253906  1299.261962 
 C1      1510.550048  4290.37207  1301.60205 
 CG      1507.3500122  4291.3316406  1302.7815918 
 C4      1505.52002  4292.315918  1304.199952 
 O4      1504.303956  4293.441894  1306.71399 
 C1      1502.395996  4295.571778  1306.124024 
 CG      1500.8028076  4297.2103028  1303.4160034 
 C4      1499.456054  4298.859864  1302.078002 
 O4      1497.446044  4301.063964  1301.661988 
 C1      1498.264038  4302.87793  1299.521972 
 CG      1500.7503906  4303.3024412  1297.0343992 
 C4      1502.167968  4304.313964  1295.21997 
 O4      1502.842042  4306.275878  1293.034058 
 C1      1505.692016  4306.903808  1292.994018 
 CG      1508.764197  4305.9993164  1294.5128052 
 C4      1511.186036  4306  1295.199952 
 O4      1514.093994  4306.753906  1294.995972 
 C1      1515.310058  4307.063964  1297.631958 
 CG      1514.6154052  4306.6567384  1301.0828002 
 C4      1514.810058  4306.753906  1303.589966 
 O4      1516.235962  4307.10205  1306.218018 
 C1      1514.541992  4308.425782  1308.19397 
 CG      1511.2400148  4309.61582  1308.678601 
 C4      1509.235962  4310.775878  1309.66394 
 O4      1507.630004  4312.111816  1311.832032 
 C1      1506.005982  4314.297852  1310.777954 
 CG      1505.0680052  4315.8489744  1307.7337768 
 C4      1504.108032  4317.483886  1306.078002 
 O4      1502.354004  4319.75586  1305.170044 
 C1      1503.802002  4321.37207  1303.098022 
 CG      1506.7463868  4321.3197754  1301.1615968 
 C4      1508.621948  4322.01416  1299.605958 
 O4      1509.907958  4323.653808  1297.432006 
 C1      1512.751954  4324.069824  1297.939942 
 CG      1515.3497924  4323.1333496  1300.1617922 
 C4      1517.569946  4323.041992  1301.345948 
 O4      1520.514038  4323.560058  1301.69397 
 C1      1521.189942  4324.089844  1304.484008 
 CG      1519.7695922  4324.1396482  1307.7303952 
 C4      1519.456054  4324.51416  1310.197998 
 O4      1520.342042  4325.065918  1313.024048 
 C1      1518.410034  4326.728028  1314.452026 
 CG      1515.2050048  4328.1977542  1314.0977904 
 C4      1513.160034  4329.604004  1314.51001 
 O4      1511.277954  4331.295898  1316.144042 
 C1      1510.115966  4333.452148  1314.553956 
 CG      1509.9691894  4334.6992674  1311.241199 
 C4      1509.526  4336.191894  1309.265992 
 O4      1508.218018  4338.461914  1307.781982 
 C1      1510.073974  4339.753906  1305.936036 
 CG      1513.355786  4339.4608398  1304.6309938 
 C4      1515.505982  4339.970214  1303.426026 
 O4      1517.271972  4341.41211  1301.45996 
 C1      1519.984008  4341.742188  1302.491944 
 CG      1522.0493896  4340.8448732  1305.226001 
 C4      1523.98999  4340.740234  1306.823974 
 O4      1526.83606  4341.155762  1307.71399 
 C1      1526.988038  4341.835938  1310.550048 
 CG      1524.971216  4342.1528322  1313.4467894 
 C4      1524.206054  4342.700196  1315.781982 
 O4      1524.557984  4343.394042  1318.689942 
 C1      1522.47998  4345.224122  1319.618042 
 CG      1519.485803  4346.7984376  1318.562207 
 C4      1517.475952  4348.312012  1318.488038 
 O4      1515.406006  4350.180176  1319.624024 
 C1      1514.687988  4352.275878  1317.722046 
 CG      1515.2514036  4353.3127928  1314.381006 
 C4      1515.277954  4354.691894  1312.277954 
 O4      1514.401978  4356.914062  1310.442016 
 C1      1516.64795  4358.00586  1308.927978 
 CG      1520.099402  4357.4945804  1308.3104128 
 C4      1522.465942  4357.835938  1307.524048 
 O4      1524.651978  4359.074218  1305.865966 
 C1      1527.128052  4359.35791  1307.385986 
 CG      1528.575415  4358.553418  1310.5198 
 C4      1530.161988  4358.470214  1312.472046 
 O4      1532.800048  4358.826172  1313.878052 
 C1      1532.437988  4359.682128  1316.645996 
 CG      1529.9190062  4360.2668454  1319.0697998 
 C4      1528.748046  4360.99414  1321.176026 
 O4      1528.56604  4361.85791  1324.053956 
 C1      1526.447998  4363.828124  1324.452026 
 CG      1523.8021972  4365.4549806  1322.7458248 
 C4      1521.927978  4367.041992  1322.196044 
 O4      1519.781982  4369.063964  1322.800048 
 C1      1519.55603  4371.060058  1320.682006 
 CG      1520.8083982  4371.8552736  1317.4635862 
 C4      1521.313964  4373.094238  1315.333984 
 O4      1520.927978  4375.228028  1313.241944 
 C1      1523.478028  4376.12793  1312.140014 
 CG      1526.9522098  4375.433203  1312.2395994 
 C4      1529.439942  4375.625976  1311.91394 
 O4      1531.96997  4376.66211  1310.650024 
 C1      1534.114014  4376.941894  1312.609986 
 CG      1534.8859864  4376.282422  1316.0059936 
 C4      1536.057984  4376.259766  1318.232056 
 O4      1538.391968  4376.596192  1320.108032 
 C1      1537.54602  4377.64209  1322.697998 
 CG      1534.6416014  4378.4860352  1324.545398 
 C4      1533.125976  4379.395996  1326.338012 
 O4      1532.437988  4380.452148  1329.072022 
 C1      1530.391968  4382.527832  1328.939942 
 CG      1528.2143802  4384.148535  1326.6599976 
 C4      1526.567994  4385.773926  1325.667968 
 O4      1524.45398  4387.916016  1325.725952 
 C1      1524.751954  4389.779786  1323.498046 
 CG      1526.6407718  4390.313135  1320.547595 
 C4      1527.614014  4391.390136  1318.491944 
 O4      1527.751954  4393.39795  1316.251954 
 C1      1530.619996  4394.067872  1315.68396 
 CG      1533.883606  4393.0654298  1316.5596192 
 C4      1536.406006  4393  1316.79004 
 O4      1539.23999  4393.675782  1316.031982 
 C1      1540.947998  4393.939942  1318.384034 
 CG      1540.9202028  4393.5348144  1321.9050048 
 C4      1541.595948  4393.61377  1324.328002 
 O4      1543.51001  4393.908204  1326.631958 
 C1      1542.265992  4395.268066  1328.89795 
 CG      1539.1523928  4396.547168  1330.0070066 
 C4      1537.407958  4397.75586  1331.358032 
 O4      1536.287964  4399.125976  1333.793946 
 C1      1534.552002  4401.359864  1333.072022 
 CG      1533.0899904  4402.952832  1330.2640016 
 C4      1531.875976  4404.620118  1328.822022 
 O4      1530.04602  4406.948242  1328.267944 
 C1      1531.001954  4408.556152  1326.027954 
 CG      1533.5107786  4408.6325196  1323.5261842 
 C4      1535.001954  4409.416016  1321.657958 
 O4      1535.823974  4411.182128  1319.36206 
 C1      1538.715942  4411.583984  1319.291992 
 CG      1541.707788  4410.5299802  1320.8719846 
 C4      1544.121948  4410.379882  1321.563964 
 O4      1547.079956  4410.890136  1321.32605 
 C1      1548.322022  4411.262208  1323.94397 
 CG      1547.6042234  4411.1200198  1327.4099978 
 C4      1547.810058  4411.354004  1329.906006 
 O4      1549.264038  4411.74414  1332.514038 
 C1      1547.682006  4413.313964  1334.401978 
 CG      1544.4848024  4414.7898434  1334.8017944 
 C4      1542.579956  4416.16211  1335.708008 
 O4      1541.089966  4417.748046  1337.787964 
 C1      1539.640014  4419.987792  1336.598022 
 CG      1538.822815  4421.422412  1333.4624024 
 C4      1537.991944  4423.023926  1331.708008 
 O4      1536.421998  4425.370118  1330.657958 
 C1      1537.869996  4426.771972  1328.543946 
 CG      1540.8092042  4426.5673342  1326.575598 
 C4      1542.667968  4427.153808  1324.984008 
 O4      1544  4428.711914  1322.777954 
 C1      1546.869996  4428.99414  1323.245972 
 CG      1549.4483888  4427.950049  1325.4391966 
 C4      1551.676026  4427.759766  1326.593994 
 O4      1554.64795  4428.138184  1326.89795 
 C1      1555.38794  4428.655762  1329.676026 
 CG      1554.0151856  4428.7986328  1332.940173 
 C4      1553.754028  4429.208008  1335.407958 
 O4      1554.70398  4429.737792  1338.215942 
 C1      1552.875976  4431.5  1339.656006 
 CG      1549.7401978  4433.121777  1339.3333864 
 C4      1547.77002  4434.629882  1339.761962 
 O4      1545.994018  4436.419922  1341.406006 
 C1      1544.917968  4438.620118  1339.813964 
 CG      1544.785779  4439.847461  1336.4925904 
 C4      1544.38794  4441.344238  1334.51001 
 O4      1543.170044  4443.664062  1333.026 
 C1      1545.062012  4444.850098  1331.144042 
 CG      1548.3080198  4444.3886232  1329.7990108 
 C4      1550.462036  4444.78418  1328.562012 
 O4      1552.27002  4446.124024  1326.557984 
 C1      1555.008056  4446.332032  1327.552002 
 CG      1557.0651978  4445.3539554  1330.2667968 
 C4      1559.02002  4445.166016  1331.838012 
 O4      1561.895996  4445.452148  1332.687988 
 C1      1562.118042  4446.145996  1335.515992 
 CG      1560.1595948  4446.5819338  1338.4375852 
 C4      1559.45398  4447.184082  1340.776 
 O4      1559.878052  4447.881836  1343.676026 
 C1      1557.901978  4449.815918  1344.614014 
 CG      1554.9745972  4451.5259768  1343.5860106 
 C4      1553.04004  4453.13623  1343.526 
 O4      1551.079956  4455.109864  1344.67395 
 C1      1550.437988  4457.224122  1342.765992 
 CG      1551.0043942  4458.2062504  1339.407788 
 C4      1551.067994  4459.567872  1337.291992 
 O4      1550.276  4461.815918  1335.452026 
 C1      1552.552002  4462.786132  1333.89795 
 CG      1555.96521  4462.1015624  1333.2384032 
 C4      1558.333984  4462.321778  1332.417968 
 O4      1560.553956  4463.439942  1330.718018 
 C1      1563.078002  4463.580078  1332.333984 
 CG      1564.3773926  4462.592871  1335.4587892 
 C4      1565.901978  4462.346192  1337.465942 
 O4      1568.534058  4462.430176  1338.930054 
 C1      1568.19397  4463.286132  1341.699952 
 CG      1565.6927856  4464.0862304  1344.0811772 
 C4      1564.552002  4464.899902  1346.171998 
 O4      1564.394042  4465.748046  1349.05603 
 C1      1562.465942  4467.908204  1349.437988 
 CG      1560.0272094  4469.8012206  1347.698596 
 C4      1558.32605  4471.565918  1347.131958 
 O4      1556.371948  4473.779786  1347.718018 
 C1      1556.385986  4475.813964  1345.621948 
 CG      1557.7776  4476.5179686  1342.4390016 
 C4      1558.447998  4477.724122  1340.333984 
 O4      1558.313964  4479.910156  1338.265992 
 C1      1560.962036  4480.567872  1337.225952 
 CG      1564.3493896  4479.5420414  1337.3877806 
 C4      1566.849976  4479.496094  1337.115966 
 O4      1569.494018  4480.297852  1335.917968 
 C1      1571.614014  4480.348144  1337.92395 
 CG      1572.2444214  4479.5788574  1341.3249878 
 C4      1573.36206  4479.417968  1343.573974 
 O4      1575.67395  4479.507812  1345.5 
 C1      1574.878052  4480.60205  1348.088012 
 CG      1572.0307982  4481.7030276  1349.8864014 
 C4      1570.573974  4482.73584  1351.657958 
 O4      1569.932006  4483.821778  1354.391968 
 C1      1568.095948  4486.08789  1354.244018 
 CG      1566.135376  4487.936865  1351.9414184 
 C4      1564.676026  4489.724122  1350.936036 
 O4      1562.777954  4492.060058  1350.97998 
 C1      1563.297974  4493.91211  1348.781982 
 CG      1565.2950072  4494.2911622  1345.879187 
 C4      1566.411988  4495.291992  1343.858032 
 O4      1566.79004  4497.299804  1341.64795 
 C1      1569.619996  4497.75586  1341.083984 
 CG      1572.8536012  4496.6009278  1341.9575924 
 C4      1575.354004  4496.423828  1342.167968 
 O4      1578.218018  4497.007812  1341.436036 
 C1      1579.926026  4497.129882  1343.800048 
 CG      1579.8702028  4496.616748  1347.3060178 
 C4      1580.54004  4496.594238  1349.732056 
 O4      1582.458008  4496.740234  1352.047974 
 C1      1581.261962  4498.076172  1354.35205 
 CG      1578.1978024  4499.4438476  1355.4944212 
 C4      1576.498046  4500.680176  1356.878052 
 O4      1575.426026  4502.016114  1359.355958 
 C1      1573.784058  4504.339844  1358.699952 
 CG      1572.395813  4506.07583  1355.9401856 
 C4      1571.254028  4507.835938  1354.550048 
 O4      1569.52002  4510.248046  1354.062012 
 C1      1570.547974  4511.888184  1351.875976 
 CG      1573.0657962  4511.941797  1349.3830078 
 C4      1574.592042  4512.724122  1347.541992 
 O4      1575.491944  4514.525878  1345.30603 
 C1      1578.39795  4514.810058  1345.254028 
 CG      1581.340796  4513.5906248  1346.807202 
 C4      1583.744018  4513.321778  1347.498046 
 O4      1586.722046  4513.720214  1347.281982 
 C1      1587.96997  4513.961914  1349.911988 
 CG      1587.2337892  4513.7396484  1353.3719972 
 C4      1587.442016  4513.88623  1355.874024 
 O4      1588.900024  4514.138184  1358.498046 
 C1      1587.375976  4515.70996  1360.430054 
 CG      1584.239807  4517.2998046  1360.8695922 
 C4      1582.38794  4518.717774  1361.813964 
 O4      1580.95398  4520.297852  1363.939942 
 C1      1579.60205  4522.62793  1362.81604 
 CG      1578.8523928  4524.1919436  1359.7261962 
 C4      1578.092042  4525.879882  1358.021972 
 O4      1576.621948  4528.317872  1357.041992 
 C1      1578.130004  4529.726074  1354.975952 
 CG      1581.0658078  4529.4653808  1353.0079954 
 C4      1582.952026  4530.025878  1351.437988 
 O4      1584.354004  4531.598144  1349.28601 
 C1      1587.22998  4531.751954  1349.767944 
 CG      1589.7573974  4530.5354006  1351.9331908 
 C4      1591.972046  4530.220214  1353.08606 
 O4      1594.956054  4530.467774  1353.407958 
 C1      1595.619996  4530.875976  1356.303956 
 CG      1594.0963868  4530.8618164  1359.4833862 
 C4      1593.70398  4531.144042  1361.96997 
 O4      1594.524048  4531.437988  1364.854004 
 C1      1592.70996  4533.200196  1366.310058 
 CG      1589.6839966  4535.0066408  1365.9378052 
 C4      1587.771972  4536.585938  1366.364014 
 O4      1586.001954  4538.359864  1368.031982 
 C1      1585.124024  4540.711914  1366.54004 
 CG      1585.2380124  4542.1587406  1363.3067876 
 C4      1585.026  4543.799804  1361.411988 
 O4      1584.01001  4546.271972  1360.026 
 C1      1586.060058  4547.474122  1358.328002 
 CG      1589.3468018  4546.9260744  1357.1232054 
 C4      1591.583984  4547.28418  1356.027954 
 O4      1593.562012  4548.651856  1354.215942 
 C1      1596.25  4548.645996  1355.359986 
 CG      1598.102783  4547.3855956  1358.1044068 
 C4      1599.956054  4546.992188  1359.76001 
 O4      1602.79004  4547.065918  1360.771972 
 C1      1602.894042  4547.563964  1363.64795 
 CG      1600.8023924  4547.9144044  1366.4868044 
 C4      1600.001954  4548.399902  1368.822022 
 O4      1600.300048  4548.88623  1371.777954 
 C1      1598.375976  4550.859864  1372.744018 
 CG      1595.598596  4552.7887696  1371.6848024 
 C4      1593.755982  4554.5  1371.634034 
 O4      1591.833984  4556.498046  1372.812012 
 C1      1591.406006  4558.762208  1371.017944 
 CG      1592.2050054  4559.9285644  1367.7670046 
 C4      1592.45398  4561.417968  1365.754028 
 O4      1591.878052  4563.817872  1364.031982 
 C1      1594.28003  4564.76416  1362.66394 
 CG      1597.686609  4563.9416016  1362.1375974 
 C4      1600.104004  4564.085938  1361.456054 
 O4      1602.46997  4565.189942  1359.952026 
 C1      1604.89795  4565.13379  1361.57605 
 CG      1606.1285892  4564.007178  1364.7014038 
 C4      1607.618042  4563.651856  1366.697998 
 O4      1610.21997  4563.655762  1368.215942 
 C1      1609.829956  4564.38379  1371.015992 
 CG      1607.2860106  4565.079541  1373.382373 
 C4      1606.108032  4565.797852  1375.485962 
 O4      1605.895996  4566.512208  1378.404052 
 C1      1603.968018  4568.658204  1378.85205 
 CG      1601.568396  4570.6392092  1377.1562006 
 C4      1599.885986  4572.436036  1376.640014 
 O4      1597.92395  4574.62793  1377.291992 
 C1      1597.985962  4576.75586  1375.29602 
 CG      1599.4399904  4577.6044434  1372.1763914 
 C4      1600.151978  4578.908204  1370.144042 
 O4      1600.06604  4581.184082  1368.176026 
 C1      1602.735962  4581.881836  1367.222046 
 CG      1606.116382  4580.8373536  1367.3990114 
 C4      1608.621948  4580.793946  1367.171998 
 O4      1611.29004  4581.64209  1366.063964 
 C1      1613.371948  4581.58789  1368.109986 
 CG      1613.9339842  4580.6589842  1371.483984 
 C4      1615.008056  4580.388184  1373.741944 
 O4      1617.284058  4580.379882  1375.71399 
 C1      1616.442016  4581.355958  1378.33606 
 CG      1613.5619994  4582.3802736  1380.129419 
 C4      1612.073974  4583.332032  1381.920044 
 O4      1611.381958  4584.293946  1384.689942 
 C1      1609.55603  4586.569824  1384.614014 
 CG      1607.645813  4588.5325684  1382.363599 
 C4      1606.212036  4590.370118  1381.416016 
 O4      1604.317994  4592.70996  1381.531982 
 C1      1604.88794  4594.658204  1379.43396 
 CG      1606.9406008  4595.1671876  1376.5912108 
 C4      1608.098022  4596.257812  1374.640014 
 O4      1608.527954  4598.36621  1372.53601 
 C1      1611.365966  4598.83789  1372.047974 
 CG      1614.5798218  4597.6306154  1372.9279784 
 C4      1617.07605  4597.436036  1373.177978 
 O4      1619.95398  4598.041992  1372.53003 
 C1      1621.618042  4598.045898  1374.927978 
 CG      1621.4925902  4597.3686036  1378.4037964 
 C4      1622.115966  4597.228028  1380.838012 
 O4      1623.98999  4597.257812  1383.196044 
 C1      1622.628052  4598.54004  1385.541992 
 CG      1619.4700072  4599.7468264  1386.5399904 
 C4      1617.630004  4600.881836  1387.859986 
 O4      1616.348022  4602.038086  1390.328002 
 C1      1614.70398  4604.36377  1389.696044 
 CG      1613.4790158  4606.2463866  1386.9532106 
 C4      1612.400024  4608.067872  1385.592042 
 O4      1610.64795  4610.472168  1385.130004 
 C1      1611.791992  4612.268066  1383.130004 
 CG      1614.4850098  4612.5288086  1380.8413938 
 C4      1616.124024  4613.454102  1379.171998 
 O4      1617.141968  4615.414062  1377.124024 
 C1      1620.03601  4615.757812  1377.307984 
 CG      1622.8856078  4614.4993162  1378.9976074 
 C4      1625.238038  4614.233886  1379.849976 
 O4      1628.21399  4614.704102  1379.881958 
 C1      1629.255982  4614.801758  1382.608032 
 CG      1628.2751954  4614.3465332  1385.9815916 
 C4      1628.293946  4614.33789  1388.495972 
 O4      1629.550048  4614.452148  1391.22998 
 C1      1627.85205  4615.868164  1393.13794 
 CG      1624.6537964  4617.3637208  1393.4389772 
 C4      1622.70398  4618.682128  1394.328002 
 O4      1621.082032  4620.096192  1396.43396 
 C1      1619.758056  4622.467774  1395.359986 
 CG      1619.1988036  4624.2083498  1392.3259888 
 C4      1618.526  4625.98584  1390.677978 
 O4      1617.072022  4628.452148  1389.744018 
 C1      1618.69397  4630.018066  1387.88794 
 CG      1621.771204  4629.9400392  1386.131604 
 C4      1623.751954  4630.63623  1384.744018 
 O4      1625.27002  4632.368164  1382.80603 
 C1      1628.098022  4632.547852  1383.508056 
 CG      1630.4892092  4631.2459962  1385.7772096 
 C4      1632.619996  4630.901856  1387.069946 
 O4      1635.56604  4631.187988  1387.630004 
 C1      1636.098022  4631.425782  1390.491944 
 CG      1634.4850096  4631.286377  1393.643384 
 C4      1634.041992  4631.46582  1396.114014 
 O4      1634.781982  4631.706054  1399.024048 
 C1      1632.874024  4633.36377  1400.484008 
 CG      1629.7956054  4635.071924  1400.086792 
 C4      1627.819946  4636.571778  1400.51001 
 O4      1625.949952  4638.23584  1402.182006 
 C1      1625.024048  4640.596192  1400.734008 
 CG      1625.161609  4642.1368652  1397.5453978 
 C4      1624.936036  4643.824218  1395.692016 
 O4      1623.865966  4646.297852  1394.349976 
 C1      1625.910034  4647.61621  1392.735962 
 CG      1629.242212  4647.217432  1391.597815 
 C4      1631.48999  4647.684082  1390.567994 
 O4      1633.462036  4649.167968  1388.842042 
 C1      1636.119996  4649.224122  1390.052002 
 CG      1637.9515872  4647.9536616  1392.8049926 
 C4      1639.777954  4647.578124  1394.494018 
 O4      1642.583984  4647.722168  1395.57605 
 C1      1642.599976  4648.140136  1398.465942 
 CG      1640.4320066  4648.3381836  1401.26239 
 C4      1639.560058  4648.728028  1403.589966 
 O4      1639.771972  4649.14209  1406.56604 
 C1      1637.758056  4651.02002  1407.537964 
 CG      1634.9392092  4652.8793946  1406.463208 
 C4      1633.037964  4654.525878  1406.416016 
 O4      1631.017944  4656.423828  1407.598022 
 C1      1630.553956  4658.720214  1405.858032 
 CG      1631.3869872  4660.0058594  1402.6622068 
 C4      1631.630004  4661.558106  1400.697998 
 O4      1631.01001  4663.987792  1399.026 
 C1      1633.407958  4665.049804  1397.745972 
 CG      1636.853198  4664.3637696  1397.2802002 
 C4      1639.28003  4664.61377  1396.661988 
 O4      1641.63794  4665.839844  1395.25 
 C1      1644.026  4665.824218  1396.927978 
 CG      1645.224597  4664.6511718  1400.0511838 
 C4      1646.680054  4664.291992  1402.072022 
 O4      1649.241944  4664.344238  1403.651978 
 C1      1648.761962  4664.978028  1406.462036 
 CG      1646.1394044  4665.5164062  1408.7832154 
 C4      1644.88794  4666.13379  1410.878052 
 O4      1644.582032  4666.753906  1413.807984 
 C1      1642.498046  4668.881836  1414.170044 
 CG      1640.0802  4670.6749998  1412.3359986 
 C4      1638.313964  4672.37207  1411.689942 
 O4      1636.160034  4674.41211  1412.212036 
 C1      1636.20398  4676.551758  1410.225952 
 CG      1637.8041748  4677.524707  1407.2171994 
 C4      1638.557984  4678.888184  1405.23999 
 O4      1638.442016  4681.167968  1403.277954 
 C1      1641.114014  4682.062012  1402.508056 
 CG      1644.540405  4681.2615722  1402.9164186 
 C4      1647.052002  4681.399902  1402.86206 
 O4      1649.722046  4682.443848  1401.942016 
 C1      1651.657958  4682.527832  1404.128052 
 CG      1652.053381  4681.616553  1407.5290036 
 C4      1652.985962  4681.408204  1409.858032 
 O4      1655.118042  4681.549804  1411.97998 
 C1      1654.027954  4682.443848  1414.537964 
 CG      1650.967798  4683.2469726  1416.1314088 
 C4      1649.293946  4684.078124  1417.81604 
 O4      1648.348022  4684.967774  1420.534058 
 C1      1646.374024  4687.10791  1420.338012 
 CG      1644.4848022  4688.943164  1417.965393 
 C4      1642.98999  4690.680176  1416.92395 
 O4      1640.930054  4692.875976  1416.916016 
 C1      1641.5  4694.875976  1414.865966 
 CG      1643.6995972  4695.5508298  1412.1711916 
 C4      1644.906006  4696.733886  1410.307984 
 O4      1645.323974  4698.88379  1408.23999 
 C1      1648.150024  4699.560058  1407.949952 
 CG      1651.373999  4698.580615  1409.0465818 
 C4      1653.855958  4698.562012  1409.465942 
 O4      1656.718018  4699.379882  1409.017944 
 C1      1658.212036  4699.487792  1411.526 
 CG      1657.8970092  4698.777832  1414.9844114 
 C4      1658.359986  4698.666016  1417.456054 
 O4      1660.060058  4698.813964  1419.936036 
 C1      1658.579956  4699.937988  1422.189942 
 CG      1655.3413698  4701.0295902  1423.1232056 
 C4      1653.447998  4702.069824  1424.411988 
 O4      1652.07605  4703.189942  1426.848022 
 C1      1650.332032  4705.430176  1426.16394 
 CG      1649.0583984  4707.2180174  1423.38219 
 C4      1647.91394  4708.970214  1421.985962 
 O4      1646.05603  4711.28418  1421.468018 
 C1      1647.141968  4713.105958  1419.462036 
 CG      1649.85  4713.4684084  1417.2055784 
 C4      1651.465942  4714.452148  1415.547974 
 O4      1652.417968  4716.432128  1413.488038 
 C1      1655.29004  4716.916016  1413.706054 
 CG      1658.1720094  4715.814014  1415.449609 
 C4      1660.524048  4715.671876  1416.33606 
 O4      1663.472046  4716.282226  1416.401978 
 C1      1664.472046  4716.461914  1419.140014 
 CG      1663.465796  4716.0003904  1422.5064084 
 C4      1663.449952  4716.021972  1425.021972 
 O4      1664.661988  4716.228028  1427.77002 
 C1      1662.871948  4717.583984  1429.635986 
 CG      1659.6018066  4718.9301758  1429.8763798 
 C4      1657.579956  4720.164062  1430.724 
 O4      1655.86206  4721.523926  1432.79004 
 C1      1654.442016  4723.817872  1431.670044 
 CG      1653.8454102  4725.4941408  1428.6052004 
 C4      1653.11206  4727.217774  1426.926026 
 O4      1651.553956  4729.60205  1425.939942 
 C1      1653.125976  4731.220214  1424.088012 
 CG      1656.2281862  4731.2686036  1422.3738036 
 C4      1658.19397  4732.04004  1421.005982 
 O4      1659.656006  4733.821778  1419.063964 
 C1      1662.45996  4734.140136  1419.802002 
 CG      1664.8787842  4732.9821776  1422.119214 
 C4      1667.005982  4732.75586  1423.446044 
 O4      1669.926026  4733.187988  1424.041992 
 C1      1670.406006  4733.483886  1426.904052 
 CG      1668.7583986  4733.3061524  1430.0370118 
 C4      1668.274048  4733.49414  1432.5 
 O4      1668.962036  4733.8042  1435.41394 
 C1      1666.956054  4735.38623  1436.829956 
 CG      1663.806006  4736.9413084  1436.3693848 
 C4      1661.755982  4738.350098  1436.748046 
 O4      1659.784058  4739.943848  1438.374024 
 C1      1658.803956  4742.271972  1436.758056 
 CG      1658.963391  4743.5914064  1433.4936276 
 C4      1658.735962  4745.149902  1431.508056 
 O4      1657.57605  4747.458008  1429.962036 
 C1      1659.605958  4748.793946  1428.343994 
 CG      1663.0013916  4748.5334474  1427.3634032 
 C4      1665.26001  4749.071778  1426.390014 
 O4      1667.208008  4750.562012  1424.645996 
 C1      1669.803956  4750.86377  1425.949952 
 CG      1671.5903812  4749.8940432  1428.8529786 
 C4      1673.364014  4749.74414  1430.631958 
 O4      1676.105958  4750.138184  1431.810058 
 C1      1675.975952  4750.74414  1434.66394 
 CG      1673.6807984  4750.9867674  1437.3545898 
 C4      1672.686036  4751.474122  1439.614014 
 O4      1672.748046  4752.094238  1442.562012 
 C1      1670.583984  4753.899902  1443.323974 
 CG      1667.7064086  4755.5029786  1442.018799 
 C4      1665.712036  4757.018066  1441.784058 
 O4      1663.53601  4758.85791  1442.758056 
 C1      1663.008056  4761.003906  1440.849976 
 CG      1663.8969968  4762.126709  1437.6082034 
 C4      1664.130004  4763.560058  1435.553956 
 O4      1663.436036  4765.830078  1433.699952 
 C1      1665.819946  4766.958008  1432.44397 
 CG      1669.3156004  4766.4603516  1432.1578006 
 C4      1671.745972  4766.821778  1431.618042 
 O4      1674.083984  4768.098144  1430.215942 
 C1      1676.395996  4768.341796  1431.984008 
 CG      1677.5278074  4767.45459  1435.2235962 
 C4      1678.91394  4767.319824  1437.319946 
 O4      1681.400024  4767.638184  1438.98999 
 C1      1680.761962  4768.421876  1441.72998 
 CG      1678.0151856  4768.9462406  1443.9057982 
 C4      1676.640014  4769.620118  1445.901978 
 O4      1676.171998  4770.410156  1448.77002 
 C1      1674.02002  4772.370118  1449.01001 
 CG      1671.5549928  4774.042285  1447.0908202 
 C4      1669.741944  4775.644042  1446.400024 
 O4      1667.54004  4777.649902  1446.838012 
 C1      1667.524048  4779.702148  1444.76001 
 CG      1669.0875978  4780.5793946  1441.7040042 
 C4      1669.800048  4781.87207  1439.666016 
 O4      1669.619996  4784.060058  1437.605958 
 C1      1672.264038  4784.983886  1436.781982 
 CG      1675.7125974  4784.2863766  1437.2089962 
 C4      1678.21997  4784.483886  1437.13794 
 O4      1680.859986  4785.551758  1436.157958 
 C1      1682.800048  4785.779786  1438.32605 
 CG      1683.232422  4785.030371  1441.7640014 
 C4      1684.180054  4784.950196  1444.093994 
 O4      1686.313964  4785.233886  1446.199952 
 C1      1685.212036  4786.213868  1448.71997 
 CG      1682.1388062  4787.0129884  1450.2915894 
 C4      1680.452026  4787.875976  1451.947998 
 O4      1679.495972  4788.861816  1454.625976 
 C1      1677.465942  4790.941894  1454.345948 
 CG      1675.5242064  4792.623779  1451.904004 
 C4      1673.982056  4794.273926  1450.79602 
 O4      1671.869996  4796.417968  1450.699952 
 C1      1672.380004  4798.339844  1448.560058 
 CG      1674.5530152  4798.9461914  1445.8271972 
 C4      1675.722046  4800.076172  1443.907958 
 O4      1676.079956  4802.14209  1441.744018 
 C1      1678.885986  4802.874024  1441.410034 
 CG      1682.1380126  4802.023584  1442.533203 
 C4      1684.619996  4802.085938  1442.942016 
 O4      1687.462036  4802.952148  1442.44397 
 C1      1688.95996  4803.206054  1444.937988 
 CG      1688.6763794  4802.6432124  1448.4244018 
 C4      1689.151978  4802.653808  1450.895996 
 O4      1690.855958  4802.952148  1453.358032 
 C1      1689.359986  4804.138184  1455.56604 
 CG      1686.0975952  4805.1898922  1456.4679806 
 C4      1684.182006  4806.240234  1457.71997 
 O4      1682.793946  4807.434082  1460.109986 
 C1      1680.991944  4809.598144  1459.33606 
 CG      1679.6637818  4811.227832  1456.4848144 
 C4      1678.46997  4812.888184  1455.017944 
 O4      1676.553956  4815.12793  1454.407958 
 C1      1677.70398  4816.87207  1452.255982 
 CG      1680.4089968  4816.9993652  1449.998999 
 C4      1682.072022  4817.817872  1448.271972 
 O4      1683.050048  4819.585938  1446.037964 
 C1      1685.917968  4820.083984  1446.238038 
 CG      1688.7805788  4819.1583984  1448.1121952 
 C4      1691.121948  4819.10205  1449.034058 
 O4      1694.069946  4819.711914  1449.067994 
 C1      1695.041992  4820.160156  1451.78601 
 CG      1694.0005862  4820.036865  1455.1705932 
 C4      1693.958008  4820.306152  1457.671998 
 O4      1695.141968  4820.78418  1460.39795 
 C1      1693.33606  4822.319824  1462.104004 
 CG      1690.0656128  4823.684961  1462.1740114 
 C4      1688.03601  4825  1462.871948 
 O4      1686.302002  4826.560058  1464.777954 
 C1      1684.89795  4828.731934  1463.417968 
 CG      1684.3357788  4830.0970216  1460.1981932 
 C4      1683.624024  4831.645996  1458.348022 
 O4      1682.083984  4833.921876  1457.118042 
 C1      1683.676026  4835.348144  1455.130004 
 CG      1686.7950194  4835.2228516  1453.4526244 
 C4      1688.776  4835.854004  1452.034058 
 O4      1690.26001  4837.432128  1449.94397 
 C1      1693.060058  4837.821778  1450.676026 
 CG      1695.4520022  4836.8961424  1453.1214232 
 C4      1697.563964  4836.799804  1454.485962 
 O4      1700.47998  4837.286132  1455.06604 
 C1      1700.930054  4837.86377  1457.891968 
 CG      1699.248401  4837.9975588  1461.0085938 
 C4      1698.738038  4838.428222  1463.436036 
 O4      1699.39795  4839.023926  1466.312012 
 C1      1697.380004  4840.742188  1467.543946 
 CG      1694.2380128  4842.245801  1466.8978026 
 C4      1692.186036  4843.687988  1467.11206 
 O4      1690.202026  4845.436036  1468.552002 
 C1      1689.206054  4847.576172  1466.832032 
 CG      1689.3518066  4848.7568848  1463.494409 
 C4      1689.095948  4850.21582  1461.45996 
 O4      1687.946044  4852.470214  1459.828002 
 C1      1689.968018  4853.700196  1458.118042 
 CG      1693.3415898  4853.3366698  1457.0952024 
 C4      1695.589966  4853.791992  1456.062012 
 O4      1697.534058  4855.169922  1454.222046 
 C1      1700.156006  4855.48584  1455.46399 
 CG      1701.9765868  4854.6164062  1458.3783936 
 C4      1703.776  4854.518066  1460.134034 
 O4      1706.54602  4854.914062  1461.248046 
 C1      1706.474  4855.649902  1464.072022 
 CG      1704.2312012  4856.0532226  1466.7864258 
 C4      1703.28601  4856.658204  1469.04004 
 O4      1703.406006  4857.405762  1471.95398 
 C1      1701.28601  4859.282226  1472.670044 
 CG      1698.4130004  4860.8750002  1471.3408204 
 C4      1696.439942  4862.41211  1471.072022 
 O4      1694.312012  4864.332032  1471.998046 
 C1      1693.784058  4866.395996  1470.004028 
 CG      1694.635803  4867.3581542  1466.7001952 
 C4      1694.855958  4868.693848  1464.579956 
 O4      1694.167968  4870.890136  1462.635986 
 C1      1696.54602  4871.921876  1461.29004 
 CG      1700.0283934  4871.3497558  1460.9700196 
 C4      1702.45398  4871.644042  1460.374024 
 O4      1704.79004  4872.817872  1458.878052 
 C1      1707.134034  4873.100098  1460.593994 
 CG      1708.308606  4872.3416992  1463.8511964 
 C4      1709.728028  4872.277832  1465.927978 
 O4      1712.248046  4872.62793  1467.541992 
 C1      1711.670044  4873.541992  1470.251954 
 CG      1708.970398  4874.210986  1472.4479982 
 C4      1707.641968  4874.998046  1474.436036 
 O4      1707.235962  4875.923828  1477.27002 
 C1      1705.121948  4877.928222  1477.456054 
 CG      1702.6503906  4879.5543944  1475.5062012 
 C4      1700.85205  4881.155762  1474.774048 
 O4      1698.692016  4883.21582  1475.160034 
 C1      1698.67395  4885.173828  1472.98999 
 CG      1700.1966184  4885.8848144  1469.8721926 
 C4      1700.894042  4887.074218  1467.765992 
 O4      1700.712036  4889.167968  1465.609986 
 C1      1703.475952  4889.961914  1464.751954 
 CG      1706.847583  4889.045215  1465.2115966 
 C4      1709.380004  4889.062012  1465.154052 
 O4      1712.088012  4889.868164  1464.109986 
 C1      1714.043946  4890.104004  1466.264038 
 CG      1714.4291992  4889.56499  1469.7452266 
 C4      1715.374024  4889.576172  1472.078002 
 O4      1717.527954  4889.854004  1474.161988 
 C1      1716.508056  4891.080078  1476.608032 
 CG      1713.5024046  4892.2043944  1478.1127932 
 C4      1711.885986  4893.297852  1479.699952 
 O4      1711.008056  4894.532226  1482.302002 
 C1      1709.131958  4896.72998  1481.874024 
 CG      1707.3093752  4898.3731932  1479.3174074 
 C4      1705.88794  4900.049804  1478.092042 
 O4      1703.932006  4902.328124  1477.843994 
 C1      1704.578002  4904.0542  1475.579956 
 CG      1706.7796022  4904.3144044  1472.8166012 
 C4      1708.021972  4905.220214  1470.82605 
 O4      1708.521972  4907.10205  1468.527954 
 C1      1711.371948  4907.60791  1468.150024 
 CG      1714.5569826  4906.6053712  1469.3377806 
 C4      1717.037964  4906.516114  1469.745972 
 O4      1719.932006  4907.14209  1469.197998 
 C1      1721.452026  4907.458008  1471.671998 
 CG      1721.1382082  4907.16001  1475.1890138 
 C4      1721.619996  4907.308106  1477.654052 
 O4      1723.348022  4907.651856  1480.095948 
 C1      1721.94397  4909.089844  1482.212036 
 CG      1718.7675906  4910.433789  1483.030615 
 C4      1716.936036  4911.702148  1484.202026 
 O4      1715.644042  4913.153808  1486.5 
 C1      1713.998046  4915.381836  1485.57605 
 CG      1712.7838012  4916.903565  1482.615222 
 C4      1711.70996  4918.54004  1481.034058 
 O4      1709.956054  4920.86377  1480.265992 
 C1      1711.108032  4922.39795  1478.062012 
 CG      1713.8090212  4922.3731448  1475.767993 
 C4      1715.45398  4923.085938  1474.001954 
 O4      1716.478028  4924.771972  1471.728028 
 C1      1719.369996  4925.14209  1471.880004 
 CG      1722.2141968  4924.1082032  1473.7242188 
 C4      1724.563964  4923.956054  1474.61206 
 O4      1727.537964  4924.430176  1474.595948 
 C1      1728.572022  4924.86621  1477.29004 
 CG      1727.5773926  4924.8368648  1480.691589 
 C4      1727.58606  4925.144042  1483.187988 
 O4      1728.832032  4925.600098  1485.891968 
 C1      1727.125976  4927.242188  1487.599976 
 CG      1723.9243898  4928.7592286  1487.7 
 C4      1721.96997  4930.178222  1488.410034 
 O4      1720.33606  4931.839844  1490.31604 
 C1      1719.015992  4934.058106  1488.947998 
 CG      1718.4687988  4935.4041992  1485.7179932 
 C4      1717.800048  4936.95996  1483.858032 
 O4      1716.349976  4939.288086  1482.618042 
 C1      1717.975952  4940.609864  1480.583984 
 CG      1721.060205  4940.3183594  1478.8646116 
 C4      1723.04602  4940.83789  1477.410034 
 O4      1724.569946  4942.315918  1475.274048 
 C1      1727.395996  4942.585938  1475.95996 
 CG      1729.7789794  4941.5806152  1478.3823974 
 C4      1731.906006  4941.403808  1479.715942 
 O4      1734.849976  4941.759766  1480.245972 
 C1      1735.369996  4942.355958  1483.057984 
 CG      1733.7444094  4942.610791  1486.1968016 
 C4      1733.291992  4943.098144  1488.624024 
 O4      1734.02002  4943.702148  1491.484008 
 C1      1732.104004  4945.525878  1492.718018 
 CG      1729.0267946  4947.1671874  1492.0975952 
 C4      1727.047974  4948.706054  1492.323974 
 O4      1725.170044  4950.563964  1493.765992 
 C1      1724.25  4952.724122  1492.03003 
 CG      1724.3972046  4953.8521972  1488.6745972 
 C4      1724.177978  4955.293946  1486.624024 
 O4      1723.109986  4957.580078  1484.978028 
 C1      1725.161988  4958.687988  1483.21997 
 CG      1728.4971922  4958.1540038  1482.1532102 
 C4      1730.748046  4958.490234  1481.079956 
 O4      1732.724  4959.75  1479.189942 
 C1      1735.410034  4959.919922  1480.515992 
 CG      1737.0884036  4958.8635744  1483.430005 
 C4      1738.839966  4958.596192  1485.241944 
 O4      1741.615966  4958.720214  1486.401978 
 C1      1741.56604  4959.458008  1489.225952 
 CG      1739.329199  4960.0771974  1491.9041866 
 C4      1738.407958  4960.77002  1494.141968 
 O4      1738.553956  4961.501954  1497.057984 
 C1      1736.614014  4963.574218  1497.745972 
 CG      1733.9355956  4965.4432132  1496.3715944 
 C4      1732.125976  4967.166016  1496.072022 
 O4      1730.182006  4969.28418  1496.968018 
 C1      1729.894042  4971.394042  1494.968018 
 CG      1730.8908082  4972.2686522  1491.6818118 
 C4      1731.277954  4973.578124  1489.567994 
 O4      1730.839966  4975.832032  1487.619996 
 C1      1733.329956  4976.624024  1486.317994 
 CG      1736.7445924  4975.7159182  1486.0533812 
 C4      1739.197998  4975.77002  1485.5 
 O4      1741.661988  4976.711914  1484.04602 
 C1      1743.994018  4976.76416  1485.800048 
 CG      1745.0320068  4975.8890138  1489.0741942 
 C4      1746.404052  4975.684082  1491.17395 
 O4      1748.916016  4975.78418  1492.829956 
 C1      1748.385986  4976.751954  1495.534058 
 CG      1745.728589  4977.6799316  1497.6862062 
 C4      1744.449952  4978.591796  1499.651978 
 O4      1744.092042  4979.549804  1502.484008 
 C1      1742.180054  4981.751954  1502.63794 
 CG      1739.9127932  4983.6144044  1500.6491942 
 C4      1738.291992  4985.38379  1499.890014 
 O4      1736.338012  4987.645996  1500.244018 
 C1      1736.547974  4989.598144  1498.082032 
 CG      1738.1869994  4990.1585448  1494.9899904 
 C4      1739.034058  4991.273926  1492.89795 
 O4      1739.093994  4993.37793  1490.745972 
 C1      1741.82605  4993.956054  1489.885986 
 CG      1745.1724122  4992.8864258  1490.3414062 
 C4      1747.686036  4992.791992  1490.261962 
 O4      1750.426026  4993.50586  1489.235962 
 C1      1752.390014  4993.600098  1491.395996 
 CG      1752.7490112  4992.9529784  1494.8612184 
 C4      1753.692016  4992.861816  1497.192016 
 O4      1755.854004  4992.990234  1499.281982 
 C1      1754.88794  4994.193848  1501.76001 
 CG      1751.9324096  4995.4069822  1503.2968018 
 C4      1750.364014  4996.527832  1504.91394 
 O4      1749.54004  4997.72998  1507.547974 
 C1      1747.761962  5000.016114  1507.180054 
 CG      1746.0129882  5001.8042478  1504.6679934 
 C4      1744.666016  5003.574218  1503.48999 
 O4      1742.810058  5005.937988  1503.302002 
 C1      1743.531982  5007.693848  1501.082032 
 CG      1745.7456056  5007.9333984  1498.3270262 
 C4      1747.027954  5008.83789  1496.359986 
 O4      1747.608032  5010.75586  1494.114014 
 C1      1750.478028  5011.145996  1493.748046 
 CG      1753.6166138  5009.9753418  1494.906592 
 C4      1756.089966  5009.768066  1495.312012 
 O4      1759.01001  5010.282226  1494.777954 
 C1      1760.541992  5010.467774  1497.258056 
 CG      1760.2117918  5010.0891604  1500.7661864 
 C4      1760.697998  5010.14795  1503.234008 
 O4      1762.437988  5010.354004  1505.68396 
 C1      1761.095948  5011.795898  1507.838012 
 CG      1757.9812132  5013.2535642  1508.6941894 
 C4      1756.206054  5014.567872  1509.89795 
 O4      1754.974  5016.01416  1512.238038 
 C1      1753.427978  5018.333984  1511.371948 
 CG      1752.2838012  5019.9852054  1508.4525878 
 C4      1751.281982  5021.708008  1506.916016 
 O4      1749.634034  5024.125976  1506.20996 
 C1      1750.85205  5025.666016  1504.050048 
 CG      1753.5495972  5025.5847656  1501.7536012 
 C4      1755.224  5026.271972  1500.005982 
 O4      1756.322022  5027.974122  1497.777954 
 C1      1759.228028  5028.211914  1497.937988 
 CG      1762.023816  5027.007373  1499.7513914 
 C4      1764.364014  5026.72998  1500.631958 
 O4      1767.355958  5027.071778  1500.628052 
 C1      1768.332032  5027.394042  1503.446044 
 CG      1767.1826052  5027.2049804  1506.7721922 
 C4      1767.067994  5027.37793  1509.297974 
 O4      1768.202026  5027.594238  1512.079956 
 C1      1766.511962  5029.233886  1513.803956 
 CG      1763.4063964  5030.9416504  1513.8491822 
 C4      1761.505982  5032.434082  1514.553956 
 O4      1759.881958  5034.080078  1516.482056 
 C1      1758.765992  5036.452148  1515.197998 
 CG      1758.4656008  5038.022412  1512.035205 
 C4      1757.985962  5039.726074  1510.245972 
 O4      1756.741944  5042.20996  1509.088012 
 C1      1758.54602  5043.549804  1507.21997 
 CG      1761.6904052  5043.1651854  1505.631799 
 C4      1763.776  5043.644042  1504.30603 
 O4      1765.491944  5045.149902  1502.342042 
 C1      1768.29004  5045.198242  1503.176026 
 CG      1770.482617  5043.902881  1505.6385988 
 C4      1772.524048  5043.51416  1507.05603 
 O4      1775.452026  5043.651856  1507.745972 
 C1      1775.865966  5044.043946  1510.609986 
 CG      1774.1020022  5044.2119628  1513.6790162 
 C4      1773.557984  5044.580078  1516.108032 
 O4      1774.176026  5044.96582  1519.03003 
 C1      1772.312012  5046.830078  1520.28601 
 CG      1769.3734132  5048.695947  1519.6275878 
 C4      1767.482056  5050.339844  1519.855958 
 O4      1765.645996  5052.222168  1521.323974 
 C1      1764.946044  5054.536132  1519.686036 
 CG      1765.3321902  5055.8513674  1516.417212 
 C4      1765.302002  5057.423828  1514.452026 
 O4      1764.458008  5059.86621  1512.907958 
 C1      1766.657958  5060.948242  1511.319946 
 CG      1770.0065798  5060.268994  1510.3783936 
 C4      1772.32605  5060.525878  1509.436036 
 O4      1774.468018  5061.77002  1507.722046 
 C1      1777.063964  5061.742188  1509.057984 
 CG      1778.67959  5060.542578  1511.9758056 
 C4      1780.39795  5060.166016  1513.776 
 O4      1783.154052  5060.206054  1514.988038 
 C1      1783.062012  5060.812012  1517.842042 
 CG      1780.784009  5061.3274412  1520.5078008 
 C4      1779.832032  5061.923828  1522.76001 
 O4      1779.932006  5062.518066  1525.708008 
 C1      1778  5064.574218  1526.45996 
 CG      1775.3614136  5066.5310546  1525.1293824 
 C4      1773.573974  5068.28418  1524.881958 
 O4      1771.634034  5070.375976  1525.839966 
 C1      1771.39795  5072.580078  1523.939942 
 CG      1772.4609988  5073.5978516  1520.7147954 
 C4      1772.895996  5075.001954  1518.671998 
 O4      1772.511962  5077.346192  1516.822022 
 C1      1775.034058  5078.175782  1515.60205 
 CG      1778.4446166  5077.246924  1515.3545902 
 C4      1780.907958  5077.3042  1514.845948 
 O4      1783.404052  5078.288086  1513.47998 
 C1      1785.706054  5078.231934  1515.274048 
 CG      1786.6777832  5077.1965818  1518.5220094 
 C4      1788.01001  5076.879882  1520.631958 
 O4      1790.495972  5076.87793  1522.333984 
 C1      1789.926026  5077.724122  1525.072022 
 CG      1787.239209  5078.57583  1527.2184082 
 C4      1785.936036  5079.405762  1529.20398 
 O4      1785.534058  5080.23584  1532.072022 
 C1      1783.640014  5082.4458  1532.293946 
 CG      1781.4254034  5084.422656  1530.3583986 
 C4      1779.83606  5086.242188  1529.654052 
 O4      1777.894042  5088.50586  1530.082032 
 C1      1778.160034  5090.549804  1528.015992 
 CG      1779.8583984  5091.240576  1524.9830204 
 C4      1780.751954  5092.4458  1522.962036 
 O4      1780.869996  5094.645996  1520.911988 
 C1      1783.619996  5095.237792  1520.125976 
 CG      1786.948413  5094.1142578  1520.5881836 
 C4      1789.462036  5094  1520.54602 
 O4      1792.225952  5094.733886  1519.604004 
 C1      1794.151978  5094.708008  1521.800048 
 CG      1794.445007  5093.8950198  1525.2354128 
 C4      1795.345948  5093.686036  1527.57605 
 O4      1797.474  5093.693848  1529.706054 
 C1      1796.348022  5094.835938  1532.241944 
 CG      1793.2885866  5095.8899416  1533.6390018 
 C4      1791.57605  5096.908204  1535.20398 
 O4      1790.547974  5097.921876  1537.848022 
 C1      1788.77002  5100.20996  1537.501954 
 CG      1787.18219  5102.149121  1534.9945802 
 C4      1785.89795  5103.97998  1533.839966 
 O4      1784.03003  5106.335938  1533.677978 
 C1      1784.881958  5108.246094  1531.63794 
 CG      1787.2862058  5108.6899414  1529.0741942 
 C4      1788.69397  5109.73584  1527.27002 
 O4      1789.410034  5111.808106  1525.206054 
 C1      1792.293946  5112.248046  1525.07605 
 CG      1795.355188  5111.0304198  1526.3803954 
 C4      1797.79602  5110.817872  1526.949952 
 O4      1800.73999  5111.394042  1526.666016 
 C1      1802.083984  5111.425782  1529.258056 
 CG      1801.5078006  5110.8086428  1532.6993896 
 C4      1801.812012  5110.706054  1535.19397 
 O4      1803.368042  5110.762208  1537.771972 
 C1      1801.855958  5112.041992  1539.916016 
 CG      1798.6670168  5113.4091798  1540.637207 
 C4      1796.79004  5114.62207  1541.793946 
 O4      1795.374024  5115.895996  1544.125976 
 C1      1793.86206  5118.257812  1543.307984 
 CG      1792.9076048  5120.090625  1540.4307984 
 C4      1791.995972  5121.903808  1538.94397 
 O4      1790.365966  5124.348144  1538.284058 
 C1      1791.715942  5126.04004  1536.322022 
 CG      1794.5748044  5126.140283  1534.2297852 
 C4      1796.36206  5126.95996  1532.657958 
 O4      1797.592042  5128.817872  1530.635986 
 C1      1800.475952  5129.071778  1531.02002 
 CG      1803.1499998  5127.7727542  1532.9505982 
 C4      1805.42395  5127.458008  1533.97998 
 O4      1808.404052  5127.826172  1534.215942 
 C1      1809.251954  5127.976074  1537.008056 
 CG      1808.013391  5127.6600586  1540.3116086 
 C4      1807.849976  5127.72998  1542.822022 
 O4      1808.907958  5127.88623  1545.635986 
 C1      1807.128052  5129.417968  1547.369996 
 CG      1803.9712158  5131.0280274  1547.3936036 
 C4      1802.01001  5132.437988  1548.099976 
 O4      1800.291992  5133.970214  1550.037964 
 C1      1799.131958  5136.350098  1548.803956 
 CG      1798.8569826  5138.0122072  1545.686609 
 C4      1798.369996  5139.757812  1543.942016 
 O4      1797.073974  5142.240234  1542.833984 
 C1      1798.880004  5143.693848  1541.05603 
 CG      1802.0715942  5143.457764  1539.5333864 
 C4      1804.171998  5144.043946  1538.276 
 O4      1805.885986  5145.66211  1536.404052 
 C1      1808.660034  5145.768066  1537.307984 
 CG      1810.8338132  5144.4611812  1539.7818114 
 C4      1812.85205  5144.08789  1541.235962 
 O4      1815.755982  5144.293946  1542.001954 
 C1      1816.089966  5144.60205  1544.885986 
 CG      1814.2489868  5144.616064  1547.9145876 
 C4      1813.635986  5144.88623  1550.339966 
 O4      1814.17395  5145.193848  1553.28601 
 C1      1812.224  5146.95996  1554.557984 
 CG      1809.2435912  5148.756201  1553.8849854 
 C4      1807.297974  5150.333984  1554.119996 
 O4      1805.368042  5152.111816  1555.60205 
 C1      1804.635986  5154.454102  1554.021972 
 CG      1805.0586182  5155.887988  1550.8079952 
 C4      1805.027954  5157.521972  1548.894042 
 O4      1804.144042  5159.987792  1547.406006 
 C1      1806.345948  5161.184082  1545.910034 
 CG      1809.7354004  5160.6406738  1545.0302002 
 C4      1812.067994  5161  1544.154052 
 O4      1814.20996  5162.36377  1542.537964 
 C1      1816.771972  5162.370118  1543.93396 
 CG      1818.3553954  5161.1248538  1546.8499878 
 C4      1820.041992  5160.742188  1548.677978 
 O4      1822.765992  5160.828124  1549.95996 
 C1      1822.588012  5161.335938  1552.829956 
 CG      1820.231201  5161.692871  1555.4522096 
 C4      1819.208008  5162.186036  1557.697998 
 O4      1819.218018  5162.684082  1560.667968 
 C1      1817.121948  5164.717774  1561.349976 
 CG      1814.4568114  5166.4915528  1559.8765996 
 C4      1812.57605  5168.14795  1559.505982 
 O4      1810.432006  5170.085938  1560.349976 
 C1      1810.182006  5172.299804  1558.462036 
 CG      1811.3972046  5173.4427732  1555.3359986 
 C4      1811.878052  5174.905762  1553.345948 
 O4      1811.465942  5177.251954  1551.504028 
 C1      1814.004028  5178.271972  1550.475952 
 CG      1817.4784058  5177.5801756  1550.462378 
 C4      1819.962036  5177.810058  1550.131958 
 O4      1822.474  5178.98584  1548.95996 
 C1      1824.644042  5179.056152  1550.916016 
 CG      1825.4532102  5178.0316404  1554.2101928 
 C4      1826.650024  5177.77002  1556.407958 
 O4      1829.005982  5177.905762  1558.281982 
 C1      1828.186036  5178.664062  1560.97998 
 CG      1825.3034058  5179.2961426  1562.9408204 
 C4      1823.807984  5180.001954  1564.83606 
 O4      1823.150024  5180.753906  1567.677978 
 C1      1821.099976  5182.828124  1567.793946 
 CG      1818.8959962  5184.6814452  1565.7281982 
 C4      1817.238038  5186.399902  1564.936036 
 O4      1815.121948  5188.52002  1565.25 
 C1      1815.391968  5190.61621  1563.234008 
 CG      1817.2476074  5191.4702634  1560.338586 
 C4      1818.196044  5192.766114  1558.401978 
 O4      1818.30603  5195.00586  1556.391968 
 C1      1821.057984  5195.793946  1555.813964 
 CG      1824.4157958  5194.8902344  1556.4987914 
 C4      1826.927978  5194.9458  1556.635986 
 O4      1829.69397  5195.881836  1555.901978 
 C1      1831.45996  5195.948242  1558.228028 
 CG      1831.563379  5195.0986328  1561.6671994 
 C4      1832.307984  5194.910156  1564.063964 
 O4      1834.276  5195.025878  1566.339966 
 C1      1833.026  5196.009766  1568.791992 
 CG      1829.8823974  5196.9477542  1570.1285888 
 C4      1828.115966  5197.870118  1571.66394 
 O4      1826.995972  5198.848144  1574.284058 
 C1      1825.115966  5201.047852  1573.894042 
 CG      1823.4779906  5202.8917972  1571.3508178 
 C4      1822.125976  5204.651856  1570.166016 
 O4      1820.151978  5206.916016  1569.958008 
 C1      1820.942016  5208.850098  1567.920044 
 CG      1823.3634032  5209.394873  1565.389624 
 C4      1824.748046  5210.498046  1563.60205 
 O4      1825.395996  5212.58789  1561.531982 
 C1      1828.255982  5213.166016  1561.446044 
 CG      1831.3525882  5212.10376  1562.8066162 
 C4      1833.793946  5212.01416  1563.416016 
 O4      1836.708008  5212.726074  1563.17395 
 C1      1838.008056  5212.83789  1565.787964 
 CG      1837.4073974  5212.2142088  1569.223804 
 C4      1837.677978  5212.140136  1571.724 
 O4      1839.187988  5212.288086  1574.323974 
 C1      1837.579956  5213.50586  1576.43396 
 CG      1834.318408  5214.7231446  1577.096997 
 C4      1832.368042  5215.850098  1578.215942 
 O4      1830.855958  5217.069824  1580.517944 
 C1      1829.245972  5219.35205  1579.661988 
 CG      1828.250183  5221.118457  1576.7563964 
 C4      1827.276  5222.875976  1575.244018 
 O4      1825.541992  5225.237792  1574.54004 
 C1      1826.839966  5226.97998  1572.589966 
 CG      1829.7241944  5227.2053712  1570.5416016 
 C4      1831.495972  5228.100098  1568.994018 
 O4      1832.670044  5230.003906  1566.975952 
 C1      1835.53003  5230.395996  1567.406006 
 CG      1838.2314088  5229.2388184  1569.3864138 
 C4      1840.501954  5229.04004  1570.45398 
 O4      1843.45398  5229.5542  1570.734008 
 C1      1844.25  5229.759766  1573.53601 
 CG      1842.9756106  5229.403662  1576.8229736 
 C4      1842.77002  5229.47998  1579.329956 
 O4      1843.774048  5229.706054  1582.160034 
 C1      1841.894042  5231.160156  1583.855958 
 CG      1838.6646118  5232.6164064  1583.8187866 
 C4      1836.628052  5233.936036  1584.484008 
 O4      1834.803956  5235.394042  1586.385986 
 C1      1833.573974  5237.746094  1584.98999 
 CG      1833.3187988  5239.1912596  1581.7858034 
 C4      1832.817994  5240.813964  1579.906006 
 O4      1831.416016  5243.13623  1578.595948 
 C1      1833.206054  5244.604004  1576.81604 
 CG      1836.4736082  5244.5030274  1575.450391 
 C4      1838.588012  5245.158204  1574.251954 
 O4      1840.277954  5246.78418  1572.364014 
 C1      1842.994018  5247.129882  1573.378052 
 CG      1845.1293946  5246.1159668  1576.0182004 
 C4      1847.098022  5245.961914  1577.579956 
 O4      1849.942016  5246.410156  1578.456054 
 C1      1850.118042  5246.903808  1581.329956 
 CG      1848.1392092  5246.9618166  1584.2686034 
 C4      1847.394042  5247.326172  1586.644042 
 O4      1847.771972  5247.835938  1589.589966 
 C1      1845.651978  5249.532226  1590.66394 
 CG      1842.596204  5251.0799808  1589.7589844 
 C4      1840.541992  5252.529786  1589.813964 
 O4      1838.43396  5254.253906  1591.10205 
 C1      1837.624024  5256.450196  1589.358032 
 CG      1838.1012086  5257.7239748  1586.0856076 
 C4      1838.052002  5259.242188  1584.078002 
 O4      1837.082032  5261.551758  1582.410034 
 C1      1839.27002  5262.812012  1580.942016 
 CG      1842.7244262  5262.4523926  1580.2440186 
 C4      1845.06604  5262.919922  1579.449952 
 O4      1847.187988  5264.333984  1577.848022 
 C1      1849.676026  5264.594238  1579.35205 
 CG      1851.1968016  5263.6261718  1582.4042114 
 C4      1852.81604  5263.461914  1584.323974 
 O4      1855.46399  5263.806152  1585.71399 
 C1      1855.119996  5264.461914  1588.537964 
 CG      1852.6235842  5264.8049802  1591.0310058 
 C4      1851.46399  5265.35205  1593.196044 
 O4      1851.302002  5266.016114  1596.128052 
 C1      1849.130004  5267.888184  1596.689942 
 CG      1846.4109986  5269.5412596  1595.1323854 
 C4      1844.482056  5271.10205  1594.715942 
 O4      1842.281982  5273.009766  1595.484008 
 C1      1841.965942  5275.13623  1593.508056 
 CG      1843.1410158  5276.1842282  1590.3344238 
 C4      1843.57605  5277.578124  1588.284058 
 O4      1843.092042  5279.833984  1586.349976 
 C1      1845.595948  5280.881836  1585.274048 
 CG      1849.0903808  5280.2943358  1585.2791992 
 C4      1851.56604  5280.585938  1584.93396 
 O4      1854.041992  5281.78418  1583.708008 
 C1      1856.208008  5282  1585.651978 
 CG      1857.0521854  5281.1370118  1588.985376 
 C4      1858.261962  5281.001954  1591.189942 
 O4      1860.61206  5281.28418  1593.050048 
 C1      1859.774048  5282.12793  1595.718018 
 CG      1856.8762082  5282.755176  1597.6576052 
 C4      1855.364014  5283.49414  1599.526 
 O4      1854.687988  5284.344238  1602.333984 
 C1      1852.573974  5286.35791  1602.371948 
 CG      1850.3147828  5288.0589354  1600.2359862 
 C4      1848.605958  5289.691894  1599.378052 
 O4      1846.427978  5291.762208  1599.609986 
 C1      1846.631958  5293.779786  1597.508056 
 CG      1848.458411  5294.566992  1594.5752074 
 C4      1849.364014  5295.810058  1592.583984 
 O4      1849.407958  5297.967774  1590.482056 
 C1      1852.134034  5298.812012  1589.865966 
 CG      1855.5178102  5298.037793  1590.5790038 
 C4      1858.027954  5298.173828  1590.708008 
 O4      1860.765992  5299.160156  1589.930054 
 C1      1862.527954  5299.374024  1592.245972 
 CG      1862.6617924  5298.6706544  1595.716992 
 C4      1863.416016  5298.604004  1598.118042 
 O4      1865.380004  5298.87207  1600.381958 
 C1      1864.105958  5299.919922  1602.791992 
 CG      1860.9371948  5300.817383  1604.0988034 
 C4      1859.145996  5301.75  1605.599976 
 O4      1858.001954  5302.799804  1608.180054 
 C1      1856.05603  5304.925782  1607.70398 
 CG      1854.360608  5306.6137698  1605.090796 
 C4      1852.956054  5308.28418  1603.838012 
 O4      1850.911988  5310.476074  1603.541992 
 C1      1851.754028  5312.339844  1601.348022 
 CG      1854.1792112  5312.6496092  1598.8080078 
 C4      1855.608032  5313.591796  1596.939942 
 O4      1856.267944  5315.476074  1594.68396 
 C1      1859.124024  5316.069824  1594.582032 
 CG      1862.2088012  5315.1787598  1596.081604 
 C4      1864.640014  5315.171876  1596.72998 
 O4      1867.552002  5315.88623  1596.458008 
 C1      1868.813964  5316.266114  1599.06604 
 CG      1868.168994  5315.9777836  1602.537805 
 C4      1868.404052  5316.151856  1605.03601 
 O4      1869.874024  5316.567872  1607.630004 
 C1      1868.225952  5317.972168  1609.589966 
 CG      1864.9449952  5319.215283  1610.0855956 
 C4      1862.968018  5320.428222  1611.062012 
 O4      1861.411988  5321.85205  1613.21399 
 C1      1859.79602  5324.021972  1612.11206 
 CG      1858.8276002  5325.486035  1609.0360108 
 C4      1857.859986  5327.076172  1607.343994 
 O4      1856.119996  5329.339844  1606.390014 
 C1      1857.427978  5330.89795  1604.29602 
 CG      1860.3390016  5330.9487304  1602.2752198 
 C4      1862.124024  5331.704102  1600.670044 
 O4      1863.310058  5333.41211  1598.494018 
 C1      1866.161988  5333.874024  1598.921998 
 CG      1868.844812  5332.9437988  1601.0408082 
 C4      1871.099976  5332.874024  1602.151978 
 O4      1874.04602  5333.439942  1602.420044 
 C1      1874.797974  5333.928222  1605.199952 
 CG      1873.4791872  5333.8833984  1608.489197 
 C4      1873.235962  5334.204102  1610.974 
 O4      1874.197998  5334.713868  1613.78003 
 C1      1872.281982  5336.310058  1615.302002 
 CG      1869.0403928  5337.7228026  1615.0765872 
 C4      1866.982056  5339.080078  1615.582032 
 O4      1865.119996  5340.700196  1617.307984 
 C1      1863.868042  5342.86621  1615.800048 
 CG      1863.5956054  5344.1772458  1612.5192138 
 C4      1863.063964  5345.702148  1610.589966 
 O4      1861.66394  5347.974122  1609.192016 
 C1      1863.439942  5349.33789  1607.317994 
 CG      1866.6838016  5349.1358396  1605.9072148 
 C4      1868.784058  5349.711914  1604.645996 
 O4      1870.45996  5351.228028  1602.657958 
 C1      1873.196044  5351.589844  1603.609986 
 CG      1875.3639892  5350.6768066  1606.2619626 
 C4      1877.354004  5350.576172  1607.797974 
 O4      1880.218018  5351.032226  1608.608032 
 C1      1880.446044  5351.658204  1611.449952 
 CG      1878.5160032  5351.8760254  1614.4141968 
 C4      1877.813964  5352.361816  1616.781982 
 O4      1878.241944  5353.001954  1619.69397 
 C1      1876.160034  5354.771972  1620.722046 
 CG      1873.1047974  5356.3094726  1619.7919924 
 C4      1871.06604  5357.78418  1619.812012 
 O4      1869  5359.58789  1621.050048 
 C1      1868.182006  5361.708008  1619.21399 
 CG      1868.6208006  5362.8225586  1615.8791994 
 C4      1868.55603  5364.24414  1613.803956 
 O4      1867.579956  5366.48584  1612.04602 
 C1      1869.758056  5367.651856  1610.484008 
 CG      1873.1965942  5367.2199706  1609.7501954 
 C4      1875.527954  5367.624024  1608.89795 
 O4      1877.640014  5368.936036  1607.197998 
 C1      1880.154052  5369.237792  1608.650024 
 CG      1881.7160032  5368.3996092  1611.7188232 
 C4      1883.364014  5368.308106  1613.618042 
 O4      1886.04004  5368.687988  1614.949952 
 C1      1885.744018  5369.478028  1617.744018 
 CG      1883.2936156  5369.9660156  1620.2562014 
 C4      1882.176026  5370.62793  1622.411988 
 O4      1882.067994  5371.432128  1625.312012 
 C1      1879.926026  5373.350098  1625.81604 
 CG      1877.1981934  5374.9587894  1624.226184 
 C4      1875.277954  5376.52002  1623.767944 
 O4      1873.11206  5378.48584  1624.47998 
 C1      1872.78601  5380.521972  1622.410034 
 CG      1873.9198118  5381.4049802  1619.172595 
 C4      1874.333984  5382.6958  1617.053956 
 O4      1873.843994  5384.861816  1615.02002 
 C1      1876.46399  5385.788086  1613.890014 
 CG      1879.892798  5384.976611  1613.9280148 
 C4      1882.401978  5385.08789  1613.58606 
 O4      1884.94397  5386.027832  1612.277954 
 C1      1887.124024  5386.253906  1614.206054 
 CG      1887.9218016  5385.59834  1617.5968018 
 C4      1889.125976  5385.556152  1619.807984 
 O4      1891.494018  5385.832032  1621.644042 
 C1      1890.71997  5386.928222  1624.23999 
 CG      1887.8713744  5387.8847652  1626.1180054 
 C4      1886.411988  5388.85791  1627.921998 
 O4      1885.800048  5389.961914  1630.656006 
 C1      1883.817994  5392.104004  1630.531982 
 CG      1881.6653934  5393.7759766  1628.2675904 
 C4      1880.062012  5395.4458  1627.281982 
 O4      1878.02002  5397.658204  1627.349976 
 C1      1878.348022  5399.492188  1625.099976 
 CG      1880.2113894  5399.9357422  1622.120813 
 C4      1881.189942  5400.95996  1620.041992 
 O4      1881.364014  5402.943848  1617.784058 
 C1      1884.135986  5403.565918  1617.108032 
 CG      1887.4651978  5402.6349612  1617.8868164 
 C4      1889.978028  5402.620118  1618.01001 
 O4      1892.77002  5403.370118  1617.16394 
 C1      1894.550048  5403.64795  1619.462036 
 CG      1894.6496212  5403.2056638  1622.976611 
 C4      1895.404052  5403.275878  1625.375976 
 O4      1897.38794  5403.589844  1627.619996 
 C1      1896.187988  5404.89795  1629.937988 
 CG      1893.0858034  5406.0933106  1631.164807 
 C4      1891.359986  5407.25  1632.588012 
 O4      1890.291992  5408.565918  1635.073974 
 C1      1888.484008  5410.768066  1634.436036 
 CG      1886.8922118  5412.3545898  1631.6951904 
 C4      1885.593994  5414.009766  1630.313964 
 O4      1883.692016  5416.295898  1629.845948 
 C1      1884.53601  5417.952148  1627.592042 
 CG      1886.9572024  5418.1118164  1625.0100098 
 C4      1888.368042  5418.950196  1623.10205 
 O4      1889.072022  5420.757812  1620.797974 
 C1      1891.949952  5421.224122  1620.640014 
 CG      1895.0162232  5420.224512  1622.1065794 
 C4      1897.456054  5420.124024  1622.715942 
 O4      1900.390014  5420.704102  1622.384034 
 C1      1901.712036  5421.078124  1624.962036 
 CG      1901.1126098  5420.8830566  1628.4498048 
 C4      1901.395996  5421.096192  1630.939942 
 O4      1902.927978  5421.49414  1633.501954 
 C1      1901.375976  5423.007812  1635.45996 
 CG      1898.1605834  5424.4035644  1635.9813964 
 C4      1896.255982  5425.724122  1636.965942 
 O4      1894.797974  5427.251954  1639.11206 
 C1      1893.261962  5429.470214  1637.994018 
 CG      1892.3073854  5430.9180664  1634.9043944 
 C4      1891.381958  5432.518066  1633.197998 
 O4      1889.725952  5434.83789  1632.225952 
 C1      1891.067994  5436.293946  1630.079956 
 CG      1893.9448122  5436.1770998  1628.012988 
 C4      1895.734008  5436.821778  1626.365966 
 O4      1896.958008  5438.434082  1624.135986 
 C1      1899.833984  5438.779786  1624.51001 
 CG      1902.5072018  5437.770117  1626.6051998 
 C4      1904.776  5437.62207  1627.682006 
 O4      1907.748046  5438.062012  1627.891968 
 C1      1908.56604  5438.569824  1630.64795 
 CG      1907.3032104  5438.647168  1633.9589844 
 C4      1907.114014  5439.025878  1636.439942 
 O4      1908.145996  5439.547852  1639.222046 
 C1      1906.32605  5441.251954  1640.738038 
 CG      1903.1472166  5442.804248  1640.5380128 
 C4      1901.160034  5444.262208  1641.050048 
 O4      1899.400024  5445.99414  1642.77002 
 C1      1898.21997  5448.184082  1641.23999 
 CG      1897.9493772  5449.4423828  1637.9390136 
 C4      1897.452026  5450.952148  1635.988038 
 O4      1896.131958  5453.257812  1634.569946 
 C1      1897.93396  5454.50586  1632.640014 
 CG      1901.1413818  5454.1323728  1631.1823976 
 C4      1903.244018  5454.589844  1629.878052 
 O4      1904.952026  5455.992188  1627.829956 
 C1      1907.764038  5456.208008  1628.85205 
 CG      1909.7951902  5455.103418  1631.5120238 
 C4      1911.748046  5454.832032  1633.10205 
 O4      1914.634034  5455.012208  1633.946044 
 C1      1914.884034  5455.640136  1636.78601 
 CG      1912.9486082  5456.0760742  1639.7228026 
 C4      1912.267944  5456.649902  1642.078002 
 O4      1912.722046  5457.275878  1644.985962 
 C1      1910.807984  5459.25  1645.972046 
 CG      1907.9322024  5461.0715822  1644.9879882 
 C4      1906.047974  5462.740234  1644.968018 
 O4      1904.151978  5464.75  1646.161988 
 C1      1903.572022  5466.921876  1644.297974 
 CG      1904.1590092  5467.9551758  1640.9595948 
 C4      1904.26001  5469.355958  1638.871948 
 O4      1903.531982  5471.664062  1637.079956 
 C1      1905.833984  5472.596192  1635.54004 
 CG      1909.2216066  5471.8209962  1634.8549926 
 C4      1911.592042  5471.983886  1634.031982 
 O4      1913.843994  5473.067872  1632.349976 
 C1      1916.358032  5473.138184  1633.829956 
 CG      1917.7900024  5472.1786136  1636.9280028 
 C4      1919.39795  5471.943848  1638.849976 
 O4      1922.078002  5472.071778  1640.21399 
 C1      1921.828002  5472.916016  1643 
 CG      1919.4059936  5473.666846  1645.4738038 
 C4      1918.332032  5474.458008  1647.608032 
 O4      1918.267944  5475.293946  1650.5 
 C1      1916.317994  5477.419922  1650.958008 
 CG      1913.7816284  5479.2723142  1649.3171876 
 C4      1912.03003  5481.009766  1648.819946 
 O4      1910.060058  5483.186036  1649.485962 
 C1      1909.958008  5485.224122  1647.395996 
 CG      1911.2161988  5485.9588378  1644.1651978 
 C4      1911.784058  5487.182128  1642.04004 
 O4      1911.531982  5489.36621  1639.982056 
 C1      1914.128052  5490.076172  1638.845948 
 CG      1917.5368164  5489.1098146  1638.8768064 
 C4      1920.026  5489.109864  1638.51001 
 O4      1922.608032  5489.95996  1637.21399 
 C1      1924.800048  5490.043946  1639.141968 
 CG      1925.5736084  5489.2792482  1642.5134032 
 C4      1926.777954  5489.13379  1644.718018 
 O4      1929.160034  5489.262208  1646.553956 
 C1      1928.44397  5490.335938  1649.17395 
 CG      1925.6463988  5491.3823732  1651.0819826 
 C4      1924.238038  5492.38379  1652.910034 
 O4      1923.682006  5493.454102  1655.670044 
 C1      1921.802002  5495.687988  1655.598022 
 CG      1919.7236086  5497.5052242  1653.3760132 
 C4      1918.196044  5499.268066  1652.432006 
 O4      1916.258056  5501.569824  1652.552002 
 C1      1916.66394  5503.434082  1650.342042 
 CG      1918.5417968  5503.8560548  1647.3656248 
 C4      1919.562012  5504.879882  1645.30603 
 O4      1919.822022  5506.899902  1643.089966 
 C1      1922.618042  5507.408204  1642.420044 
 CG      1925.9035888  5506.3084472  1643.168811 
 C4      1928.41394  5506.175782  1643.281982 
 O4      1931.235962  5506.813964  1642.446044 
 C1      1933.031982  5506.961914  1644.744018 
 CG      1933.1166016  5506.4381836  1648.247607 
 C4      1933.880004  5506.421876  1650.644042 
 O4      1935.880004  5506.598144  1652.890014 
 C1      1934.745972  5507.908204  1655.23999 
 CG      1931.7053834  5509.218799  1656.5015988 
 C4      1930.037964  5510.421876  1657.952026 
 O4      1929.03601  5511.733886  1660.472046 
 C1      1927.329956  5514.027832  1659.881958 
 CG      1925.807788  5515.745166  1657.1829956 
 C4      1924.583984  5517.487792  1655.842042 
 O4      1922.79004  5519.870118  1655.427978 
 C1      1923.70398  5521.532226  1653.208008 
 CG      1926.1245974  5521.6353026  1650.6225952 
 C4      1927.567994  5522.448242  1648.728028 
 O4      1928.349976  5524.271972  1646.462036 
 C1      1931.245972  5524.60791  1646.303956 
 CG      1934.2663942  5523.4374026  1647.7398074 
 C4      1936.699952  5523.211914  1648.339966 
 O4      1939.660034  5523.66211  1648.011962 
 C1      1940.939942  5523.91211  1650.712036 
 CG      1940.1833862  5523.5556154  1654.1365968 
 C4      1940.35205  5523.62793  1656.66394 
 O4      1941.787964  5523.779786  1659.30603 
 C1      1940.254028  5525.291992  1661.277954 
 CG      1937.1216186  5526.8835938  1661.7429932 
 C4      1935.267944  5528.279786  1662.71997 
 O4      1933.823974  5529.791992  1664.885986 
 C1      1932.494018  5532.169922  1663.833984 
 CG      1931.7859864  5533.845752  1660.7935792 
 C4      1931.052002  5535.596192  1659.141968 
 O4      1929.605958  5538.078124  1658.235962 
 C1      1931.141968  5539.549804  1656.234008 
 CG      1934.0958004  5539.3389644  1654.2865966 
 C4      1936  5539.941894  1652.755982 
 O4      1937.432006  5541.582032  1650.67395 
 C1      1940.303956  5541.700196  1651.189942 
 CG      1942.803821  5540.3926272  1653.3339846 
 C4      1945.004028  5540.023926  1654.495972 
 O4      1947.985962  5540.242188  1654.855958 
 C1      1948.712036  5540.54004  1657.667968 
 CG      1947.3041992  5540.5288086  1660.9209838 
 C4      1947.027954  5540.78418  1663.410034 
 O4      1947.96399  5541.082032  1666.255982 
 C1      1946.197998  5542.830078  1667.791992 
 CG      1943.14541  5544.6113772  1667.5458008 
 C4      1941.241944  5546.175782  1668.053956 
 O4      1939.527954  5547.934082  1669.79602 
 C1      1938.572022  5550.279786  1668.345948 
 CG      1938.5414188  5551.7321778  1665.1118164 
 C4      1938.238038  5553.375976  1663.22998 
 O4      1937.14795  5555.841796  1661.891968 
 C1      1939.115966  5557.062012  1660.114014 
 CG      1942.3551878  5556.5399904  1658.7732058 
 C4      1944.541992  5556.916016  1657.58606 
 O4      1946.43396  5558.299804  1655.696044 
 C1      1949.167968  5558.313964  1656.72998 
 CG      1951.140588  5557.0657712  1659.3940062 
 C4      1953.063964  5556.684082  1660.972046 
 O4      1955.937988  5556.777832  1661.865966 
 C1      1956.151978  5557.271972  1664.735962 
 CG      1954.1778074  5557.603369  1667.6599974 
 C4      1953.46997  5558.080078  1670.027954 
 O4      1953.88794  5558.565918  1672.968018 
 C1      1951.98999  5560.52002  1674.017944 
 CG      1949.1561892  5562.42998  1673.0747924 
 C4      1947.297974  5564.125976  1673.10205 
 O4      1945.41394  5566.109864  1674.36206 
 C1      1944.894042  5568.374024  1672.592042 
 CG      1945.549597  5569.5496096  1669.3128052 
 C4      1945.70398  5571.043946  1667.293946 
 O4      1945.04004  5573.441894  1665.598022 
 C1      1947.378052  5574.405762  1664.13794 
 CG      1950.764807  5573.6118166  1663.4689818 
 C4      1953.150024  5573.775878  1662.687988 
 O4      1955.442016  5574.901856  1661.092042 
 C1      1957.93396  5574.859864  1662.614014 
 CG      1959.303589  5573.7387696  1665.6843994 
 C4      1960.875976  5573.39209  1667.615966 
 O4      1963.537964  5573.416016  1669.024048 
 C1      1963.26001  5574.13623  1671.842042 
 CG      1960.8089968  5574.8083008  1674.3117922 
 C4      1959.71399  5575.516114  1676.46399 
 O4      1959.615966  5576.222168  1679.390014 
 C1      1957.692016  5578.35205  1679.917968 
 CG      1955.209192  5580.3190916  1678.3271972 
 C4      1953.491944  5582.104004  1677.884034 
 O4      1951.543946  5584.279786  1678.619996 
 C1      1951.505982  5586.410156  1676.624024 
 CG      1952.8252076  5587.27417  1673.4508176 
 C4      1953.44397  5588.585938  1671.394042 
 O4      1953.258056  5590.86377  1669.436036 
 C1      1955.880004  5591.583984  1668.371948 
 CG      1959.2735962  5590.5647462  1668.4088012 
 C4      1961.767944  5590.543946  1668.079956 
 O4      1964.381958  5591.41211  1666.864014 
 C1      1966.54602  5591.37207  1668.823974 
 CG      1967.254602  5590.4410156  1672.1683958 
 C4      1968.421998  5590.175782  1674.381958 
 O4      1970.777954  5590.180176  1676.258056 
 C1      1969.91394  5591.186036  1678.949952 
 CG      1967.0012084  5592.074707  1680.724817 
 C4      1965.447998  5592.970214  1682.514038 
 O4      1964.696044  5593.846192  1685.29602 
 C1      1962.817994  5596.080078  1685.248046 
 CG      1960.893994  5598.0541014  1683.018408 
 C4      1959.430054  5599.879882  1682.093994 
 O4      1957.482056  5602.171876  1682.23999 
 C1      1958.03601  5604.186036  1680.199952 
 CG      1960.1172118  5604.8133792  1677.4013914 
 C4      1961.276  5605.978028  1675.495972 
 O4      1961.686036  5608.14795  1673.449952 
 C1      1964.52002  5608.698242  1673.015992 
 CG      1967.7484008  5607.5430174  1673.914795 
 C4      1970.244018  5607.39795  1674.197998 
 O4      1973.115966  5608.089844  1673.608032 
 C1      1974.744018  5608.071778  1676.031982 
 CG      1974.5849854  5607.3048338  1679.4865966 
 C4      1975.176026  5607.118164  1681.92395 
 O4      1977.011962  5607.13379  1684.310058 
 C1      1975.71399  5608.277832  1686.661988 
 CG      1972.5868044  5609.5002442  1687.7946046 
 C4      1970.817994  5610.600098  1689.206054 
 O4      1969.635986  5611.731934  1691.734008 
 C1      1967.968018  5614.067872  1691.187988 
 CG      1966.633606  5615.9722168  1688.516394 
 C4      1965.501954  5617.806152  1687.218018 
 O4      1963.732056  5620.213868  1686.848022 
 C1      1964.793946  5622.025878  1684.819946 
 CG      1967.3914064  5622.3078126  1682.4241944 
 C4      1968.962036  5623.25  1680.697998 
 O4      1969.894042  5625.226074  1678.625976 
 C1      1972.793946  5625.569824  1678.696044 
 CG      1975.7093874  5624.2955566  1680.256201 
 C4      1978.095948  5624.023926  1681.01001 
 O4      1981.067994  5624.492188  1680.921998 
 C1      1982.224  5624.565918  1683.604004 
 CG      1981.3803958  5624.0803712  1687.0115968 
 C4      1981.501954  5624.049804  1689.524048 
 O4      1982.869996  5624.138184  1692.206054 
 C1      1981.25  5625.538086  1694.192016 
 CG      1978.0679932  5627.0316404  1694.637402 
 C4      1976.156006  5628.341796  1695.618042 
 O4      1974.621948  5629.737792  1697.800048 
 C1      1973.255982  5632.118164  1696.803956 
 CG      1972.5752198  5633.8858398  1693.8088016 
 C4      1971.83606  5635.678222  1692.20398 
 O4      1970.345948  5638.151856  1691.354004 
 C1      1971.890014  5639.733886  1689.446044 
 CG      1974.893811  5639.6717772  1687.5647828 
 C4      1976.817994  5640.379882  1686.104004 
 O4      1978.254028  5642.129882  1684.119996 
 C1      1981.109986  5642.301758  1684.708008 
 CG      1983.5907956  5640.9803222  1686.866382 
 C4      1985.771972  5640.625976  1688.067994 
 O4      1988.738038  5640.905762  1688.508056 
 C1      1989.38794  5641.118164  1691.348022 
 CG      1987.9043824  5640.9512206  1694.5619996 
 C4      1987.563964  5641.10791  1697.050048 
 O4      1988.42395  5641.324218  1699.927978 
 C1      1986.57605  5642.970214  1701.482056 
 CG      1983.4835934  5644.6803712  1701.2252196 
 C4      1981.527954  5646.175782  1701.744018 
 O4      1979.725952  5647.826172  1703.504028 
 C1      1978.745972  5650.198242  1702.115966 
 CG      1978.7523926  5651.767432  1698.9380008 
 C4      1978.452026  5653.470214  1697.109986 
 O4      1977.328002  5655.958008  1695.833984 
 C1      1979.30603  5657.288086  1694.150024 
 CG      1982.5884034  5656.9004396  1692.8732056 
 C4      1984.791992  5657.375976  1691.755982 
 O4      1986.692016  5658.875976  1689.965942 
 C1      1989.395996  5658.921876  1691.063964 
 CG      1991.3393918  5657.6261718  1693.7297974 
 C4      1993.234008  5657.23584  1695.338012 
 O4      1996.082032  5657.370118  1696.307984 
 C1      1996.215942  5657.76416  1699.197998 
 CG      1994.1649902  5657.9362304  1702.0813842 
 C4      1993.390014  5658.306152  1704.446044 
 O4      1993.722046  5658.691894  1707.41394 
 C1      1991.656006  5660.624024  1708.411988 
 CG      1988.7839964  5662.3533694  1707.3233886 
 C4      1986.819946  5663.952148  1707.235962 
 O4      1984.728028  5665.779786  1708.395996 
 C1      1984.196044  5668.0542  1706.644042 
 CG      1985.0089966  5669.356543  1703.4492066 
 C4      1985.21399  5670.910156  1701.47998 
 O4      1984.52002  5673.308106  1699.79602 
 C1      1986.890014  5674.456054  1698.531982 
 CG      1990.361609  5673.8907716  1698.098401 
 C4      1992.781982  5674.224122  1697.5 
 O4      1995.108032  5675.529786  1696.10205 
 C1      1997.482056  5675.605958  1697.802002 
 CG      1998.6932006  5674.4877932  1700.9397948 
 C4      2000.141968  5674.186036  1702.975952 
 O4      2002.687988  5674.33789  1704.57605 
 C1      2002.160034  5674.961914  1707.380004 
 CG      1999.5002072  5675.4156252  1709.676196 
 C4      1998.208008  5675.99414  1711.755982 
 O4      1997.855958  5676.61377  1714.682006 
 C1      1995.765992  5678.60791  1715.115966 
 CG      1993.2850094  5680.4577636  1713.3894042 
 C4      1991.494018  5682.144042  1712.859986 
 O4      1989.36206  5684.171876  1713.5 
 C1      1989.333984  5686.35205  1711.553956 
 CG      1990.819995  5687.3811032  1708.5067874 
 C4      1991.5  5688.782226  1706.531982 
 O4      1991.310058  5691.098144  1704.615966 
 C1      1993.952026  5692.007812  1703.764038 
 CG      1997.3924072  5691.199902  1704.0291992 
 C4      1999.900024  5691.341796  1703.884034 
 O4      2002.534058  5692.403808  1702.884034 
 C1      2004.550048  5692.4458  1704.995972 
 CG      2005.0722044  5691.4706542  1708.363208 
 C4      2006.092042  5691.220214  1710.650024 
 O4      2008.300048  5691.319824  1712.69397 
 C1      2007.307984  5692.164062  1715.310058 
 CG      2004.3089966  5692.937207  1717.0299924 
 C4      2002.699952  5693.73584  1718.791992 
 O4      2001.855958  5694.574218  1721.560058 
 C1      1999.875976  5696.717774  1721.475952 
 CG      1997.9013914  5698.595947  1719.2117918 
 C4      1996.368042  5700.350098  1718.26001 
 O4      1994.312012  5702.545898  1718.371948 
 C1      1994.803956  5704.585938  1716.339966 
 CG      1996.9026124  5705.3113284  1713.5771852 
 C4      1998.04004  5706.529786  1711.692016 
 O4      1998.381958  5708.717774  1709.651978 
 C1      2001.19397  5709.401856  1709.267944 
 CG      2004.4561888  5708.4021486  1710.2255858 
 C4      2006.952026  5708.37793  1710.552002 
 O4      2009.79602  5709.202148  1710.014038 
 C1      2011.381958  5709.26416  1712.465942 
 CG      2011.1965942  5708.489209  1715.9189942 
 C4      2011.751954  5708.330078  1718.368042 
 O4      2013.543946  5708.434082  1720.78601 
 C1      2012.150024  5709.512208  1723.11206 
 CG      2008.9473998  5710.5852538  1724.1880128 
 C4      2007.104004  5711.600098  1725.56604 
 O4      2005.823974  5712.673828  1728.072022 
 C1      2004.05603  5714.928222  1727.498046 
 CG      2002.6809816  5716.7660156  1724.7986206 
 C4      2001.485962  5718.543946  1723.47998 
 O4      1999.609986  5720.86621  1723.073974 
 C1      2000.621948  5722.726074  1721.06604 
 CG      2003.2441896  5723.1328612  1718.7160034 
 C4      2004.797974  5724.14795  1717.017944 
 O4      2005.67395  5726.167968  1714.962036 
 C1      2008.550048  5726.645996  1715.082032 
 CG      2011.4956176  5725.5133792  1716.6953854 
 C4      2013.878052  5725.355958  1717.48999 
 O4      2016.82605  5725.96582  1717.458008 
 C1      2017.927978  5726.094238  1720.157958 
 CG      2017.0490114  5725.5686036  1723.5509886 
 C4      2017.128052  5725.543946  1726.06604 
 O4      2018.442016  5725.698242  1728.771972 
 C1      2016.722046  5727.018066  1730.728028 
 CG      2013.4647948  5728.357373  1731.1150148 
 C4      2011.475952  5729.576172  1732.060058 
 O4      2009.83606  5730.894042  1734.215942 
 C1      2008.381958  5733.251954  1733.063964 
 CG      2007.7169924  5734.8071776  1729.9726074 
 C4      2006.95398  5736.47998  1728.22998 
 O4      2005.339966  5738.797852  1727.18396 
 C1      2006.868042  5740.395996  1725.277954 
 CG      2009.9603884  5740.465039  1723.5485718 
 C4      2011.901978  5741.240234  1722.14795 
 O4      2013.313964  5742.996094  1720.150024 
 C1      2016.115966  5743.401856  1720.865966 
 CG      2018.5690062  5742.3661622  1723.204187 
 C4      2020.706054  5742.226074  1724.526 
 O4      2023.615966  5742.742188  1725.093994 
 C1      2024.104004  5743.131836  1727.947998 
 CG      2022.4715944  5743.0077636  1731.090979 
 C4      2021.991944  5743.25586  1733.547974 
 O4      2022.686036  5743.667968  1736.449952 
 C1      2020.650024  5745.24414  1737.828002 
 CG      2017.4633908  5746.7136228  1737.337805 
 C4      2015.384034  5748.085938  1737.68396 
 O4      2013.384034  5749.682128  1739.271972 
 C1      2012.310058  5751.91211  1737.722046 
 CG      2012.371411  5753.3252442  1734.47323 
 C4      2012.04602  5754.914062  1732.550048 
 O4      2010.819946  5757.25  1731.098022 
 C1      2012.784058  5758.644042  1729.446044 
 CG      2016.1472288  5758.4343746  1728.3501952 
 C4      2018.365966  5759.016114  1727.317994 
 O4      2020.245972  5760.563964  1725.54602 
 C1      2022.880004  5760.855958  1726.77002 
 CG      2024.7692136  5759.8305666  1729.588806 
 C4      2026.60205  5759.653808  1731.30603 
 O4      2029.378052  5760.04004  1732.401978 
 C1      2029.338012  5760.576172  1735.271972 
 CG      2027.1320068  5760.7335938  1738.0412106 
 C4      2026.20996  5761.155762  1740.343994 
 O4      2026.364014  5761.704102  1743.302002 
 C1      2024.212036  5763.474122  1744.180054 
 CG      2021.2812256  5765.084375  1743.009619 
 C4      2019.27002  5766.589844  1742.878052 
 O4      2017.11206  5768.38623  1743.968018 
 C1      2016.504028  5770.571778  1742.130004 
 CG      2017.2778076  5771.7813966  1738.8909908 
 C4      2017.432006  5773.266114  1736.865966 
 O4      2016.660034  5775.574218  1735.092042 
 C1      2018.98999  5776.753906  1733.78601 
 CG      2022.4793822  5776.2913574  1733.3734008 
 C4      2024.88794  5776.684082  1732.764038 
 O4      2027.170044  5778.016114  1731.317994 
 C1      2029.53601  5778.23584  1733.014038 
 CG      2030.781604  5777.27959  1736.190991 
 C4      2032.238038  5777.105958  1738.235962 
 O4      2034.774048  5777.401856  1739.832032 
 C1      2034.21997  5778.11377  1742.608032 
 CG      2031.543811  5778.5624512  1744.8868164 
 C4      2030.232056  5779.175782  1746.94397 
 O4      2029.854004  5779.894042  1749.843994 
 C1      2027.696044  5781.826172  1750.199952 
 CG      2025.1549928  5783.5251954  1748.4059938 
 C4      2023.307984  5785.12793  1747.813964 
 O4      2021.108032  5787.105958  1748.375976 
 C1      2021.005982  5789.208008  1746.35205 
 CG      2022.461194  5790.1710448  1743.2669922 
 C4      2023.095948  5791.52002  1741.23999 
 O4      2022.829956  5793.75586  1739.238038 
 C1      2025.439942  5794.720214  1738.354004 
 CG      2028.9061766  5794.042871  1738.6488158 
 C4      2031.407958  5794.26416  1738.5 
 O4      2034.008056  5795.37793  1737.45996 
 C1      2036.014038  5795.565918  1739.569946 
 CG      2036.5656008  5794.7377442  1742.9705934 
 C4      2037.589966  5794.60791  1745.265992 
 O4      2039.79004  5794.861816  1747.30603 
 C1      2038.767944  5795.77002  1749.884034 
 CG      2035.7407838  5796.5033204  1751.5758056 
 C4      2034.104004  5797.312012  1753.307984 
 O4      2033.228028  5798.224122  1756.04004 
 C1      2031.17395  5800.293946  1755.875976 
 CG      2029.1403808  5802.017578  1753.5423828 
 C4      2027.550048  5803.682128  1752.526 
 O4      2025.417968  5805.808106  1752.552002 
 C1      2025.946044  5807.78418  1750.358032 
 CG      2028.0536134  5808.2755862  1747.5758054 
 C4      2029.22998  5809.339844  1745.599976 
 O4      2029.567994  5811.330078  1743.365966 
 C1      2032.374024  5812.029786  1742.965942 
 CG      2035.6364016  5811.1938968  1744.0701904 
 C4      2038.125976  5811.25  1744.439942 
 O4      2040.96399  5812.080078  1743.871948 
 C1      2042.501954  5812.405762  1746.333984 
 CG      2042.2656006  5811.9629394  1749.841577 
 C4      2042.777954  5812.049804  1752.303956 
 O4      2044.521972  5812.419922  1754.72998 
 C1      2043.063964  5813.689942  1756.920044 
 CG      2039.8224116  5814.7948248  1757.8323972 
 C4      2037.932006  5815.89795  1759.073974 
 O4      2036.588012  5817.182128  1761.44397 
 C1      2034.79004  5819.332032  1760.624024 
 CG      2033.4306158  5820.8760254  1757.7406004 
 C4      2032.228028  5822.49414  1756.235962 
 O4      2030.317994  5824.728028  1755.578002 
 C1      2031.329956  5826.410156  1753.417968 
 CG      2033.9879886  5826.6409668  1751.0852048 
 C4      2035.553956  5827.52002  1749.322022 
 O4      2036.430054  5829.35205  1747.098022 
 C1      2039.29602  5829.89795  1747.222046 
 CG      2042.2307984  5828.9866212  1748.9850096 
 C4      2044.599976  5828.956054  1749.832032 
 O4      2047.537964  5829.618164  1749.79004 
 C1      2048.585938  5830.025878  1752.484008 
 CG      2047.6517822  5829.8105956  1755.8963986 
 C4      2047.68396  5830.027832  1758.404052 
 O4      2048.941894  5830.46582  1761.10205 
 C1      2047.16394  5831.934082  1762.894042 
 CG      2043.8741824  5833.237207  1763.095398 
 C4      2041.845948  5834.5  1763.884034 
 O4      2040.141968  5835.983886  1765.875976 
 C1      2038.657958  5838.160156  1764.609986 
 CG      2037.9719974  5839.5822264  1761.4379884 
 C4      2037.176026  5841.158204  1759.645996 
 O4      2035.55603  5843.430176  1758.511962 
 C1      2037.062012  5844.925782  1756.508056 
 CG      2040.1287962  5844.894971  1754.7322022 
 C4      2042.052002  5845.594238  1753.267944 
 O4      2043.442016  5847.242188  1751.167968 
 C1      2046.255982  5847.667968  1751.819946 
 CG      2048.7394042  5846.733838  1754.1712034 
 C4      2050.894042  5846.64795  1755.468018 
 O4      2053.815918  5847.173828  1755.968018 
 C1      2054.3479  5847.700196  1758.79004 
 CG      2052.761426  5847.737012  1761.959607 
 C4      2052.320068  5848.10791  1764.410034 
 O4      2053.055908  5848.653808  1767.277954 
 C1      2051.048096  5850.306152  1768.605958 
 CG      2047.8606202  5851.7665038  1768.0915898 
 C4      2045.791992  5853.164062  1768.401978 
 O4      2043.823974  5854.846192  1769.939942 
 C1      2042.735962  5857.001954  1768.297974 
 CG      2042.7569824  5858.256836  1764.9833984 
 C4      2042.410034  5859.751954  1762.98999 
 O4      2041.171998  5862.021972  1761.446044 
 C1      2043.118042  5863.324218  1759.699952 
 CG      2046.4630124  5863.0442382  1758.565796 
 C4      2048.669922  5863.563964  1757.474 
 O4      2050.531982  5865.016114  1755.60205 
 C1      2053.184082  5865.35205  1756.774048 
 CG      2055.110205  5864.4553712  1759.6098146 
 C4      2056.966064  5864.35205  1761.30603 
 O4      2059.761962  5864.777832  1762.343994 
 C1      2059.763916  5865.450196  1765.18396 
 CG      2057.6004152  5865.7544434  1767.9734006 
 C4      2056.716064  5866.293946  1770.267944 
 O4      2056.914062  5866.983886  1773.189942 
 C1      2054.783936  5868.8042  1774.014038 
 CG      2051.8429932  5870.3709472  1772.8088014 
 C4      2049.835938  5871.87793  1772.635986 
 O4      2047.70398  5873.737792  1773.667968 
 C1      2047.078002  5875.835938  1771.734008 
 CG      2047.8081908  5876.8809088  1768.4288088 
 C4      2047.937988  5878.266114  1766.332032 
 O4      2047.150024  5880.487792  1764.458008 
 C1      2049.593994  5881.547852  1763.079956 
 CG      2053.028833  5880.860449  1762.6978026 
 C4      2055.476074  5881.074218  1762.079956 
 O4      2057.823974  5882.155762  1760.534058 
 C1      2060.201904  5882.38623  1762.212036 
 CG      2061.3997802  5881.6330078  1765.4615846 
 C4      2062.8479  5881.549804  1767.517944 
 O4      2065.399902  5881.841796  1769.088012 
 C1      2064.894042  5882.810058  1771.79602 
 CG      2062.2490234  5883.5925292  1774.0218016 
 C4      2060.974122  5884.443848  1776.017944 
 O4      2060.644042  5885.421876  1778.845948 
 C1      2058.593994  5887.49414  1779.03601 
 CG      2056.145581  5889.1714356  1777.0995974 
 C4      2054.38794  5890.817872  1776.369996 
 O4      2052.298096  5892.952148  1776.761962 
 C1      2052.310058  5894.87793  1774.567994 
 CG      2053.806421  5895.5018064  1771.4173952 
 C4      2054.508056  5896.640136  1769.28601 
 O4      2054.36206  5898.70996  1767.105958 
 C1      2057.018066  5899.458008  1766.150024 
 CG      2060.441577  5898.6188478  1766.5090086 
 C4      2062.951904  5898.689942  1766.345948 
 O4      2065.604004  5899.569824  1765.225952 
 C1      2067.625976  5899.826172  1767.317994 
 CG      2068.1379636  5899.2556642  1770.7767948 
 C4      2069.157958  5899.26416  1773.07605 
 O4      2071.374024  5899.563964  1775.093994 
 C1      2070.406006  5900.737792  1777.58606 
 CG      2067.4272218  5901.7743654  1779.2022098 
 C4      2065.840088  5902.812012  1780.855958 
 O4      2065.021972  5903.99414  1783.5 
 C1      2063.083984  5906.151856  1783.161988 
 CG      2061.1404544  5907.7829592  1780.6863894 
 C4      2059.639892  5909.439942  1779.53003 
 O4      2057.62793  5911.673828  1779.374024 
 C1      2058.156006  5913.443848  1777.109986 
 CG      2060.2612058  5913.7874026  1774.282007 
 C4      2061.417968  5914.746094  1772.264038 
 O4      2061.795898  5916.664062  1769.972046 
 C1      2064.62207  5917.240234  1769.51001 
 CG      2067.8656254  5916.2976562  1770.578772 
 C4      2070.360108  5916.262208  1770.906006 
 O4      2073.21997  5916.95996  1770.27002 
 C1      2074.813964  5917.282226  1772.696044 
 CG      2074.6218016  5916.9356444  1776.2175902 
 C4      2075.179932  5917.063964  1778.667968 
 O4      2076.97998  5917.419922  1781.053956 
 C1      2075.615966  5918.801758  1783.234008 
 CG      2072.4378174  5920.0607422  1784.1736082 
 C4      2070.61792  5921.271972  1785.420044 
 O4      2069.365966  5922.666016  1787.777954 
 C1      2067.644042  5924.868164  1786.93396 
 CG      2066.2978026  5926.3953614  1784.0341918 
 C4      2065.134034  5928.023926  1782.51001 
 O4      2063.305908  5930.317872  1781.829956 
 C1      2064.3479  5931.899902  1779.608032 
 CG      2066.971997  5931.9662108  1777.227002 
 C4      2068.54004  5932.737792  1775.417968 
 O4      2069.449952  5934.476074  1773.131958 
 C1      2072.33789  5934.910156  1773.19397 
 CG      2075.263574  5933.9197752  1774.9309936 
 C4      2077.644042  5933.812012  1775.738038 
 O4      2080.605958  5934.35205  1775.631958 
 C1      2081.716064  5934.78418  1778.29602 
 CG      2080.836377  5934.6905278  1781.728418 
 C4      2080.919922  5934.967774  1784.228028 
 O4      2082.243896  5935.421876  1786.895996 
 C1      2080.555908  5937.001954  1788.676026 
 CG      2077.3281982  5938.4444338  1788.9006104 
 C4      2075.365966  5939.808106  1789.692016 
 O4      2073.761962  5941.410156  1791.670044 
 C1      2072.345948  5943.611816  1790.375976 
 CG      2071.6612062  5944.984375  1787.1815916 
 C4      2070.895996  5946.547852  1785.364014 
 O4      2069.35205  5948.855958  1784.199952 
 C1      2070.88208  5950.240234  1782.131958 
 CG      2073.9129882  5950.037793  1780.3089966 
 C4      2075.83789  5950.620118  1778.79602 
 O4      2077.256104  5952.158204  1776.630004 
 C1      2080.157958  5952.436036  1777.33606 
 CG      2082.5130124  5951.3065918  1779.7022094 
 C4      2084.64209  5951.045898  1781.050048 
 O4      2087.5979  5951.297852  1781.569946 
 C1      2088.149902  5951.826172  1784.38794 
 CG      2086.5489992  5952.082178  1787.5387818 
 C4      2086.124024  5952.541992  1789.975952 
 O4      2086.885986  5953.074218  1792.839966 
 C1      2085.035888  5954.937988  1794.115966 
 CG      2082.0105958  5956.691211  1793.539001 
 C4      2080.083984  5958.29004  1793.800048 
 O4      2078.275878  5960.184082  1795.284058 
 C1      2077.416016  5962.401856  1793.588012 
 CG      2077.5873776  5963.5807618  1790.250415 
 C4      2077.406006  5965.062012  1788.224 
 O4      2076.406006  5967.410156  1786.624024 
 C1      2078.486084  5968.47998  1784.874024 
 CG      2081.7974124  5967.8543948  1783.7806032 
 C4      2084.052002  5968.13379  1782.702026 
 O4      2086.062012  5969.361816  1780.823974 
 C1      2088.726074  5969.46582  1782.014038 
 CG      2090.5300048  5968.4428224  1784.8881838 
 C4      2092.35205  5968.193848  1786.605958 
 O4      2095.166016  5968.368164  1787.66394 
 C1      2095.20996  5969.096192  1790.491944 
 CG      2093.0626222  5969.6646484  1793.2522096 
 C4      2092.214112  5970.333984  1795.524048 
 O4      2092.454102  5971.060058  1798.437988 
 C1      2090.501954  5973.094238  1799.202026 
 CG      2087.7385744  5974.9146486  1797.9350094 
 C4      2085.88794  5976.605958  1797.70996 
 O4      2083.937988  5978.682128  1798.68396 
 C1      2083.535888  5980.791992  1796.70398 
 CG      2084.3927736  5981.6939942  1793.3864016 
 C4      2084.676026  5983.016114  1791.264038 
 O4      2084.12207  5985.266114  1789.339966 
 C1      2086.548096  5986.109864  1787.947998 
 CG      2089.9670166  5985.268213  1787.5558106 
 C4      2092.39795  5985.37207  1786.911988 
 O4      2094.785888  5986.361816  1785.369996 
 C1      2097.179932  5986.452148  1787.037964 
 CG      2098.356201  5985.5899902  1790.2682132 
 C4      2099.808106  5985.405762  1792.31604 
 O4      2102.37793  5985.549804  1793.875976 
 C1      2101.931884  5986.496094  1796.599976 
 CG      2099.338794  5987.3691408  1798.8536134 
 C4      2098.11792  5988.25  1800.868042 
 O4      2097.845948  5989.193848  1803.715942 
 C1      2095.899902  5991.359864  1803.949952 
 CG      2093.5257812  5993.1837888  1802.0525882 
 C4      2091.845948  5994.923828  1801.359986 
 O4      2089.86206  5997.14795  1801.793946 
 C1      2089.956054  5999.10791  1799.631958 
 CG      2091.4670164  5999.7098146  1796.4831906 
 C4      2092.211914  6000.848144  1794.365966 
 O4      2092.156006  6002.958008  1792.21997 
 C1      2094.840088  6003.589844  1791.261962 
 CG      2098.2216064  6002.5827638  1791.588989 
 C4      2100.72998  6002.536132  1791.41394 
 O4      2103.417968  6003.306152  1790.291992 
 C1      2105.45996  6003.432128  1792.378052 
 CG      2105.9587646  6002.7810546  1795.8246216 
 C4      2106.98999  6002.702148  1798.118042 
 O4      2109.226074  6002.86377  1800.128052 
 C1      2108.32788  6004.043946  1802.644042 
 CG      2105.4101806  6005.1954104  1804.2930052 
 C4      2103.88208  6006.282226  1805.96997 
 O4      2103.13208  6007.45996  1808.640014 
 C1      2101.300048  6009.711914  1808.342042 
 CG      2099.4261962  6011.4750002  1805.9052124 
 C4      2098.001954  6013.222168  1804.784058 
 O4      2096.100098  6015.551758  1804.67395 
 C1      2096.701904  6017.328124  1802.437988 
 CG      2098.8070068  6017.6158198  1799.6011962 
 C4      2099.998046  6018.551758  1797.592042 
 O4      2100.458008  6020.48584  1795.329956 
 C1      2103.305908  6020.932128  1794.859986 
 CG      2106.5059812  6019.8176272  1795.897595 
 C4      2108.998046  6019.655762  1796.20996 
 O4      2111.885986  6020.226074  1795.569946 
 C1      2113.456054  6020.419922  1798.118042 
 CG      2113.1070312  6019.9074218  1801.5866088 
 C4      2113.560058  6019.89209  1804.079956 
 O4      2115.281982  6019.99414  1806.547974 
 C1      2113.936036  6021.374024  1808.73999 
 CG      2110.8287842  6022.8339846  1809.6212156 
 C4      2109.055908  6024.124024  1810.858032 
 O4      2107.820068  6025.5  1813.232056 
 C1      2106.305908  6027.86621  1812.437988 
 CG      2105.2021972  6029.6298338  1809.568396 
 C4      2104.22998  6031.414062  1808.083984 
 O4      2102.614014  6033.874024  1807.449952 
 C1      2103.864014  6035.474122  1805.35205 
 CG      2106.5813966  6035.4441896  1803.077417 
 C4      2108.28003  6036.173828  1801.368042 
 O4      2109.41211  6037.939942  1799.20996 
 C1      2112.320068  6038.14209  1799.401978 
 CG      2115.0864014  6036.8464356  1801.1943968 
 C4      2117.416016  6036.51416  1802.083984 
 O4      2120.409912  6036.826172  1802.115966 
 C1      2121.441894  6037.043946  1804.838012 
 CG      2120.4157712  6036.8581056  1808.225415 
 C4      2120.417968  6037.009766  1810.738038 
 O4      2121.66211  6037.231934  1813.46997 
 C1      2120.028076  6038.855958  1815.265992 
 CG      2116.9121824  6040.5352052  1815.440198 
 C4      2115.031982  6042.009766  1816.224 
 O4      2113.471924  6043.638184  1818.21997 
 C1      2112.283936  6046.001954  1816.984008 
 CG      2111.8381836  6047.5726072  1813.8384034 
 C4      2111.271972  6049.273926  1812.072022 
 O4      2109.958008  6051.748046  1810.96997 
 C1      2111.67212  6053.104004  1809.034058 
 CG      2114.751636  6052.7506838  1807.316394 
 C4      2116.775878  6053.25  1805.907958 
 O4      2118.395996  6054.771972  1803.875976 
 C1      2121.226074  6054.846192  1804.593994 
 CG      2123.5290038  6053.568799  1806.9645996 
 C4      2125.629882  6053.198242  1808.297974 
 O4      2128.583984  6053.359864  1808.868042 
 C1      2129.10791  6053.753906  1811.712036 
 CG      2127.4704344  6053.9033694  1814.851416 
 C4      2127.021972  6054.26416  1817.302002 
 O4      2127.756104  6054.653808  1820.19397 
 C1      2125.929932  6056.498046  1821.53003 
 CG      2122.9489504  6058.338379  1820.9936036 
 C4      2121.053956  6059.963868  1821.300048 
 O4      2119.263916  6061.830078  1822.843994 
 C1      2118.474122  6064.138184  1821.23999 
 CG      2118.7139896  6065.459619  1817.9604004 
 C4      2118.590088  6067.03418  1816 
 O4      2117.66211  6069.467774  1814.491944 
 C1      2119.785888  6070.571778  1812.819946 
 CG      2123.098804  6069.9248044  1811.7407962 
 C4      2125.374024  6070.204102  1810.70398 
 O4      2127.431884  6071.470214  1808.907958 
 C1      2130.082032  6071.461914  1810.135986 
 CG      2131.8258058  6070.2763672  1812.9835938 
 C4      2133.620118  6069.914062  1814.70996 
 O4      2136.42212  6069.97998  1815.810058 
 C1      2136.444092  6070.582032  1818.667968 
 CG      2134.2701902  6071.0726566  1821.423596 
 C4      2133.406006  6071.658204  1823.712036 
 O4      2133.620118  6072.25  1826.657958 
 C1      2131.701904  6074.288086  1827.488038 
 CG      2128.99375  6076.2226074  1826.2700074 
 C4      2127.181884  6077.95996  1826.095948 
 O4      2125.261962  6080.036132  1827.13794 
 C1      2124.929932  6082.23584  1825.248046 
 CG      2125.851172  6083.2661626  1821.9862058 
 C4      2126.189942  6084.675782  1819.927978 
 O4      2125.711914  6087.02002  1818.099976 
 C1      2128.169922  6087.874024  1816.78003 
 CG      2131.5763672  6086.9756346  1816.3912112 
 C4      2134.016114  6087.056152  1815.781982 
 O4      2136.446044  6088.063964  1814.31604 
 C1      2138.820068  6088.027832  1816.017944 
 CG      2139.9333984  6086.9979982  1819.219592 
 C4      2141.354004  6086.691894  1821.274048 
 O4      2143.906006  6086.70996  1822.871948 
 C1      2143.322022  6087.580078  1825.682006 
 CG      2140.6054202  6088.2970702  1827.8108032 
 C4      2139.238038  6089.067872  1829.800048 
 O4      2138.78003  6089.810058  1832.682006 
 C1      2136.840088  6091.976074  1832.937988 
 CG      2134.6142578  6093.9616208  1831.024011 
 C4      2132.996094  6095.768066  1830.348022 
 O4      2131.008056  6097.97998  1830.807984 
 C1      2131.26001  6100.08789  1828.802002 
 CG      2132.9886232  6100.8955078  1825.8160036 
 C4      2133.885986  6102.171876  1823.842042 
 O4      2133.98999  6104.432128  1821.855958 
 C1      2136.73999  6105.100098  1821.128052 
 CG      2140.0829832  6104.0278322  1821.6090088 
 C4      2142.5979  6103.961914  1821.60205 
 O4      2145.36206  6104.777832  1820.722046 
 C1      2147.253906  6104.728028  1822.94397 
 CG      2147.514575  6103.8261232  1826.3604126 
 C4      2148.384034  6103.569824  1828.706054 
 O4      2150.47998  6103.560058  1830.869996 
 C1      2149.424072  6104.567872  1833.39795 
 CG      2146.4077634  6105.6335942  1834.9249878 
 C4      2144.775878  6106.61621  1836.569946 
 O4      2143.855958  6107.60791  1839.26001 
 C1      2142.063964  6109.899902  1839.004028 
 CG      2140.3743652  6111.8547852  1836.5808106 
 C4      2139.043946  6113.693848  1835.495972 
 O4      2137.167968  6116.049804  1835.427978 
 C1      2137.936036  6117.974122  1833.369996 
 CG      2140.232373  6118.4392094  1830.7104006 
 C4      2141.563964  6119.501954  1828.858032 
 O4      2142.191894  6121.585938  1826.78003 
 C1      2145.068116  6122.032226  1826.53601 
 CG      2148.1823974  6120.8057612  1827.7039918 
 C4      2150.645996  6120.591796  1828.171998 
 O4      2153.573974  6121.169922  1827.77002 
 C1      2155.023926  6121.184082  1830.30603 
 CG      2154.5904296  6120.5406248  1833.7625856 
 C4      2154.998046  6120.419922  1836.241944 
 O4      2156.659912  6120.456054  1838.754028 
 C1      2155.233886  6121.720214  1840.965942 
 CG      2152.0774172  6123.0804196  1841.82959 
 C4      2150.25  6124.28418  1843.072022 
 O4      2148.931884  6125.54004  1845.46997 
 C1      2147.385986  6127.903808  1844.734008 
 CG      2146.3124024  6129.7586424  1841.9107912 
 C4      2145.340088  6131.582032  1840.475952 
 O4      2143.684082  6134.032226  1839.901978 
 C1      2144.949952  6135.740234  1837.900024 
 CG      2147.7199952  6135.8560056  1835.691382 
 C4      2149.441894  6136.687988  1834.053956 
 O4      2150.58789  6138.562012  1831.994018 
 C1      2153.483886  6138.813964  1832.265992 
 CG      2156.2360104  6137.5028322  1834.0725954 
 C4      2158.550048  6137.182128  1835.004028 
 O4      2161.535888  6137.551758  1835.119996 
 C1      2162.498046  6137.680176  1837.874024 
 CG      2161.3971924  6137.3390136  1841.2255984 
 C4      2161.33789  6137.390136  1843.73999 
 O4      2162.511962  6137.527832  1846.51001 
 C1      2160.803956  6139.045898  1848.329956 
 CG      2157.6498048  6140.6526366  1848.493213 
 C4      2155.71997  6142.056152  1849.29004 
 O4      2154.07788  6143.571778  1851.310058 
 C1      2152.87207  6145.958008  1850.140014 
 CG      2152.4668212  6147.6453612  1847.0503782 
 C4      2151.906006  6149.403808  1845.339966 
 O4      2150.565918  6151.895996  1844.303956 
 C1      2152.295898  6153.359864  1842.46399 
 CG      2155.4225582  6153.1381836  1840.8107908 
 C4      2157.46997  6153.73584  1839.472046 
 O4      2159.104004  6155.370118  1837.543946 
 C1      2161.914062  6155.472168  1838.332032 
 CG      2164.1870116  6154.1462892  1840.7054076 
 C4      2166.263916  6153.76416  1842.073974 
 O4      2169.197998  6153.963868  1842.71997 
 C1      2169.649902  6154.253906  1845.592042 
 CG      2167.9349854  6154.2427736  1848.6920044 
 C4      2167.42212  6154.496094  1851.141968 
 O4      2168.080078  6154.779786  1854.067994 
 C1      2166.080078  6156.596192  1855.371948 
 CG      2163.049585  6158.261621  1854.6854006 
 C4      2161.04004  6159.791992  1854.885986 
 O4      2159.035888  6161.498046  1856.349976 
 C1      2158.236084  6163.813964  1854.764038 
 CG      2158.6386234  6165.26582  1851.555591 
 C4      2158.568116  6166.899902  1849.641968 
 O4      2157.61206  6169.332032  1848.14795 
 C1      2159.785888  6170.609864  1846.67395 
 CG      2163.200952  6170.188623  1845.8289918 
 C4      2165.525878  6170.629882  1844.975952 
 O4      2167.634034  6172.071778  1843.381958 
 C1      2170.184082  6172.167968  1844.803956 
 CG      2171.778833  6170.9777834  1847.7365968 
 C4      2173.458008  6170.651856  1849.582032 
 O4      2176.166016  6170.835938  1850.890014 
 C1      2175.939942  6171.333984  1853.758056 
 CG      2173.5468018  6171.6042482  1856.3574098 
 C4      2172.483886  6172.058106  1858.592042 
 O4      2172.446044  6172.5542  1861.562012 
 C1      2170.360108  6174.452148  1862.310058 
 CG      2167.639624  6176.2748044  1860.953015 
 C4      2165.748046  6177.914062  1860.699952 
 O4      2163.639892  6179.839844  1861.657958 
 C1      2163.320068  6182.08789  1859.819946 
 CG      2164.4164064  6183.2846682  1856.6712034 
 C4      2164.822022  6184.78418  1854.692016 
 O4      2164.342042  6187.16211  1852.907958 
 C1      2166.840088  6188.1958  1851.803956 
 CG      2170.312158  6187.5036134  1851.6450074 
 C4      2172.781982  6187.740234  1851.224 
 O4      2175.25  6188.934082  1849.978028 
 C1      2177.48999  6188.970214  1851.849976 
 CG      2178.4231934  6187.8877928  1855.0937868 
 C4      2179.704102  6187.58789  1857.23999 
 O4      2182.12793  6187.689942  1859.024048 
 C1      2181.414062  6188.399902  1861.765992 
 CG      2178.6076172  6188.9979492  1863.8447998 
 C4      2177.186036  6189.671876  1865.807984 
 O4      2176.635986  6190.37207  1868.686036 
 C1      2174.592042  6192.443848  1868.916016 
 CG      2172.3144042  6194.3352052  1866.9680052 
 C4      2170.62793  6196.067872  1866.27002 
 O4      2168.53003  6198.184082  1866.702026 
 C1      2168.721924  6200.313964  1864.71399 
 CG      2170.469214  6201.2183592  1861.7657838 
 C4      2171.343994  6202.547852  1859.817994 
 O4      2171.38208  6204.821778  1857.843994 
 C1      2174.110108  6205.62207  1857.17395 
 CG      2177.49021  6204.7038574  1857.715796 
 C4      2180.006104  6204.75586  1857.758056 
 O4      2182.743896  6205.704102  1856.936036 
 C1      2184.593994  6205.728028  1859.196044 
 CG      2184.8290284  6204.8186038  1862.6126098 
 C4      2185.666016  6204.58789  1864.974 
 O4      2187.716064  6204.664062  1867.176026 
 C1      2186.562012  6205.604004  1869.689942 
 CG      2183.4720462  6206.5189942  1871.1625854 
 C4      2181.766114  6207.41211  1872.78003 
 O4      2180.748046  6208.346192  1875.458008 
 C1      2178.855958  6210.5542  1875.180054 
 CG      2177.1245608  6212.4422364  1872.7309936 
 C4      2175.731934  6214.224122  1871.630004 
 O4      2173.748046  6216.492188  1871.53601 
 C1      2174.466064  6218.461914  1869.504028 
 CG      2176.7897946  6219.0500978  1866.893811 
 C4      2178.10791  6220.184082  1865.073974 
 O4      2178.677978  6222.310058  1863.017944 
 C1      2181.533936  6222.88623  1862.83606 
 CG      2184.6779786  6221.8010254  1864.0575926 
 C4      2187.139892  6221.700196  1864.572022 
 O4      2190.043946  6222.416016  1864.234008 
 C1      2191.441894  6222.481934  1866.79602 
 CG      2190.9717772  6221.7976074  1870.2404178 
 C4      2191.33789  6221.680176  1872.728028 
 O4      2192.946044  6221.779786  1875.271972 
 C1      2191.417968  6222.963868  1877.462036 
 CG      2188.186621  6224.168213  1878.2694092 
 C4      2186.281982  6225.277832  1879.482056 
 O4      2184.85791  6226.454102  1881.859986 
 C1      2183.206054  6228.799804  1880.97998 
 CG      2182.1451904  6230.4455566  1878.0504028 
 C4      2181.135986  6232.153808  1876.475952 
 O4      2179.342042  6234.450196  1875.715942 
 C1      2180.590088  6236.173828  1873.718018 
 CG      2183.4624024  6236.4184084  1871.655603 
 C4      2185.206054  6237.315918  1870.078002 
 O4      2186.325928  6239.1958  1868.01001 
 C1      2189.176026  6239.673828  1868.420044 
 CG      2191.9112304  6238.6403808  1870.4230104 
 C4      2194.187988  6238.525878  1871.488038 
 O4      2197.12793  6239.125976  1871.745972 
 C1      2197.924072  6239.425782  1874.54004 
 CG      2196.6651608  6239.1245608  1877.8400024 
 C4      2196.45996  6239.262208  1880.343994 
 O4      2197.468018  6239.58789  1883.16394 
 C1      2195.553956  6241.038086  1884.82605 
 CG      2192.287207  6242.4089842  1884.7600096 
 C4      2190.218018  6243.691894  1885.395996 
 O4      2188.36206  6245.151856  1887.264038 
 C1      2187.050048  6247.399902  1885.937988 
 CG      2186.6964356  6248.935986  1882.7639892 
 C4      2186.104004  6250.583984  1880.956054 
 O4      2184.645996  6252.925782  1879.751954 
 C1      2186.365966  6254.452148  1877.947998 
 CG      2189.5862058  6254.40542  1876.472412 
 C4      2191.654052  6255.105958  1875.222046 
 O4      2193.27002  6256.786132  1873.31604 
 C1      2196.016114  6257.125976  1874.248046 
 CG      2198.2451904  6256.0636718  1876.7896116 
 C4      2200.266114  6255.888184  1878.28003 
 O4      2203.135986  6256.332032  1879.072022 
 C1      2203.406006  6256.757812  1881.947998 
 CG      2201.52605  6256.7315916  1884.9523928 
 C4      2200.860108  6257.03418  1887.359986 
 O4      2201.332032  6257.474122  1890.302002 
 C1      2199.238038  6259.129882  1891.48999 
 CG      2196.1449462  6260.6786132  1890.724219 
 C4      2194.083984  6262.11377  1890.884034 
 O4      2192.01001  6263.788086  1892.284058 
 C1      2191.129882  6266.02002  1890.618042 
 CG      2191.489209  6267.3772458  1887.3645998 
 C4      2191.364014  6268.941894  1885.39795 
 O4      2190.323974  6271.286132  1883.822022 
 C1      2192.449952  6272.596192  1882.310058 
 CG      2195.8833984  6272.2768066  1881.488794 
 C4      2198.194092  6272.779786  1880.628052 
 O4      2200.251954  6274.246094  1878.991944 
 C1      2202.788086  6274.487792  1880.417968 
 CG      2204.4170164  6273.4573242  1883.3921872 
 C4      2206.10205  6273.259766  1885.251954 
 O4      2208.791992  6273.585938  1886.562012 
 C1      2208.538086  6274.171876  1889.410034 
 CG      2206.1246092  6274.4370118  1891.9930056 
 C4      2205.035888  6274.923828  1894.208008 
 O4      2204.96997  6275.518066  1897.160034 
 C1      2202.805908  6277.35791  1897.838012 
 CG      2200.0251706  6279.0302244  1896.4125976 
 C4      2198.073974  6280.585938  1896.099976 
 O4      2195.889892  6282.45996  1896.988038 
 C1      2195.491944  6284.63379  1895.07605 
 CG      2196.5547852  6285.7640624  1891.8898072 
 C4      2196.909912  6287.20996  1889.86206 
 O4      2196.350098  6289.507812  1887.998046 
 C1      2198.808106  6290.600098  1886.865966 
 CG      2202.3058104  6290.0364746  1886.739978 
 C4      2204.766114  6290.354004  1886.319946 
 O4      2207.194092  6291.598144  1885.04004 
 C1      2209.42212  6291.779786  1886.917968 
 CG      2210.3826172  6290.8441896  1890.1972046 
 C4      2211.666016  6290.666016  1892.355958 
 O4      2214.073974  6290.919922  1894.141968 
 C1      2213.323974  6291.693848  1896.855958 
 CG      2210.4883548  6292.2525882  1898.906189 
 C4      2209.033936  6292.936036  1900.843994 
 O4      2208.447998  6293.711914  1903.692016 
 C1      2206.325928  6295.711914  1903.848022 
 CG      2203.9848144  6297.4470216  1901.8315918 
 C4      2202.236084  6299.089844  1901.069946 
 O4      2200.055908  6301.13623  1901.426026 
 C1      2200.268066  6303.20996  1899.267944 
 CG      2202.0281984  6303.8826658  1896.2906004 
 C4      2202.937988  6305.062012  1894.23999 
 O4      2202.956054  6307.145996  1892.06604 
 C1      2205.674072  6307.961914  1891.384034 
 CG      2209.0657712  6307.2021484  1892.0772096 
 C4      2211.57788  6307.333984  1892.166016 
 O4      2214.305908  6308.286132  1891.317994 
 C1      2216.10205  6308.576172  1893.60205 
 CG      2216.281836  6307.9921878  1897.0924196 
 C4      2217.068116  6308.00586  1899.482056 
 O4      2219.063964  6308.346192  1901.70996 
 C1      2217.825928  6309.478028  1904.10205 
 CG      2214.6771726  6310.4299804  1905.4188108 
 C4      2212.907958  6311.417968  1906.910034 
 O4      2211.802002  6312.562012  1909.468018 
 C1      2209.855958  6314.673828  1908.946044 
 CG      2208.1284182  6316.2757812  1906.2997924 
 C4      2206.711914  6317.903808  1905.008056 
 O4      2204.669922  6320.091796  1904.66394 
 C1      2205.375976  6321.890136  1902.475952 
 CG      2207.7421876  6322.3045898  1899.8697878 
 C4      2209.068116  6323.306152  1897.97998 
 O4      2209.625976  6325.25  1895.75 
 C1      2212.46997  6325.895996  1895.572022 
 CG      2215.6132324  6325.02334  1896.9538088 
 C4      2218.062012  6325.045898  1897.526 
 O4      2220.954102  6325.813964  1897.180054 
 C1      2222.288086  6326.158204  1899.754028 
 CG      2221.7573974  6325.7810058  1903.2386108 
 C4      2222.068116  6325.903808  1905.734008 
 O4      2223.61206  6326.286132  1908.287964 
 C1      2222.003906  6327.620118  1910.329956 
 CG      2218.7189938  6328.7948728  1910.9539916 
 C4      2216.753906  6329.952148  1912.017944 
 O4      2215.241944  6331.297852  1914.248046 
 C1      2213.558106  6333.46582  1913.248046 
 CG      2212.4690186  6334.9814452  1910.236804 
 C4      2211.424072  6336.594238  1908.61206 
 O4      2209.615966  6338.846192  1907.764038 
 C1      2210.833984  6340.472168  1905.666016 
 CG      2213.6790038  6340.6178712  1903.5578126 
 C4      2215.399902  6341.439942  1901.916016 
 O4      2216.488038  6343.21582  1899.744018 
 C1      2219.343994  6343.71582  1900.092042 
 CG      2222.107373  6342.7853516  1902.1072026 
 C4      2224.39795  6342.728028  1903.14795 
 O4      2227.340088  6343.339844  1903.338012 
 C1      2228.17212  6343.777832  1906.10205 
 CG      2226.9567872  6343.6383786  1909.428418 
 C4      2226.785888  6343.899902  1911.926026 
 O4      2227.825928  6344.36377  1914.712036 
 C1      2225.931884  6345.89209  1916.32605 
 CG      2222.6625974  6347.2545898  1916.2352052 
 C4      2220.600098  6348.563964  1916.833984 
 O4      2218.768066  6350.11377  1918.651978 
 C1      2217.431884  6352.29004  1917.234008 
 CG      2217.0354004  6353.6688478  1913.994214 
 C4      2216.417968  6355.224122  1912.115966 
 O4      2214.939942  6357.50586  1910.817994 
 C1      2216.63208  6358.941894  1908.920044 
 CG      2219.8330322  6358.8251952  1907.4048096 
 C4      2221.88208  6359.46582  1906.093994 
 O4      2223.471924  6361.051758  1904.08606 
 C1      2226.22998  6361.441894  1904.96399 
 CG      2228.4941402  6360.5074708  1907.525391 
 C4      2230.533936  6360.408204  1908.995972 
 O4      2233.414062  6360.894042  1909.728028 
 C1      2233.718018  6361.458008  1912.57605 
 CG      2231.878955  6361.5787598  1915.602405 
 C4      2231.243896  6362  1918.001954 
 O4      2231.751954  6362.583984  1920.910034 
 C1      2229.674072  6364.293946  1922.041992 
 CG      2226.5671874  6365.7987794  1921.2431884 
 C4      2224.506104  6367.237792  1921.359986 
 O4      2222.447998  6368.978028  1922.702026 
 C1      2221.541992  6371.124024  1920.939942 
 CG      2221.8564214  6372.3193848  1917.6199954 
 C4      2221.701904  6373.786132  1915.582032 
 O4      2220.635986  6376.047852  1913.904052 
 C1      2222.87207  6377.248046  1912.302002 
 CG      2226.261792  6376.6987792  1911.5079956 
 C4      2228.615966  6377.023926  1910.628052 
 O4      2230.736084  6378.246094  1908.874024 
 C1      2233.28003  6378.5  1910.281982 
 CG      2234.8645998  6377.6674318  1913.340808 
 C4      2236.54004  6377.560058  1915.215942 
 O4      2239.243896  6377.88379  1916.5 
 C1      2239.018066  6378.72998  1919.28601 
 CG      2236.6213868  6379.3321778  1921.8251954 
 C4      2235.555908  6380.062012  1923.985962 
 O4      2235.52002  6380.917968  1926.871948 
 C1      2233.441894  6382.908204  1927.378052 
 CG      2230.7355956  6384.5667484  1925.8008056 
 C4      2228.854004  6386.173828  1925.343994 
 O4      2226.758056  6388.21582  1926.053956 
 C1      2226.458008  6390.224122  1923.956054 
 CG      2227.5658202  6391.0189942  1920.685791 
 C4      2227.983886  6392.259766  1918.537964 
 O4      2227.523926  6394.405762  1916.475952 
 C1      2230.028076  6395.28418  1915.258056 
 CG      2233.4966066  6394.5562502  1915.194604 
 C4      2235.968018  6394.724122  1914.754028 
 O4      2238.446044  6395.742188  1913.378052 
 C1      2240.684082  6395.990234  1915.23999 
 CG      2241.604785  6395.3086912  1918.5917846 
 C4      2242.879882  6395.266114  1920.76001 
 O4      2245.300048  6395.569824  1922.526 
 C1      2244.585938  6396.61377  1925.157958 
 CG      2241.78042  6397.4801758  1927.1410032 
 C4      2240.360108  6398.39795  1929.004028 
 O4      2239.812012  6399.448242  1931.771972 
 C1      2237.78003  6401.545898  1931.741944 
 CG      2235.5173584  6403.1986326  1929.5717776 
 C4      2233.843994  6404.844238  1928.661988 
 O4      2231.756104  6407.007812  1928.828002 
 C1      2231.968018  6408.87793  1926.593994 
 CG      2233.7246094  6409.4044434  1923.56239 
 C4      2234.61206  6410.47998  1921.468018 
 O4      2234.667968  6412.496094  1919.22998 
 C1      2237.4021  6413.189942  1918.478028 
 CG      2240.7748536  6412.3248536  1919.1348022 
 C4      2243.29004  6412.36621  1919.176026 
 O4      2246.033936  6413.189942  1918.251954 
 C1      2247.884034  6413.47998  1920.494018 
 CG      2248.1060304  6412.9929686  1923.9976076 
 C4      2248.936036  6413.047852  1926.371948 
 O4      2250.983886  6413.379882  1928.553956 
 C1      2249.833984  6414.62793  1930.930054 
 CG      2246.7458252  6415.7349124  1932.2721924 
 C4      2245.041992  6416.832032  1933.765992 
 O4      2244.023926  6418.089844  1936.303956 
 C1      2242.14795  6420.257812  1935.751954 
 CG      2240.4325684  6421.8447266  1933.088782 
 C4      2239.052002  6423.48584  1931.774048 
 O4      2237.08789  6425.73584  1931.400024 
 C1      2237.818116  6427.439942  1929.144042 
 CG      2240.1508056  6427.6897948  1926.4868282 
 C4      2241.478028  6428.583984  1924.54602 
 O4      2242.065918  6430.439942  1922.248046 
 C1      2244.926026  6430.974122  1922 
 CG      2248.0608402  6430.0256348  1923.3541996 
 C4      2250.52002  6429.974122  1923.881958 
 O4      2253.431884  6430.624024  1923.465942 
 C1      2254.823974  6430.99414  1926.004028 
 CG      2254.3451904  6430.7399904  1929.5067872 
 C4      2254.704102  6430.925782  1931.98999 
 O4      2256.308106  6431.326172  1934.508056 
 C1      2254.785888  6432.775878  1936.531982 
 CG      2251.560547  6434.0909668  1937.1783812 
 C4      2249.659912  6435.354004  1938.241944 
 O4      2248.23999  6436.819824  1940.45398 
 C1      2246.61792  6439.018066  1939.420044 
 CG      2245.5308106  6440.4826658  1936.382202 
 C4      2244.516114  6442.083984  1934.728028 
 O4      2242.775878  6444.37793  1933.843994 
 C1      2244.016114  6445.894042  1931.676026 
 CG      2246.8238282  6445.8702146  1929.5156128 
 C4      2248.543946  6446.578124  1927.819946 
 O4      2249.656006  6448.246094  1925.573974 
 C1      2252.610108  6448.60205  1925.95996 
 CG      2255.2546634  6447.4697756  1927.996997 
 C4      2257.531982  6447.23584  1929.083984 
 O4      2260.518066  6447.574218  1929.28003 
 C1      2261.370118  6448.016114  1932.03601 
 CG      2260.1310304  6448.0945312  1935.3552126 
 C4      2259.971924  6448.4458  1937.842042 
 O4      2261.038086  6448.895996  1940.621948 
 C1      2259.288086  6450.644042  1942.17395 
 CG      2256.1634276  6452.3072262  1942.0139774 
 C4      2254.22998  6453.824218  1942.55603 
 O4      2252.541992  6455.594238  1944.312012 
 C1      2251.426026  6457.844238  1942.817994 
 CG      2251.1789796  6459.1524414  1939.5342038 
 C4      2250.721924  6460.702148  1937.604004 
 O4      2249.471924  6463.069824  1936.225952 
 C1      2251.303956  6464.279786  1934.300048 
 CG      2254.4864014  6463.8159178  1932.8147952 
 C4      2256.593994  6464.217774  1931.501954 
 O4      2258.335938  6465.585938  1929.462036 
 C1      2261.114014  6465.742188  1930.348022 
 CG      2263.2660402  6464.6759766  1932.9559814 
 C4      2265.28003  6464.428222  1934.446044 
 O4      2268.187988  6464.664062  1935.186036 
 C1      2268.53003  6465.286132  1938.017944 
 CG      2266.6954348  6465.6723632  1941.0243898 
 C4      2266.092042  6466.224122  1943.404052 
 O4      2266.63794  6466.848144  1946.297974 
 C1      2264.724122  6468.779786  1947.36206 
 CG      2261.7766362  6470.5463378  1946.4910032 
 C4      2259.860108  6472.175782  1946.54602 
 O4      2257.96997  6474.144042  1947.819946 
 C1      2257.278076  6476.310058  1945.988038 
 CG      2257.7224366  6477.3673828  1942.6343994 
 C4      2257.71997  6478.777832  1940.550048 
 O4      2256.879882  6481.078124  1938.79602 
 C1      2259.104004  6482.062012  1937.176026 
 CG      2262.4796144  6481.3580564  1936.3667968 
 C4      2264.815918  6481.574218  1935.458008 
 O4      2266.981934  6482.706054  1933.697998 
 C1      2269.545898  6482.819824  1935.089966 
 CG      2271.1093994  6481.8793946  1938.1276002 
 C4      2272.79004  6481.669922  1939.988038 
 O4      2275.516114  6481.848144  1941.254028 
 C1      2275.354004  6482.673828  1944.050048 
 CG      2273.0078124  6483.3673342  1946.6145994 
 C4      2271.996094  6484.12793  1948.79004 
 O4      2272.02002  6484.954102  1951.68396 
 C1      2270.048096  6487.036132  1952.225952 
 CG      2267.416211  6488.8441892  1950.6869996 
 C4      2265.614014  6490.547852  1950.261962 
 O4      2263.624024  6492.682128  1951.008056 
 C1      2263.407958  6494.724122  1948.932006 
 CG      2264.5309568  6495.4976564  1945.6610108 
 C4      2264.993896  6496.740234  1943.524048 
 O4      2264.625976  6498.925782  1941.485962 
 C1      2267.16211  6499.691894  1940.258056 
 CG      2270.5895996  6498.7943848  1940.1610108 
 C4      2273.062012  6498.844238  1939.70398 
 O4      2275.57788  6499.753906  1938.317994 
 C1      2277.840088  6499.874024  1940.16394 
 CG      2278.7489988  6499.1117678  1943.5028078 
 C4      2280.035888  6498.983886  1945.660034 
 O4      2282.481934  6499.149902  1947.411988 
 C1      2281.840088  6500.200196  1950.057984 
 CG      2279.0938232  6501.1834474  1952.0719848 
 C4      2277.733886  6502.149902  1953.95398 
 O4      2277.256104  6503.200196  1956.738038 
 C1      2275.330078  6505.394042  1956.744018 
 CG      2273.137012  6507.1773924  1954.6080076 
 C4      2271.54004  6508.914062  1953.728028 
 O4      2269.565918  6511.173828  1953.930054 
 C1      2269.85205  6513.056152  1951.71399 
 CG      2271.6101808  6513.5259768  1948.6744018 
 C4      2272.533936  6514.578124  1946.583984 
 O4      2272.674072  6516.611816  1944.368042 
 C1      2275.434082  6517.178222  1943.599976 
 CG      2278.7638184  6516.1418456  1944.2215942 
 C4      2281.278076  6516.060058  1944.244018 
 O4      2284.053956  6516.75586  1943.30603 
 C1      2285.899902  6516.910156  1945.667968 
 CG      2285.9635742  6516.255078  1949.1299806 
 C4      2286.697998  6516.16211  1951.553956 
 O4      2288.686036  6516.231934  1953.813964 
 C1      2287.555908  6517.47998  1956.197998 
 CG      2284.525171  6518.791797  1957.4841918 
 C4      2282.864014  6519.970214  1958.96399 
 O4      2281.865966  6521.20996  1961.52002 
 C1      2280.196044  6523.547852  1961 
 CG      2278.7180422  6525.3775878  1958.348413 
 C4      2277.528076  6527.180176  1957.057984 
 O4      2275.771972  6529.60205  1956.71399 
 C1      2276.724122  6531.326172  1954.55603 
 CG      2279.1636478  6531.479004  1951.990808 
 C4      2280.63208  6532.332032  1950.134034 
 O4      2281.456054  6534.220214  1947.936036 
 C1      2284.35791  6534.518066  1947.807984 
 CG      2287.3502198  6533.2568358  1949.221997 
 C4      2289.773926  6532.974122  1949.829956 
 O4      2292.741944  6533.394042  1949.53601 
 C1      2294.070068  6533.545898  1952.131958 
 CG      2293.4434326  6533.1956056  1955.6024046 
 C4      2293.726074  6533.251954  1958.10205 
 O4      2295.266114  6533.416016  1960.68396 
 C1      2293.795898  6534.91211  1962.71997 
 CG      2290.6708008  6536.4695804  1963.312402 
 C4      2288.845948  6537.846192  1964.364014 
 O4      2287.471924  6539.339844  1966.589966 
 C1      2286.07788  6541.704102  1965.593994 
 CG      2285.2275878  6543.3745606  1962.586206 
 C4      2284.409912  6545.120118  1960.968018 
 O4      2282.9021  6547.583984  1960.124024 
 C1      2284.340088  6549.074218  1958.063964 
 CG      2287.2138186  6548.896826  1955.9983888 
 C4      2289.048096  6549.521972  1954.391968 
 O4      2290.375976  6551.175782  1952.255982 
 C1      2293.268066  6551.324218  1952.654052 
 CG      2295.8642338  6550.043213  1954.6946048 
 C4      2298.114014  6549.698242  1955.765992 
 O4      2301.105958  6549.9458  1956.005982 
 C1      2301.939942  6550.25  1958.787964 
 CG      2300.666382  6550.2225586  1962.0941896 
 C4      2300.48999  6550.474122  1964.592042 
 O4      2301.535888  6550.779786  1967.39795 
 C1      2299.815918  6552.50586  1969.005982 
 CG      2296.7364014  6554.2563968  1968.8859986 
 C4      2294.83789  6555.799804  1969.472046 
 O4      2293.177978  6557.54004  1971.284058 
 C1      2292.13794  6559.875976  1969.875976 
 CG      2291.9610106  6561.3293946  1966.6478026 
 C4      2291.565918  6562.972168  1964.781982 
 O4      2290.394042  6565.425782  1963.48999 
 C1      2292.278076  6566.666016  1961.635986 
 CG      2295.4652098  6566.1815922  1960.164807 
 C4      2297.5979  6566.582032  1958.890014 
 O4      2299.395996  6567.987792  1956.930054 
 C1      2302.167968  6568.029786  1957.848022 
 CG      2304.2615964  6566.8003414  1960.4301882 
 C4      2306.25  6566.437988  1961.927978 
 O4      2309.157958  6566.563964  1962.706054 
 C1      2309.486084  6567.058106  1965.56604 
 CG      2307.6254148  6567.3654296  1968.5670164 
 C4      2307.01001  6567.832032  1970.962036 
 O4      2307.54004  6568.319824  1973.885986 
 C1      2305.666016  6570.253906  1975.01001 
 CG      2302.7758058  6572.1348632  1974.1866088 
 C4      2300.9021  6573.812012  1974.291992 
 O4      2299.048096  6575.773926  1975.628052 
 C1      2298.436036  6578.032226  1973.880004 
 CG      2298.9449708  6579.2174316  1970.580603 
 C4      2299.001954  6580.71582  1968.557984 
 O4      2298.243896  6583.105958  1966.895996 
 C1      2300.508056  6584.098144  1965.342042 
 CG      2303.8750242  6583.33916  1964.5354132 
 C4      2306.226074  6583.529786  1963.660034 
 O4      2308.439942  6584.680176  1961.972046 
 C1      2310.991944  6584.666016  1963.394042 
 CG      2312.4953614  6583.5559572  1966.4038084 
 C4      2314.149902  6583.224122  1968.27002 
 O4      2316.865966  6583.273926  1969.569946 
 C1      2316.57788  6584.016114  1972.462036 
 CG      2314.1009764  6584.5538572  1974.9108034 
 C4      2312.946044  6585.200196  1977.069946 
 O4      2312.795898  6585.815918  1980.015992 
 C1      2310.830078  6587.89795  1980.578002 
 CG      2308.3394288  6589.8728516  1979.0109988 
 C4      2306.600098  6591.644042  1978.595948 
 O4      2304.605958  6593.76416  1979.369996 
 C1      2304.562012  6595.954102  1977.437988 
 CG      2305.9128174  6596.9351564  1974.3119872 
 C4      2306.538086  6598.315918  1972.303956 
 O4      2306.343994  6600.651856  1970.41394 
 C1      2308.96997  6601.4458  1969.410034 
 CG      2312.379419  6600.4779296  1969.4663938 
 C4      2314.87793  6600.503906  1969.17395 
 O4      2317.496094  6601.452148  1968.021972 
 C1      2319.629882  6601.38623  1970.014038 
 CG      2320.3060058  6600.3655762  1973.3382202 
 C4      2321.446044  6600.051758  1975.557984 
 O4      2323.773926  6600.038086  1977.46997 
 C1      2322.97998  6600.910156  1980.140014 
 CG      2320.1265868  6601.8069824  1982.0404058 
 C4      2318.664062  6602.666016  1983.89795 
 O4      2318.025878  6603.523926  1986.71399 
 C1      2316.14209  6605.75586  1986.758056 
 CG      2314.1273678  6607.7397948  1984.622607 
 C4      2312.625976  6609.569824  1983.771972 
 O4      2310.679932  6611.855958  1984.011962 
 C1      2311.14795  6613.88379  1981.96399 
 CG      2313.1099856  6614.5313966  1979.0845948 
 C4      2314.187988  6615.70996  1977.140014 
 O4      2314.51001  6617.894042  1975.092042 
 C1      2317.323974  6618.450196  1974.54602 
 CG      2320.5868164  6617.2945804  1975.3027954 
 C4      2323.093994  6617.151856  1975.47998 
 O4      2325.936036  6617.850098  1974.776 
 C1      2327.666016  6617.819824  1977.131958 
 CG      2327.648804  6617.0324218  1980.585388 
 C4      2328.340088  6616.833984  1982.995972 
 O4      2330.273926  6616.833984  1985.303956 
 C1      2329.072022  6617.961914  1987.71399 
 CG      2325.9932126  6619.173828  1988.9822024 
 C4      2324.281982  6620.26416  1990.472046 
 O4      2323.206054  6621.37793  1993.052002 
 C1      2321.511962  6623.711914  1992.593994 
 CG      2320.066748  6625.632373  1989.9895996 
 C4      2318.879882  6627.472168  1988.75 
 O4      2317.093994  6629.879882  1988.468018 
 C1      2318.068116  6631.708008  1986.410034 
 CG      2320.563428  6632.0066406  1983.9101928 
 C4      2322.060058  6632.961914  1982.125976 
 O4      2322.904052  6634.952148  1980.03003 
 C1      2325.803956  6635.297852  1979.982056 
 CG      2328.7830076  6634.0194336  1981.4121824 
 C4      2331.197998  6633.746094  1982.063964 
 O4      2334.164062  6634.220214  1981.858032 
 C1      2335.427978  6634.277832  1984.488038 
 CG      2334.7280028  6633.7724122  1987.9252076 
 C4      2334.954102  6633.726074  1990.430054 
 O4      2336.431884  6633.799804  1993.053956 
 C1      2334.894042  6635.186036  1995.115966 
 CG      2331.73103  6636.671582  1995.7003784 
 C4      2329.86206  6637.974122  1996.767944 
 O4      2328.414062  6639.35205  1999.021972 
 C1      2327.006104  6641.73584  1998.095948 
 CG      2326.199219  6643.5229  1995.142395 
 C4      2325.39209  6645.324218  1993.579956 
 O4      2323.865966  6647.801758  1992.80603 
 C1      2325.32788  6649.395996  1990.845948 
 CG      2328.2503906  6649.3499022  1988.843579 
 C4      2330.110108  6650.069824  1987.310058 
 O4      2331.461914  6651.833984  1985.277954 
 C1      2334.33789  6652.007812  1985.748046 
 CG      2336.9091794  6650.6765136  1987.7931884 
 C4      2339.139892  6650.317872  1988.901978 
 O4      2342.120118  6650.600098  1989.222046 
 C1      2342.885986  6650.795898  1992.034058 
 CG      2341.5379638  6650.606787  1995.3046144 
 C4      2341.300048  6650.748046  1997.80603 
 O4      2342.278076  6650.9458  2000.64795 
 C1      2340.38208  6652.638184  2002.241944 
 CG      2337.2433838  6654.2182618  2001.9717896 
 C4      2335.221924  6655.666016  2002.45996 
 O4      2333.345948  6657.242188  2004.20996 
 C1      2332.298096  6659.585938  2002.822022 
 CG      2332.2858154  6661.1713868  1999.6524048 
 C4      2331.946044  6662.87207  1997.828002 
 O4      2330.75  6665.324218  1996.553956 
 C1      2332.699952  6666.733886  1994.89795 
 CG      2336.0080326  6666.4679686  1993.6583862 
 C4      2338.206054  6667.025878  1992.567994 
 O4      2340.072022  6668.60205  1990.807984 
 C1      2342.761962  6668.73584  1991.936036 
 CG      2344.718579  6667.4937988  1994.6182126 
 C4      2346.605958  6667.160156  1996.248046 
 O4      2349.437988  6667.390136  1997.25 
 C1      2349.523926  6667.771972  2000.144042 
 CG      2347.4362306  6667.857324  2003.0041992 
 C4      2346.620118  6668.187988  2005.359986 
 O4      2346.907958  6668.569824  2008.333984 
 C1      2344.860108  6670.361816  2009.391968 
 CG      2341.947217  6672.1354982  2008.4262208 
 C4      2339.988038  6673.713868  2008.456054 
 O4      2337.944092  6675.523926  2009.725952 
 C1      2337.345948  6677.828124  2008.03003 
 CG      2338.0373776  6679.1808104  2004.8298098 
 C4      2338.167968  6680.768066  2002.881958 
 O4      2337.414062  6683.191894  2001.264038 
 C1      2339.733886  6684.355958  1999.927978 
 CG      2343.1857912  6683.796582  1999.3509888 
 C4      2345.582032  6684.138184  1998.66394 
 O4      2347.854004  6685.46582  1997.199952 
 C1      2350.29004  6685.512208  1998.807984 
 CG      2351.6211916  6684.3428224  2001.8775882 
 C4      2353.145996  6684.007812  2003.849976 
 O4      2355.753906  6684.129882  2005.354004 
 C1      2355.333984  6684.70996  2008.186036 
 CG      2352.7659912  6685.127783  2010.5904054 
 C4      2351.558106  6685.675782  2012.728028 
 O4      2351.318116  6686.246094  2015.676026 
 C1      2349.248046  6688.233886  2016.21997 
 CG      2346.7048096  6690.1133786  2014.6216064 
 C4      2344.895996  6691.810058  2014.189942 
 O4      2342.795898  6693.830078  2014.94397 
 C1      2342.691894  6696.038086  2013.03601 
 CG      2344.0619872  6697.1166014  2009.9509888 
 C4      2344.667968  6698.547852  2007.974 
 O4      2344.407958  6700.895996  2006.105958 
 C1      2347.013916  6701.817872  2005.166016 
 CG      2350.462427  6701.0034182  2005.2844236 
 C4      2352.964112  6701.145996  2005.04602 
 O4      2355.560058  6702.220214  2003.962036 
 C1      2357.654052  6702.228028  2005.995972 
 CG      2358.304419  6701.1976074  2009.3243898 
 C4      2359.41211  6700.908204  2011.563964 
 O4      2361.696044  6700.976074  2013.524048 
 C1      2360.808106  6701.775878  2016.186036 
 CG      2357.8782226  6702.524414  2018.0355954 
 C4      2356.340088  6703.293946  2019.871948 
 O4      2355.605958  6704.08789  2022.682006 
 C1      2353.624024  6706.23584  2022.712036 
 CG      2351.5667972  6708.1515626  2020.5549806 
 C4      2350.001954  6709.921876  2019.69397 
 O4      2347.949952  6712.118164  2019.916016 
 C1      2348.370118  6714.187988  2017.901978 
 CG      2350.36084  6714.9582032  2015.0718018 
 C4      2351.426026  6716.206054  2013.16394 
 O4      2351.691894  6718.428222  2011.14795 
 C1      2354.488038  6719.11377  2010.667968 
 CG      2357.7832034  6718.097461  2011.4818118 
 C4      2360.29004  6718.065918  2011.712036 
 O4      2363.11206  6718.89795  2011.078002 
 C1      2364.79004  6718.917968  2013.465942 
 CG      2364.7375978  6718.0875974  2016.910791 
 C4      2365.38794  6717.890136  2019.333984 
 O4      2367.271972  6717.950196  2021.682006 
 C1      2365.968018  6718.99414  2024.078002 
 CG      2362.8123782  6720.0515624  2025.2942016 
 C4      2361.023926  6721.043946  2026.76001 
 O4      2359.843994  6722.078124  2029.329956 
 C1      2358.03003  6724.394042  2028.73999 
 CG      2356.590796  6726.110205  2026.018396 
 C4      2355.355958  6727.839844  2024.640014 
 O4      2353.414062  6730.098144  2024.18396 
 C1      2354.37207  6731.937988  2022.130004 
 CG      2356.9812258  6732.3642578  2019.7697998 
 C4      2358.506104  6733.38379  2018.04602 
 O4      2359.320068  6735.37793  2015.942016 
 C1      2362.184082  6735.943848  2016.050048 
 CG      2365.1605956  6734.9339844  2017.6869996 
 C4      2367.545898  6734.861816  2018.484008 
 O4      2370.476074  6735.556152  2018.43396 
 C1      2371.575928  6735.779786  2021.130004 
 CG      2370.7114016  6735.309033  2024.534802 
 C4      2370.79004  6735.344238  2027.050048 
 O4      2372.100098  6735.600098  2029.75 
 C1      2370.342042  6736.916016  2031.676026 
 CG      2367.0485838  6738.1702146  2032.0346068 
 C4      2365.025878  6739.35205  2032.952026 
 O4      2363.350098  6740.673828  2035.07605 
 C1      2361.825928  6742.919922  2034.001954 
 CG      2361.0637942  6744.561377  2030.954004 
 C4      2360.218018  6746.253906  2029.29602 
 O4      2358.560058  6748.58789  2028.359986 
 C1      2360.011962  6750.240234  2026.439942 
 CG      2363.0433836  6750.3656738  2024.6095704 
 C4      2364.931884  6751.186036  2023.16394 
 O4      2366.266114  6752.996094  2021.160034 
 C1      2369.08789  6753.39795  2021.79004 
 CG      2371.625781  6752.3214356  2024.0180052 
 C4      2373.808106  6752.16211  2025.261962 
 O4      2376.733886  6752.680176  2025.744018 
 C1      2377.315918  6753.00586  2028.58606 
 CG      2375.7927978  6752.7993656  2031.77959 
 C4      2375.395996  6752.98584  2034.258056 
 O4      2376.186036  6753.332032  2037.144042 
 C1      2374.191894  6754.86621  2038.628052 
 CG      2370.983203  6756.3284666  2038.2803954 
 C4      2368.909912  6757.682128  2038.72998 
 O4      2366.956054  6759.228028  2040.42395 
 C1      2365.822022  6761.48584  2038.962036 
 CG      2365.765796  6762.9775394  2035.7484008 
 C4      2365.36792  6764.609864  2033.875976 
 O4      2364.080078  6766.972168  2032.524048 
 C1      2365.97998  6768.414062  2030.838012 
 CG      2369.3043946  6768.2503908  2029.623389 
 C4      2371.483886  6768.868164  2028.53003 
 O4      2373.295898  6770.470214  2026.734008 
 C1      2375.96997  6770.748046  2027.874024 
 CG      2377.958374  6769.6647462  2030.600818 
 C4      2379.8479  6769.458008  2032.25 
 O4      2382.659912  6769.832032  2033.26001 
 C1      2382.711914  6770.299804  2036.141968 
 CG      2380.6033936  6770.3807618  2038.9877928 
 C4      2379.76001  6770.74414  2041.329956 
 O4      2380.01001  6771.224122  2044.291992 
 C1      2377.88208  6772.958008  2045.28601 
 CG      2374.9052246  6774.5804196  2044.2539918 
 C4      2372.88208  6776.076172  2044.228028 
 O4      2370.756104  6777.835938  2045.43396 
 C1      2370.075928  6780.063964  2043.670044 
 CG      2370.7316164  6781.3507812  2040.4346068 
 C4      2370.808106  6782.88379  2038.442016 
 O4      2369.966064  6785.22998  2036.748046 
 C1      2372.243896  6786.450196  2035.394042 
 CG      2375.7201904  6786.0192382  2034.8520264 
 C4      2378.105958  6786.439942  2034.170044 
 O4      2380.330078  6787.819824  2032.680054 
 C1      2382.751954  6788.009766  2034.297974 
 CG      2384.1088138  6786.9865724  2037.4073854 
 C4      2385.635986  6786.773926  2039.39795 
 O4      2388.221924  6787.045898  2040.911988 
 C1      2387.761962  6787.689942  2043.722046 
 CG      2385.162207  6788.0683594  2046.1006102 
 C4      2383.917968  6788.625976  2048.216064 
 O4      2383.635986  6789.271972  2051.144042 
 C1      2381.481934  6791.186036  2051.61792 
 CG      2378.8732178  6792.9112308  2049.9527956 
 C4      2377  6794.518066  2049.461914 
 O4      2374.810058  6796.467774  2050.145996 
 C1      2374.708008  6798.62793  2048.068116 
 CG      2376.0960206  6799.4759762  2044.9404296 
 C4      2376.728028  6800.76416  2042.85205 
 O4      2376.434082  6802.928222  2040.777954 
 C1      2379.028076  6803.86621  2039.828002 
 CG      2382.5000242  6803.204541  2040.1031982 
 C4      2385  6803.423828  2039.91394 
 O4      2387.582032  6804.503906  2038.803956 
 C1      2389.61792  6804.771972  2040.880004 
 CG      2390.2117918  6804.06333  2044.3013914 
 C4      2391.263916  6804.01416  2046.58606 
 O4      2393.48999  6804.344238  2048.58789 
 C1      2392.498046  6805.339844  2051.14795 
 CG      2389.4904052  6806.1263676  2052.8500002 
 C4      2387.87207  6806.992188  2054.572022 
 O4      2387.03003  6807.998046  2057.281982 
 C1      2384.96997  6810.058106  2057.072022 
 CG      2382.9031982  6811.6949708  2054.7054202 
 C4      2381.298096  6813.319824  2053.6521 
 O4      2379.16211  6815.441894  2053.629882 
 C1      2379.555908  6817.346192  2051.451904 
 CG      2381.5964114  6817.9437502  2048.6154052 
 C4      2382.666016  6819.062012  2046.631958 
 O4      2382.906006  6821.10791  2044.436036 
 C1      2385.687988  6821.861816  2043.965942 
 CG      2388.9946046  6821.0529786  2044.9476074 
 C4      2391.491944  6821.14209  2045.23999 
 O4      2394.298096  6822.027832  2044.604004 
 C1      2395.906006  6822.321778  2047.024048 
 CG      2395.7879882  6821.7941894  2050.5267946 
 C4      2396.375976  6821.833984  2052.974122 
 O4      2398.189942  6822.175782  2055.35205 
 C1      2396.781982  6823.370118  2057.614014 
 CG      2393.5551514  6824.4026856  2058.6534182 
 C4      2391.689942  6825.448242  2059.97998 
 O4      2390.399902  6826.653808  2062.419922 
 C1      2388.543946  6828.793946  2061.708008 
 CG      2387.0723878  6830.3821782  2058.903003 
 C4      2385.798096  6832.016114  2057.474122 
 O4      2383.833984  6834.233886  2056.929932 
 C1      2384.756104  6835.978028  2054.778076 
 CG      2387.3345948  6836.3065918  2052.3704226 
 C4      2388.832032  6837.251954  2050.582032 
 O4      2389.60791  6839.145996  2048.375976 
 C1      2392.468018  6839.73584  2048.419922 
 CG      2395.4703858  6838.8301756  2050.0708004 
 C4      2397.864014  6838.815918  2050.843994 
 O4      2400.788086  6839.527832  2050.726074 
 C1      2401.916016  6839.890136  2053.394042 
 CG      2401.0927738  6839.5810548  2056.8277828 
 C4      2401.199952  6839.742188  2059.33789 
 O4      2402.535888  6840.13623  2062.006104 
 C1      2400.79004  6841.53418  2063.885986 
 CG      2397.4905762  6842.78042  2064.2200194 
 C4      2395.46997  6843.992188  2065.10205 
 O4      2393.808106  6845.403808  2067.177978 
 C1      2392.251954  6847.582032  2066.01001 
 CG      2391.4453862  6849.067627  2062.8956056 
 C4      2390.568116  6850.669922  2061.166016 
 O4      2388.88208  6852.943848  2060.13794 
 C1      2390.300048  6854.512208  2058.12207 
 CG      2393.3098142  6854.5672368  2056.2526122 
 C4      2395.176026  6855.330078  2054.748046 
 O4      2396.476074  6857.047852  2052.64209 
 C1      2399.300048  6857.501954  2053.218018 
 CG      2401.8704344  6856.5541506  2055.4676028 
 C4      2404.065918  6856.472168  2056.694092 
 O4      2406.996094  6857.03418  2057.115966 
 C1      2407.604004  6857.501954  2059.931884 
 CG      2406.1181884  6857.441455  2063.1490236 
 C4      2405.748046  6857.748046  2065.620118 
 O4      2406.565918  6858.240234  2068.474122 
 C1      2404.57788  6859.830078  2069.904052 
 CG      2401.3537596  6861.2512208  2069.5228028 
 C4      2399.275878  6862.609864  2069.929932 
 O4      2397.330078  6864.224122  2071.568116 
 C1      2396.159912  6866.399902  2070.01001 
 CG      2396.0571776  6867.7300294  2066.727588 
 C4      2395.625976  6869.266114  2064.781982 
 O4      2394.303956  6871.549804  2063.330078 
 C1      2396.303956  6872.888184  2061.538086 
 CG      2399.5966066  6872.4930666  2060.3455806 
 C4      2401.823974  6872.936036  2059.21997 
 O4      2403.689942  6874.299804  2057.291992 
 C1      2406.370118  6874.589844  2058.41211 
 CG      2408.3178222  6873.7009768  2061.2366212 
 C4      2410.197998  6873.582032  2062.906006 
 O4      2413.02002  6873.956054  2063.88794 
 C1      2413.085938  6874.687988  2066.714112 
 CG      2410.9767822  6875.106494  2069.5307864 
 C4      2410.14209  6875.71582  2071.825928 
 O4      2410.407958  6876.45996  2074.72998 
 C1      2408.33789  6878.35205  2075.550048 
 CG      2405.4201902  6879.9719726  2074.3577634 
 C4      2403.449952  6881.527832  2074.181884 
 O4      2401.384034  6883.463868  2075.20996 
 C1      2400.783936  6885.536132  2073.243896 
 CG      2401.4864014  6886.4940428  2069.9054202 
 C4      2401.61792  6887.830078  2067.778076 
 O4      2400.85791  6890.03418  2065.87207 
 C1      2403.177978  6891.047852  2064.417968 
 CG      2406.637622  6890.4478026  2063.9332034 
 C4      2409.035888  6890.722168  2063.224122 
 O4      2411.308106  6891.87793  2061.62207 
 C1      2413.733886  6892.138184  2063.228028 
 CG      2415.0528322  6891.3636232  2066.4239744 
 C4      2416.568116  6891.286132  2068.429932 
 O4      2419.16211  6891.609864  2069.924072 
 C1      2418.71997  6892.525878  2072.659912 
 CG      2416.1328124  6893.2153808  2074.9816164 
 C4      2414.906006  6894.009766  2077.03003 
 O4      2414.644042  6894.936036  2079.88208 
 C1      2412.555908  6896.958008  2080.169922 
 CG      2410.0102052  6898.608594  2078.338379 
 C4      2408.194092  6900.226074  2077.691894 
 O4      2406.070068  6902.3042  2078.181884 
 C1      2405.968018  6904.26416  2076.018066 
 CG      2407.3495848  6904.9678224  2072.8320068 
 C4      2407.958008  6906.153808  2070.697998 
 O4      2407.694092  6908.251954  2068.553956 
 C1      2410.302002  6909.071778  2067.525878 
 CG      2413.7533936  6908.306006  2067.7631834 
 C4      2416.256104  6908.436036  2067.521972 
 O4      2418.8479  6909.394042  2066.332032 
 C1      2420.929932  6909.664062  2068.360108 
 CG      2421.566211  6909.0537598  2071.7932132 
 C4      2422.659912  6909.049804  2074.060058 
 O4      2424.931884  6909.37207  2076.01001 
 C1      2424.02002  6910.48584  2078.548096 
 CG      2421.0718018  6911.4307618  2080.2754148 
 C4      2419.516114  6912.408204  2081.993896 
 O4      2418.756104  6913.532226  2084.681884 
 C1      2416.76001  6915.651856  2084.436036 
 CG      2414.7040038  6917.2737794  2082.0514162 
 C4      2413.13208  6918.914062  2080.96997 
 O4      2411.065918  6921.104004  2080.914062 
 C1      2411.481934  6922.916016  2078.66211 
 CG      2413.486792  6923.3497074  2075.771411 
 C4      2414.553956  6924.36377  2073.731934 
 O4      2414.818116  6926.324218  2071.461914 
 C1      2417.614014  6926.972168  2070.916016 
 CG      2420.9110354  6926.0856444  2071.8682374 
 C4      2423.414062  6926.10205  2072.114014 
 O4      2426.238038  6926.87207  2071.39795 
 C1      2427.89795  6927.1958  2073.778076 
 CG      2427.8293946  6926.7937986  2077.2981934 
 C4      2428.464112  6926.89795  2079.72998 
 O4      2430.332032  6927.259766  2082.065918 
 C1      2429.003906  6928.578124  2084.308106 
 CG      2425.8333984  6929.7506348  2085.3672366 
 C4      2424.028076  6930.901856  2086.689942 
 O4      2422.823974  6932.233886  2089.105958 
 C1      2421.025878  6934.408204  2088.354004 
 CG      2419.5538082  6935.9463382  2085.5213868 
 C4      2418.305908  6937.571778  2084.060058 
 O4      2416.406006  6939.832032  2083.474122 
 C1      2417.342042  6941.472168  2081.246094 
 CG      2419.8851808  6941.6314454  2078.782837 
 C4      2421.37793  6942.463868  2076.936036 
 O4      2422.174072  6944.25586  2074.649902 
 C1      2425.139892  6944.704102  2074.714112 
 CG      2428.033008  6943.5907716  2076.3924074 
 C4      2430.424072  6943.39795  2077.206054 
 O4      2433.4021  6943.835938  2077.075928 
 C1      2434.548096  6944.204102  2079.736084 
 CG      2433.6938234  6944.1124022  2083.173584 
 C4      2433.808106  6944.36377  2085.676026 
 O4      2435.169922  6944.748046  2088.333984 
 C1      2433.553956  6946.37207  2090.144042 
 CG      2430.3800296  6947.9256348  2090.4070066 
 C4      2428.474122  6949.350098  2091.226074 
 O4      2426.941894  6950.992188  2093.231934 
 C1      2425.593994  6953.251954  2091.968018 
 CG      2424.932007  6954.6746094  2088.7912112 
 C4      2424.208008  6956.277832  2086.991944 
 O4      2422.736084  6958.649902  2085.86206 
 C1      2424.298096  6959.998046  2083.793946 
 CG      2427.3038082  6959.7051758  2081.9417966 
 C4      2429.233886  6960.231934  2080.417968 
 O4      2430.687988  6961.737792  2078.253906 
 C1      2433.543946  6961.95996  2078.825928 
 CG      2436.0108156  6960.8752438  2081.128223 
 C4      2438.187988  6960.644042  2082.370118 
 O4      2441.1521  6960.956054  2082.785888 
 C1      2441.795898  6961.483886  2085.585938 
 CG      2440.303784  6961.689404  2088.7936036 
 C4      2439.958008  6962.129882  2091.246094 
 O4      2440.810058  6962.66211  2094.083984 
 C1      2438.96997  6964.481934  2095.436036 
 CG      2435.8892088  6966.1732422  2094.977173 
 C4      2433.939942  6967.72998  2095.315918 
 O4      2432.145996  6969.578124  2096.874024 
 C1      2431.181884  6971.786132  2095.224122 
 CG      2431.2086182  6972.9841796  2091.889209 
 C4      2430.924072  6974.472168  2089.879882 
 O4      2429.818116  6976.8042  2088.32788 
 C1      2431.810058  6977.928222  2086.51001 
 CG      2435.0926024  6977.3771482  2085.2963868 
 C4      2437.302002  6977.70996  2084.139892 
 O4      2439.216064  6978.987792  2082.196044 
 C1      2441.917968  6979.140136  2083.293946 
 CG      2443.845776  6978.1426268  2086.0948 
 C4      2445.733886  6977.923828  2087.743896 
 O4      2448.57788  6978.151856  2088.699952 
 C1      2448.70996  6978.86621  2091.528076 
 CG      2446.6508056  6979.377246  2094.3678468 
 C4      2445.870118  6980.018066  2096.67212 
 O4      2446.199952  6980.733886  2099.57788 
 C1      2444.236084  6982.722168  2100.426026 
 CG      2441.3902344  6984.4910154  2099.2686034 
 C4      2439.498046  6986.144042  2099.120118 
 O4      2437.54004  6988.173828  2100.174072 
 C1      2437.023926  6990.28418  2098.221924 
 CG      2437.7423828  6991.2205568  2094.8806152 
 C4      2437.919922  6992.558106  2092.758056 
 O4      2437.253906  6994.806152  2090.86792 
 C1      2439.60791  6995.708008  2089.394042 
 CG      2443.028174  6994.9392094  2088.8745846 
 C4      2445.429932  6995.096192  2088.144042 
 O4      2447.741944  6996.145996  2086.523926 
 C1      2450.194092  6996.277832  2088.105958 
 CG      2451.5012212  6995.4242188  2091.2862062 
 C4      2453.03003  6995.262208  2093.278076 
 O4      2455.6521  6995.450196  2094.748046 
 C1      2455.281982  6996.375976  2097.491944 
 CG      2452.7543942  6997.182373  2099.8411864 
 C4      2451.58789  6998.027832  2101.904052 
 O4      2451.39795  6998.954102  2104.763916 
 C1      2449.417968  7001.074218  2105.07788 
 CG      2446.9398194  7002.8571778  2103.279199 
 C4      2445.199952  7004.565918  2102.657958 
 O4      2443.189942  7006.746094  2103.174072 
 C1      2443.16211  7008.717774  2101.021972 
 CG      2444.5468016  7009.3663088  2097.8242186 
 C4      2445.191894  7010.529786  2095.687988 
 O4      2445.013916  7012.649902  2093.555908 
 C1      2447.649902  7013.344238  2092.506104 
 CG      2451.0602052  7012.4042478  2092.7068114 
 C4      2453.562012  7012.41211  2092.441894 
 O4      2456.189942  7013.242188  2091.228028 
 C1      2458.285888  7013.374024  2093.370118 
 CG      2458.7655762  7012.5921874  2096.7734132 
 C4      2459.773926  7012.434082  2099.092042 
 O4      2462.003906  7012.492188  2101.115966 
 C1      2461.114014  7013.605958  2103.66211 
 CG      2458.2093996  7014.7583498  2105.3350344 
 C4      2456.691894  7015.817872  2107.04004 
 O4      2455.951904  7016.923828  2109.741944 
 C1      2454.159912  7019.220214  2109.51001 
 CG      2452.3333742  7021.0934078  2107.1206058 
 C4      2450.947998  7022.899902  2106.048096 
 O4      2449.08789  7025.268066  2106.006104 
 C1      2449.733886  7027.104004  2103.82788 
 CG      2451.8589596  7027.442578  2101.012378 
 C4      2453.07788  7028.417968  2099.038086 
 O4      2453.585938  7030.416016  2096.842042 
 C1      2456.444092  7030.821778  2096.399902 
 CG      2459.6164306  7029.6169436  2097.4155516 
 C4      2462.10205  7029.399902  2097.733886 
 O4      2465.001954  7029.936036  2097.125976 
 C1      2466.61206  7030.038086  2099.560058 
 CG      2466.3958252  7029.5353514  2103.0609862 
 C4      2466.95996  7029.507812  2105.513916 
 O4      2468.778076  7029.629882  2107.909912 
 C1      2467.503906  7030.992188  2110.157958 
 CG      2464.4181638  7032.413623  2111.1637938 
 C4      2462.681884  7033.682128  2112.46997 
 O4      2461.525878  7035.04004  2114.895996 
 C1      2459.951904  7037.388184  2114.164062 
 CG      2458.7127684  7039.1400392  2111.3427976 
 C4      2457.659912  7040.914062  2109.899902 
 O4      2455.98999  7043.354004  2109.335938 
 C1      2457.135986  7044.970214  2107.189942 
 CG      2459.7595948  7044.9748046  2104.808374 
 C4      2461.37793  7045.726074  2103.033936 
 O4      2462.4021  7047.50586  2100.832032 
 C1      2465.312012  7047.74414  2100.907958 
 CG      2468.1646242  7046.4814452  2102.5877928 
 C4      2470.531982  7046.178222  2103.384034 
 O4      2473.521972  7046.523926  2103.293946 
 C1      2474.657958  7046.753906  2105.976074 
 CG      2473.770776  7046.5541992  2109.4002196 
 C4      2473.87207  7046.704102  2111.909912 
 O4      2475.21997  7046.941894  2114.590088 
 C1      2473.64209  7048.541992  2116.454102 
 CG      2470.5149902  7050.1844238  2116.7532228 
 C4      2468.64795  7051.63623  2117.61206 
 O4      2467.149902  7053.24414  2119.67212 
 C1      2465.885986  7055.594238  2118.488038 
 CG      2465.2956056  7057.160449  2115.3631836 
 C4      2464.63794  7058.855958  2113.624024 
 O4      2463.25  7061.313964  2112.573974 
 C1      2464.870118  7062.691894  2110.573974 
 CG      2467.8823976  7062.376807  2108.7342286 
 C4      2469.842042  7062.901856  2107.246094 
 O4      2471.360108  7064.4458  2105.154052 
 C1      2474.216064  7064.551758  2105.756104 
 CG      2476.6279784  7063.3018066  2108.032837 
 C4      2478.783936  7062.954102  2109.28003 
 O4      2481.756104  7063.155762  2109.72998 
 C1      2482.39209  7063.5542  2112.553956 
 CG      2480.8778074  7063.680225  2115.7549802 
 C4      2480.525878  7064.03418  2118.21997 
 O4      2481.36792  7064.430176  2121.085938 
 C1      2479.573974  7066.251954  2122.491944 
 CG      2476.552417  7068.056641  2122.0781738 
 C4      2474.6521  7069.660156  2122.461914 
 O4      2472.899902  7071.501954  2124.080078 
 C1      2472.021972  7073.799804  2122.508056 
 CG      2472.1137942  7075.1274902  2119.2244138 
 C4      2471.89209  7076.702148  2117.271972 
 O4      2470.875976  7079.125976  2115.805908 
 C1      2472.916016  7080.25586  2114.050048 
 CG      2476.190796  7079.6492186  2112.8392088 
 C4      2478.419922  7079.958008  2111.711914 
 O4      2480.389892  7081.25  2109.835938 
 C1      2483.085938  7081.273926  2110.958008 
 CG      2484.9561768  7080.1063966  2113.7322022 
 C4      2486.822022  7079.76416  2115.385986 
 O4      2489.666016  7079.861816  2116.37207 
 C1      2489.687988  7080.483886  2119.305908 
 CG      2487.4889894  7080.8393552  2122.0378174 
 C4      2486.568116  7081.361816  2124.340088 
 O4      2486.736084  7081.859864  2127.305908 
 C1      2484.781982  7083.848144  2128.17212 
 CG      2482.0667966  7085.7885256  2126.9788088 
 C4      2480.236084  7087.509766  2126.835938 
 O4      2478.278076  7089.525878  2127.916016 
 C1      2477.946044  7091.786132  2126.095948 
 CG      2478.8989986  7092.931836  2122.8805666 
 C4      2479.248046  7094.410156  2120.874024 
 O4      2478.766114  7096.806152  2119.11792 
 C1      2481.233886  7097.731934  2117.85791 
 CG      2484.6557618  7096.8856444  2117.4893798 
 C4      2487.104004  7097.012208  2116.917968 
 O4      2489.541992  7098.096192  2115.52002 
 C1      2491.889892  7098.03418  2117.253906 
 CG      2492.9721922  7096.9131836  2120.4355954 
 C4      2494.365966  7096.558106  2122.498046 
 O4      2496.895996  7096.5542  2124.13208 
 C1      2496.385986  7097.295898  2126.909912 
 CG      2493.7404054  7098.0173828  2129.154785 
 C4      2492.471924  7098.751954  2131.199952 
 O4      2492.13208  7099.47998  2134.10205 
 C1      2490.197998  7101.640136  2134.449952 
 CG      2487.890576  7103.6286132  2132.6409668 
 C4      2486.243896  7105.434082  2132.041992 
 O4      2484.268066  7107.638184  2132.593994 
 C1      2484.434082  7109.75586  2130.592042 
 CG      2486.0346434  7110.5832032  2127.5397948 
 C4      2486.845948  7111.87207  2125.535888 
 O4      2486.864014  7114.14209  2123.558106 
 C1      2489.57788  7114.819824  2122.721924 
 CG      2492.9407962  7113.7549316  2123.0579834 
 C4      2495.454102  7113.6958  2122.946044 
 O4      2498.176026  7114.521972  2121.956054 
 C1      2500.16211  7114.46582  2124.0979 
 CG      2500.5640382  7113.5485842  2127.4955808 
 C4      2501.531982  7113.28418  2129.803956 
 O4      2503.716064  7113.268066  2131.87793 
 C1      2502.76001  7114.259766  2134.451904 
 CG      2499.8090332  7115.3105472  2136.1077878 
 C4      2498.246094  7116.279786  2137.823974 
 O4      2497.436036  7117.257812  2140.553956 
 C1      2495.62793  7119.543946  2140.38794 
 CG      2493.834961  7121.5083986  2138.0441896 
 C4      2492.458008  7123.350098  2137.023926 
 O4      2490.575928  7125.700196  2137.043946 
 C1      2491.251954  7127.638184  2134.968018 
 CG      2493.4347656  7128.1212402  2132.2178226 
 C4      2494.687988  7129.1958  2130.318116 
 O4      2495.224122  7131.291992  2128.224122 
 C1      2498.085938  7131.74414  2127.864014 
 CG      2501.2481934  7130.5220702  2128.8953858 
 C4      2503.728028  7130.312012  2129.258056 
 O4      2506.635986  7130.899902  2128.73999 
 C1      2508.189942  7130.903808  2131.211914 
 CG      2507.902051  7130.2433592  2134.6820068 
 C4      2508.41211  7130.109864  2137.14209 
 O4      2510.177978  7130.140136  2139.582032 
 C1      2508.842042  7131.390136  2141.860108 
 CG      2505.7197754  7132.7373044  2142.8583988 
 C4      2503.944092  7133.930176  2144.181884 
 O4      2502.71997  7135.169922  2146.639892 
 C1      2501.14209  7137.53418  2145.978028 
 CG      2499.9479984  7139.4009766  2143.212378 
 C4      2498.91211  7141.22998  2141.82788 
 O4      2497.228028  7143.678222  2141.333984 
 C1      2498.407958  7145.395996  2139.29004 
 CG      2501.0823728  7145.5314452  2136.9706054 
 C4      2502.731934  7146.375976  2135.268066 
 O4      2503.788086  7148.262208  2133.17212 
 C1      2506.691894  7148.521972  2133.323974 
 CG      2509.5193848  7147.2085446  2135.0079834 
 C4      2511.87207  7146.890136  2135.842042 
 O4      2514.860108  7147.266114  2135.835938 
 C1      2515.934082  7147.38379  2138.550048 
 CG      2514.973828  7147.022412  2141.9404052 
 C4      2515.018066  7147.060058  2144.456054 
 O4      2516.305908  7147.186036  2147.176026 
 C1      2514.553956  7148.748046  2149.041992 
 CG      2511.355176  7150.2222654  2149.1932126 
 C4      2509.35791  7151.576172  2149.966064 
 O4      2507.644042  7153.018066  2151.97998 
 C1      2506.37207  7155.374024  2150.818116 
 CG      2505.948633  7157.075049  2147.738013 
 C4      2505.350098  7158.830078  2146.035888 
 O4      2503.939942  7161.28418  2145.008056 
 C1      2505.64209  7162.826172  2143.204102 
 CG      2508.7944094  7162.7250492  2141.5884032 
 C4      2510.835938  7163.401856  2140.281982 
 O4      2512.437988  7165.109864  2138.389892 
 C1      2515.233886  7165.297852  2139.214112 
 CG      2517.5205812  7164.0270512  2141.6031738 
 C4      2519.592042  7163.700196  2142.993896 
 O4      2522.51001  7163.99414  2143.679932 
 C1      2522.914062  7164.27002  2146.558106 
 CG      2521.1642334  7164.1713868  2149.6368162 
 C4      2520.61206  7164.381836  2152.082032 
 O4      2521.224122  7164.664062  2155.018066 
 C1      2519.253906  7166.339844  2156.374024 
 CG      2516.1965818  7168.0414064  2155.8164066 
 C4      2514.204102  7169.545898  2156.13208 
 O4      2512.261962  7171.231934  2157.697998 
 C1      2511.4021  7173.574218  2156.177978 
 CG      2511.6818362  7175.0718264  2152.979004 
 C4      2511.54004  7176.733886  2151.095948 
 O4      2510.53003  7179.189942  2149.676026 
 C1      2512.644042  7180.487792  2148.135986 
 CG      2516.0240236  7180.0741698  2147.1520262 
 C4      2518.315918  7180.527832  2146.216064 
 O4      2520.36206  7181.990234  2144.560058 
 C1      2522.964112  7182.063964  2145.884034 
 CG      2524.671411  7180.827783  2148.7328126 
 C4      2526.42212  7180.474122  2150.506104 
 O4      2529.177978  7180.631836  2151.70996 
 C1      2529.065918  7181.089844  2154.593994 
 CG      2526.7762208  7181.3242188  2157.2869626 
 C4      2525.802002  7181.746094  2159.568116 
 O4      2525.88208  7182.198242  2162.543946 
 C1      2523.82788  7184.08789  2163.399902 
 CG      2521.0602052  7185.9324214  2162.1784182 
 C4      2519.16211  7187.578124  2162.023926 
 O4      2517.0979  7189.490234  2163.092042 
 C1      2516.708008  7191.76416  2161.303956 
 CG      2517.6823978  7193.0066404  2158.1303956 
 C4      2518.013916  7194.53418  2156.157958 
 O4      2517.468018  7196.939942  2154.429932 
 C1      2519.919922  7197.990234  2153.243896 
 CG      2523.3833986  7197.2954588  2152.9387938 
 C4      2525.835938  7197.536132  2152.426026 
 O4      2528.256104  7198.74414  2151.10205 
 C1      2530.565918  7198.75  2152.885986 
 CG      2531.624414  7197.6202146  2156.0737792 
 C4      2532.988038  7197.286132  2158.16211 
 O4      2535.478028  7197.361816  2159.85205 
 C1      2534.874024  7198.029786  2162.62793 
 CG      2532.1519774  7198.6007812  2164.8250244 
 C4      2530.810058  7199.246094  2166.85205 
 O4      2530.375976  7199.905762  2169.76001 
 C1      2528.343994  7201.978028  2170.100098 
 CG      2525.9943848  7203.8975586  2168.2712162 
 C4      2524.285888  7205.64209  2167.666016 
 O4      2522.206054  7207.751954  2168.20996 
 C1      2522.325928  7209.910156  2166.248046 
 CG      2523.9572016  7210.8583984  2163.2471922 
 C4      2524.758056  7212.21582  2161.285888 
 O4      2524.721924  7214.52002  2159.343994 
 C1      2527.42212  7215.324218  2158.582032 
 CG      2530.8197998  7214.3964352  2158.9770266 
 C4      2533.335938  7214.4458  2158.92212 
 O4      2536.04004  7215.403808  2158.008056 
 C1      2537.978028  7215.394042  2160.191894 
 CG      2538.3447998  7214.4324216  2163.582788 
 C4      2539.271972  7214.167968  2165.907958 
 O4      2541.407958  7214.208008  2168.03003 
 C1      2540.354004  7215.111816  2170.5979 
 CG      2537.3263916  7216.0079588  2172.2041992 
 C4      2535.686036  7216.879882  2173.9021 
 O4      2534.773926  7217.773926  2176.629882 
 C1      2532.833984  7220.041992  2176.343994 
 CG      2531.0398438  7221.8069336  2173.8757812 
 C4      2529.60205  7223.541992  2172.718018 
 O4      2527.552002  7225.74414  2172.57788 
 C1      2528.20996  7227.693848  2170.508056 
 CG      2530.5179932  7228.3020022  2167.8879884 
 C4      2531.802002  7229.439942  2166.045898 
 O4      2532.310058  7231.54004  2163.951904 
 C1      2535.14795  7232.204102  2163.758056 
 CG      2538.3216064  7231.2415528  2165.0061766 
 C4      2540.783936  7231.226074  2165.525878 
 O4      2543.664062  7232.027832  2165.174072 
 C1      2545.058106  7232.187988  2167.738038 
 CG      2544.6018558  7231.5583986  2171.1954348 
 C4      2544.964112  7231.501954  2173.684082 
 O4      2546.565918  7231.702148  2176.228028 
 C1      2544.998046  7232.881836  2178.39209 
 CG      2541.7290284  7234.0007322  2179.171411 
 C4      2539.788086  7235.074218  2180.35791 
 O4      2538.323974  7236.253906  2182.711914 
 C1      2536.615966  7238.481934  2181.909912 
 CG      2535.461792  7240.2086426  2179.0389894 
 C4      2534.379882  7241.930176  2177.558106 
 O4      2532.552002  7244.23584  2176.914062 
 C1      2533.724122  7246.009766  2174.91211 
 CG      2536.521826  7246.3149414  2172.759009 
 C4      2538.206054  7247.257812  2171.145996 
 O4      2539.246094  7249.187988  2169.080078 
 C1      2542.10791  7249.667968  2169.404052 
 CG      2544.9143556  7248.6004396  2171.2859862 
 C4      2547.228028  7248.474122  2172.27002 
 O4      2550.17212  7249.078124  2172.437988 
 C1      2551.063964  7249.317872  2175.20996 
 CG      2549.9214112  7248.9346192  2178.542993 
 C4      2549.803956  7249.01416  2181.055908 
 O4      2550.906006  7249.277832  2183.845948 
 C1      2549.045898  7250.682128  2185.60791 
 CG      2545.7752198  7252.0406246  2185.6848148 
 C4      2543.726074  7253.299804  2186.42212 
 O4      2541.929932  7254.708008  2188.385986 
 C1      2540.565918  7256.97998  2187.157958 
 CG      2540.0960208  7258.5873048  2184.03501 
 C4      2539.436036  7260.273926  2182.288086 
 O4      2537.929932  7262.638184  2181.189942 
 C1      2539.57788  7264.20996  2179.36206 
 CG      2542.74563  7264.2120604  2177.7749754 
 C4      2544.766114  7264.948242  2176.46997 
 O4      2546.310058  7266.680176  2174.550048 
 C1      2549.085938  7267.012208  2175.39209 
 CG      2551.4053954  7265.899463  2177.8296144 
 C4      2553.478028  7265.698242  2179.243896 
 O4      2556.37207  7266.13623  2179.946044 
 C1      2556.738038  7266.496094  2182.822022 
 CG      2554.96521  7266.3935544  2185.8876222 
 C4      2554.384034  7266.638184  2188.322022 
 O4      2554.954102  7267.01416  2191.253906 
 C1      2552.899902  7268.629882  2192.553956 
 CG      2549.7751954  7270.1836424  2191.9316162 
 C4      2547.716064  7271.604004  2192.196044 
 O4      2545.686036  7273.240234  2193.706054 
 C1      2544.73999  7275.50586  2192.124024 
 CG      2544.9813718  7276.9379884  2188.891626 
 C4      2544.781982  7278.547852  2186.968018 
 O4      2543.677978  7280.921876  2185.47998 
 C1      2545.748046  7282.275878  2183.929932 
 CG      2549.1519776  7281.9909666  2182.981787 
 C4      2551.429932  7282.521972  2182.053956 
 O4      2553.426026  7284.036132  2180.379882 
 C1      2556.008056  7284.251954  2181.724122 
 CG      2557.7423828  7283.1628908  2184.614575 
 C4      2559.491944  7282.930176  2186.409912 
 O4      2562.224122  7283.237792  2187.63208 
 C1      2562.068116  7283.757812  2190.501954 
 CG      2559.7449952  7283.9530762  2193.1708256 
 C4      2558.731934  7284.38623  2195.434082 
 O4      2558.766114  7284.910156  2198.39795 
 C1      2556.62207  7286.726074  2199.194092 
 CG      2553.7868164  7288.4169922  2197.905029 
 C4      2551.820068  7289.972168  2197.696044 
 O4      2549.659912  7291.815918  2198.701904 
 C1      2549.256104  7294.047852  2196.73999 
 CG      2550.2501952  7295.0624514  2193.514209 
 C4      2550.600098  7296.450196  2191.424072 
 O4      2550.001954  7298.678222  2189.488038 
 C1      2552.441894  7299.74414  2188.291992 
 CG      2555.9401854  7299.1986328  2188.1458254 
 C4      2558.394042  7299.51416  2187.686036 
 O4      2560.795898  7300.72998  2186.33789 
 C1      2563.045898  7300.990234  2188.181884 
 CG      2564.0489744  7300.1766112  2191.4813966 
 C4      2565.355958  7300.080078  2193.62793 
 O4      2567.783936  7300.41211  2195.37793 
 C1      2567.060058  7301.273926  2198.073974 
 CG      2564.2420168  7301.8879884  2200.1345702 
 C4      2562.803956  7302.629882  2202.062012 
 O4      2562.246094  7303.501954  2204.889892 
 C1      2560.11206  7305.492188  2204.998046 
 CG      2557.7371824  7307.1416506  2202.9500242 
 C4      2555.971924  7308.746094  2202.1521 
 O4      2553.781982  7310.79004  2202.45996 
 C1      2553.864014  7312.786132  2200.332032 
 CG      2555.5482672  7313.5645504  2197.3114258 
 C4      2556.350098  7314.795898  2195.268066 
 O4      2556.271972  7316.930176  2193.145996 
 C1      2558.958008  7317.799804  2192.395996 
 CG      2562.3783936  7317.0742186  2192.9655516 
 C4      2564.88794  7317.242188  2192.97998 
 O4      2567.575928  7318.251954  2192.068116 
 C1      2569.437988  7318.512208  2194.302002 
 CG      2569.7370116  7317.8494636  2197.7700196 
 C4      2570.5979  7317.817872  2200.134034 
 O4      2572.659912  7318.13379  2202.305908 
 C1      2571.481934  7319.191894  2204.76001 
 CG      2568.3634278  7320.0669922  2206.1982178 
 C4      2566.62793  7320.99414  2207.768066 
 O4      2565.58789  7322.060058  2210.385986 
 C1      2563.595948  7324.155762  2209.976074 
 CG      2561.7657958  7325.7956054  2207.4246584 
 C4      2560.285888  7327.436036  2206.218018 
 O4      2558.204102  7329.598144  2205.98999 
 C1      2558.818116  7331.456054  2203.822022 
 CG      2561.0947998  7331.9673826  2201.1555908 
 C4      2562.3479  7333.032226  2199.25 
 O4      2562.808106  7335.036132  2197.052002 
 C1      2565.634034  7335.726074  2196.798096 
 CG      2568.8316162  7334.8678224  2198.0616456 
 C4      2571.298096  7334.91211  2198.558106 
 O4      2574.164062  7335.72998  2198.14209 
 C1      2575.575928  7336.03418  2200.679932 
 CG      2575.161206  7335.5651858  2204.1681886 
 C4      2575.548096  7335.63379  2206.654052 
 O4      2577.166016  7335.976074  2209.169922 
 C1      2575.604004  7337.237792  2211.29004 
 CG      2572.3258056  7338.351416  2212.0451902 
 C4      2570.38208  7339.454102  2213.197998 
 O4      2568.924072  7340.728028  2215.503906 
 C1      2567.177978  7342.890136  2214.61206 
 CG      2565.9741944  7344.462207  2211.6724364 
 C4      2564.855958  7346.096192  2210.12207 
 O4      2562.98999  7348.344238  2209.384034 
 C1      2564.120118  7350.036132  2207.288086 
 CG      2566.8946292  7350.2720702  2205.0964114 
 C4      2568.552002  7351.158204  2203.424072 
 O4      2569.548096  7353  2201.258056 
 C1      2572.404052  7353.532226  2201.531982 
 CG      2575.2429932  7352.5945312  2203.43584 
 C4      2577.565918  7352.545898  2204.4021 
 O4      2580.503906  7353.1958  2204.516114 
 C1      2581.414062  7353.580078  2207.261962 
 CG      2580.308618  7353.3443848  2210.6201662 
 C4      2580.214112  7353.543946  2213.12793 
 O4      2581.333984  7353.958008  2215.889892 
 C1      2579.474122  7355.419922  2217.5979 
 CG      2576.1837892  7356.7365724  2217.6427978 
 C4      2574.124024  7358.003906  2218.33789 
 O4      2572.325928  7359.481934  2220.248046 
 C1      2570.919922  7361.671876  2218.926026 
 CG      2570.4011716  7363.1205568  2215.7336182 
 C4      2569.701904  7364.711914  2213.914062 
 O4      2568.1521  7367  2212.716064 
 C1      2569.89209  7368.478028  2210.768066 
 CG      2573.0382324  7368.2454102  2209.1969724 
 C4      2575.10791  7368.810058  2207.8479 
 O4      2576.697998  7370.312012  2205.778076 
 C1      2579.476074  7370.658204  2206.60205 
 CG      2581.7614256  7369.7328616  2209.1492186 
 C4      2583.822022  7369.620118  2210.590088 
 O4      2586.724122  7370.056152  2211.261962 
 C1      2587.090088  7370.684082  2214.092042 
 CG      2585.3030028  7370.9198242  2217.1428226 
 C4      2584.718018  7371.410156  2219.54004 
 O4      2585.288086  7372.0542  2222.426026 
 C1      2583.266114  7373.83789  2223.550048 
 CG      2580.182007  7375.3958008  2222.7630124 
 C4      2578.156006  7376.88379  2222.875976 
 O4      2576.16211  7378.704102  2224.208008 
 C1      2575.275878  7380.828124  2222.409912 
 CG      2575.5619872  7381.934961  2219.0568114 
 C4      2575.407958  7383.354004  2216.986084 
 O4      2574.36792  7385.600098  2215.27002 
 C1      2576.474122  7386.75  2213.60791 
 CG      2579.8721924  7386.2939942  2212.7123778 
 C4      2582.166016  7386.680176  2211.75 
 O4      2584.201904  7387.978028  2209.951904 
 C1      2586.785888  7388.26416  2211.281982 
 CG      2588.4831788  7387.4182128  2214.27478 
 C4      2590.218018  7387.319824  2216.093994 
 O4      2592.956054  7387.680176  2217.295898 
 C1      2592.800048  7388.476074  2220.10205 
 CG      2590.4727782  7388.984131  2222.7264404 
 C4      2589.461914  7389.655762  2224.931884 
 O4      2589.498046  7390.463868  2227.830078 
 C1      2587.394042  7392.39795  2228.436036 
 CG      2584.6052  7394.0222658  2226.9723876 
 C4      2582.676026  7395.596192  2226.60205 
 O4      2580.560058  7397.576172  2227.414062 
 C1      2580.14795  7399.611816  2225.35791 
 CG      2581.1355956  7400.4847654  2222.0699706 
 C4      2581.45996  7401.771972  2219.931884 
 O4      2580.885986  7403.937988  2217.919922 
 C1      2583.332032  7404.890136  2216.64209 
 CG      2586.8113768  7404.240674  2216.4555908 
 C4      2589.263916  7404.470214  2215.939942 
 O4      2591.674072  7405.563964  2214.506104 
 C1      2593.964112  7405.832032  2216.295898 
 CG      2595.0051758  7405.1168456  2219.6075928 
 C4      2596.3479  7405.065918  2221.733886 
 O4      2598.815918  7405.395996  2223.427978 
 C1      2598.166016  7406.381836  2226.0979 
 CG      2595.4055904  7407.1525394  2228.1827882 
 C4      2594.025878  7408.007812  2230.105958 
 O4      2593.541992  7409.001954  2232.906006 
 C1      2591.466064  7411.0542  2232.976074 
 CG      2589.100781  7412.6908694  2230.9062012 
 C4      2587.364014  7414.312012  2230.07788 
 O4      2585.238038  7416.428222  2230.343994 
 C1      2585.335938  7418.33789  2228.13794 
 CG      2586.9843998  7418.9521486  2225.0614016 
 C4      2587.78003  7420.080078  2222.958008 
 O4      2587.721924  7422.13379  2220.756104 
 C1      2590.416016  7422.901856  2219.926026 
 CG      2593.8254148  7422.09917  2220.4632084 
 C4      2596.33789  7422.1958  2220.426026 
 O4      2599.035888  7423.094238  2219.429932 
 C1      2600.946044  7423.388184  2221.61792 
 CG      2601.291992  7422.85083  2225.1044192 
 C4      2602.196044  7422.88623  2227.451904 
 O4      2604.305908  7423.228028  2229.575928 
 C1      2603.201904  7424.410156  2232.006104 
 CG      2600.1361568  7425.4274414  2233.4632082 
 C4      2598.458008  7426.461914  2235.028076 
 O4      2597.496094  7427.655762  2237.615966 
 C1      2595.555908  7429.791992  2237.164062 
 CG      2593.722803  7431.3822266  2234.581421 
 C4      2592.266114  7433.016114  2233.33789 
 O4      2590.241944  7435.226074  2233.063964 
 C1      2590.865966  7436.981934  2230.813964 
 CG      2593.1045898  7437.3260254  2228.0903808 
 C4      2594.350098  7438.282226  2226.124024 
 O4      2594.823974  7440.186036  2223.83789 
 C1      2597.761962  7440.73584  2223.58789 
 CG      2600.8608152  7439.666211  2224.8809814 
 C4      2603.333984  7439.527832  2225.409912 
 O4      2606.261962  7440.078124  2224.966064 
 C1      2607.691894  7440.388184  2227.491944 
 CG      2607.2390136  7440.135791  2230.9971682 
 C4      2607.629882  7440.295898  2233.478028 
 O4      2609.271972  7440.62793  2235.97998 
 C1      2607.822022  7442.124024  2238.028076 
 CG      2604.6520022  7443.5510256  2238.7101806 
 C4      2602.808106  7444.874024  2239.798096 
 O4      2601.464112  7446.381836  2242.03003 
 C1      2599.909912  7448.640136  2241.021972 
 CG      2598.8455808  7450.1559572  2238 
 C4      2597.87207  7451.797852  2236.36206 
 O4      2596.206054  7454.158204  2235.503906 
 C1      2597.478028  7455.63623  2233.330078 
 CG      2600.2610112  7455.522705  2231.142212 
 C4      2601.988038  7456.175782  2229.434082 
 O4      2603.13794  7457.813964  2227.184082 
 C1      2606.03003  7458.11621  2227.439942 
 CG      2608.7770264  7457.0361816  2229.4027588 
 C4      2611.08789  7456.83789  2230.379882 
 O4      2614.070068  7457.240234  2230.474122 
 C1      2615.01001  7457.684082  2233.201904 
 CG      2613.8879882  7457.714941  2236.5624022 
 C4      2613.810058  7458.049804  2239.053956 
 O4      2614.964112  7458.503906  2241.800048 
 C1      2613.231934  7460.206054  2243.424072 
 CG      2610.0673828  7461.8001952  2243.3856202 
 C4      2608.12207  7463.271972  2244.006104 
 O4      2606.45996  7464.99414  2245.832032 
 C1      2605.246094  7467.226074  2244.394042 
 CG      2604.853589  7468.549463  2241.1300048 
 C4      2604.293946  7470.100098  2239.228028 
 O4      2602.946044  7472.448242  2237.909912 
 C1      2604.681884  7473.70996  2235.927978 
 CG      2607.8199708  7473.3253904  2234.3300536 
 C4      2609.87207  7473.782226  2232.947998 
 O4      2611.51001  7475.198242  2230.855958 
 C1      2614.313964  7475.408204  2231.645996 
 CG      2616.5783934  7474.3753906  2234.168628 
 C4      2618.64795  7474.164062  2235.583984 
 O4      2621.575928  7474.458008  2236.224122 
 C1      2622.006104  7475.067872  2239.045898 
 CG      2620.2678468  7475.397217  2242.1173828 
 C4      2619.736084  7475.921876  2244.52002 
 O4      2620.370118  7476.54004  2247.39795 
 C1      2618.454102  7478.421876  2248.541992 
 CG      2615.4412106  7480.129346  2247.7875974 
 C4      2613.493896  7481.717774  2247.92212 
 O4      2611.605958  7483.63379  2249.271972 
 C1      2610.803956  7485.795898  2247.47998 
 CG      2611.1069828  7486.8841798  2244.1218262 
 C4      2611  7488.306152  2242.050048 
 O4      2610.050048  7490.598144  2240.342042 
 C1      2612.191894  7491.638184  2238.6521 
 CG      2615.553418  7491.014746  2237.7187984 
 C4      2617.850098  7491.286132  2236.72998 
 O4      2619.927978  7492.478028  2234.904052 
 C1      2622.538086  7492.640136  2236.204102 
 CG      2624.2264162  7491.7133792  2239.1789796 
 C4      2625.976074  7491.529786  2240.978028 
 O4      2628.741944  7491.757812  2242.149902 
 C1      2628.657958  7492.565918  2244.951904 
 CG      2626.3907712  7493.191455  2247.6040284 
 C4      2625.439942  7493.916016  2249.818116 
 O4      2625.548096  7494.726074  2252.718018 
 C1      2623.550048  7496.759766  2253.340088 
 CG      2620.8290282  7498.519922  2251.9076416 
 C4      2618.976074  7500.187988  2251.558106 
 O4      2616.96997  7502.271972  2252.38794 
 C1      2616.635986  7504.321778  2250.335938 
 CG      2617.6263916  7505.138965  2247.0323734 
 C4      2617.988038  7506.405762  2244.88794 
 O4      2617.5  7508.596192  2242.879882 
 C1      2619.976074  7509.423828  2241.570068 
 CG      2623.4148192  7508.6010254  2241.3446532 
 C4      2625.870118  7508.708008  2240.800048 
 O4      2628.313964  7509.678222  2239.333984 
 C1      2630.635986  7509.806152  2241.22998 
 CG      2631.523584  7508.9129394  2244.5220216 
 C4      2632.793946  7508.704102  2246.704102 
 O4      2635.236084  7508.766114  2248.464112 
 C1      2634.60791  7509.75  2251.139892 
 CG      2631.878589  7510.7333498  2253.1746092 
 C4      2630.531982  7511.671876  2255.082032 
 O4      2630.072022  7512.64795  2257.89209 
 C1      2628.194092  7514.88623  2257.95996 
 CG      2626.0481936  7516.7804196  2255.8721924 
 C4      2624.491944  7518.574218  2255.04004 
 O4      2622.565918  7520.874024  2255.303956 
 C1      2622.9021  7522.812012  2253.145996 
 CG      2624.6805664  7523.3335938  2250.125586 
 C4      2625.635986  7524.425782  2248.070068 
 O4      2625.825928  7526.521972  2245.914062 
 C1      2628.600098  7527.049804  2245.17212
[truncated: 10,690 more chars]
