# Supplementary material for: An accurate coarse-grained model for chitosan polysaccharides in aqueous solution
Source: PLoS One. 2017 Jul 21;12(7):e0180938. doi: 10.1371/journal.pone.0180938 (PMC5521771; doi:10.1371/journal.pone.0180938)
Supplement: S1 File — Numeric data for the free energy maps of all glycosidic link types, and CG input structure with 2200 Monomers. (ZIP) [file pone.0180938.s001.zip › S1_File.tar/README.txt]

PMFs are provided in the following format: 

First colomn: X axis/ phi glycosidic angle on the PMF plots. 
Second colomn: Y axis/ Psi glycosidic angle
Third colomn: free energy of (Phi, Psi) configuration.
